# Supplementary material for: A positive feedback loop between mTORC1 and cathelicidin promotes skin inflammation in rosacea
Source: EMBO Mol Med. 2021 Mar 18;13(5):e13560. doi: 10.15252/emmm.202013560 (PMC8103105; doi:10.15252/emmm.202013560)
Supplement: Supplementary file 2 — Table EV1 [file EMMM-13-e13560-s005.xlsx]

## Sheet: Diff_expression_all_comparisons
Table EV1.Differentially expressed genes (DEGs) between rosacea and HS
Row-names	Symbol	PPR-HS___log2FoldChange	PPR-HS___padj	data	HS_1	HS_6	HS_9	HS_10	HS_14	HS_15	HS_17	HS_19	HS_22	HS_23	PPR_5	PPR_13	PPR_1	PPR_23	PPR_2	PPR_35	PPR_59	PPR_60	PPR_62	PPR_63
ENSG00000196611	MMP1	8.30528	1.59e-18		5.97982	4.77559	5.88767	3.7229	2.72747	3.52532	3.01415	3.6367	4.81115	4.81901	5.86115	13.7345	11.9637	14.1902	7.78081	14.7052	12.2434	9.15056	7.57665	6.82734
ENSG00000226025		8.18744	4.19e-16		2.25947	2	2	2	2	2	2	2	2.56704	2	8.96543	2.78514	6.32129	5.6229	6.57423	6.29432	4.00017	5.06688	5.62515	6.20402
ENSG00000138755	CXCL9	7.96847	2.75e-40		4.36114	5.61794	3.94691	3.95466	3.85715	6.00253	6.00368	4.58741	5.53512	3.1068	13.7386	7.41235	13.2247	12.4205	13.5864	14.2884	11.8209	10.4495	10.7551	11.4919
ENSG00000169248	CXCL11	7.90107	8.76e-35		2.98927	3.72127	3.13079	2.89753	2.72747	3.74336	3.18564	3.03898	3.54888	2.3656	12.6264	4.31554	9.84952	8.85245	9.78975	10.8859	9.01517	8.29036	9.09874	9.05949
ENSG00000169245	CXCL10	7.70818	6.73e-39		3.83247	5.64227	4.98199	3.95466	3.5691	4.87577	4.60848	5.02143	4.53972	3.8463	14.3884	6.2265	11.4937	10.7983	11.8607	12.6289	10.6051	10.6576	10.8121	11.0837
ENSG00000205846	CLEC6A	7.57183	1.26e-08		2	2.27363	2	2	2	2	2	2	2	2	3.45736	3.66438	5.85735	6.30676	6.12694	7.52489	3.87463	3.66469	2.66584	2
ENSG00000149968	MMP3	6.84618	2.77e-14		5.58905	4.42913	3.75684	3.10467	6.30725	2.55545	4.10905	2.84083	4.41502	2.65703	6.86567	12.0072	10.3646	11.9847	6.00741	13.128	11.4082	7.32439	7.26813	7.52446
ENSG00000171711	DEFB4A	6.62253	3.74e-11		2.47931	4.77559	4.03331	3.28577	2	2	2	4.64935	6.37438	3.72567	7.32437	10.398	9.59179	9.07467	3.9916	10.6595	11.8854	11.8488	10.797	10.3999
ENSG00000131203	IDO1	6.41854	3.13e-35		4.05401	4.58789	3.27961	4.24462	3.4587	3.84115	4.19188	2.84083	4.70862	4.4892	10.1732	8.47372	10.2801	11.0932	9.38118	11.9988	8.94274	8.83666	7.6515	7.61275
ENSG00000229035	SPRR2C	6.41031	2.09e-10		2	2	2	2.36471	2	2	2	2	2.3112	2	2.52257	5.56668	4.2474	3.09219	2.26117	4.32945	4.22257	4.99013	5.14077	6.22017
ENSG00000102794	ACOD1	5.92787	3.15e-07		2.25947	2	2	2	2	2	2	2	2	2	9.89762	2.44533	3.9064	4.20862	3.37163	6.11738	4.22257	2	4.2371	2.27203
ENSG00000154451	GBP5	5.89424	8.71e-28		6.08406	5.92612	4.89236	4.32963	5.14873	6.73307	5.75398	5.82626	6.54774	5.94681	12.527	7.60689	12.2073	11.7259	11.6513	13.3942	11.0921	9.15935	10.0073	9.13171
ENSG00000149305	HTR3B	5.7325	1.36e-05		2	2.27363	2	2	2.2852	2	2	2	2.3112	2	2.52257	6.30777	3.99949	3.37004	2	2	6.00021	2	3.56315	3.80325
ENSG00000256039	LINC02446	5.72135	4.92e-08		2	2	2	2.36471	2	2	2	2.33765	2	2	2.52257	3.29073	5.61409	5.04346	4.31297	4.91504	3.41518	2	2.98367	3.16673
ENSG00000253838		5.70279	6.99e-06		2	2	2	2	2	2	2	2.61107	2	2	5.43583	2	4.39177	3.37004	3.5775	5.98608	2.73706	2	2.47612	2.87186
ENSG00000268088		5.69803	3.94e-08		2	2	2	2	2	2	2	2	2	2	4.58974	2	4.1694	3.37004	3.91775	4.17724	2	3.20306	3.4644	4.11106
ENSG00000166736	HTR3A	5.69174	4.31e-16		3.47162	4.11818	3.855	3.7229	3.06549	2.30429	4.10905	2.61107	3.95935	2.3656	5.28247	10.6329	6.22818	7.96239	6.07692	5.70912	10.3386	7.26048	7.23855	7.4982
ENSG00000245928		5.65524	0.000109376		2	2	2	2	2	2	2	2	2	2	5.57444	2	2.99966	2.29442	4.06186	4.70839	2	2	2.98367	2.50081
ENSG00000166523	CLEC4E	5.64357	5e-10		2	5.01803	2.56161	3.59138	2.52321	2	2.59441	2.61107	5.47392	2.3656	8.13313	8.56471	9.53655	9.83908	8.89818	9.82794	8.2979	7.92848	5.87626	4.30527
ENSG00000255921		5.61075	0.000696485		2	2	2	2	2	2	2	2	2	2	2	3.29073	3.80687	4.05989	3.25651	5.79007	2.41509	2	2	2
ENSG00000254287		5.45014	4.14e-06		2	2.27363	2	2	2	2	2	2.33765	2	2	4.53646	2	3.58451	3.89404	4.19287	5.8914	2.73706	2	2.83349	2.50081
ENSG00000171049	FPR2	5.33952	5.94e-06		2.25947	4.42913	2	2.65558	2	2	2.32761	2	2	2	8.44644	3.82024	6.20882	7.04097	5.59853	7.82301	5.11568	2.90164	4.35205	4.58017
ENSG00000271216	LINC01050	5.33027	3.97e-05		2	2.27363	2	2	2	2	2.32761	2	2	2	2.28482	4.90868	4.32139	3.97935	4.9902	4.5928	3.00011	2	2	2
ENSG00000226004		5.25369	0.000294669		2	2	2	2	2	2	2	2	2	2	2.28482	2	4.08695	3.37004	4.06186	5.09576	2.73706	2	2	2.50081
ENSG00000168062	BATF2	5.15827	2.22e-24		4.12089	5.4897	3.41451	3.28577	3.76738	3.84115	4.41516	3.03898	4.65449	3.44917	9.30907	5.16283	9.44641	8.85527	9.63847	10.3392	7.62471	7.9889	8.25668	7.99716
ENSG00000159516	SPRR2G	5.10586	4.39e-10		9.5347	9.72032	9.35336	9.04297	7.61083	6.98917	6.84736	8.61916	11.1983	9.02471	10.2204	15.3707	12.0821	12.0524	9.68234	12.4071	14.0571	16.9661	12.8084	13.3943
ENSG00000138684	IL21	5.06516	6.19e-06		2	2	2.30796	2.65558	2	2	2	2	2	2	2	2.78514	3.9064	4.4064	4.52679	5.46798	3.00011	2.90164	2.25761	3.71482
ENSG00000237398	HLA-DPA3	5.04087	2.19e-05		2	2	2.56161	2	2	2.30429	2	2	2.3112	2	2.28482	3.48962	4.8574	5.36208	2.84303	5.59358	3.58511	2.90164	2	2.27203
ENSG00000198019	FCGR1B	4.97804	5.5e-16		2	4.2507	2.30796	3.59138	3.06549	2.7693	3.18564	3.03898	3.2895	2.3656	9.33855	6.45776	6.74082	7.1645	5.97136	7.91011	6.02996	6.61123	5.50607	5.36985
ENSG00000090382	LYZ	4.96581	3.56e-12		8.14869	8.21536	7.27929	8.2438	7.08768	8.53259	7.79584	7.55098	10.8176	7.75673	11.5836	9.92869	14.5612	14.1066	14.4214	15.458	12.8652	10.1933	9.2893	9.95138
ENSG00000265531	FCGR1CP	4.96141	4.76e-11		2.47931	3.72127	2.77726	2	2	2	2.32761	2	4.12774	2.65703	8.4821	6.886	6.10789	7.08974	6.11046	4.53133	5.80756	6.86869	5.00683	4.30527
ENSG00000188373	C10orf99	4.95833	4.49e-12		5.01673	7.34624	4.89236	6.02185	5.43775	4.01884	5.23461	3.6367	7.25072	4.93237	8.03571	12.943	8.0708	8.57944	6.20663	8.49311	11.6405	11.4732	9.22853	10.0382
ENSG00000126890	CTAG2	4.95052	0.198939		2	2	2	2	2	2	2	2	2	2	2	5.10337	2	2	4.83835	2	2	2	2	2
ENSG00000134028	ADAMDEC1	4.92732	5.13e-08		4.70421	4.37207	2.77726	3.59138	2.72747	4.38589	4.48252	3.6367	7.34773	2.65703	4.78511	8.5425	10.472	10.6964	10.6013	11.0585	8.76399	7.10539	6.46688	5.39852
ENSG00000163209	SPRR3	4.89277	0.00575153		2	2	2	2	2	2	2	2	3.42501	2	2	4.59999	5.78073	2.53883	2	6.1788	3.73712	5.66908	2.47612	2.50081
ENSG00000104972	LILRB1	4.83349	1.76e-12		3.3653	6.38128	4.03331	3.7229	2.52321	4.1001	3.72	3.21317	5.949	3.8463	10.2466	6.75688	9.16424	10.3086	9.15679	10.6649	7.51329	5.8097	7.27543	7.09596
ENSG00000150337	FCGR1A	4.82793	1.48e-13		3.3653	6.47909	3.94691	3.28577	2.90636	3.1204	3.18564	3.03898	6.1384	2.89937	10.3428	8.71629	9.18421	9.75388	8.66979	10.0373	8.89504	8.12971	7.12998	6.78454
ENSG00000166527	CLEC4D	4.82546	1.57e-13		2	3.52586	2.30796	2.65558	2.52321	2	2.32761	3.21317	2.97303	2.3656	6.86567	5.56668	5.64324	7.20933	5.19165	7.50104	6.29789	4.52983	4.45851	3.71482
ENSG00000176797	DEFB103A	4.81008	0.000142823		2	2	2	2	2	2	2	2	2.3112	2	2.28482	3.29073	3.99949	3.09219	2	4.65175	2	4.16116	2.25761	2.69823
ENSG00000156234	CXCL13	4.76814	7.9e-08		3.98388	4.86101	3.13079	2.36471	3.2088	2.55545	3.01415	6.07224	3.42501	4.06095	3.85562	10.0399	6.59927	10.13	8.89096	8.8263	8.65843	3.20306	6.31929	5.83596
ENSG00000227531		4.75722	0.00221287		2.25947	2	2	2	2	2	2	2	2	2	2	2.44533	4.1694	3.80337	3.75763	4.70839	2.41509	2	2	2
ENSG00000237988	OR2I1P	4.7344	1.86e-14		4.41543	4.68479	3.53787	3.95466	4.16904	4.73021	4.41516	3.6367	6.05727	4.06095	8.30227	5.61005	10.1013	9.24368	10.1345	10.6323	7.82465	5.51327	6.62383	6.69491
ENSG00000229754	CXCR2P1	4.72191	2.12e-10		2.47931	3.80987	2	3.44665	2.2852	3.1204	3.18564	3.21317	4.70862	3.44917	5.77176	2.78514	9.13376	7.34409	7.87163	8.8735	5.58517	6.55905	5.69214	4.85303
ENSG00000177257	DEFB4B	4.692	0.000217933		2	2	2	2	2	2	2	2	5.30849	2	6.36758	4.76258	5.12869	4.52464	2.26117	6.11738	6.08767	10.0937	4.89752	5.04661
ENSG00000004468	CD38	4.61381	2.78e-18		3.25051	5.09056	3.13079	3.59138	3.85715	3.84115	3.01415	4.23011	4.65449	3.44917	8.41357	6.16965	8.58053	8.72239	8.6754	9.74913	7.67265	6.23249	5.93276	6.01327
ENSG00000196805	SPRR2B	4.61379	7.85e-08		6.24263	7.22259	8.27839	7.59008	5.31638	5.61719	2.32761	6.94473	9.58967	6.48175	7.64066	13.8653	11.2149	10.4894	7.36758	10.8666	11.9001	13.6765	11.2923	11.4873
ENSG00000111537	IFNG	4.60694	3.58e-12		2.47931	2.50354	2.56161	3.59138	3.06549	2.9555	2.59441	2.33765	3.76866	2	8.29827	3.48962	6.39168	6.11274	5.95299	7.40149	5.36944	5.85368	3.56315	5.48126
ENSG00000211934	IGHV1-2	4.59514	0.00730438		2	2	2	2	2	2	2	2.33765	2	2	2.28482	5.42814	2.99966	2	2.26117	3.46542	2.41509	2	2	2
ENSG00000184330	S100A7A	4.59078	1.64e-10		5.63554	10.3623	7.60967	8.49448	6.39979	6.94586	4.66756	7.69011	10.9749	7.66949	11.3996	14.9697	12.3322	12.2493	10.9752	12.6298	12.8315	11.6512	14.3792	14.5757
ENSG00000163568	AIM2	4.58607	1.14e-16		2.98927	4.2507	2.77726	3.10467	2	3.52532	2.8195	3.86272	4.2051	2.3656	5.03605	5.04135	8.13889	7.68611	7.64437	8.43135	7.19662	7.37053	6.27627	6.22017
ENSG00000163221	S100A12	4.56814	2.53e-07		2	4.31266	4.11483	4.24462	2.90636	2.30429	2.32761	2.33765	6.23378	2.3656	8.41357	9.91794	7.59925	6.82751	4.87784	7.493	8.65843	8.75204	6.97718	7.45108
ENSG00000169495	HTRA4	4.54448	2.7e-05		2.67003	3.17188	2.56161	2.36471	2	2.55545	2.59441	2	5.30849	3.1068	3.9401	3.96089	7.49119	7.25281	9.27981	7.99224	4.73716	4.99013	3.11968	2.87186
ENSG00000101916	TLR8	4.52703	5.66e-16		3.83247	4.94166	2.77726	3.10467	3.06549	4.17703	4.27021	3.96371	5.30849	3.59403	7.50856	6.50448	8.57676	9.05024	9.03764	9.94747	7.52378	6.91093	6.07343	5.77165
ENSG00000203446		4.52203	0.000208832		2	2	2	2	2.52321	2	2	2	3.13992	2.3656	2.72663	3.66438	5.2848	5.32996	5.52582	5.53214	2.41509	3.66469	2	2
ENSG00000186074	CD300LF	4.51204	4.75e-12		3.1258	4.37207	3.41451	3.44665	2.52321	2.55545	3.82753	3.36858	5.16098	2.65703	6.99965	6.11047	8.47911	8.13033	8.95928	9.10208	6.60508	5.61899	4.85917	4.42159
ENSG00000240776		4.50555	0.00317973		2	2.27363	2	2	2	2	2	2	2	2	2.28482	3.05997	2.80707	2.53883	2	2	3.22252	5.27528	2.25761	2
ENSG00000133063	CHIT1	4.47886	9.7e-05		4.30472	3.29977	3.27961	2.36471	4.3654	3.74336	7.98192	3.21317	12.3779	3.28812	3.56769	9.22873	12.2299	7.26135	11.6556	9.01495	7.70066	9.67045	4.85917	3.51982
ENSG00000136694	IL36A	4.47735	1.17e-06		2	2	2.77726	2.36471	2	2	2	2	2	2	2.72663	3.96089	3.58451	2.74776	2.48223	4.46712	3.87463	4.16116	3.65558	3.96535
ENSG00000276462		4.46148	1.89e-07		2.47931	2.27363	2	2	2	2.55545	2	2.33765	2.97303	2.3656	7.11317	3.48962	4.45888	3.60291	3.9916	4.46712	3.58511	4.01387	3.24397	3.29427
ENSG00000229314	ORM1	4.45528	8.09e-07		2	2.27363	2.30796	2.36471	2.2852	2	2	2	2.78426	3.1068	3.33788	4.20673	3.16955	2.29442	6.6331	5.21784	2.41509	5.33856	4.176	5.21726
ENSG00000183273	CCDC60	4.42181	1.52e-05		2.67003	2.27363	2	2	2	2	2	2	2	2	2.28482	3.82024	3.16955	3.23779	2.67388	3.59123	4.32211	5.06688	2.47612	3.62061
ENSG00000238152	OR7E140P	4.40167	0.0176276		2	2	2	2	2	2	2	2	2	2	2.72663	2	2.80707	2.93023	3.9916	4.32945	2	2	2	2
ENSG00000163735	CXCL5	4.40052	1.19e-06		2	2.87607	2	2.89753	2.90636	2.30429	3.3389	2.33765	3.95935	3.1068	6.11846	4.31554	4.75431	8.48779	3.91775	7.61653	5.66317	2	3.74243	3.51982
ENSG00000120436	GPR31	4.38396	6.43e-06		2	3.52586	2.30796	2	2	2	2	2	2.56704	2	5.67647	3.96089	5.83226	4.34344	5.02579	5.6525	3.87463	2	2.98367	3.62061
ENSG00000128383	APOBEC3A	4.36488	8.75e-09		3.98388	4.04706	2.56161	6.23517	2.2852	4.25006	3.47742	4.52268	5.56477	3.95761	11.1173	5.47581	8.8542	8.19862	5.9895	8.97222	6.84152	7.68242	6.03953	5.93714
ENSG00000117215	PLA2G2D	4.34956	1.13e-05		3.57064	4.98035	3.6515	2.65558	3.4587	3.40256	3.01415	2.84083	5.87991	2.3656	2.28482	6.86825	8.62504	7.71749	10.2696	8.48097	7.31007	5.76433	4.176	2.50081
ENSG00000174837	ADGRE1	4.34531	4.32e-07		2.47931	3.80987	2	2.36471	2	2.30429	2	2	2.3112	2	7.04804	5.95095	4.39177	5.19381	4.06186	4.70839	4.41522	3.84982	3.24397	3.29427
ENSG00000147614	ATP6V0D2	4.33454	8.46e-05		2.47931	2	2.30796	2.36471	2	2	2	2.33765	7.14672	2.89937	2	3.96089	6.52292	3.37004	6.48754	4.17724	2	3.66469	2.83349	2.50081
ENSG00000227017		4.32421	5.42e-05		2	2.27363	2	2	2.2852	2	2	2	2	2	3.06439	3.29073	4.1694	3.37004	3.83991	3.59123	2.41509	2.52014	2.25761	2
ENSG00000188820	CALHM6	4.32294	3.28e-24		4.05401	4.63716	4.19199	4.69262	4.999	3.93273	4.54687	5.35463	4.90688	4.8768	8.78304	6.71776	9.16424	9.53185	8.91013	10.2867	7.70066	8.29036	6.80626	7.14754
ENSG00000171051	FPR1	4.31153	3.9e-16		4.46776	6.88808	3.13079	5.26735	3.5691	3.1204	4.77892	3.86272	4.70862	4.33281	10.2372	9.04736	8.2185	9.75388	8.02898	9.5792	8.96601	8.32201	7.45975	7.84402
ENSG00000123610	TNFAIP6	4.31014	1.17e-12		4.12089	5.96522	4.69443	5.39117	4.7405	4.38589	3.72	3.6367	5.16098	3.72567	10.888	8.18912	7.27547	9.46502	6.76531	9.95918	7.54454	6.16427	6.70176	6.5102
ENSG00000134827	TCN1	4.30796	4.66e-06		8.24927	5.19295	4.79679	3.59138	5.7966	3.93273	5.9332	3.36858	6.98065	4.69598	3.56769	12.9464	9.83696	8.25958	6.36785	9.0065	10.7428	8.47769	8.77481	8.65549
ENSG00000226091	LINC00937	4.29397	8.91e-14		3.47162	4.04706	3.6515	4.24462	3.06549	3.63846	4.19188	3.36858	4.12774	3.1068	7.28453	5.95095	8.56539	7.66696	8.25573	9.2139	6.82465	5.13974	4.97131	3.88657
ENSG00000168703	WFDC12	4.29072	1.15e-11		7.06656	7.43249	8.65397	7.73736	6.44392	5.72359	7.08261	6.77449	7.81068	8.04208	8.83636	12.451	10.7475	9.84619	7.51886	10.0276	12.7358	13.9358	9.8178	10.0919
ENSG00000186818	LILRB4	4.27209	1.52e-06		4.30472	6.65682	5.63481	5.35106	4.30287	4.01884	5.51754	3.6367	9.41955	4.63029	9.31502	10.5038	11.3765	12.1617	11.588	12.1759	10.0717	9.08749	6.95916	6.62384
ENSG00000100453	GZMB	4.2702	1.52e-20		4.24601	5.92612	4.03331	4.55818	3.2088	4.67823	4.83153	2.33765	5.19929	4.41312	8.36474	8.02255	8.76088	9.34359	7.3182	10.04	8.77281	8.22488	7.50393	7.80171
ENSG00000140379	BCL2A1	4.25915	4.94e-14		3.98388	4.9019	3.41451	4.05793	2.72747	3.40256	5.11235	3.50886	6.37438	3.1068	9.77503	7.97358	8.77412	8.40927	8.25947	9.3822	7.72814	8.59246	6.60077	6.01327
ENSG00000241794	SPRR2A	4.25785	4.37e-06		5.27346	7.92431	9.40086	9.01437	7.08768	5.00799	3.82753	8.75216	11.0678	7.82438	8.63249	14.7915	11.8631	11.2207	7.53129	11.9294	13.2975	14.2598	12.5775	13.2701
ENSG00000229961		4.25767	0.00012788		2.25947	3.52586	2	2	2	2	2	2.84083	2	2	3.85562	2	4.8574	5.36208	5.06052	6.45191	2	4.63439	3.82435	3.62061
ENSG00000187116	LILRA5	4.24669	3.37e-09		2.25947	4.58789	3.13079	3.44665	2.90636	2	3.3389	2.33765	4.2051	2	9.15852	6.59361	5.20885	6.61737	5.34039	6.33086	5.54453	6.05548	5.75616	5.55952
ENSG00000134545	KLRC1	4.23452	1.56e-08		2	2	2.30796	2	2.52321	2.55545	3.18564	2.84083	2.3112	2	3.67019	4.83748	4.1694	5.82079	5.44925	6.25683	4.11565	4.73188	2.66584	3.41145
ENSG00000273132		4.22155	3.96e-06		3.83247	3.29977	3.27961	4.05793	3.67164	3.93273	2.8195	4.7658	5.16098	4.33281	3.33788	9.09393	4.32139	4.05989	3.25651	4.46712	7.88286	10.4278	6.56547	6.75158
ENSG00000197721	CR1L	4.20671	0.000130786		2.25947	2.27363	2	2	2	2.30429	2	2	2	2	2.72663	2.78514	3.99949	3.60291	3.9916	4.25535	2	3.20306	2.47612	2
ENSG00000050730	TNIP3	4.20635	3.39e-11		2.98927	4.37207	2.30796	3.28577	2.2852	2.30429	3.01415	3.36858	4.41502	3.44917	7.55618	8.25208	5.93011	5.84372	5.28272	6.34878	4.66315	4.01387	7.36027	8.13559
ENSG00000147570	DNAJC5B	4.18997	7.35e-06		2	2.50354	2.30796	2	3.06549	2	3.47742	2	2.78426	2	2.28482	6.11047	5.78073	5.56888	6.36785	5.33039	4.11565	4.63439	2.25761	2.69823
ENSG00000026751	SLAMF7	4.18825	1.1e-16		6.03288	7.32385	6.53169	6.51472	5.25164	6.68119	6.09259	6.88161	8.40969	6.21673	10.88	9.54874	11.8107	11.5926	11.6619	12.3645	9.86028	9.74241	8.44002	8.37442
ENSG00000225370		4.17049	7.65e-06		2.47931	2.50354	2.30796	2	2	2.30429	2	2	3.2895	2	3.06439	4.20673	5.0438	6.03517	4.25417	5.93952	4.11565	2.52014	2.83349	2.27203
ENSG00000161929	SCIMP	4.16756	1.03e-15		3.75036	4.48401	3.6515	3.44665	3.4587	3.40256	4.19188	3.75413	4.27852	4.15737	7.66569	5.9843	8.70669	8.02893	8.2632	9.08347	6.32214	6.32913	4.73757	5.00991
ENSG00000165168	CYBB	4.16179	2.98e-14		6.47767	8.498	6.56107	6.58557	6.3696	6.85513	7.13589	7.2647	9.10074	6.7982	10.4512	9.5626	12.2005	12.5877	12.3935	13.1644	10.719	9.65189	9.58057	9.24853
ENSG00000120217	CD274	4.1588	4.03e-25		4.74718	5.6662	5.32802	5.50519	5.14873	6.08469	5.8591	5.27826	6.45577	5.31338	11.1116	8.27247	9.44848	9.19324	9.68373	10.9027	8.16345	8.191	8.47849	9.25638
ENSG00000203747	FCGR3A	4.15456	7.75e-14		5.01673	7.85312	5.39482	6.32072	4.95901	5.1673	5.78099	5.65564	7.94076	5.08727	8.55424	9.41145	11.2353	11.3792	10.318	12.0055	10.4209	8.99233	9.00962	8.39946
ENSG00000130487	KLHDC7B	4.15378	2.07e-13		6.77626	8.47786	6.43977	8.90436	6.58199	8.41046	7.06074	8.46405	8.08587	6.8711	10.2518	7.37513	12.8296	10.3572	13.3893	13.4258	10.7202	10.573	11.6746	11.4747
ENSG00000121594	CD80	4.14161	2.3e-10		2.83846	2.27363	2.56161	2.36471	2	2.30429	3.3389	3.03898	3.42501	2.65703	6.65686	4.76258	5.12869	5.7738	6.47472	7.17906	3.87463	3.20306	3.97544	4.76768
ENSG00000163534	FCRL1	4.13976	7.21e-05		2	3.03154	2	2.65558	2	2.30429	2	2.61107	2.56704	2.65703	3.56769	2.78514	6.06546	5.15767	5.91553	6.13814	2	2	2.25761	3.88657
ENSG00000124102	PI3	4.13888	1.3e-08		6.87643	10.439	10.5464	9.45132	7.01152	6.5281	7.95252	7.31335	11.9804	8.71588	10.9045	15.6304	13.1492	12.9563	10.8166	12.6867	13.3783	15.4575	12.886	13.6568
ENSG00000244094	SPRR2F	4.13701	1.02e-06		2.67003	6.07656	7.21604	4.4099	3.06549	3.1204	3.3389	4.3838	7.35623	5.74437	6.52631	10.9502	8.41719	8.10682	4.91627	8.77418	10.1018	10.4077	9.52039	10.9296
ENSG00000158517	NCF1	4.10995	1.45e-11		4.61423	5.96522	6.02052	5.9431	4.53821	4.25006	5.5493	4.58741	7.21376	4.33281	8.40245	8.58115	10.67	10.3868	9.57532	11.2919	8.74169	8.61819	6.05658	5.6812
ENSG00000225492	GBP1P1	4.07577	3.28e-23		5.01673	5.12551	3.27961	3.95466	4.5915	4.67823	2.8195	4.64935	4.81115	3.8463	9.03431	5.21994	8.20391	7.89264	8.69488	8.9489	7.71904	8.37579	7.81072	8.06132
ENSG00000256948		4.06438	0.0120119		2	2.27363	2	2.36471	2	2	2	2	4.53972	2	3.67019	4.83748	5.32132	6.68241	5.85746	6.86705	4.00017	3.66469	2	2
ENSG00000263366	ABHD17AP5	4.04367	0.000710974		2	2.87607	2.30796	2	2	2	2	2.33765	2	2.3656	3.67019	2	5.08687	3.80337	5.09444	4.53133	2	2	2.25761	3.71482
ENSG00000285492		4.04052	0.00130135		2.25947	2	2	2.36471	2	2.30429	2.59441	2	2.3112	2	2.28482	2	4.52301	2.74776	5.64504	4.09465	2	4.01387	2.47612	2
ENSG00000103313	MEFV	4.03954	3.61e-11		3.3653	4.94166	3.41451	4.05793	3.2088	3.26836	3.18564	3.36858	3.66295	3.1068	9.2126	4.59999	6.97663	7.11823	6.59807	8.28074	6.43762	3.66469	5.81746	5.42663
ENSG00000117228	GBP1	4.03308	2.12e-24		8.08311	8.7979	7.5376	8.52634	8.27616	8.82922	8.47493	8.52729	8.69425	8.13382	13.7013	8.98694	12.5923	12.3	12.4542	13.6415	11.506	11.3032	11.8376	11.7403
ENSG00000204936	CD177	4.03302	6.19e-06		3.47162	4.42913	3.13079	4.48594	3.33916	4.31957	3.72	4.05808	7.42252	2.3656	4.16739	11.0302	8.85731	7.36008	6.11046	8.68526	6.02996	9.02635	6.88474	8.57927
ENSG00000108702	CCL1	4.03086	8.03e-05		2.47931	2.27363	2	2	2.2852	2.55545	2	2	2	2	2.72663	2.78514	4.2474	3.80337	2.67388	4.25535	3.00011	5.27528	2	3.29427
ENSG00000234389		4.02516	0.00352969		2	2	2	2	2.52321	2.30429	2	2	2	2	4.23583	2	2.32179	3.60291	4.47623	3.59123	2	2	2.25761	2.27203
ENSG00000156738	MS4A1	4.00294	1.85e-08		4.70421	4.77559	3.27961	2	3.2088	4.51002	3.18564	4.45491	5.44231	3.72567	6.13647	5.91681	9.57298	8.81233	8.50619	8.99801	6.14317	4.8232	4.40626	5.99461
ENSG00000197272	IL27	3.99443	7.6e-07		2.67003	2.70179	2.56161	2.89753	2.52321	2	3.3389	2.84083	2.3112	3.1068	7.76167	4.41672	5.16933	5.26349	4.62288	6.50083	3.58511	2	3.35839	3.02682
ENSG00000173369	C1QB	3.98663	4.61e-13		7.43182	9.68415	8.15375	8.39937	6.32309	6.90121	9.05862	6.93233	9.33604	7.41048	9.10463	12.8465	13.241	12.8852	12.5543	13.2696	12.2991	11.9243	9.73417	9.49247
ENSG00000101438	SLC32A1	3.97872	0.0169856		2	2	2	2	2	2	2	2	2	2	2.52257	2	2.99966	2.93023	2.26117	4.25535	2	2	2	2.69823
ENSG00000105205	CLC	3.9737	0.0103114		2	2.87607	2	2	2	2	2	2	2.97303	2	6.35225	3.48962	3.16955	2.93023	2	2.32381	2	4.52983	2.47612	2
ENSG00000275210		3.97018	0.00143051		2	2.70179	2	2	2.2852	2	2.32761	2	2	2	5.54776	2	2.80707	3.70662	2.26117	3.17515	2.73706	3.66469	2.25761	2.27203
ENSG00000175664	TEX26	3.96584	0.0576881		2	2	2	2	2	2	2	2	2	2	2.28482	3.05997	2	2	2	2.32381	2	4.63439	2.47612	2
ENSG00000142224	IL19	3.96013	0.00108851		2	2.27363	2.30796	2	2	2	2	2	2	2	3.85562	2	4.1694	2.53883	2.26117	3.17515	2.41509	2	3.35839	8.32673
ENSG00000254521	SIGLEC12	3.9453	5.76e-09		2.25947	2.50354	2	3.44665	2.52321	2.55545	3.6038	2.33765	2.3112	2	4.69073	4.08904	5.58434	5.22907	6.22205	6.91597	3.87463	4.01387	4.35205	3.80325
ENSG00000276775	IGHV4-4	3.93389	0.00757849		2	2	2	2	2	2	2	2	2.3112	2	2.52257	2	3.32152	2	2.67388	3.70695	2	2	3.97544	2.50081
ENSG00000235713		3.92746	0.000877894		2.25947	2	2.30796	2	2.2852	2.30429	2	2.33765	2	2.3656	2.52257	3.05997	4.08695	2.74776	2	2.32381	5.9071	3.20306	3.11968	2
ENSG00000279240		3.92205	0.102353		2	2	2	2	2	2	2	2	2	2	2.28482	3.05997	2	2	2	2	2	4.63439	2.47612	2
ENSG00000267046	E2F3P1	3.91775	0.00265596		2	2	2.30796	2	2	2	2	2	2	2	2.28482	2	2.99966	2.93023	3.67038	3.59123	2.41509	2	3.24397	2
ENSG00000108688	CCL7	3.91275	1.98e-07		2.25947	2.27363	2	2	2.72747	2.30429	2.8195	2.84083	3.2895	2	6.97983	3.05997	4.52301	3.89404	3.1314	4.91504	4.93879	4.52983	3.74243	4.3646
ENSG00000105967	TFEC	3.90535	2.96e-12		4.30472	5.31907	3.75684	4.4099	4.42533	5.20453	5.19499	4.309	6.32325	4.33281	8.05478	6.40947	9.20878	9.3131	10.0156	10.0551	7.08768	6.50491	6.40166	6.48369
ENSG00000121380	BCL2L14	3.89397	6.44e-17		2.67003	2.27363	2.77726	3.44665	2.90636	3.40256	3.47742	3.03898	3.54888	3.28812	6.99965	5.21994	6.08683	6.50678	6.32563	7.57905	4.87466	5.66908	5.20335	4.76768
ENSG00000160883	HK3	3.88971	1.28e-07		4.41543	7.9489	4.74652	5.08377	4.78693	4.17703	4.83153	4.309	8.07045	4.06095	9.88168	8.7311	10.4771	10.7399	10.5472	11.6676	8.12262	7.67018	7.16184	6.29832
ENSG00000189430	NCR1	3.87977	0.000245829		2.47931	2	2	2	2	2	2.32761	2	3.13992	2	3.85562	3.29073	4.1694	4.58031	4.12885	5.36603	2.41509	3.45226	2.47612	2
ENSG00000151790	TDO2	3.87578	1.97e-07		3.57064	4.04706	3.27961	3.44665	2.90636	4.01884	4.10905	2.84083	5.47392	3.1068	5.28247	8.13075	6.42562	8.52728	6.42227	9.20655	7.04461	2	3.82435	5.87728
ENSG00000255760	LINC02422	3.86882	0.000500035		2.25947	2	2	2	2	2	2	2	2.56704	2	2.52257	2.44533	3.80687	3.89404	3.1314	3.91379	3.22252	2	2.25761	2.27203
ENSG00000108700	CCL8	3.85015	4.41e-07		3.98388	4.42913	4.03331	5.67724	3.2088	3.52532	5.61081	3.50886	3.86715	2	10.3631	4.59999	7.09738	6.40253	6.89606	8.73041	6.32214	4.01387	6.9131	6.38684
ENSG00000163220	S100A9	3.84361	1.58e-08		11.3387	14.6786	13.8281	14.1263	11.2716	11.9341	11.2179	13.0682	15.2917	12.9163	14.6469	19.2186	15.7867	15.4983	13.714	15.6751	17.8642	18.9567	16.8226	17.1662
ENSG00000143556	S100A7	3.84039	5.37e-09		11.9089	13.4506	13.0599	12.1176	10.1209	11.9181	10.3341	12.309	14.0423	12.1628	12.5738	18.0693	14.7468	14.3867	12.7703	14.4484	16.6277	18.1284	15.8352	15.991
ENSG00000179840	PIK3CD-AS1	3.83827	0.000934054		2.25947	2	2	2	2	2	2	2	2.56704	2	2.90537	3.05997	4.1694	2.93023	2.84303	4.17724	2	2	2.66584	2.27203
ENSG00000118785	SPP1	3.83686	5.32e-09		5.61248	6.0943	4.26523	5.64444	5.31638	4.1001	6.09259	4.309	13.6975	4.81901	5.79463	8.44407	10.4821	7.1088	8.87642	10.5251	7.23544	11.1594	7.11378	6.28303
ENSG00000183019	MCEMP1	3.83474	9.94e-06		2	2.70179	2	3.10467	2.52321	2.55545	2	2	2.56704	2.3656	6.61892	3.66438	3.69997	4.05989	2.67388	5.62334	3.41518	3.20306	3.24397	3.02682
ENSG00000180061	TMEM150B	3.81535	4.37e-07		3.75036	4.9019	3.94691	2.36471	3.4587	3.1204	4.02118	3.03898	4.59825	2	6.36758	4.51126	7.9182	8.24673	7.63863	8.74402	5.66317	5.33856	4.69465	2.50081
ENSG00000268734		3.81085	0.000167123		2.25947	2.87607	2	2	2	2.30429	2	2	2.78426	2	5.37643	3.05997	2.58474	4.7355	3.37163	5.25634	2.73706	2.52014	2.66584	2.50081
ENSG00000234571		3.80535	9.86e-05		2.83846	2.27363	2.56161	2	2	2.30429	2	2.61107	2.3112	2	5.90385	2	3.69997	4.63392	4.42384	2	3.41518	4.8232	3.35839	2.50081
ENSG00000244482	LILRA6	3.79506	4.82e-09		3.3653	5.61794	4.19199	2.36471	3.94167	4.1001	4.19188	2.61107	5.85612	3.28812	9.30907	6.28119	6.80671	9.15479	7.18287	9.02891	6.68204	6.01732	6.27627	5.99461
ENSG00000165178	NCF1C	3.79094	8.04e-11		5.49133	6.46552	5.29343	5.83094	3.76738	4.5683	5.88423	4.3838	6.67555	4.41312	8.11508	9.43274	9.94624	9.69205	8.39151	10.9057	8.70528	8.83117	5.83733	5.04661
ENSG00000158859	ADAMTS4	3.76939	8.36e-06		5.1508	7.40431	4.84536	8.60518	4.69252	5.00799	5.95708	5.06754	5.75685	5.27091	12.8044	8.19625	8.45877	9.62744	9.32871	10.3603	5.87468	7.06854	7.54679	8.70511
ENSG00000136231	IGF2BP3	3.74461	0.00778757		2	2	2	2	2	2.55545	2	2	2.3112	2	2.90537	2	3.16955	3.37004	4.19287	3.91379	2.73706	2	2	2
ENSG00000189013	KIR2DL4	3.72884	0.00227447		2	2.27363	2	2.36471	2	3.52532	2	2	2.56704	2	3.33788	4.08904	5.12869	5.42425	3.5775	5.46798	4.22257	2	2	2
ENSG00000237643		3.72765	6.39e-08		4.41543	4.37207	3.855	3.10467	3.33916	3.26836	4.93134	3.86272	3.2895	4.41312	4.99715	8.74089	5.39171	5.19381	3.37163	5.09576	8.24815	9.32864	5.91417	5.85677
ENSG00000182487	NCF1B	3.71164	1.1e-09		3.83247	4.94166	4.46497	5.08377	3.76738	3.40256	5.69841	4.05808	6.34049	4.56147	7.22684	7.86139	9.21365	9.2945	7.59191	10.1205	8.08059	7.52812	5.00683	4.62938
ENSG00000115523	GNLY	3.70477	4.7e-14		5.05143	6.54511	4.69443	5.61086	4.91787	6.46814	6.59685	4.87354	6.1384	3.59403	8.65766	9.1279	9.50316	10.1416	9.23869	10.4606	9.66319	9.18969	6.13893	6.90933
ENSG00000197249	SERPINA1	3.70087	1.13e-18		6.24263	8.32465	5.93333	6.95014	6.32309	6.5281	7.34035	6.64363	8.10618	7.1067	10.7689	10.346	11.2538	11.356	10.9769	12.1393	10.662	9.91321	8.72769	8.83927
ENSG00000073861	TBX21	3.69946	6.11e-11		2.98927	4.37207	3.27961	4.24462	2.52321	4.31957	4.54687	3.50886	5.12162	4.15737	7.56951	5.88185	8.24251	7.9986	7.92444	8.91621	6.27323	4.63439	5.45555	5.63375
ENSG00000186407	CD300E	3.6884	1.45e-07		3.3653	7.23064	3.41451	4.87337	4.09716	4.44929	4.27021	4.70875	5.44231	3.28812	10.7286	5.91681	7.82589	9.15479	7.06808	9.51118	7.07347	5.93782	7.40089	6.72918
ENSG00000177243	DEFB103B	3.68512	0.0013597		2	2	2.56161	3.28577	2	2	2	2	3.54888	2.3656	2.52257	5.80928	4.52301	3.37004	2	5.05265	3.00011	6.58538	2.98367	2.69823
ENSG00000186431	FCAR	3.68248	9.24e-05		2.67003	2.87607	2	3.10467	2	2.7693	2.32761	2	2.3112	2	5.46464	2.44533	3.58451	4.96197	5.253	6.15862	2.73706	2	3.90187	2.50081
ENSG00000204614	TRIM40	3.67749	0.00170589		2.25947	2	2	2	2	2.30429	2	2	2	2	4.09553	3.48962	2.32179	2.29442	2	2.81139	2.41509	2.90164	2.25761	2.87186
ENSG00000131042	LILRB2	3.66453	7.95e-12		5.49133	8.0524	5.39482	5.80148	5.57638	6.4372	6.11399	5.97882	7.0764	5.77509	11.6297	8.51993	9.97947	11.0757	9.75968	10.7601	8.62471	6.95198	8.17316	8.61025
ENSG00000162654	GBP4	3.66032	1.65e-14		6.92402	6.94787	6.35843	6.14423	7.16002	7.54809	7.38504	7.02871	8.26816	6.58937	11.6133	6.33388	11.1228	10.4488	11.5384	12.0376	10.2748	8.86916	9.75521	10.0036
ENSG00000255282	WTAPP1	3.65775	0.00961575		2	2	2	2	2.2852	2.30429	2	2	2	2	2.28482	2	2.58474	4.6856	2.67388	6.13814	2.73706	2	2.25761	2.69823
ENSG00000153802	TMPRSS11D	3.6477	5.3e-08		4.82947	4.81893	6.30732	6.04717	3.33916	3.93273	3.47742	5.02143	6.8178	4.33281	4.30118	10.2821	9.04099	7.20933	5.64504	8.45223	10.48	7.90777	8.2931	8.12705
ENSG00000277632	CCL3	3.62368	5.97e-08		3.1258	4.37207	2.56161	4.05793	2	2.7693	4.54687	2.33765	4.90688	2.3656	6.72988	6.73745	6.72727	6.41789	6.22205	7.77741	6.32214	8.16505	4.60478	4.11106
ENSG00000256262	USP30-AS1	3.61953	4.61e-13		2.67003	3.03154	2.77726	2.36471	2	2.7693	3.18564	2.33765	3.2895	2.89937	4.48114	3.96089	5.52295	4.6856	5.28272	5.29384	5.36944	6.84709	4.97131	4.47641
ENSG00000240535		3.61324	0.00167601		2	2	2.30796	2	2	2.30429	2	2	2	2	2.28482	2	2.58474	2.93023	4.06186	2.81139	3.22252	2	2.47612	2.69823
ENSG00000177807	KCNJ10	3.60417	2.39e-05		3.3653	3.29977	3.13079	2.36471	3.4587	3.63846	3.72	2.61107	3.42501	2.65703	3.45736	3.96089	6.72727	5.70032	7.96625	7.73714	5.0002	2	2.98367	2.27203
ENSG00000259717	LINC00677	3.59994	0.00149719		2.25947	2.70179	2	2	2	2	2	2	2.56704	2	4.16739	2	3.32152	3.70662	4.36947	4.09465	2	3.20306	2.25761	2.50081
ENSG00000112116	IL17F	3.59499	0.00251808		2	2	2	2.36471	2	2.30429	2	2.84083	2	2	3.67019	3.29073	2.32179	3.09219	2	2.32381	2	3.84982	4.35205	3.96535
ENSG00000104974	LILRA1	3.58399	1.73e-06		2.25947	4.73091	2.77726	2.36471	2.52321	2.30429	2.8195	2.84083	3.76866	2.89937	8.01151	4.83748	5.12869	6.03517	5.4228	6.66724	5.32213	2	4.69465	5.08239
ENSG00000203785	SPRR2E	3.58275	5.71e-08		10.681	10.0383	11.0452	11.5776	9.8838	8.71132	8.81582	10.9587	12.2223	10.7584	10.5884	15.2793	13.1707	12.2707	10.6384	12.7805	14.2494	16.7204	13.371	13.8928
ENSG00000273837		3.58258	0.0377221		3.75036	2	2	2	2	2.55545	2	2.33765	2.56704	2	4.91603	4.76258	5.45882	6.30676	2	2	2	2	2.98367	3.29427
ENSG00000186810	CXCR3	3.58212	9.02e-14		4.36114	5.43504	4.52585	4.48594	3.76738	5.34451	5.19499	4.7658	6.01494	4.4892	6.64433	7.31086	9.44434	8.92682	8.97074	9.59806	7.26075	8.27427	6.00481	6.35794
ENSG00000104951	IL4I1	3.58046	1.17e-14		6.79685	7.53352	6.32456	6.47795	5.37835	6.74575	7.72807	6.46568	8.04438	5.89181	11.3328	9.90928	10.7962	11.1134	10.5969	11.7223	8.91112	9.70388	7.85525	8.52829
ENSG00000224137	LINC01857	3.56788	9.74e-05		2.25947	2.27363	2.30796	2	2.2852	2	2	2.33765	3.54888	2	2.52257	3.96089	5.12869	4.13617	5.253	4.86608	4.22257	4.01387	2.66584	2
ENSG00000111012	CYP27B1	3.56537	1.42e-12		6.01541	6.22894	5.74133	6.14423	5.5497	6.32336	5.58038	4.92454	6.03626	4.93237	9.8035	7.65944	9.74584	9.23286	9.85179	11.0748	6.73718	7.10539	6.69088	8.10112
ENSG00000152128	TMEM163	3.56347	2.62e-09		4.12089	3.72127	2.56161	3.28577	3.06549	3.40256	3.6038	3.75413	4.41502	3.1068	4.48114	5.56668	6.69979	7.49656	8.31447	7.68164	5.6247	3.84982	4.81976	4.72304
ENSG00000143185	XCL2	3.55865	3.91e-08		3.1258	2.50354	2.77726	2.65558	2.52321	2.7693	2	2.33765	2.78426	2.3656	3.33788	5.88185	4.95361	4.96197	4.31297	5.73661	5.45964	5.13974	2.66584	2.69823
ENSG00000169429	CXCL8	3.5546	4.46e-06		2.83846	6.39567	3.855	6.66949	2.90636	3.40256	4.27021	2.61107	5.67764	3.1068	8.42827	7.02067	8.40872	6.63061	4.12885	9.07002	7.17014	10.4021	7.19301	6.79536
ENSG00000036565	SLC18A1	3.55276	0.000841534		2	2	2.56161	2.36471	2	3.26836	2.32761	2	2.3112	2	3.06439	2	3.58451	4.96197	5.91553	4.09465	2	3.20306	2.83349	3.41145
ENSG00000197353	LYPD2	3.53975	4.07e-08		8.15269	8.67059	7.80653	6.61972	5.60258	6.99979	7.84146	5.7716	7.87126	8.18618	9.09545	12.5721	9.29165	8.86651	8.72496	9.05372	11.144	13.3693	9.2096	9.4991
ENSG00000272515		3.53467	0.112781		2	2.27363	2	2	2	2	2	2	2	2	2	2	2	2	2	2.32381	2	4.73188	2.47612	2.27203
ENSG00000251230	MIR3945HG	3.53406	1.91e-08		2.47931	3.29977	2.56161	2	2.52321	2.30429	2	2.84083	2.97303	2.89937	5.94532	4.20673	4.39177	3.70662	3.5775	6.51678	4.32211	5.06688	4.04544	3.96535
ENSG00000211695	TRGV9	3.52985	0.00157556		2	2.27363	2	2	2	2	2	2	2.78426	2.3656	2.28482	2.78514	3.459	3.37004	3.47823	4.00705	2.73706	4.41709	2	2.27203
ENSG00000170279	C7orf33	3.52325	0.032716		2	2	2.30796	2	2	2	2	2	2	2	2.28482	2.44533	3.16955	2.93023	2	2.32381	4.11565	2	2	2
ENSG00000276436		3.52061	0.240224		2	2	2	2	2	2	2	2	2	2	2	2	2	2	2.26117	2.32381	2	4.52983	2	2
ENSG00000163202	LCE3D	3.52048	4e-05		8.29705	6.60823	9.59624	8.23831	7.64903	7.51142	6.07087	7.99456	11.1852	8.33792	8.62294	13.3632	11.358	10.1463	6.92462	10.9453	13.2562	14.6138	10.3715	11.1202
ENSG00000119917	IFIT3	3.51783	1.92e-22		7.63424	7.58464	6.88532	7.21881	7.22891	7.01034	7.48697	6.77449	7.59769	6.58937	11.8778	7.38764	10.6104	10.1428	10.7942	11.6084	10.504	10.2765	10.8529	9.7849
ENSG00000266088		3.51306	6.26e-10		3.1258	3.97224	2.56161	2	2	3.93273	3.72	3.36858	4.47872	3.8463	4.69073	5.37884	7.34807	6.74465	7.25962	7.31294	5.27322	6.82517	5.10843	5.53391
ENSG00000129988	LBP	3.50571	1.99e-05		2	9.17049	2.77726	2	2.2852	3.1204	4.54687	2	3.86715	2.65703	5.49288	4.97654	4.8574	4.34344	3.67038	6.2757	5.17012	4.73188	7.10561	8.16091
ENSG00000133106	EPSTI1	3.50353	9.17e-32		6.93336	7.278	6.4555	6.56818	6.32309	6.96767	6.92205	6.51643	7.83522	6.36544	10.6343	8.03852	10.6709	10.6606	10.5357	11.0748	10.343	10.3339	9.99187	9.50406
ENSG00000211812	TRAV26-2	3.50206	0.0951727		2	2	2	2	2	2	2	2	2.3112	2	2	2	4.45888	2	2.84303	2	2	2	2.47612	2.50081
ENSG00000100721		3.49645	3.16e-06		2.98927	3.97224	2.30796	2	2.2852	3.52532	2.8195	2	3.95935	2.89937	3.67019	4.90868	6.12865	6.54925	5.44925	7.60166	5.58517	3.45226	3.4644	3.96535
ENSG00000242048		3.49606	9.02e-06		2.25947	2.27363	2.56161	2	2.2852	2.55545	2	2.33765	3.54888	2.89937	4.30118	3.66438	5.75426	5.12059	5.31185	5.59358	2	4.16116	3.11968	2.87186
ENSG00000230781		3.49565	0.331295		2	2	2	2	2	2	2	2	2	2	2	2	2	2	2	2	2.41509	4.52983	2	2
ENSG00000163823	CCR1	3.49457	5.6e-08		4.86892	6.60823	3.27961	3.44665	3.5691	4.51002	4.41516	4.309	7.17583	3.95761	9.65987	7.18744	8.88197	9.22633	8.81671	9.91625	7.1295	6.68612	7.21596	6.32844
ENSG00000204110	LINC02520	3.47897	0.00118258		2	2	2	2	2.2852	2.7693	2	2.33765	2	2	2.52257	2.78514	3.16955	2.29442	4.36947	4.09465	3.00011	2	3.35839	2.69823
ENSG00000237426	ZIK1P1	3.47248	0.335552		2	2	2	2	2	2	2	2	2	2	2	2	2	2	2	2.32381	2	4.52983	2	2
ENSG00000277089		3.46276	1.58e-05		2	2	2	2	2	2.55545	2	2.61107	3.42501	3.1068	4.30118	5.69307	3.32152	5.12059	3.47823	4.5928	4.32211	3.45226	4.04544	2.69823
ENSG00000143546	S100A8	3.44627	3.24e-08		11.8455	14.7468	14.0455	14.5294	11.4798	12.4816	11.5765	13.3334	15.1868	13.2249	14.6684	18.8044	15.8856	15.6581	13.9063	15.6438	17.6796	18.6609	16.7293	17.0522
ENSG00000235523		3.43848	0.000143504		2	2.27363	2.96482	2.36471	2	2.30429	2	2	2.56704	2	2.28482	3.96089	3.16955	3.23779	2.48223	3.46542	4.58515	5.33856	2.83349	3.29427
ENSG00000229023		3.43797	0.00108403		2	2.27363	2.30796	2	2.2852	2	2	2	2	2.65703	3.76588	2	3.16955	3.70662	3.91775	3.46542	2	2	3.11968	3.02682
ENSG00000235532	LINC00402	3.43714	0.00272103		2	2.27363	2	2	2	2.30429	2	2	2.78426	2	2.72663	2.44533	4.2474	3.23779	3.47823	3.46542	4.00017	2	2	2.50081
ENSG00000137757	CASP5	3.43499	6.2e-08		2	3.52586	2.30796	3.28577	2	2	2.59441	2.84083	3.86715	2.3656	5.88265	5.21994	5.32132	5.45436	5.09444	6.13814	4.00017	2.90164	5.07535	5.00991
ENSG00000187173	LCE2A	3.43327	4.97e-07		8.19598	7.85312	8.4492	7.8278	6.85688	5.58931	8.6536	7.00521	8.14596	8.02301	8.45364	10.9999	10.2461	9.11999	7.34662	9.47082	11.3416	13.9675	9.54174	8.92799
ENSG00000086300	SNX10	3.4299	4.39e-10		6.28699	7.527	6.04152	5.7407	6.02683	6.66793	6.83453	6.41308	8.17509	5.71299	9.17822	8.3124	10.6718	10.7543	10.7819	11.9809	9.27013	7.48682	7.61168	8.24225
ENSG00000282572		3.42876	1.9e-07		2.25947	3.29977	2	2.89753	2.2852	2.7693	2.32761	2.61107	2.3112	3.28812	4.30118	4.08904	4.75431	3.49117	5.79695	6.43523	3.41518	2.90164	4.93489	4.58017
ENSG00000081985	IL12RB2	3.42852	6.75e-20		4.70421	4.68479	3.6515	4.24462	4.7405	4.25006	4.66756	4.70875	5.90331	5.18201	6.72988	6.40947	8.49519	8.1626	8.37781	8.89806	8.61983	8.1824	7.27543	6.67161
ENSG00000145879	SPINK7	3.42802	3.97e-05		4.61423	3.29977	4.46497	3.7229	3.85715	2.30429	3.47742	4.14666	3.2895	2.89937	4.78511	7.88807	3.459	4.78373	4.36947	3.46542	9.21939	6.78029	4.40626	2.69823
ENSG00000171611	PTCRA	3.42296	2.95e-05		2	3.03154	2.56161	2.36471	2	2	2.32761	2	3.66295	2	3.67019	3.82024	5.12869	4.58031	5.22265	5.76359	3.87463	4.01387	2.47612	3.16673
ENSG00000145287	PLAC8	3.42021	2.28e-13		3.57064	4.77559	2.96482	3.44665	3.94167	3.1204	4.19188	2.84083	3.86715	2.65703	7.36314	6.14036	6.88199	6.9488	6.00741	8.02048	5.93881	5.89636	5.10843	5.2491
ENSG00000198074	AKR1B10	3.41582	6.9e-07		5.99772	9.48328	6.73873	8.72377	5.07581	6.55717	4.72431	5.97882	8.64651	5.6809	7.58271	13.0072	9.70323	9.99444	8.74646	10.4219	11.6259	11.2589	10.6787	10.4556
ENSG00000197057	DTHD1	3.41563	0.000120616		2.25947	2.70179	2.30796	2	2.72747	2.30429	2	2.33765	2	2.3656	2.72663	3.48962	5.12869	3.97935	4.36947	5.00822	3.73712	2	2.47612	2.27203
ENSG00000018280	SLC11A1	3.41223	1.67e-06		4.98117	6.54511	4.74652	5.2236	4.69252	4.01884	5.41783	4.23011	8.13612	4.98587	9.67381	9.27999	8.45466	10.4912	6.40886	11.0592	7.98511	7.85465	6.62383	5.08239
ENSG00000134321	RSAD2	3.40721	5.19e-13		5.74559	6.02196	5.79178	5.64444	6.06501	5.67137	5.48506	5.87893	6.48708	5.94681	10.3717	5.16283	8.96512	8.30572	9.2061	10.6774	8.90711	7.4005	9.52193	7.30728
ENSG00000111335	OAS2	3.40275	9.81e-27		6.93336	7.52045	6.51677	6.80925	7.14227	7.25174	7.13589	7.06326	8.21772	6.64031	10.84	8.22443	10.436	10.205	11.0012	11.5408	10.4321	10.4077	10.9388	9.62728
ENSG00000166670	MMP10	3.40208	0.000185622		3.83247	3.03154	3.41451	3.10467	2	2.55545	2.32761	2	2.3112	3.1068	2	4.41672	5.83226	5.29711	2.84303	6.13814	3.22252	7.4443	3.74243	3.16673
ENSG00000144130	NT5DC4	3.39809	0.00106437		2.47931	2.27363	2.77726	2	2.90636	2.9555	2	2.33765	2.78426	2	2.72663	2	4.8574	4.7355	5.7338	5.91566	3.73712	3.84982	2	2
ENSG00000115415	STAT1	3.39065	3.67e-29		10.0532	10.3421	9.41098	9.70902	9.91679	10.3815	9.97643	10.0525	10.6012	9.86349	12.6973	10.7767	13.8186	13.5127	14.0835	14.3789	13.3466	13.0842	13.4305	13.1118
ENSG00000135114	OASL	3.39018	3.08e-20		5.51638	5.54237	6.27222	5.85981	4.95901	5.53189	5.48506	4.92454	7.12698	5.22714	9.6379	7.95688	9.35908	8.74083	8.55877	9.99378	9.96216	8.4349	8.73829	7.40236
ENSG00000251616		3.37147	1.3e-06		5.30256	5.68974	5.57846	5.83094	4.09716	4.01884	5.11235	3.96371	5.16098	5.39476	5.98563	9.67919	6.24729	6.54925	5.55046	4.46712	7.96985	10.7809	6.51702	6.68331
ENSG00000170128	GPR25	3.36251	2.35e-08		2	2.87607	2.56161	2.65558	2.52321	2	3.01415	2	3.13992	2.65703	4.99715	4.51126	4.90631	5.64918	4.52679	5.43479	3.73712	3.20306	3.82435	3.29427
ENSG00000251301	LINC02384	3.35704	7.11e-08		3.6633	3.17188	3.6515	3.44665	3.5691	3.52532	4.48252	2.33765	4.59825	3.1068	4.01991	5.9843	7.49919	6.70763	7.75454	7.85472	5.80756	5.8097	3.97544	3.29427
ENSG00000253939		3.35294	0.00298536		2.47931	2	2	2	2	2	2	2	2	2.3656	3.45736	2.44533	2.58474	3.37004	2.67388	3.70695	2	2	2.66584	2.50081
ENSG00000187862	TTC24	3.35054	2.19e-05		2.47931	3.03154	2.77726	2	2.72747	3.74336	2.8195	2.84083	3.2895	2.89937	3.85562	3.05997	6.39168	5.72523	6.19104	7.11765	3.41518	2	3.24397	3.62061
ENSG00000158714	SLAMF8	3.34283	8.1e-11		6.08406	5.568	4.74652	4.48594	4.48288	6.04419	4.41516	5.56211	6.88985	4.4892	7.61519	8.3891	9.36565	9.54415	9.24248	10.2466	7.77281	7.38559	6.15485	6.85863
ENSG00000119535	CSF3R	3.33812	3.41e-10		5.58905	7.83212	5.93333	7.06616	5.25164	5.61719	5.98057	5.7716	7.09685	5.74437	11.4108	8.68114	9.81631	10.4032	9.67114	10.3548	8.50272	7.32439	7.88895	6.96789
ENSG00000276819	TRBV15	3.33733	0.00535435		2.25947	2.27363	2	2.36471	2	2	2	2	2	2.3656	2	2	4.08695	2.53883	3.67038	3.00471	3.00011	3.45226	2	2.50081
ENSG00000236946	HNRNPA1P70	3.33668	0.0189703		2	2.27363	2	2	2.2852	2	2.32761	2	2.3112	2	2.52257	2	3.69997	3.89404	3.67038	3.70695	2	2	2	2
ENSG00000179331	RAB39A	3.33653	2.57e-06		2.25947	2.50354	2	2.36471	2	2.30429	2	2.84083	2.78426	3.1068	3.9401	2.78514	4.39177	4.13617	5.28272	5.53214	3.41518	2.90164	3.4644	3.62061
ENSG00000137959	IFI44L	3.33398	3.43e-17		7.2937	6.87786	7.13043	6.95014	7.41779	7.24282	7.04968	6.70326	7.93509	6.8711	10.1873	6.45776	10.6085	9.90461	11.1801	11.5986	9.96793	10.0423	11.218	9.48914
ENSG00000164483	SAMD3	3.31827	2.98e-11		2.47931	2.50354	2.96482	2.89753	2.52321	3.84115	3.9276	3.03898	3.2895	3.28812	5.11086	4.51126	6.39168	6.27337	6.46179	6.68145	4.11565	5.76433	4.65041	4.47641
ENSG00000231128		3.31562	0.0240564		2	2	2.77726	2	2	2	2	2	2	2	2.52257	2.78514	2.32179	2	3.5775	2.81139	2	4.16116	2	2.69823
ENSG00000124731	TREM1	3.31172	2.46e-07		2.47931	5.09056	4.33493	4.24462	3.06549	3.40256	2	3.50886	4.47872	4.33281	8.21171	7.42455	6.24729	6.89493	4.87784	8.00925	5.9071	7.06854	4.85917	3.80325
ENSG00000105246	EBI3	3.31136	2.96e-14		3.75036	5.31907	3.6515	4.15429	3.33916	3.84115	4.34451	4.52268	5.53512	4.93237	8.80009	8.09303	7.76089	7.36801	6.8767	7.99793	6.66318	7.76536	5.53069	6.13753
ENSG00000231412		3.30984	0.000189877		2	2	2.56161	3.10467	2	2	2.32761	2.33765	3.76866	2	2.90537	4.76258	5.24732	4.63392	2	4.81541	4.32211	5.27528	4.04544	3.80325
ENSG00000263724	DLGAP1-AS3	3.30603	0.132355		2	2	2	2	2	2	2	2	2	2.65703	2.52257	2.78514	2	2	2	2	2	4.63439	2.47612	2
ENSG00000163131	CTSS	3.30545	2.13e-11		8.73622	8.91488	7.97972	8.32368	8.0038	8.69507	8.89212	8.56394	10.7698	8.13382	11.7261	11.1726	13.1158	12.9321	13.1109	13.44	11.5606	11.1351	9.85117	9.76025
ENSG00000223914	LINC02471	3.30452	0.0543093		2.25947	2	2	2.36471	2	2	2	2	2	2	2.52257	2	2	2.53883	2.48223	2.81139	2	4.52983	2	2
ENSG00000173372	C1QA	3.30277	3.27e-09		9.264	10.2271	9.40289	9.43223	7.82065	7.61182	10.1867	7.93983	10.0904	8.52123	9.38827	13.1671	13.6114	13.2707	12.8696	13.5541	12.5811	12.0578	9.57318	9.17379
ENSG00000163216	SPRR2D	3.29795	2.06e-07		8.24553	9.23391	10.7087	10.4159	8.88189	8.55077	7.04968	9.54207	11.4015	9.52921	9.5962	14.7304	11.9637	11.6086	9.62403	11.8674	13.5781	14.5994	12.2938	12.8941
ENSG00000235385	LINC02154	3.29177	0.00983576		2.25947	2.27363	2.77726	2.89753	2	2.55545	2	2	4.90688	2	2	3.66438	7.07616	4.4064	6.83718	5.36603	5.11568	3.84982	2.47612	2.87186
ENSG00000177575	CD163	3.29033	1.26e-09		7.0495	9.2299	6.48646	6.95014	6.32309	6.57149	7.21723	6.15998	8.33422	5.74437	10.0276	9.53755	10.8163	11.8511	10.9712	12.1671	10.2418	8.38332	9.34587	8.56037
ENSG00000124875	CXCL6	3.28909	5.8e-06		2	2.87607	2	2.65558	2.52321	2	2	2	3.2895	2.65703	4.53646	4.59999	4.95361	4.6856	2.99441	3.91379	3.73712	2	4.40626	4.58017
ENSG00000254415	SIGLEC14	3.28597	0.0382013		3.75036	2	2	2	3.4587	3.1204	2	3.50886	3.54888	2	5.81715	3.66438	6.33921	7.57403	2	2.32381	2	2	4.40626	3.96535
ENSG00000160856	FCRL3	3.28458	1.79e-06		2.98927	3.62687	2.96482	2.65558	3.4587	3.63846	3.72	3.75413	4.59825	3.72567	4.73869	3.05997	8.19901	6.29016	7.83197	6.86705	3.87463	4.8232	3.4644	4.97226
ENSG00000275385	CCL18	3.2841	0.000568333		6.91463	5.90616	5.29343	6.07205	5.62831	5.00799	3.01415	6.35849	10.4974	6.12431	8.56425	12.6689	10.2257	11.2349	8.81417	11.3974	11.6885	10.0063	9.77079	5.11731
ENSG00000285939		3.28406	0.284655		2	2	2.30796	2	2	2	2	2	2	2	2	2	2	2	2	2	2	4.63439	2	2.27203
ENSG00000205922		3.28405	0.284622		2	2	2	2	2	2	2	2	2.3112	2	2	2	2	2	2	2	2	4.63439	2	2.27203
ENSG00000211816	TRAV38-1	3.27679	0.00569156		2	2.50354	2	2	2	2.55545	2.32761	2	2	2	2.72663	3.05997	3.459	3.70662	4.12885	3.32757	2	2	2.83349	2
ENSG00000258581		3.27436	0.000729654		2	2.27363	2	2.36471	2.2852	2.30429	2	2.61107	2	2	4.01991	2	3.32152	2.93023	3.67038	4.25535	2.73706	2	2.83349	2.87186
ENSG00000285753		3.27053	0.000105818		6.63467	5.78024	6.65944	5.70932	4.5915	3.52532	7.29423	5.02143	6.17731	6.55438	6.38276	9.33272	7.68584	7.13692	4.36947	6.97488	9.84989	11.9743	7.15394	6.54908
ENSG00000272908		3.2696	2.45e-05		2.83846	3.17188	2.30796	2.36471	2	2	2	2.84083	2.3112	2.89937	4.53646	2.44533	4.52301	5.08254	4.83835	5.96299	3.00011	3.20306	3.4644	2.87186
ENSG00000142512	SIGLEC10	3.26725	5.4e-11		5.90589	6.0033	5.45867	5.39117	5.25164	6.02351	6.38436	5.62513	6.56251	5.03746	7.12224	8.81226	8.93302	10.097	9.20222	10.7916	8.13636	7.47279	6.56547	6.48369
ENSG00000253988		3.26323	0.017643		2	2	2	2.36471	2.2852	2.55545	2.32761	2	2	2	2	2	4.64329	3.37004	3.25651	3.81407	2.73706	2	2	2.27203
ENSG00000185966	LCE3E	3.26134	1.36e-05		6.85694	4.68479	8.09971	6.79437	6.10221	5.08984	4.77892	6.85557	9.20329	7.04502	6.42734	11.4676	9.7492	8.60986	5.7338	9.53878	11.2956	12.4562	8.58515	8.98345
ENSG00000204382	XAGE1B	3.25691	0.025023		2	2.70179	2	2	2	2	2	2	2	2	2.28482	2	2	2	2.26117	3.00471	3.58511	3.20306	2.83349	3.71482
ENSG00000242113	RN7SL124P	3.25042	0.0751748		2	2	2	2.36471	2	2	2	2	2	2	4.01991	2	2	2.93023	2	2.5881	2	2	2.47612	2.27203
ENSG00000188011	RTP5	3.24502	0.000992522		2.83846	2	2	3.44665	2.2852	2.7693	2	2	2.56704	2	5.62636	2	4.52301	4.83039	4.66862	4.7629	3.00011	2	2.98367	3.16673
ENSG00000258521		3.2417	0.00031706		2.67003	2.70179	2	2.36471	3.2088	2.9555	2.8195	2.61107	2.3112	2.89937	6.11846	2	4.69987	3.60291	5.39585	6.38398	2	2	4.11219	3.29427
ENSG00000182585	EPGN	3.24151	8.22e-09		2.67003	3.03154	2.56161	2.89753	4.02151	3.1204	2.59441	3.50886	3.2895	3.28812	4.95716	4.76258	4.95361	5.70032	4.42384	7.81658	4.80755	5.2091	4.04544	5.36985
ENSG00000185962	LCE3A	3.23632	0.0134455		4.30472	2.27363	3.53787	3.44665	3.94167	4.31957	2	4.45491	8.89143	4.8768	3.33788	10.5337	8.64679	7.08974	2	9.18176	7.96215	10.9664	6.78596	8.85487
ENSG00000105352	CEACAM4	3.23273	5.3e-09		2.25947	4.58789	2	3.28577	2.2852	2.9555	3.3389	2.84083	2.56704	2.65703	5.11086	5.73285	5.49124	6.11274	4.79776	6.57886	5.84151	4.90908	4.45851	4.89388
ENSG00000225885		3.22639	0.00205543		2.25947	2	2	2.89753	2	2	2	2.33765	2.3112	2	2.28482	2	4.39177	2.93023	3.1314	4.00705	2.41509	3.84982	2.47612	3.02682
ENSG00000198178	CLEC4C	3.22426	0.000179496		2.83846	3.03154	2.56161	2	2	2.55545	2	2	2.78426	2.3656	3.06439	2.44533	4.75431	4.6856	3.9916	5.98608	2	3.45226	3.56315	3.62061
ENSG00000234663	LINC01934	3.21729	0.000417762		2	2.27363	2.56161	2	2.2852	2.30429	2.32761	2.61107	2	2	2.52257	2.44533	3.69997	3.89404	4.19287	4.53133	3.22252	2.52014	3.4644	2
ENSG00000044012	GUCA2B	3.21532	0.0352782		2	2	2	2.36471	2	2	2.32761	2.33765	2	2.65703	2	3.29073	2.32179	2.29442	2	2	3.58511	5.13974	2	2.50081
ENSG00000248243	LINC02014	3.21284	0.0026344		2.67003	2.70179	2.96482	2	2	2	2	2.61107	2.56704	2.3656	2.72663	6.2265	2.58474	2.74776	2.48223	2.32381	2	5.2091	2.66584	4.30527
ENSG00000204577	LILRB3	3.20932	1.03e-10		4.70421	7.05144	5.5198	5.2236	4.78693	4.5683	5.11235	4.87354	6.94727	4.4892	9.80632	8.456	8.59179	9.81462	8.74379	9.56777	7.31007	7.54163	7.1697	6.87913
ENSG00000279400		3.20657	0.00148108		2.25947	2.50354	2	2	3.33916	3.1204	2	2	2.3112	2.3656	5.49288	2	3.99949	3.37004	5.66775	4.7629	2.41509	2	3.56315	3.16673
ENSG00000188404	SELL	3.19996	2.18e-10		5.08532	6.93807	4.52585	4.9824	3.67164	5.12909	5.383	4.92454	6.83006	5.03746	9.5347	7.54118	9.08148	9.26507	8.75178	9.80539	8.14997	6.50491	7.01256	7.22962
ENSG00000100342	APOL1	3.19687	4.78e-19		7.76545	9.38936	8.012	8.08782	7.71055	8.05046	8.92275	7.69011	8.87081	7.69381	12.0669	8.82152	12.0293	11.7034	11.5828	12.4879	11.4432	11.0372	10.7874	10.8507
ENSG00000138829	FBN2	3.19443	1.38e-11		4.98117	4.11818	4.11483	3.84343	3.5691	4.01884	3.47742	3.03898	4.12774	3.44917	4.95716	8.39531	5.7273	6.88391	4.95371	7.79713	6.60508	6.19878	6.36106	6.15444
ENSG00000159189	C1QC	3.19362	1.61e-08		8.47056	10.6442	9.30207	9.3068	7.49673	7.54083	9.45217	7.90851	9.82536	7.95756	9.67535	11.4757	13.6897	13.271	12.342	13.5687	11.8566	10.6959	10.2554	9.93189
ENSG00000125498	KIR2DL1	3.17375	0.141392		2.25947	2	2	2	2	2	2	2	2	2	2	2.78514	2.58474	2	2.48223	4.09465	2	2	2	2
ENSG00000187912	CLEC17A	3.17367	0.00138921		2	2.50354	2	2.36471	2.2852	2.55545	2.32761	2	2.78426	2.89937	2.72663	2.78514	5.52295	4.46673	4.31297	4.96238	2	2.52014	2	3.02682
ENSG00000237286		3.15178	0.015229		2	2	2	2	2.2852	2	2	2.33765	2	2	2.90537	2	2.80707	2.93023	2.26117	3.70695	2	2.52014	2.47612	2
ENSG00000278195	SSTR3	3.14367	6.99e-05		2.25947	2.87607	2	2.36471	2	2.9555	2	3.50886	2.56704	2	4.91603	2.44533	5.42565	4.27761	4.36947	5.46798	3.22252	3.20306	2.98367	3.51982
ENSG00000211776	TRAV2	3.13806	0.00125054		2.67003	2	2	2.65558	2.90636	2	2	2	2.97303	2.65703	3.2076	4.08904	4.45888	4.27761	4.25417	5.68109	3.73712	2	2	2.69823
ENSG00000168334	XIRP1	3.13686	0.00777061		2	2.50354	2.30796	5.26735	2	2.30429	4.10905	7.22457	2.3112	2.3656	5.52058	4.31554	5.35694	6.41789	3.67038	8.48097	3.00011	3.84982	2.83349	2.69823
ENSG00000205358	MT1H	3.13667	1.14e-06		4.51825	4.53689	3.94691	2.65558	4.30287	3.40256	4.34451	3.86272	3.95935	2.89937	3.06439	6.83207	5.78073	6.78074	3.91775	8.48907	6.68204	7.96904	4.77925	4.67697
ENSG00000271503	CCL5	3.13576	1.86e-14		5.86745	6.87786	6.99704	6.88142	5.77373	7.44299	7.41121	6.54929	8.20365	6.6569	10.5384	9.31317	11.0715	10.16	10.0932	11.1905	9.85613	9.82482	8.10923	7.91023
ENSG00000211805	TRAV24	3.12943	0.0131778		2	2.27363	2	2	2	2	2	2	2.97303	2	2	3.05997	2.58474	3.60291	3.1314	4.17724	3.41518	2	2.25761	2.50081
ENSG00000117009	KMO	3.12779	4.56e-08		2.98927	3.62687	2.56161	3.59138	3.67164	3.93273	2.59441	3.03898	4.95246	3.59403	6.10021	4.31554	7.10787	6.78074	7.10182	7.52489	4.80755	5.13974	4.176	4.89388
ENSG00000125347	IRF1	3.12447	3.54e-19		8.78085	9.30613	8.19182	8.73939	7.94359	8.84699	9.15725	8.42474	9.09059	8.19189	13.3779	10.0674	11.8624	11.7217	11.8595	12.4185	10.8603	11.5988	10.6544	11.0947
ENSG00000276085	CCL3L3	3.12207	2.24e-05		3.91016	5.28856	2	5.17848	2.52321	3.40256	4.8823	3.36858	2.3112	3.72567	7.60875	5.88185	5.32132	6.03517	7.62129	7.36672	6.66318	8.26615	4.35205	3.16673
ENSG00000134539	KLRD1	3.12049	2.44e-07		2.98927	4.04706	3.13079	3.7229	2.90636	4.82887	4.77892	2.84083	4.41502	3.44917	4.53646	5.65216	7.2088	7.77826	7.22175	8.10729	5.36944	5.13974	4.55765	4.47641
ENSG00000173762	CD7	3.12005	1.5e-10		6.27235	7.6157	6.39152	7.07849	4.6429	5.91541	6.61197	4.64935	6.62014	5.80517	9.42171	8.76987	10.4942	10.1849	9.13455	10.6613	9.16345	8.55964	6.70176	7.34459
ENSG00000278969		3.11655	0.0684305		2	2	2	2	2	2.30429	2	2	2.3112	2	2	2	2.32179	3.37004	2.26117	4.00705	2	2	2	2.69823
ENSG00000236056	GAPDHP14	3.11426	0.000166812		2.25947	2.50354	2	2.36471	2.2852	2.55545	2.32761	2	2.3112	2.3656	2.72663	4.41672	2.80707	3.37004	2.48223	3.17515	4.73716	4.73188	2.25761	3.02682
ENSG00000183542	KLRC4	3.11232	0.00894003		2	2	2	2.36471	2.2852	2.9555	2	2	2	2	2.28482	2.44533	3.99949	3.49117	3.25651	4.46712	2.73706	2	2.25761	2.27203
ENSG00000172322	CLEC12A	3.11192	6.65e-09		4.74718	5.86539	3.75684	4.15429	4.53821	5.1673	5.23461	3.96371	5.65024	3.8463	7.40832	6.40947	8.38735	9.03538	8.3	8.96061	7.27324	6.44867	4.73757	5.28024
ENSG00000274134	MIR6774	3.10961	0.0134257		2	2.27363	2	2	2	2	2	2.33765	2	2	2.72663	2	2.99966	2.53883	2.67388	3.70695	2	2	2.47612	2.27203
ENSG00000233355	CHRM3-AS2	3.10852	2.78e-08		2.67003	2.70179	2.56161	2	2.2852	3.1204	4.02118	3.03898	3.66295	2.65703	4.73869	5.32779	5.7273	6.09374	5.85746	5.98608	4.87466	4.16116	3.82435	3.41145
ENSG00000234075	RPL35AP	3.10758	0.401547		2	2	2	2	2.2852	2	2	2	2	2	2	2	2	2	2	2	2	4.52983	2	2
ENSG00000283877		3.10753	0.401145		2	2	2	2	2	2	2	2	2.3112	2	2	2	2	2	2	2	2	4.52983	2	2
ENSG00000206073	SERPINB4	3.10735	6.13e-07		8.02755	9.743	9.87889	9.81969	7.85919	9.50626	6.59685	9.78738	12.0436	9.27089	12.0602	14.1405	11.7412	11.4151	9.78975	12.2051	12.4931	12.2193	13.876	14.5505
ENSG00000229400		3.10709	0.0349742		2	2	2	2	2.2852	2	2	2	2.3112	2	2.72663	2	2.32179	2.29442	3.5775	3.32757	3.00011	2	2	2
ENSG00000111181	SLC6A12	3.1065	3.74e-15		3.98388	4.11818	3.53787	3.59138	4.02151	3.52532	4.10905	3.6367	4.41502	3.1068	7.52233	5.32779	6.58432	6.86161	6.88641	7.46861	5.0002	6.55905	5.57869	5.1514
ENSG00000274150	FADS2P1	3.10605	0.0163524		2	2.27363	2	2.36471	2	2	2	2	2	2.3656	2	3.05997	2	2.53883	2.26117	2.32381	2.73706	2	3.90187	3.29427
ENSG00000145649	GZMA	3.10128	8.08e-14		4.61423	6.05859	4.84536	4.92892	4.09716	6.21809	5.98057	5.02143	7.01328	5.43379	7.42308	7.75914	9.00215	9.30693	8.61535	9.17675	8.82889	9.5817	7.57665	7.30728
ENSG00000259078	PTBP1P	3.10109	0.0152808		2.47931	2.50354	2	2	2	2	2	2	2	2	2.72663	2	3.16955	2.93023	2.84303	3.91379	2	3.45226	2	2.50081
ENSG00000164935	DCSTAMP	3.1001	0.0757797		2.25947	2.27363	2	2.36471	2	2	2	2.33765	5.83194	2	2.28482	4.20673	7.16927	4.96197	7.13479	6.82924	3.58511	5.76433	2	2
ENSG00000188676	IDO2	3.09868	1.16e-10		4.36114	3.29977	4.26523	3.10467	3.2088	3.93273	4.48252	3.96371	4.2051	4.06095	7.40832	5.52196	7.09738	7.33603	6.53771	8.15392	5.32213	5.06688	4.97131	5.08239
ENSG00000115956	PLEK	3.09572	7.45e-11		7.78104	8.41216	6.8619	7.37696	6.41465	8.02468	7.70711	7.66033	8.94878	7.34032	11.7647	8.4015	11.4224	11.0599	11.6057	12.1477	9.79464	9.51821	8.83287	9.12529
ENSG00000259760		3.09409	0.0281135		2	2	2	2.36471	2	2	2	2.33765	3.95935	2	2	3.29073	5.08687	2.29442	5.34039	4.7629	2.73706	4.41709	2.25761	2
ENSG00000275302	CCL4	3.09336	1.19e-09		2.98927	5.28856	4.19199	5.96983	3.4587	4.1001	6.27463	4.58741	5.47392	4.15737	8.40617	7.83422	8.28474	7.83658	7.37449	9.0781	7.57513	8.24979	5.98713	5.65767
ENSG00000261025		3.09055	0.169328		2	2	2	2	2	2.55545	2	2	2	2	2	2	2.32179	2	2.48223	2	2	4.52983	2	2.50081
ENSG00000234232		3.08018	0.0156615		2	2	2	2	2	2	2	2.33765	2.3112	2	2.72663	2	2.58474	3.70662	2.48223	3.00471	2	2	2.47612	2.27203
ENSG00000140749	IGSF6	3.0766	4.03e-11		6.10072	6.72676	5.4271	5.91587	5.9676	6.64103	6.78202	6.28233	7.88308	6.28235	9.10234	8.18912	10.4002	10.0336	10.5932	10.7322	8.529	8.95243	7.16184	7.27672
ENSG00000136688	IL36G	3.07608	8.57e-08		6.10072	5.34894	7.91292	8.65544	6.45834	5.53189	5.45184	7.00521	8.08075	5.99979	7.77323	11.7327	9.0217	9.58725	7.17497	9.18176	10.6149	10.8327	9.5553	10.7155
ENSG00000162892	IL24	3.07216	1.47e-09		4.05401	4.48401	3.75684	4.24462	3.85715	4.25006	4.60848	4.23011	5.23662	3.72567	6.25665	8.91527	7.17925	7.49656	5.7338	8.02048	5.41524	5.76433	4.69465	5.89751
ENSG00000163508	EOMES	3.06807	4.82e-09		3.57064	4.37207	4.03331	3.10467	3.2088	4.25006	4.19188	4.23011	4.90688	4.06095	5.52058	4.31554	8.00496	7.64101	7.73317	7.73032	5.96984	5.39918	5.42961	4.89388
ENSG00000171956	FOXB1	3.06731	0.00468909		2	2.50354	2	2.65558	2	2.30429	2.32761	2	2	2	2.28482	2.78514	3.80687	2.93023	2.67388	4.39993	3.58511	2.90164	2.25761	2
ENSG00000283839		3.06367	2.24e-06		2.67003	2.27363	2.30796	2.89753	2	2.7693	2.32761	2.61107	3.42501	2	4.23583	3.96089	4.75431	5.6229	4.71296	4.7629	4.11565	3.45226	3.35839	2.50081
ENSG00000255819	KLRC4-KLRK1	3.06023	0.00194425		2	2	2	2	2	2.9555	2.59441	2	2.56704	2.3656	2.28482	2.78514	4.2474	4.05989	3.75763	4.7629	2.73706	2.52014	2.25761	2.87186
ENSG00000105374	NKG7	3.05746	3.26e-12		4.86892	6.92821	6.43977	5.43019	4.7405	6.02351	6.74135	5.85283	7.117	5.61451	7.80737	9.47441	9.39593	9.9555	8.50304	9.98377	9.26701	9.79693	7.0038	7.10468
ENSG00000211962	IGHV1-46	3.05678	0.227863		2	2	2	2	2	2	2	2	4.2051	2	2.28482	2	3.69997	2	2.26117	3.00471	2	2	2	2
ENSG00000244057	LCE3C	3.05306	0.0443967		2	3.52586	5.22164	3.44665	2.2852	2	2.59441	2.61107	6.50249	2	3.76588	7.65944	8.07615	5.9104	3.1314	2	7.96215	8.44212	5.26333	2
ENSG00000105668	UPK1A	3.04699	0.000646475		2.98927	2.27363	3.94691	3.7229	3.33916	2.9555	3.9276	2.84083	2.56704	3.1068	3.9401	5.16283	3.32152	6.70763	2.99441	2.32381	4.58515	8.1824	2.47612	2.87186
ENSG00000279822		3.04389	0.00492196		2	2.27363	2	2	2	2.30429	2	2.33765	2.56704	2	2.72663	2	2.80707	3.09219	3.5775	3.00471	2	4.29479	2.47612	2.50081
ENSG00000274508		3.04192	0.000931056		2.67003	2.70179	2	2	2.2852	2	2.59441	2.33765	2.3112	2.89937	2.52257	3.96089	4.2474	5.12059	3.37163	5.25634	3.58511	2	2.25761	2.27203
ENSG00000117322	CR2	3.04059	0.000123421		2	2.50354	2.96482	2.36471	2.2852	2.30429	2	2	2.78426	2.3656	2.72663	2	4.75431	4.52464	4.42384	4.25535	3.87463	3.45226	2.47612	3.29427
ENSG00000196664	TLR7	3.03787	5.32e-12		4.12089	5.22553	4.11483	4.05793	3.33916	3.26836	4.54687	3.86272	5.34313	3.44917	7.05753	5.77157	7.95934	7.65404	7.18287	8.10202	6.70066	6.09267	5.7138	5.83596
ENSG00000267737		3.03555	3.02e-06		2.67003	2.50354	2	2	2.2852	2.30429	2	2	2.78426	2.65703	4.83009	3.82024	3.32152	3.60291	3.25651	4.17724	3.22252	3.45226	3.35839	3.29427
ENSG00000160326	SLC2A6	3.0353	4.48e-10		5.56523	7.6157	6.10275	6.34134	5.72686	5.74901	6.75504	5.35463	6.8178	5.13542	9.89762	8.31895	9.79212	9.88678	9.86536	10.4871	8.39825	7.70661	6.54145	7.06051
ENSG00000163739	CXCL1	3.03462	6.43e-06		2.67003	7.62183	3.41451	4.69262	3.2088	3.84115	5.6406	4.23011	4.7608	4.93237	9.75185	8.41379	8.17426	8.15803	7.15903	8.48097	7.01517	5.06688	7.71731	8.01115
ENSG00000189090	FAM25G	3.03343	3.63e-05		3.57064	2.70179	3.6515	3.10467	3.2088	2.7693	4.83153	2.61107	3.76866	3.44917	3.76588	5.95095	5.85735	4.46673	2.67388	5.13761	5.22259	8.55964	4.73757	4.11106
ENSG00000188822	CNR2	3.03328	2.57e-06		3.25051	3.03154	2.30796	2.36471	2	3.1204	3.47742	2.33765	3.42501	2	3.2076	4.41672	6.12865	5.00329	5.52582	5.62334	4.11565	5.06688	3.11968	3.71482
ENSG00000254952		3.03314	0.0403653		2	2	2	2	2.2852	2.7693	2	2	2	2.3656	3.06439	2	2.32179	4.05989	3.37163	4.17724	2	2	2.25761	2
ENSG00000211809	TRAV27	3.02216	0.0102604		2	2.50354	2	2.36471	2	2	2	2	2.3112	2	2.28482	2	3.32152	3.49117	3.5775	3.17515	2.73706	2	2.25761	2.27203
ENSG00000233306	TRGV2	3.01221	0.00758727		2.25947	2	2	2	2.2852	2.55545	2.32761	3.03898	2	2	2.52257	2	4.5844	4.78373	3.1314	4.25535	2.41509	2	2.25761	2.69823
ENSG00000126709	IFI6	3.00754	9.89e-14		10.0446	9.5762	8.88646	9.37338	8.37065	8.24613	9.65191	8.31912	10.3845	8.53476	11.3609	10.8384	12.4786	11.4575	11.7897	13.2052	12.8721	13.4796	12.309	10.4641
ENSG00000273824		3.00741	0.0029803		2.83846	3.17188	2.30796	2	2.2852	2	2.32761	3.03898	2.78426	2	3.2076	2	4.52301	3.80337	6.0251	5.53214	2.73706	2	2.25761	3.29427
ENSG00000211803	TRAV23DV6	3.00204	0.000146774		2.47931	2.27363	2	2.65558	2.2852	2.7693	2.32761	2	2	2.3656	3.85562	2.44533	3.32152	3.49117	4.71296	4.00705	3.41518	2	2.47612	4.24339
ENSG00000132704	FCRL2	2.99776	0.0395819		2	3.17188	2.77726	2	2	2	2	2.84083	4.2051	2.65703	2.72663	2	6.42562	4.91943	5.64504	5.98608	2.41509	2	2.25761	2.87186
ENSG00000269404	SPIB	2.99508	4.16e-08		4.41543	5.59319	2.77726	4.4099	2.2852	4.5683	4.19188	4.52268	5.30849	3.44917	6.92906	7.43665	7.40873	8.08293	7.20633	8.48502	5.6247	6.35995	5.10843	5.77165
ENSG00000283992	SLURP2	2.99181	8.74e-06		3.83247	4.04706	3.13079	3.28577	2.2852	2.55545	2.59441	2.61107	3.86715	2.89937	4.36369	6.63619	2.99966	2.93023	4.06186	5.00822	7.08768	6.50491	4.65041	5.36985
ENSG00000240403	KIR3DL2	2.98314	0.00174258		2.25947	2.50354	2	2	2	3.26836	2	2	2.56704	2	3.56769	2.78514	4.69987	3.49117	3.75763	4.7629	3.00011	2.52014	2.47612	2.27203
ENSG00000243649	CFB	2.98233	1.06e-08		5.08532	6.22894	4.19199	5.64444	4.3654	5.61719	4.66756	5.11222	6.01494	4.63029	9.92767	5.04135	7.09738	7.08012	8.07642	8.50515	6.90711	5.85368	8.18484	8.88811
ENSG00000085265	FCN1	2.97962	1.2e-05		4.98117	8.73424	5.32802	6.44022	4.999	5.40971	6.43625	5.35463	6.63419	4.4892	11.7812	7.46054	9.30994	8.79772	9.42682	9.05372	7.67265	8.75783	7.33254	6.62384
ENSG00000019169	MARCO	2.97805	9.21e-08		6.24263	8.28656	6.64579	5.99607	6.15627	5.98124	6.92205	5.4621	7.58328	6.02557	8.58408	10.8497	7.83223	10.9923	9.91484	10.4102	9.61493	9.43017	6.51702	6.32844
ENSG00000224875		2.97502	0.000384649		2.25947	2	2.30796	2	2.52321	2	2.59441	2.61107	2.3112	2	3.45736	2.78514	3.16955	3.89404	3.1314	4.7629	2	2.90164	2.66584	3.51982
ENSG00000140968	IRF8	2.97485	9.78e-13		8.21524	8.42974	7.2615	7.67375	6.45834	7.99842	8.23236	7.817	8.29495	6.96735	10.998	9.77281	11.3673	11.1808	11.2391	12.2832	9.83311	9.05018	9.06333	9.26614
ENSG00000153563	CD8A	2.97351	1.62e-10		4.94472	5.92612	5.18436	5.57649	4.95901	6.75832	5.45184	6.07224	6.57713	5.43379	7.51546	7.66973	10.1131	9.16848	8.82178	9.82153	8.61002	6.78029	6.97718	6.74042
ENSG00000255833	TIFAB	2.97282	1.88e-11		4.56704	3.41724	3.94691	2.89753	4.53821	4.73021	4.77892	5.11222	5.70453	4.56147	6.42734	6.93798	7.40022	7.55331	8.21776	8.2993	5.73717	8.11171	5.83733	6.38684
ENSG00000115919	KYNU	2.96767	2.35e-25		6.13349	5.9458	6.27222	6.73328	6.50074	5.56089	5.75398	6.24269	7.25981	6.02557	9.22528	10.2954	9.18172	9.32537	8.88613	9.87818	8.80328	8.24153	8.43351	8.6732
ENSG00000245164	LINC00861	2.95714	7.78e-07		3.3653	4.04706	3.13079	2.65558	3.06549	4.62431	3.82753	4.52268	5.12162	2.89937	6.49872	5.16283	7.36566	6.79258	7.71693	7.68869	3.73712	4.52983	5.10843	5.2491
ENSG00000151012	SLC7A11	2.95008	3.29e-18		4.86892	5.46263	4.40142	5.2236	4.7405	5.08984	4.8823	4.05808	5.47392	4.75881	7.14911	7.44864	7.5843	8.37426	7.40184	8.86418	8.43207	7.12347	6.26164	6.56182
ENSG00000168995	SIGLEC7	2.94736	0.000280325		2.47931	4.53689	2.56161	2.89753	2.2852	2.30429	3.6038	2.84083	4.90688	2.65703	5.11086	4.83748	6.52292	6.54925	6.8767	7.12807	4.87466	2	3.65558	3.29427
ENSG00000285972	CERNA2	2.94295	5.6e-05		2.25947	3.52586	2.56161	2.36471	2	2.30429	3.3389	2.33765	3.13992	2	2.72663	5.37884	4.32139	3.89404	2.26117	4.5928	4.66315	5.8097	4.176	4.30527
ENSG00000224397	SMIM25	2.93616	3.52e-07		3.3653	5.78024	4.46497	4.15429	3.06549	3.52532	4.34451	4.23011	6.71576	4.24775	6.8329	8.07767	7.9182	8.78889	7.69499	8.43135	6.89099	6.82517	5.53069	5.39852
ENSG00000213809	KLRK1	2.9359	6.13e-05		2.47931	3.72127	3.27961	2	2	3.40256	3.01415	3.21317	3.13992	2	3.85562	3.66438	5.49124	5.59615	6.14323	6.48471	3.58511	3.20306	3.82435	3.29427
ENSG00000121797	CCRL2	2.93489	3.94e-10		4.41543	5.15963	4.26523	3.84343	3.5691	4.17703	5.06918	3.96371	6.28812	4.33281	7.30857	7.56342	7.62139	7.84229	8.08488	8.54457	6.82465	7.4443	5.6021	4.97226
ENSG00000211898	IGHD	2.93313	0.000162493		3.6633	3.89334	2.30796	3.7229	2	2.9555	4.02118	3.03898	3.86715	3.28812	3.67019	3.29073	7.6287	4.83039	6.32563	7.23796	4.32211	4.73188	2.66584	3.62061
ENSG00000197915	HRNR	2.93053	1.96e-05		4.51825	4.2507	3.94691	4.05793	3.4587	4.25006	3.9276	4.14666	4.81115	3.8463	3.2076	7.50717	6.49121	6.73242	3.67038	6.23772	9.13294	4.16116	5.07535	4.11106
ENSG00000269720	CCDC194	2.92881	0.00336323		2.25947	2.50354	2	2.65558	2	2.30429	3.6038	2.33765	2.56704	2	3.9401	2	5.12869	3.23779	4.75598	5.68109	2.73706	2	2.98367	2.50081
ENSG00000211784	TRAV10	2.9275	0.011909		2.25947	2.27363	2	2	2	2	2.32761	2.33765	2	2	2.28482	2	4.08695	3.37004	2.67388	2.32381	2.73706	2	2.47612	2.50081
ENSG00000253364		2.92698	0.0453038		2	2.50354	2.30796	2	2	2.55545	2	2	2	2	2	2	4.2474	3.23779	3.37163	3.46542	2.41509	2	2	2.27203
ENSG00000160791	CCR5	2.92587	2.77e-11		5.61248	6.66871	5.45867	5.2236	5.03792	6.32336	6.07087	6.89446	7.56138	6.50025	8.66388	7.61755	9.67705	9.9751	9.71404	10.5524	8.19005	8.52606	8.03804	7.649
ENSG00000179253		2.9239	0.0378396		2.25947	2	2	2	2.52321	2.30429	2	2.61107	2.3112	2	2.28482	2	3.459	2	3.37163	2.5881	2	5.27528	2.25761	2
ENSG00000258116	PPIAP45	2.92182	0.0116291		2	2.50354	2.30796	2	2.2852	2	2	2	2.3112	2	3.06439	2	2.32179	2.93023	2.67388	3.70695	2.41509	4.16116	2	2.50081
ENSG00000234455		2.91897	0.000223244		3.75036	3.17188	3.94691	3.10467	2	2.55545	3.18564	2	3.54888	2.3656	3.56769	5.52196	4.80678	3.80337	2.99441	3.70695	7.51329	5.97812	3.35839	4.17874
ENSG00000099985	OSM	2.91759	6.57e-06		3.1258	4.42913	2.30796	5.57649	2.2852	3.63846	4.66756	3.50886	3.95935	3.59403	7.28453	5.42814	7.08681	6.64374	6.09379	8.07535	4.87466	7.08708	3.74243	4.67697
ENSG00000182261	NLRP10	2.91669	2.29e-10		4.05401	4.37207	5.4271	3.95466	4.42533	3.74336	3.47742	4.70875	5.19929	5.35465	5.18197	6.90354	7.14909	6.05496	5.59853	8.09672	8.39825	8.39824	6.97718	6.74042
ENSG00000242258	LINC00996	2.9081	0.000112075		3.3653	2.70179	2.77726	2.36471	2.72747	2.55545	3.9276	3.50886	4.12774	2	3.2076	4.31554	6.89417	6.09374	6.29679	6.03119	4.32211	4.01387	3.11968	2.50081
ENSG00000132530	XAF1	2.90523	6.43e-07		5.63554	6.92821	5.68906	5.54128	6.98189	7.84775	6.48633	6.76052	7.29563	6.96735	9.96091	5.10337	9.41929	9.34157	10.9225	10.8062	7.08768	5.85368	10.1017	9.32334
ENSG00000136250	AOAH	2.90444	4.35e-13		5.3865	6.63273	5.0248	5.96983	5.31638	5.72359	5.75398	5.85283	6.80543	5.03746	8.12864	8.52561	9.21365	9.30073	9.69206	9.33352	8.3868	7.9889	6.56547	6.58695
ENSG00000240386	LCE1F	2.90121	5.18e-05		8.21906	7.73929	8.54422	7.98675	7.32644	6.06458	9.18279	7.24477	8.16545	8.40329	7.88933	10.5024	9.63414	8.87489	6.62152	8.62401	11.8608	13.5581	9.12928	8.29277
ENSG00000139572	GPR84	2.89926	1.86e-14		4.74718	4.81893	4.11483	4.87337	3.33916	4.1001	4.60848	4.58741	4.85981	3.1068	7.66569	6.75688	7.22816	7.76631	6.7441	8.13855	6.14317	6.44867	5.62515	6.15444
ENSG00000140105	WARS	2.88575	8.35e-17		9.8253	10.6465	10.1614	10.1144	9.97058	9.99607	10.0847	10.0667	10.2699	10.2499	13.9347	10.7072	13.4116	12.5794	13.1571	14.3339	12.7821	11.6919	12.3006	12.1229
ENSG00000166923	GREM1	2.88046	3.61e-09		6.87643	7.41847	6.83809	7.50126	6.29124	6.14337	6.17635	6.43083	6.01494	6.07579	11.2312	9.43274	8.98517	9.78531	8.99787	10.3131	8.79464	5.71749	7.34647	8.4788
ENSG00000279296	PRAL	2.87768	7.98e-07		2.67003	2.50354	2.56161	2.36471	2.90636	2.55545	2.8195	2.61107	3.13992	2.65703	5.43583	2	4.75431	3.97935	5.253	5.09576	3.00011	3.66469	4.176	4.24339
ENSG00000100079	LGALS2	2.86313	1.68e-09		8.14468	7.29344	7.5523	7.00286	5.62831	7.62561	8.09922	7.42382	8.09606	7.45859	8.51346	10.7944	10.833	10.7315	9.65844	10.715	10.0645	11.9339	7.52858	7.92508
ENSG00000187054	TMPRSS11A	2.86155	0.0165863		2.25947	2.50354	2.56161	2.36471	2	2.30429	2	2.61107	2	2	2.52257	3.05997	2.99966	2	2	2.5881	5.58517	2	2.98367	2.87186
ENSG00000170956	CEACAM3	2.85566	3.66e-09		2.67003	2.70179	2.96482	2.36471	2.72747	2.55545	2.8195	2.33765	3.54888	3.59403	5.21626	6.04876	4.32139	4.46673	4.31297	5.59358	4.32211	3.84982	4.50893	3.96535
ENSG00000177455	CD19	2.84774	3.36e-05		3.25051	4.04706	4.33493	4.15429	2.2852	2.7693	4.34451	3.96371	3.86715	3.59403	4.99715	5.32779	7.72726	7.05086	6.7758	7.27594	5.0002	2.52014	3.11968	4.11106
ENSG00000172116	CD8B	2.84762	9.44e-11		3.98388	4.31266	4.46497	3.44665	3.2088	4.17703	4.34451	4.45491	5.47392	4.06095	5.54776	7.03665	7.86352	7.20048	6.79655	7.36672	6.96984	7.42985	4.89752	4.81099
ENSG00000198502	HLA-DRB5	2.84519	0.0123682		11.7948	8.1146	11.2721	5.83094	6.08373	11.3181	7.38504	4.52268	5.73093	10.7026	12.6992	8.92818	14.3065	10.7098	9.86536	14.0141	6.62471	14.7557	11.7887	7.34459
ENSG00000134326	CMPK2	2.84444	1.64e-11		5.51638	6.59583	6.53169	6.49646	5.81912	6.18121	5.41783	5.7716	6.2152	6.34511	9.86152	4.97654	8.98232	8.18072	9.14874	9.93862	9.02259	7.37053	9.15721	8.05233
ENSG00000198203	SULT1C2	2.84416	0.00191517		4.82947	4.11818	4.40142	3.95466	4.83191	5.72359	5.6406	5.71478	6.19638	4.24775	5.03605	4.68357	8.44642	6.95933	10.1836	9.13861	4.80755	3.84982	2.98367	4.11106
ENSG00000172155	LCE1D	2.84277	8.42e-05		7.73908	6.99587	8.28281	7.25186	6.76708	5.4721	8.76938	6.70326	7.45455	6.6733	7.37836	10.3299	9.09473	8.31396	6.20663	8.0591	10.8971	12.868	8.26771	7.25336
ENSG00000167759	KLK13	2.83362	3.12e-08		7.85658	8.59157	8.82723	8.96207	7.31063	6.62738	6.87269	8.28537	9.37631	8.43249	7.86253	12.4706	11.0861	9.89366	8.38125	10.4198	12.2891	11.3719	10.9411	11.3929
ENSG00000176083	ZNF683	2.82962	8.82e-06		3.6633	3.72127	2.96482	3.28577	2.52321	5.20453	4.54687	4.14666	4.65449	3.72567	3.06439	5.37884	8.22815	6.98018	6.86692	6.82924	5.27322	7.12347	3.97544	5.00991
ENSG00000090339	ICAM1	2.82678	5.99e-08		7.18069	8.42273	6.83809	8.92499	6.89976	7.73142	7.32208	7.35112	8.41377	6.70555	12.4349	8.53689	10.3302	10.5332	10.3846	11.6703	8.78158	8.21649	8.97865	9.58736
ENSG00000244720		2.82622	0.0386788		2	2	2	2	2.52321	2	2	2.33765	2	2	2	2	2.32179	2.53883	3.25651	3.70695	2.73706	2	2.25761	2.50081
ENSG00000187180	LCE2C	2.82594	2.42e-05		9.42815	8.42624	9.56938	8.82971	8.15748	7.14089	9.84823	8.35209	9.29017	9.39968	8.98296	11.9493	10.7058	9.75539	7.706	10.0848	12.5465	14.3325	10.0139	9.76301
ENSG00000136695	IL36RN	2.82033	4.92e-12		8.52713	8.04786	9.41902	8.63888	8.12622	7.84185	8.53169	8.28537	9.72715	8.27483	10.1051	12.5902	10.6691	10.4921	9.25002	11.1868	12.0105	12.7214	10.6642	11.3969
ENSG00000250519		2.81224	0.0265505		2.25947	2	2	2.65558	2.2852	2	2	2	2.97303	2	4.64112	2	2	3.37004	2.84303	3.00471	3.00011	4.29479	2.25761	2
ENSG00000102524	TNFSF13B	2.80727	1.38e-11		5.96169	6.89821	5.25798	5.30981	5.90582	6.64103	6.13508	6.41308	6.01494	5.22714	9.01739	6.73745	9.08148	9.45946	9.41345	10.1476	8.14318	7.4005	7.49144	7.50481
ENSG00000100450	GZMH	2.805	1.86e-14		3.3653	4.48401	5.06637	4.75542	4.02151	5.1673	5.83353	4.82068	5.273	4.75881	6.32108	7.03665	7.98802	7.72368	7.38823	7.86098	7.90711	8.41302	6.79615	5.93714
ENSG00000153923	CLCA3P	2.80426	9.24e-05		2.47931	2.50354	2	2.36471	2	2.30429	2.8195	2	2.78426	2	3.2076	3.66438	4.32139	2.74776	2.99441	4.09465	3.41518	2	4.04544	3.80325
ENSG00000221963	APOL6	2.8019	1.01e-22		8.30426	8.99501	8.06423	8.0191	8.33203	8.54352	9.10745	8.20514	9.04134	8.14562	11.8851	8.88469	11.5288	11.2435	11.684	11.9687	11.0735	11.0968	11.1679	10.9832
ENSG00000113302	IL12B	2.8012	8.57e-06		2.83846	2.50354	2.30796	2.89753	2.72747	3.26836	2.59441	3.21317	2.56704	2.3656	6.52631	3.48962	3.99949	4.27761	4.19287	4.17724	3.00011	4.73188	3.11968	3.88657
ENSG00000163793	DNAJC5G	2.79313	0.146759		2	2.27363	2	2.36471	2	2	2	2	2	2.3656	2.28482	2	2.32179	2	2	2	2.73706	4.52983	2	2
ENSG00000111331	OAS3	2.79265	3.92e-17		7.93301	8.52442	7.88414	8.24926	8.2138	8.34112	7.62005	8.48119	9.37631	8.15733	11.7339	8.85796	11.0321	10.6484	11.9407	11.5572	10.4335	10.096	11.8092	10.8878
ENSG00000174325	DIRC1	2.792	0.0443967		2	2.27363	2	2	2	2	2	2	2.56704	2	2.28482	2.78514	2.32179	2.74776	3.1314	3.70695	2	2	2	2.27203
ENSG00000211970	IGHV4-61	2.78952	0.288182		2.25947	2	2	2	2	2	2	2	2	2	2	2	3.80687	2.29442	2	3.00471	2	2	2	2
ENSG00000223552		2.78723	0.000240786		2.25947	3.03154	2	2	2	2.30429	3.6038	2.33765	4.12774	2.65703	3.85562	5.47581	4.39177	5.22907	4.36947	5.91566	4.41522	4.16116	3.11968	2.87186
ENSG00000155465	SLC7A7	2.78715	2.98e-11		6.72343	6.96726	6.37507	6.45921	6.44392	6.18121	6.92205	6.30175	7.9853	5.74437	7.97192	9.64571	9.87891	10.0802	9.80519	10.7245	9.51329	8.67445	7.61744	7.17266
ENSG00000244538		2.78623	0.235945		2	2	2	2	2	2	2.59441	2	2.3112	2	2	2	2	2	2	2	2	4.52983	2.83349	2.27203
ENSG00000233461		2.78447	1.05e-06		7.32949	8.55037	8.10471	7.77573	6.88916	6.28912	7.14631	7.42382	8.29495	7.50514	8.19461	12.0638	8.48717	8.30985	7.74389	8.4605	10.2386	12.2109	9.75652	10.1884
ENSG00000057149	SERPINB3	2.78306	8.64e-08		8.01881	8.42974	9.74608	9.12255	7.41779	8.24613	7.18726	9.31961	10.9687	9.20755	10.2067	12.7407	10.9958	10.782	9.43346	11.2626	12.5761	12.1658	12.5425	13.0628
ENSG00000234394		2.78058	0.0256092		2	2.50354	2	2.36471	2	2	2.59441	2	2.97303	2	5.21626	2	2.99966	3.49117	2.26117	3.00471	2	2	3.24397	3.02682
ENSG00000234184	LINC01781	2.78054	0.0607218		2	2.27363	2.30796	2	2	2	2.59441	2	2	2	2	2.44533	4.08695	2.93023	2.26117	2.81139	3.22252	2	2	2
ENSG00000115607	IL18RAP	2.77869	8.74e-16		4.24601	5.31907	4.26523	4.62697	3.85715	4.96525	4.10905	4.3838	5.03951	3.8463	6.97983	5.56668	7.14909	7.54634	6.9801	8.31306	7.17014	7.04975	6.13893	6.32844
ENSG00000112303	VNN2	2.77747	1.77e-05		3.75036	4.77559	4.11483	4.05793	3.5691	3.26836	3.6038	2.84083	5.19929	3.44917	7.40089	4.83748	7.76089	7.0993	7.26707	6.65288	5.27322	4.01387	4.176	2.69823
ENSG00000155659	VSIG4	2.77608	2.77e-06		6.13349	8.17423	6.02052	5.35106	5.77373	5.58931	6.58157	4.92454	8.0285	5.18201	6.61892	9.50057	9.41296	10.6038	9.1628	10.6967	9.43207	8.27427	7.4404	6.53624
ENSG00000158869	FCER1G	2.77265	2.54e-10		7.45792	8.62248	6.95338	7.19635	6.63371	7.37114	8.22746	7.36964	9.40733	6.78317	9.99093	11.1211	10.9852	11.2484	10.3639	11.6627	10.2933	10.6467	8.53737	8.64954
ENSG00000221957	KIR2DS4	2.77236	0.0104393		2	2.27363	2.30796	2.89753	2	2.30429	2.32761	2	2	2	2.52257	2.78514	4.64329	2.74776	2.84303	3.70695	3.00011	2	2	2.69823
ENSG00000278982		2.76837	0.000866438		2.67003	3.03154	3.13079	2.65558	2	2.9555	2	2.61107	3.42501	2.3656	2.90537	3.96089	5.32132	4.63392	4.71296	6.34878	3.58511	2	3.35839	2.27203
ENSG00000144191	CNGA3	2.76812	0.00485236		2	2.27363	2	2	2.2852	2	2	2.84083	3.13992	2	3.2076	2	2.32179	2.93023	3.83991	4.7629	3.87463	2.90164	3.11968	2.87186
ENSG00000081237	PTPRC	2.76567	3.47e-10		8.32214	8.63162	7.33988	8.0817	7.64274	9.05236	7.72112	8.57196	9.46744	7.90991	11.1642	8.91959	11.6332	11.808	11.9378	12.4849	9.99269	9.15935	10.199	10.0563
ENSG00000216490	IFI30	2.7628	3.83e-09		3.75036	3.29977	2.96482	4.55818	3.76738	3.40256	4.41516	2.61107	3.76866	3.44917	6.8329	5.52196	5.83226	6.81596	6.42227	6.98638	5.32213	4.29479	4.45851	4.81099
ENSG00000244122	UGT1A7	2.75961	8.2e-07		4.30472	5.64227	4.93787	5.03398	4.02151	4.44929	3.3389	4.23011	6.62014	4.56147	5.65163	9.7439	7.04374	6.54925	6.31129	7.39288	7.84152	6.09267	7.23855	6.95829
ENSG00000224557	HLA-DPB2	2.75381	0.00241683		2.25947	2.50354	2.56161	2	2.52321	2	2	2	3.66295	2	2.28482	4.08904	4.69987	4.63392	3.75763	4.46712	2.73706	3.84982	2.25761	2.87186
ENSG00000096996	IL12RB1	2.75172	1.29e-11		5.63554	5.88592	5.22164	5.85981	4.999	6.10452	5.6406	5.42716	7.19492	5.27091	7.72642	7.56342	9.43187	9.46132	8.87885	9.45849	7.27324	8.16505	7.246	7.05151
ENSG00000138642	HERC6	2.7505	2.91e-22		7.90007	7.278	6.99704	7.20763	7.78106	7.53353	7.76912	7.70477	8.15574	7.45859	10.3669	8.25208	10.2661	9.45388	10.7289	11.1642	10.5001	10.7317	10.5775	9.55907
ENSG00000101336	HCK	2.7437	5.74e-16		8.13257	8.53095	6.98625	7.59867	6.52834	7.60488	7.99351	7.52643	8.62556	7.37081	10.9038	10.511	10.7255	10.9897	10.747	11.5192	9.38393	10.3891	9.07383	9.21668
ENSG00000267554		2.74336	0.000865668		2.47931	2.70179	2.96482	2.36471	2	3.1204	2	2	2.97303	2.3656	3.67019	3.05997	4.1694	3.97935	4.9902	5.53214	3.00011	2	3.97544	2.27203
ENSG00000120337	TNFSF18	2.74262	0.00304142		2.47931	2	2.30796	2.36471	2	2.55545	2	2	2	2	2.72663	3.29073	2.58474	2.29442	3.37163	3.70695	3.00011	2.52014	2.47612	3.02682
ENSG00000211689	TRGC1	2.73942	1.11e-08		3.3653	3.97224	2.30796	2.89753	2.52321	3.26836	2.8195	2.61107	3.13992	2.65703	4.01991	4.83748	5.97665	5.93196	4.71296	5.50042	4.32211	4.8232	4.50893	3.88657
ENSG00000137628	DDX60	2.73912	1.18e-19		7.46437	7.09617	6.4555	6.86727	7.43247	7.4738	7.15666	6.85557	7.80447	7.16585	9.07224	7.82504	9.97661	9.54764	10.4159	10.8423	9.87879	10.4495	10.161	9.08837
ENSG00000231811		2.73557	0.050612		2.25947	2.27363	2.30796	2	2	2.30429	2	2.33765	2	2	2	2	2.32179	2	2.84303	3.81407	2	2	3.97544	3.16673
ENSG00000150551	LYPD1	2.73327	1.42e-10		3.57064	4.48401	3.27961	3.28577	2.72747	3.26836	3.82753	2.61107	4.27852	2.65703	6.45632	5.69307	5.2848	5.97414	5.6901	6.54815	5.41524	3.66469	5.64783	5.81484
ENSG00000275718	CCL15	2.73245	0.150868		2	2.70179	2	2	2	2	2	2	2.78426	2	2	4.41672	4.2474	2.29442	2.26117	2.81139	2	2	2	2
ENSG00000105251	SHD	2.73194	0.00101256		2.47931	4.04706	2.56161	2.36471	2.72747	2.30429	2	2.33765	2	2.3656	3.67019	2.44533	4.45888	5.00329	3.5775	6.07493	3.22252	4.16116	2.47612	3.51982
ENSG00000154764	WNT7A	2.73013	6.84e-07		4.51825	4.77559	4.40142	3.59138	4.09716	2.9555	3.72	3.36858	4.90688	3.28812	4.95716	7.40005	6.16929	6.56313	4.36947	5.05265	7.93096	7.62012	5.00683	4.85303
ENSG00000185215	TNFAIP2	2.72807	1.06e-08		11.4743	11.962	10.2909	10.8411	10.9294	11.5536	11.1709	11.1102	11.5818	10.7115	15.996	12.2807	13.6463	13.8117	14.2575	14.2913	12.0235	11.3452	12.587	13.23
ENSG00000093134	VNN3	2.72482	2.42e-07		2.47931	4.31266	4.03331	5.1319	2.90636	2.55545	2.32761	3.86272	4.59825	4.06095	5.65163	7.34976	5.24732	5.54109	5.12758	5.25634	6.71903	6.44867	6.71256	6.63593
ENSG00000159455	LCE2B	2.72401	5.61e-05		10.2246	9.28889	10.2509	9.34048	8.83017	7.45075	10.767	8.93115	9.76596	10.1421	9.99463	12.3831	11.2673	10.327	8.66416	10.5981	13.2212	14.9591	10.7221	10.1223
ENSG00000169900	PYDC1	2.72098	4.91e-05		8.48332	8.0524	9.06115	9.16942	7.05959	7.73142	8.3316	7.62222	8.39738	8.26945	8.11961	12.2769	9.32351	9.22196	8.37091	8.32669	11.4827	13.3548	8.36673	8.53476
ENSG00000113739	STC2	2.71844	1.02e-07		4.56704	5.31907	4.03331	6.25704	4.999	4.82887	6.00368	5.31695	4.27852	4.63029	9.58477	6.07995	8.81632	7.0109	5.95299	7.48492	7.00022	7.64537	5.67015	7.12198
ENSG00000177409	SAMD9L	2.71638	2.16e-11		7.14096	7.36829	6.40778	6.09652	6.97187	7.64605	7.41121	7.10807	7.54659	6.89926	10.6287	7.09887	9.62686	9.92894	10.5526	10.9526	7.7903	8.84213	9.69251	8.9668
ENSG00000283458		2.71565	0.0694088		2	2	2	2	2.52321	2	2.8195	2.33765	2	2	2.28482	4.76258	2	2.53883	2	2	3.73712	2.52014	2.25761	2.50081
ENSG00000121933	TMIGD3	2.71124	1.13e-05		2.67003	3.17188	3.27961	3.28577	2.90636	2.55545	3.6038	2.33765	4.12774	2.89937	3.76588	5.32779	4.45888	6.23919	4.06186	4.53133	6.7551	5.71749	3.65558	2.87186
ENSG00000125245	GPR18	2.70983	7.16e-10		3.25051	3.03154	2.96482	2.89753	2.90636	3.26836	3.9276	3.50886	3.76866	3.59403	4.01991	3.96089	5.93011	5.64918	6.22205	6.57886	5.36944	5.33856	4.40626	4.85303
ENSG00000162594	IL23R	2.7097	0.000422897		2	2	2.30796	2	2	2.30429	2.8195	2.84083	2.56704	2.65703	3.06439	2.44533	3.99949	4.05989	4.31297	3.91379	2.73706	3.66469	2.25761	3.51982
ENSG00000100362	PVALB	2.70856	0.166743		2	3.17188	2	2	2	2	2	2.33765	2	2	2.28482	4.90868	2	2.29442	2	3.59123	3.22252	2	2	2
ENSG00000171631	P2RY6	2.70571	1.8e-13		4.56704	6.92821	5.36181	4.9824	4.2375	4.62431	5.6406	5.19763	5.99329	4.24775	7.62798	8.7311	8.11308	8.05863	7.83197	8.83586	7.35777	7.64537	7.64024	7.51794
ENSG00000171860	C3AR1	2.705	6.72e-09		5.05143	6.53214	5.45867	4.62697	4.91787	4.51002	5.69841	5.42716	7.35623	4.56147	7.54948	8.23139	8.8099	9.51944	8.42522	9.10472	8.25446	6.97207	7.08913	6.70642
ENSG00000173193	PARP14	2.70372	3.44e-18		9.24913	9.05288	8.72059	8.34425	9.08832	9.19096	8.81255	8.53141	9.71232	8.85896	12.037	9.2597	11.9043	11.9228	12.1687	12.6707	11.368	10.9219	11.6154	10.8751
ENSG00000181333	HEPHL1	2.69352	1.29e-06		5.49133	5.75814	6.08262	5.08377	6.44392	5.95963	4.60848	5.85283	8.75016	5.80517	8.27813	9.91362	8.73404	7.26135	6.94335	9.82153	7.82465	10.0682	9.7421	9.42787
ENSG00000103522	IL21R	2.69308	1.48e-10		5.30256	5.68974	4.03331	5.03398	4.5915	5.44124	5.8075	5.79919	6.15799	5.22714	7.0385	7.129	8.58053	8.51305	8.71954	9.34919	6.17014	7.17638	6.72328	7.06051
ENSG00000172578	KLHL6	2.69111	2.48e-07		5.76663	6.21278	6.16148	5.64444	4.69252	6.34019	4.83153	6.13854	7.50895	5.35465	7.92605	7.17305	9.319	9.36949	9.93136	9.97658	7.04461	7.01144	6.83619	6.89933
ENSG00000274979		2.69082	0.0070619		2.25947	2	2	2	2	2.7693	2.8195	2	2.3112	2	2.90537	2	3.459	3.09219	3.5775	4.32945	3.00011	2	2.98367	2.50081
ENSG00000117091	CD48	2.68914	1.84e-13		6.49038	6.22894	5.45867	6.56818	5.37835	6.48337	6.43625	6.26265	7.50895	5.83463	8.65453	8.85345	9.64319	9.32741	9.29993	10.0373	8.346	9.14615	7.12998	7.34459
ENSG00000268916	CSAG3	2.68832	2.1e-05		5.05143	2.50354	2.30796	2.36471	3.2088	4.01884	4.02118	3.03898	3.54888	3.44917	4.48114	4.83748	6.06546	4.6856	7.151	6.09631	5.87468	6.99189	3.97544	3.88657
ENSG00000007908	SELE	2.68793	0.000236415		6.9701	8.99265	5.68906	8.97533	6.10221	6.68119	6.78202	6.70326	7.73444	6.28235	12.5442	9.26988	7.86352	10.3809	9.49189	9.82953	7.07347	4.41709	8.2231	10.6107
ENSG00000249978	TRGV7	2.68408	0.0115153		2	2.50354	2	2	2	2.30429	2	2.84083	3.13992	2.3656	2.28482	2	3.69997	3.70662	4.19287	5.05265	2.41509	2	3.35839	3.02682
ENSG00000174123	TLR10	2.68136	5.29e-13		3.91016	3.72127	3.94691	4.05793	3.85715	4.38589	3.9276	4.3838	4.7608	3.72567	5.03605	5.52196	7.34807	6.92749	6.80682	7.51698	6.11569	5.76433	5.32091	5.97571
ENSG00000275285		2.67809	0.295227		2	3.97224	2	2	2	2	2	2	2	2	3.2076	2	2	2	2	2.32381	2	2	2.47612	2.87186
ENSG00000273225	FAM25BP	2.66634	0.000245251		4.05401	2.27363	3.94691	2.89753	2.72747	3.84115	4.48252	3.50886	3.86715	4.4892	3.67019	6.19835	5.12869	4.52464	2.99441	4.7629	6.52378	8.41302	4.50893	4.17874
ENSG00000234362	LINC01914	2.65999	5.07e-06		2.83846	2.50354	2.77726	2	2.52321	2.30429	3.18564	2.33765	2.78426	2.3656	3.67019	3.66438	4.08695	4.7355	5.06052	4.32945	3.58511	4.52983	2.98367	2.69823
ENSG00000165949	IFI27	2.65834	5.2e-08		11.5017	11.1598	10.8729	11.5429	10.6364	11.1712	12.046	10.4946	12.1017	10.9748	11.7325	14.4373	12.9804	12.3877	12.9675	13.1301	14.6011	16.0848	13.0235	12.3981
ENSG00000117090	SLAMF1	2.65771	3.96e-09		6.14959	6.46552	5.54943	5.61086	5.21815	6.84338	5.48506	6.20193	7.19492	5.83463	10.8136	7.55234	8.47911	8.42456	8.25947	9.05917	7.7903	7.86543	7.08913	8.07471
ENSG00000140678	ITGAX	2.65377	2.08e-06		7.38497	8.20314	7.63061	7.80572	7.18624	8.49176	8.26142	7.16219	10.0118	7.61958	11.2026	9.57086	11.5219	11.6178	12.0522	11.9838	8.58518	9.23613	8.32512	8.18991
ENSG00000141574	SECTM1	2.65321	3.75e-12		8.23802	9.80359	8.11465	8.92157	7.56494	7.78155	8.76262	7.35112	8.49302	7.58533	12.4159	10.7826	11.1611	11.0489	10.8542	11.5002	10.3997	11.3481	9.74342	9.48914
ENSG00000166278	C2	2.65181	1.25e-07		6.55226	8.07939	6.97537	7.15036	5.43775	6.02351	7.06074	5.27826	7.47812	5.6809	8.1642	9.09393	10.3514	10.3701	9.70172	10.5697	9.05189	8.52606	6.88474	7.10468
ENSG00000285820		2.65041	4.52e-05		2.67003	3.03154	3.41451	3.28577	3.2088	2.55545	2	3.03898	3.76866	2	2	5.73285	4.75431	4.27761	3.5775	5.17828	5.93881	4.90908	4.29572	4.9336
ENSG00000228113		2.64905	0.00483813		2	2.50354	2.56161	2.36471	2	2.55545	2.59441	2.61107	2	2	5.21626	2	2.58474	3.09219	3.37163	3.17515	2.73706	3.66469	2.83349	2.27203
ENSG00000259590	LINC02244	2.64479	0.0830384		2.67003	2	2	2.36471	2	2.30429	3.18564	2	5.03951	2	2.52257	4.90868	6.3744	3.70662	5.79695	5.29384	2	5.33856	2.47612	2
ENSG00000225720		2.64163	2.2e-07		3.25051	3.03154	2.77726	2.89753	3.2088	2.9555	2.32761	2.33765	3.42501	3.1068	4.36369	3.05997	5.42565	5.48385	5.02579	5.76359	3.58511	5.2091	3.56315	4.11106
ENSG00000173578	XCR1	2.64128	2.76e-11		5.8868	5.568	4.79679	5.08377	5.11273	5.61719	5.6406	5.79919	6.35754	5.13542	6.10021	8.70133	8.54623	7.90359	8.74379	9.32222	7.98511	6.75732	7.08082	6.49701
ENSG00000253831	ETV3L	2.63948	0.00025573		2.47931	3.03154	2.30796	2	3.06549	2.30429	2	2	2.3112	2.65703	5.49288	3.29073	3.32152	2.93023	3.37163	3.59123	3.41518	2.90164	3.56315	3.62061
ENSG00000157601	MX1	2.63868	1.43e-26		9.16051	8.52769	8.68099	8.97533	8.71783	8.42236	8.73526	7.92112	9.32308	8.31197	11.9342	9.88742	11.1611	11.1075	11.4075	11.9712	11.6241	11.0968	11.6749	10.5797
ENSG00000196126	HLA-DRB1	2.63839	0.00205223		12.224	9.41959	11.7665	8.35949	7.62368	11.6629	9.12336	8.37976	9.29239	10.8631	13.2852	9.7243	14.1671	11.4919	11.1791	14.2873	10.5523	15.233	12.3513	8.61331
ENSG00000011600	TYROBP	2.63781	4.23e-08		9.20164	10.0198	9.0967	8.74327	7.66776	8.42631	9.59598	8.44671	10.7229	8.3172	11.2872	12.844	12.2693	12.3476	11.3699	12.362	11.4369	12.7849	9.3476	8.97871
ENSG00000282133	TRBJ1-3	2.63193	0.0037182		2	2.27363	2	2.36471	2.2852	2.55545	2	2.33765	2.3112	2.3656	2.90537	2	3.32152	3.70662	3.75763	4.00705	2.73706	2	2.83349	2.27203
ENSG00000236567	TCF3P1	2.63156	0.0488664		2	2.70179	2	2.89753	2	2	2	2.33765	2	2.3656	4.48114	2	3.459	2.53883	3.47823	4.00705	2	2	2.66584	2
ENSG00000283422	LINC02452	2.62748	0.183869		2	2.27363	2.56161	2	2	2	2	2	2.3112	2	2	2.78514	2	2.29442	2	2.32381	2	4.63439	2	2
ENSG00000132274	TRIM22	2.62695	1.79e-20		9.15254	9.15578	8.36007	8.57067	8.9344	9.71736	9.13649	8.98019	9.42563	9.21317	12.0021	9.43274	11.7762	11.6352	12.299	12.4945	11.4032	11.0408	11.949	11.4919
ENSG00000130775	THEMIS2	2.62658	3.28e-10		7.06656	8.40862	7.78178	7.72172	7.26216	7.31267	7.38504	6.85557	8.54973	6.98059	10.3697	10.1058	10.6911	11.3374	10.3656	11.3063	9.34007	8.65594	8.23812	8.14408
ENSG00000129450	SIGLEC9	2.6255	8.86e-08		4.46776	5.51628	4.11483	4.8156	4.3654	4.44929	4.34451	4.14666	6.40749	3.28812	7.35547	6.77605	7.5385	8.10682	7.66709	8.58294	5.87468	6.61123	5.73514	5.45421
ENSG00000119125	GDA	2.618	5.53e-08		5.08532	5.15963	7.22525	5.70932	3.76738	5.67137	4.60848	5.74347	6.59161	6.34511	6.04406	8.21744	7.84483	7.51096	6.8767	7.93998	9.5264	9.32474	8.80287	8.85745
ENSG00000172215	CXCR6	2.61395	1.39e-11		5.49133	5.68974	4.74652	4.9824	4.69252	5.98124	5.31071	5.7716	7.16619	5.61451	6.36758	8.01451	8.98517	8.80065	8.2854	8.97511	8.28562	8.37579	7.1697	7.22962
ENSG00000162747	FCGR3B	2.60815	1.93e-06		4.82947	5.09056	4.89236	6.49646	3.06549	2.7693	4.10905	5.59396	3.13992	6.12431	7.90518	8.38287	7.7067	6.23919	6.6331	6.76394	8.02259	8.41302	7.0556	6.23614
ENSG00000211818	TRAV39	2.60552	0.0680526		2.47931	2.70179	2	2	2	2.30429	2	2	2.56704	2	2	2	3.16955	3.09219	2.48223	3.17515	2.41509	4.99013	2	2
ENSG00000197629	MPEG1	2.60527	5.94e-11		8.5786	8.91488	7.89572	7.91978	7.55155	8.34946	8.41154	8.10921	9.24967	7.66949	10.7896	9.96254	11.6445	11.4542	11.5143	12.2538	10.1884	9.91839	9.1473	9.02312
ENSG00000250274		2.60346	0.00136541		2.47931	3.03154	2	2	2	2	2.32761	2.61107	2.3112	2	3.06439	2.78514	3.459	3.80337	3.37163	4.39993	3.00011	2	3.4644	2.69823
ENSG00000186844	LCE1A	2.60338	0.000170646		8.94903	8.19494	9.17004	8.54423	7.55826	6.30634	9.64641	8.01823	8.11122	8.89786	8.8528	10.8965	10.0708	9.13401	7.37449	9.0781	11.7523	13.7559	9.31786	8.53799
ENSG00000272543	MIR4787	2.60292	0.00267514		2.83846	2.27363	3.13079	2	2	2	2	2	3.2895	2.3656	2.28482	4.76258	3.9064	2.93023	3.25651	3.32757	3.58511	5.2091	2.83349	3.16673
ENSG00000140030	GPR65	2.60287	1.47e-14		4.41543	4.73091	4.03331	5.35106	4.2375	4.1001	4.83153	4.64935	5.41001	4.63029	7.50856	6.38471	7.54623	7.54634	7.46802	8.05365	6.64407	5.89636	5.93276	6.28303
ENSG00000118520	ARG1	2.60132	3.72e-06		8.85639	7.02392	9.95972	9.76732	8.16189	7.38742	8.07214	8.43796	8.91176	8.73162	8.4392	11.5541	10.2951	10.597	9.09531	10.2878	13.5407	11.9371	10.351	10.667
ENSG00000250548	LINC01303	2.59939	0.00131642		2.47931	3.72127	2.56161	2	2.52321	2	2	2	2	2.3656	5.03605	3.66438	3.16955	4.20862	3.75763	3.91379	2.73706	2.52014	3.11968	3.88657
ENSG00000187223	LCE2D	2.5988	0.00013635		8.46091	7.23064	8.50318	8.04447	7.74035	6.45275	8.91058	7.75495	8.57181	8.59195	7.65947	10.7932	9.59738	8.50588	6.75474	8.79395	11.155	13.3457	9.16509	8.66142
ENSG00000203710	CR1	2.59795	2.19e-05		3.47162	5.802	2.77726	3.44665	3.94167	2.9555	3.82753	3.21317	4.70862	3.28812	6.94958	4.76258	7.39166	6.53523	7.57999	6.66724	5.11568	4.52983	4.93489	4.30527
ENSG00000285424		2.59698	0.0264859		2	2	2.30796	3.10467	2.2852	2.30429	2	2	2	2	2.90537	2.78514	2.80707	2	2	3.00471	4.32211	3.84982	2.25761	2.87186
ENSG00000224807	DUX4L9	2.59639	0.0385486		2	2	2	2	2.2852	2	2.32761	2	2	2.89937	2.52257	2	2.32179	2.53883	2	2.5881	2.41509	2.90164	3.74243	3.62061
ENSG00000180644	PRF1	2.59137	3.75e-10		5.61248	6.7605	5.76677	6.09652	4.69252	5.53189	6.56613	5.56211	6.48708	5.03746	8.24114	7.62814	9.32126	9.30486	8.14276	9.67291	8.02997	6.97207	6.95916	7.06051
ENSG00000100373	UPK3A	2.59027	2.2e-05		2.47931	3.03154	3.13079	2.36471	2.52321	2.30429	2.32761	2	2.97303	2.89937	2.90537	5.04135	4.2474	3.89404	3.25651	4.65175	4.50269	5.06688	2.98367	3.02682
ENSG00000143226	FCGR2A	2.58856	2.98e-11		5.68057	7.65808	5.76677	6.56818	5.37835	5.53189	6.68528	6.73217	7.5905	6.28235	9.5864	8.65549	9.3722	9.80004	9.12227	10.1654	8.73267	7.91816	8.42369	7.58184
ENSG00000181036	FCRL6	2.58706	7.35e-07		4.24601	3.89334	4.33493	4.24462	3.5691	3.74336	4.10905	4.3838	4.12774	4.4892	5.79463	4.41672	7.41719	6.40253	7.59783	7.80364	4.66315	4.16116	4.73757	5.1514
ENSG00000205413	SAMD9	2.58362	2.78e-12		6.37181	6.47909	6.39152	5.80148	6.6589	6.51334	6.04882	6.15998	7.25072	6.07579	8.55088	6.54973	9.25436	8.6132	8.91962	10.2285	9.61738	8.12074	9.19812	7.32978
ENSG00000182162	P2RY8	2.58245	1.58e-07		5.72424	6.07656	4.46497	5.39117	4.53821	5.77399	6.33054	5.74347	6.84222	5.03746	8.12864	7.05246	9.29395	9.1479	8.70589	9.29242	7.52378	6.55905	5.91417	6.06784
ENSG00000226806		2.5806	0.0847722		2	3.03154	2	2	2	2	2	2	2.3112	2	2	2	2.80707	3.23779	2.26117	4.39993	2.73706	2	2.47612	2.50081
ENSG00000070915	SLC12A3	2.58015	0.000271365		3.1258	4.2507	2.56161	2.36471	2.2852	3.52532	3.18564	3.50886	2.78426	3.44917	3.06439	3.48962	5.78073	5.74972	4.25417	7.24755	4.50269	3.20306	3.56315	4.11106
ENSG00000154198	CYP4Z2P	2.5785	2.79e-07		4.61423	4.68479	3.6515	3.7229	2.90636	5.08984	2.59441	4.7658	5.56477	4.56147	4.83009	7.44864	7.18917	5.26349	6.05985	5.84163	7.38104	6.23249	7.57073	7.51794
ENSG00000128284	APOL3	2.57772	2.17e-15		8.93283	9.60434	8.39312	8.59233	9.08367	9.18166	9.75426	8.56394	9.15536	8.94927	12.1374	9.06305	11.9852	11.6592	11.9953	12.4549	10.9151	12.0619	10.7861	11.0749
ENSG00000260673		2.57761	0.000213964		3.1258	2.27363	4.6404	5.17848	2.72747	3.52532	2	3.36858	4.53972	3.44917	3.9401	7.27088	5.24732	5.45436	3.37163	5.46798	6.62471	7.32439	4.89752	5.63375
ENSG00000254054		2.57685	0.0764554		2.25947	2	2	2	2.2852	2.30429	2	2.61107	2	2	2.28482	2	2.32179	2.53883	2	3.00471	4.11565	3.66469	2	2
ENSG00000273341		2.57629	0.0014201		2.67003	2.27363	2	3.10467	2.2852	2.30429	2.8195	2.84083	2.3112	2	3.85562	4.41672	4.1694	4.7355	3.83991	4.46712	3.00011	2	2.25761	2.27203
ENSG00000060982	BCAT1	2.56731	1.42e-05		5.70257	6.12916	5.36181	4.32963	4.95901	5.12909	5.98057	5.39135	8.19419	5.61451	6.02484	8.20335	8.87891	9.19324	9.54037	10.1061	8.04462	7.8973	6.57733	6.13753
ENSG00000225964	NRIR	2.5649	5.91e-05		2.25947	3.41724	2.96482	2.89753	3.06549	3.26836	2.32761	2	4.53972	2.65703	5.11086	2.44533	4.5844	4.6856	5.4228	5.73661	3.22252	4.8232	5.83733	5.28024
ENSG00000134460	IL2RA	2.56017	2.52e-09		6.01541	5.15963	4.74652	4.8156	4.2375	6.18121	4.83153	5.15555	6.50249	4.75881	7.77898	6.886	8.89112	7.90359	7.21406	9.18924	6.8582	7.95901	6.54145	6.54908
ENSG00000211787	TRAV8-3	2.55965	0.000170646		2.47931	2.50354	2	2.36471	2.52321	3.40256	2	2.84083	2.56704	2.3656	4.16739	2.44533	4.45888	3.80337	4.47623	4.91504	3.73712	2	3.4644	3.41145
ENSG00000173083	HPSE	2.55923	4.96e-08		6.961	6.94787	7.84884	7.57275	5.70285	6.55717	6.68528	6.76052	8.3428	6.78317	7.50163	11.1032	9.10262	8.77702	7.7005	8.8422	10.927	10.3493	8.91696	9.34375
ENSG00000159871	LYPD5	2.55892	3.95e-08		8.25673	8.91737	9.4933	8.4666	7.84828	7.32962	8.29459	7.71929	10.1119	9.38979	9.82171	12.2036	10.9241	10.1172	9.44172	11.0862	12.1491	12.843	10.7976	10.5009
ENSG00000204610	TRIM15	2.55712	1.06e-08		5.58905	5.84457	5.45867	5.54128	3.06549	5.58931	5.95708	5.31695	6.17731	5.08727	8.02123	8.82612	6.97663	6.98018	7.02476	7.10715	7.22261	9.67659	6.74448	7.74702
ENSG00000144648	ACKR2	2.55702	1.42e-09		4.36114	5.96522	4.40142	4.48594	5.07581	4.96525	4.60848	4.58741	6.19638	4.8768	5.96561	8.98694	6.98803	7.14617	6.57423	7.70966	6.00021	8.24979	6.97718	7.57557
ENSG00000282173	TRBJ1-5	2.55274	0.000923392		2.47931	2.87607	2.30796	2	3.06549	2.30429	2.32761	3.21317	2.78426	2.65703	3.45736	2.44533	4.32139	4.83039	5.44925	5.00822	2.41509	2	2.98367	3.80325
ENSG00000180332	KCTD4	2.55202	9.92e-06		4.30472	4.04706	4.79679	4.15429	3.85715	3.1204	4.60848	3.6367	3.76866	3.72567	4.23583	6.48131	6.12865	5.04346	3.67038	5.76359	6.29789	8.55299	5.20335	5.00991
ENSG00000136634	IL10	2.55117	6.36e-08		2.67003	3.52586	2.77726	4.32963	2.90636	3.40256	3.18564	2.84083	4.2051	3.1068	4.83009	5.65216	5.12869	6.69508	5.15997	6.2757	4.41522	4.41709	4.85917	4.42159
ENSG00000187510	C12orf74	2.55038	2.46e-07		2	3.52586	2	3.28577	2.52321	2.9555	2.32761	3.03898	3.13992	3.28812	3.76588	5.04135	4.52301	3.23779	4.79776	4.81541	4.50269	4.29479	5.29241	4.52922
ENSG00000260943	LINC02555	2.55024	0.0969027		2	2	2	2	2	2	2	2	2	2.89937	3.67019	2.44533	2.58474	2.53883	2.26117	2.81139	2	2	2.25761	2
ENSG00000232258	TMEM114	2.54996	0.221237		2	2	2.30796	2	2	2	2.59441	2	4.41502	2	2.28482	3.05997	4.08695	2	2.26117	2	2	2	2	2
ENSG00000130489	SCO2	2.54833	2.29e-15		6.42571	7.6157	6.10275	7.01575	6.12046	7.22482	6.72754	6.00275	6.62014	5.71299	9.62201	7.74948	8.81632	9.40462	9.6879	9.97946	7.73719	9.29713	8.8574	8.97634
ENSG00000100368	CSF2RB	2.54567	8.25e-09		8.20372	9.18299	7.87247	8.22727	7.89142	8.63157	8.21266	8.35209	9.30343	8.07331	12.3415	9.2665	10.8083	11.2349	11.2733	12.3011	9.28254	8.75204	9.75652	10.2199
ENSG00000085514	PILRA	2.54471	5.39e-08		6.03288	6.16319	5.79178	5.96983	5.5497	6.08469	6.45314	5.65564	7.51656	5.31338	7.82414	8.57569	9.22815	9.45015	8.97984	9.97225	8.17681	7.91816	6.09008	5.79341
ENSG00000257878		2.54252	1.53e-05		2.98927	2.27363	2.56161	2.65558	2	2.7693	2.32761	3.03898	2.56704	2.89937	3.2076	4.76258	4.32139	3.23779	3.37163	3.59123	5.45964	4.16116	3.65558	3.29427
ENSG00000277247		2.54217	0.000383806		2	2	2.30796	2.65558	2.2852	2.9555	2.32761	2.61107	2	2.3656	2.72663	3.05997	3.459	2.93023	2.67388	2.81139	3.58511	4.52983	3.65558	3.96535
ENSG00000133321	RARRES3	2.53971	5.74e-23		7.34356	8.04329	6.69963	7.04117	6.96179	7.03121	8.24211	6.94473	7.59769	7.01959	9.27084	9.03149	10.1039	9.99572	9.67675	10.2249	10.2048	10.7154	9.3476	9.4858
ENSG00000276070	CCL4L2	2.53931	8.89e-05		5.01673	4.98035	2.30796	5.35106	2.90636	3.40256	6.09259	3.6367	4.2051	3.28812	7.40832	6.71776	5.78073	6.3394	7.92444	8.06454	6.92305	6.66159	4.55765	3.88657
ENSG00000122862	SRGN	2.53834	3.4e-10		8.19598	9.69728	8.00132	9.52976	7.96898	7.98779	8.85129	7.87649	9.2336	7.65304	11.8507	10.6408	11.4193	11.9349	11.2542	12.2756	10.6972	10.4761	9.47514	9.2739
ENSG00000113088	GZMK	2.53367	3.07e-09		3.75036	4.11818	4.26523	3.95466	2.72747	5.00799	4.27021	3.86272	4.85981	4.63029	5.60063	5.42814	7.17925	7.26135	7.21406	7.34008	6.48134	5.71749	5.00683	5.39852
ENSG00000258689	LINC01269	2.53199	0.00457388		2.67003	2	2.77726	2	3.2088	2.55545	2.32761	2	2.3112	2	2.28482	4.41672	4.5844	2.29442	2.67388	3.91379	3.22252	4.63439	2.25761	3.51982
ENSG00000137965	IFI44	2.53143	2.78e-18		8.35028	8.03872	7.80653	7.91291	7.63006	8.21455	8.25662	7.55098	8.87377	7.77204	10.6063	8.456	10.9564	10.3848	10.6732	11.4549	10.894	10.2905	10.9485	9.62424
ENSG00000170465	KRT6C	2.53074	2.22e-06		7.7444	10.4563	9.82692	10.2623	9.20405	9.17229	7.49515	9.10426	11.0077	9.82731	10.9163	12.1591	11.9304	13.2722	9.77544	13.7039	12.696	9.62992	10.9336	12.481
ENSG00000112195	TREML2	2.5303	5.75e-05		2.47931	3.80987	3.13079	3.10467	2.90636	3.1204	2.32761	3.21317	4.53972	2.65703	6.04406	3.29073	5.90626	5.64918	5.15997	6.48471	4.00017	2.90164	3.90187	4.24339
ENSG00000187037	GPR141	2.52989	1.33e-06		2.98927	3.17188	2.56161	2.65558	3.06549	3.52532	2.59441	3.50886	4.34839	3.1068	4.42361	4.08904	5.24732	5.12059	5.97136	6.73696	4.22257	4.52983	4.176	4.24339
ENSG00000187170	LCE4A	2.52908	0.00604681		2.83846	3.29977	3.13079	2.65558	2.72747	2	3.82753	2.33765	2.97303	3.72567	3.56769	4.97654	2.32179	3.37004	2.48223	2.5881	5.50271	7.32439	3.11968	2.69823
ENSG00000154165	GPR15	2.52883	0.00280684		2.83846	2	2	2.89753	2	2.30429	2.32761	2.61107	2	2	3.76588	2.44533	3.58451	3.23779	3.47823	3.81407	2.41509	2	2.83349	4.11106
ENSG00000188293	IGFL1	2.52766	4.06e-05		4.05401	4.18596	5.45867	3.95466	3.67164	5.61719	4.41516	5.15555	4.2051	5.03746	6.42734	7.14383	5.12869	6.09374	5.31185	6.62372	5.73717	9.54193	4.73757	5.45421
ENSG00000170627	GTSF1	2.5271	4.68e-05		2.83846	2.70179	2.30796	2	2.72747	3.1204	2	2	3.76866	3.1068	3.76588	4.20673	5.16933	4.20862	4.57563	4.32945	4.22257	5.33856	2.83349	3.16673
ENSG00000218690	HIST1H2APS4	2.51976	0.436462		2	2	2	2.65558	2	2.30429	2	2	2	2	2	2	2	2	2	2	2	4.52983	2	2
ENSG00000187608	ISG15	2.51909	4.91e-11		7.3713	8.41922	8.41742	8.39937	7.24563	6.86679	8.67894	7.58308	8.37245	7.20021	11.0817	9.77758	10.2027	9.565	9.17672	10.828	11.1415	11.6457	10.198	8.38878
ENSG00000227471	AKR1B15	2.51834	8.73e-07		4.78891	5.64227	4.33493	4.24462	3.2088	4.25006	3.3389	4.87354	6.75487	4.81901	5.43583	8.34486	6.28476	7.25281	6.44874	6.54815	8.2979	7.24404	7.45975	7.8388
ENSG00000102837	OLFM4	2.51569	0.0267201		4.12089	3.62687	2.56161	2	5.18386	3.63846	3.47742	3.03898	9.25877	3.8463	3.2076	2.44533	3.32152	4.20862	2.99441	6.73696	4.41522	2	11.323	8.63154
ENSG00000140511	HAPLN3	2.51495	8.49e-11		8.80901	9.76255	8.68767	9.03033	7.69237	8.64179	9.2004	8.19479	8.804	8.33792	12.8208	9.61144	11.389	11.5584	11.4954	11.9563	10.114	10.33	9.98743	10.6477
ENSG00000143119	CD53	2.51427	2.03e-10		8.13662	8.45743	7.27929	7.74512	7.46139	8.43808	7.84786	7.93983	9.66861	7.74901	10.9447	9.79882	11.2275	11.3252	11.2382	11.8916	9.70758	9.98912	9.27115	9.26614
ENSG00000183918	SH2D1A	2.51414	2.79e-09		4.90731	3.97224	4.52585	4.62697	4.2375	4.78038	3.82753	4.70875	6.28812	4.06095	6.02484	5.9843	7.85109	7.79601	7.36758	8.18419	6.64407	6.63663	6.37472	5.95655
ENSG00000122122	SASH3	2.51362	1.4e-09		7.41859	8.15744	6.7768	7.162	6.04605	7.6662	7.62005	7.44144	8.58272	7.01959	9.73421	8.98694	10.9002	10.7475	10.4751	11.1718	9.08415	8.94736	8.40717	8.45511
ENSG00000223387	LINC02068	2.51291	0.0294876		2	2	2	2	2.2852	2	2	2.61107	2.3112	2.3656	3.67019	2.78514	2.32179	2.29442	2	2.81139	2	3.45226	2.66584	2.69823
ENSG00000275232		2.5081	0.114877		2	2.27363	2.30796	2	2	2.30429	2	2	2	2.3656	4.30118	2	2.32179	2.53883	2.67388	2.32381	2	2	2	2
ENSG00000126262	FFAR2	2.50536	7.14e-08		5.46583	6.21278	5.22164	5.50519	4.69252	5.20453	6.04882	5.23851	5.50484	5.31338	10.0563	7.66973	6.78071	7.56715	5.66775	7.33109	6.7551	7.79949	7.22353	6.95829
ENSG00000285954		2.50379	0.00468839		2.83846	2.70179	2.30796	2	2.52321	2	2	2.84083	3.13992	2	2.72663	2.44533	4.2474	4.4064	4.06186	5.25634	3.00011	2	2.66584	3.02682
ENSG00000240065	PSMB9	2.50098	5.87e-14		9.61664	9.73877	8.97372	9.12552	8.86576	9.29816	10.1625	9.09316	9.87206	9.12649	11.2333	11.195	12.1652	12.0119	11.5749	12.2424	11.6302	13.4944	10.7727	10.5813
ENSG00000119922	IFIT2	2.49905	1.7e-09		6.65738	6.79347	5.68906	5.83094	6.6589	6.49843	6.3487	6.64363	6.1384	6.0509	10.3035	5.73285	8.53849	8.43969	8.81417	9.62406	8.34007	7.26048	9.08634	7.71318
ENSG00000234883	MIR155HG	2.49901	9.07e-12		4.05401	4.77559	3.855	4.62697	4.09716	4.9212	4.72431	3.75413	5.23662	3.72567	7.94662	5.91681	7.09738	6.89493	6.58619	7.31294	5.41524	6.23249	5.85693	6.13753
ENSG00000132972	RNF17	2.49804	0.00934955		2.47931	2.27363	2	2	2	2.55545	2.59441	2	2.56704	2.89937	3.06439	2.44533	2.58474	4.27761	4.42384	2.81139	3.41518	2	2	4.17874
ENSG00000156587	UBE2L6	2.49781	1.02e-25		9.30951	9.97983	9.51599	9.63162	8.8549	9.35721	9.79788	9.19793	9.86165	9.8724	11.5659	11.0637	12.1424	12.0604	11.8632	12.3157	12.2019	13.1893	11.6697	11.4705
ENSG00000197646	PDCD1LG2	2.49753	2.38e-09		5.11843	4.68479	5.22164	4.55818	5.67843	5.56089	5.34731	5.11222	6.27024	4.98587	7.88401	5.69307	8.29854	8.1626	8.27434	8.98086	7.15672	6.61123	5.93276	6.47024
ENSG00000236481	LINC02195	2.49703	0.000456503		3.1258	2.27363	2.56161	3.44665	2.2852	2.7693	2	2	2.97303	2.3656	3.45736	5.04135	3.80687	2.93023	2.99441	3.32757	4.00017	5.76433	3.4644	3.16673
ENSG00000204613	TRIM10	2.49587	1.69e-08		4.86892	6.11184	5.25798	5.46818	2.52321	6.51334	6.15586	4.7658	6.35754	4.4892	8.61332	8.3766	6.90624	7.53933	7.54975	7.44381	7.92305	8.9874	7.45333	7.74143
ENSG00000166927	MS4A7	2.49558	4.35e-10		5.21343	6.60823	5.93333	5.91587	5.70285	5.79854	6.23612	6.24269	7.56138	5.83463	8.43192	8.27247	9.30539	9.68888	8.81417	9.63506	8.25446	7.03072	7.51013	6.99631
ENSG00000186207	LCE5A	2.49517	0.00124169		6.61161	6.33724	7.07039	5.88811	5.52252	4.87577	8.17752	5.06754	5.949	6.58937	6.35225	8.41379	8.09737	6.43309	4.57563	6.15862	10.2097	11.4492	6.94091	6.18768
ENSG00000211966	IGHV5-51	2.49406	0.0507754		2.25947	2.27363	2	2	2.52321	3.1204	2	2	2.78426	2	2	3.29073	4.52301	2	3.67038	4.65175	3.00011	2	2.98367	2
ENSG00000175489	LRRC25	2.49227	1.35e-05		5.21343	7.49395	5.5198	5.1319	3.94167	4.73021	6.02643	4.92454	7.12698	3.8463	8.92195	7.76874	8.63958	9.27143	8.57087	9.23815	7.57513	6.63663	6.40166	5.85677
ENSG00000166396	SERPINB7	2.48493	5.65e-09		8.96277	7.69926	9.0247	7.86388	8.30835	7.53353	9.21037	8.27067	8.77257	8.31197	9.7736	11.9613	9.74752	9.75085	8.94308	10.3952	12.1092	12.1944	10.1079	10.5042
ENSG00000280721	LINC01943	2.4849	6.37e-08		3.91016	3.03154	3.27961	3.10467	3.06549	3.52532	3.82753	3.75413	4.70862	3.44917	4.64112	5.91681	6.16929	5.84372	4.79776	6.70948	6.29789	6.05548	4.11219	3.96535
ENSG00000088827	SIGLEC1	2.4841	4.86e-09		7.70134	8.49132	7.71799	6.88142	6.91029	7.51883	8.59012	7.22457	8.33422	6.7371	10.0033	8.6451	10.9152	11.1518	10.4783	11.2919	9.75956	9.43742	9.24907	7.58807
ENSG00000260256		2.48291	0.177554		2	2.50354	2	2	2.72747	2	2	2	2	2	2	2	2.99966	2.53883	2.84303	4.32945	2	2	2	2.27203
ENSG00000043462	LCP2	2.48252	3.94e-10		7.57585	7.71655	6.72581	6.80925	6.27504	8.02987	7.43691	7.64521	8.62556	7.33001	10.1074	8.72125	10.6278	10.4903	10.3991	11.3341	8.76399	9.17243	8.84027	8.69648
ENSG00000153292	ADGRF1	2.48005	1.26e-05		2.25947	3.52586	2.77726	3.84343	2.52321	3.63846	3.01415	3.50886	4.7608	3.28812	3.76588	6.33388	6.04376	4.05989	3.25651	5.53214	5.05909	6.16427	5.95111	5.39852
ENSG00000214212	C19orf38	2.47895	1.16e-07		4.36114	5.4897	4.40142	4.05793	3.06549	4.17703	4.10905	4.87354	5.41001	4.15737	7.35547	7.129	7.28475	7.05086	5.71211	7.08593	6.565	7.77683	4.69465	4.3646
ENSG00000236972	FABP5P1	2.47704	0.0138616		2	2	3.13079	3.10467	2.2852	2	2	2.33765	2	2	2.72663	4.68357	3.32152	2.93023	2.26117	3.17515	4.11565	2	2.98367	3.16673
ENSG00000254087	LYN	2.47664	5.91e-19		7.96976	8.41216	7.10072	7.52848	7.4827	7.19738	7.53535	7.20407	8.4697	6.88525	10.7389	9.87191	10.3156	10.2614	10.0123	11.0483	9.76841	9.44462	9.12322	9.60438
ENSG00000241678		2.47209	0.0284043		2	2	2	2	2.52321	2	2.59441	2.33765	2.78426	2	2.28482	2	3.16955	2.93023	3.1314	4.5928	3.00011	2	2.83349	2.27203
ENSG00000109943	CRTAM	2.47156	1.51e-08		2.98927	4.11818	3.13079	4.15429	3.67164	4.1001	3.72	3.6367	4.27852	3.72567	5.37643	4.59999	7.05463	6.41789	6.23731	6.77724	5.50271	4.8232	4.35205	4.81099
ENSG00000136696	IL36B	2.46932	9.66e-06		3.91016	4.2507	4.79679	4.62697	3.76738	3.1204	4.83153	4.3838	5.34313	3.44917	5.03605	7.95688	5.12869	4.52464	4.95371	5.53214	7.68204	7.979	5.87626	5.6812
ENSG00000260953		2.46785	0.0394515		2	2	2.30796	2	2	2	3.01415	2.33765	2	2.65703	3.06439	2	3.459	3.23779	3.5775	4.32945	2	2	2.66584	2.27203
ENSG00000226835		2.46768	0.0231329		2.25947	2.70179	2	2	2.52321	2	2.8195	2	2.56704	2	2.52257	2.78514	2.32179	3.09219	2.67388	2.5881	3.41518	5.33856	2	2.50081
ENSG00000211956	IGHV4-34	2.46674	0.20647		2	2	2	2	2	2	2	2.84083	2.78426	2	2	3.05997	4.75431	2.29442	2.26117	3.00471	2	2	2	2
ENSG00000254838	GVINP1	2.46651	9.79e-08		4.18481	4.37207	3.94691	3.59138	4.48288	4.82887	4.83153	4.7658	5.08115	3.28812	5.62636	5.10337	7.36566	7.0109	7.53747	8.0591	5.58517	5.39918	5.77689	5.31073
ENSG00000174255	ZNF80	2.46442	0.0322987		2.25947	2	2	2	2	2.9555	2.32761	2.61107	2	2.65703	3.06439	2.78514	3.32152	3.89404	4.42384	3.91379	2	2	2	2.27203
ENSG00000239961	LILRA4	2.46342	2.19e-05		3.57064	4.48401	3.27961	3.10467	3.33916	2.9555	3.82753	4.309	4.90688	3.1068	5.03605	4.59999	6.10789	6.89493	5.4228	7.61653	3.73712	6.23249	4.11219	4.30527
ENSG00000196092	PAX5	2.46281	0.000726057		2.67003	3.62687	4.52585	3.95466	2.52321	2.30429	3.47742	2.84083	2.78426	2.89937	3.56769	2.78514	6.86971	5.54109	5.95299	6.19871	4.50269	3.66469	3.4644	3.02682
ENSG00000049247	UTS2	2.46147	3.27e-05		3.98388	3.97224	3.27961	3.10467	2.2852	4.82887	3.9276	4.14666	2	2.89937	5.07394	6.11047	6.91821	6.68241	4.91627	3.59123	5.32213	5.8097	4.2371	5.34059
ENSG00000262319		2.46125	0.0998908		2.47931	2	2	2	2	2	2.32761	2	2	2.65703	2.72663	2	2.58474	2.53883	4.25417	2.81139	2	2	2	2.27203
ENSG00000173391	OLR1	2.46125	0.000412294		3.25051	3.29977	2.56161	3.59138	3.2088	2.9555	3.18564	3.03898	5.56477	2	4.99715	5.37884	6.12865	7.1826	4.19287	6.50083	4.32211	5.76433	3.74243	3.62061
ENSG00000198574	SH2D1B	2.45884	0.000245609		2.98927	3.03154	2.77726	2.36471	2.90636	2.30429	2.59441	2.84083	3.42501	2.3656	3.06439	3.05997	4.69987	5.67498	4.66862	5.56319	3.87463	3.20306	2.83349	2.69823
ENSG00000268581	SIGLEC18P	2.45738	0.000920992		2.25947	2.87607	2	2.36471	2.2852	2.7693	2.59441	2	2	2	2.90537	3.29073	3.80687	3.37004	4.06186	3.81407	3.22252	3.20306	2.25761	2.69823
ENSG00000179344	HLA-DQB1	2.45683	0.0332097		9.0682	4.86101	8.44132	11.1163	5.21815	8.93821	9.63351	9.31961	11.7618	7.82438	12.3934	7.70015	11.4108	7.26135	7.17497	14.3602	7.93882	14.1159	8.60846	6.08558
ENSG00000126233	SLURP1	2.45666	9.48e-05		11.0262	9.7556	10.3256	8.55751	9.95033	9.16759	10.5458	9.12076	10.1356	9.95688	10.9051	14.3064	9.87123	10.5297	9.59618	10.11	13.5857	13.8385	10.2142	10.9731
ENSG00000110446	SLC15A3	2.45232	1.02e-06		8.02755	9.34	8.63337	9.06792	7.43247	7.49649	8.78614	7.69746	10.0789	7.16585	10.8933	10.6277	11.7642	11.7332	12.1301	12.0872	10.0609	9.99894	8.78508	8.50541
ENSG00000229526	KRT16P4	2.45119	0.00023125		3.6633	3.03154	3.53787	3.10467	3.4587	3.52532	3.82753	2.84083	3.66295	2.3656	3.33788	7.2436	2.99966	5.3935	2.99441	4.81541	3.58511	4.01387	5.07535	6.25194
ENSG00000254760		2.44285	0.00758433		2.25947	2.27363	2	2	2.2852	2.55545	2.59441	2.84083	2.3112	2.65703	2.28482	2.44533	3.32152	4.46673	3.91775	4.65175	3.58511	2	2.25761	2.27203
ENSG00000143184	XCL1	2.44013	1.68e-06		3.1258	3.62687	2.96482	4.24462	2.72747	3.26836	4.41516	3.03898	4.27852	2.89937	5.18197	5.69307	6.12865	6.54925	5.12758	6.13814	5.32213	5.76433	2.98367	4.04004
ENSG00000126353	CCR7	2.44005	3.46e-11		6.57629	6.51906	5.60691	5.99607	6.04605	6.83153	7.17713	6.32091	7.83522	6.02557	10.0336	8.85345	9.40021	9.50153	8.73037	9.66399	8.21616	8.76361	7.43389	7.54384
ENSG00000226943	ALG1L5P	2.4379	0.021522		2.67003	2.27363	2.77726	2	2	2.30429	2	2.61107	2.78426	2	2	5.16283	2.80707	2.53883	2.26117	3.70695	4.11565	2	2.47612	3.29427
ENSG00000182938	OTOP3	2.43619	0.00128673		2.98927	2.27363	2.77726	2.65558	3.85715	2.30429	3.6038	2	2.97303	2.65703	3.2076	4.76258	4.45888	3.80337	2.48223	3.00471	6.17014	5.8097	3.97544	2.87186
ENSG00000255422		2.43435	0.0393356		2	2.70179	3.27961	2	2	2	2	2	2.3112	2	2.90537	2.44533	4.1694	4.20862	3.75763	3.00471	2.41509	2	2.25761	2.27203
ENSG00000257017	HP	2.43409	0.00167109		2.67003	7.39001	5.10678	3.84343	3.33916	2.30429	4.83153	3.86272	3.86715	4.06095	8.13761	4.31554	4.80678	4.34344	7.22941	3.17515	4.11565	3.45226	7.6515	11.8236
ENSG00000234511	C5orf58	2.43351	0.00533653		2.25947	2.70179	2	2	2	3.26836	2	2.84083	2.97303	2.65703	4.30118	2	3.9064	3.89404	4.75598	4.65175	3.73712	2	2.83349	2.87186
ENSG00000123405	NFE2	2.4317	0.00010509		5.3865	6.71533	5.22164	5.54128	3.67164	4.1001	6.11399	4.9738	6.68908	6.12431	8.17296	8.36399	6.88199	6.64374	5.93438	6.11738	7.76399	10.4314	6.30509	6.08558
ENSG00000280095		2.42977	0.264472		2	2	2	2	2	2.7693	2	2	2	2.65703	2.52257	2	2	2	2	2.32381	3.00011	4.63439	2	2
ENSG00000012124	CD22	2.42731	0.00055291		3.47162	4.77559	5.68906	5.17848	4.7405	4.62431	4.97876	4.3838	6.11854	4.15737	5.70089	5.61005	9.24963	7.75426	7.81681	8.19909	5.0002	3.20306	3.97544	4.85303
ENSG00000198959	TGM2	2.42548	7.43e-05		5.80781	9.02308	6.35843	7.31576	6.04605	6.27168	8.4457	6.41308	7.90643	6.68952	10.6135	7.91426	10.3325	10.0814	10.2862	11.4466	7.90711	6.29763	7.71731	8.68489
ENSG00000235942	LCE6A	2.42507	9.99e-05		8.01001	8.12327	9.0967	8.18797	6.64636	6.34019	9.15983	7.41493	7.85935	8.69193	8.59389	10.5753	9.89111	9.06739	7.81681	8.82949	11.3378	12.9795	8.99643	8.61941
ENSG00000165799	RNASE7	2.42328	2.57e-05		6.63467	6.57069	7.80038	6.65309	7.08768	5.56089	6.76859	7.28436	7.92941	8.54816	6.76504	10.0399	9.59924	8.01385	6.53771	9.58678	9.56755	11.82	9.20004	8.25407
ENSG00000235621	LINC00494	2.41988	0.0309872		2	2.27363	2.30796	2	2	2.30429	2	2.33765	3.13992	2.3656	2.90537	2	4.5844	3.49117	3.75763	3.59123	2.41509	2	2.47612	2
ENSG00000168685	IL7R	2.41905	2.57e-09		7.53964	7.87382	6.83809	7.64915	7.35754	8.64855	7.14631	7.80344	8.75016	7.80218	10.1808	9.56811	10.471	11.35	10.8776	11.2936	9.26388	8.19954	8.75667	9.09933
ENSG00000187474	FPR3	2.41893	2.92e-09		6.72343	6.84679	6.23624	6.79437	6.41465	6.80754	6.72754	6.89446	8.17509	6.42477	7.76746	8.59741	9.46897	10.556	9.54651	10.5368	8.04462	8.53959	8.30742	8.0204
ENSG00000131355	ADGRE3	2.41822	0.0106338		2.25947	2.50354	2.56161	2.36471	2.2852	2.30429	2.32761	2	3.13992	2	4.01991	3.29073	2.58474	2.53883	3.25651	2	2	5.13974	2.47612	4.04004
ENSG00000235576	LINC01871	2.41709	5.7e-09		3.91016	3.80987	3.13079	2.36471	2.72747	3.52532	3.18564	3.86272	4.046	3.59403	4.01991	6.14036	6.02174	5.36208	4.62288	5.40082	5.58517	6.26543	4.45851	5.00991
ENSG00000136514	RTP4	2.41656	1.28e-18		5.80781	5.88592	5.0248	5.57649	5.25164	6.08469	5.9332	5.95449	6.2152	5.50881	7.73826	6.79496	8.29396	7.74211	7.73317	8.15392	8.44317	9.27304	7.9541	7.45108
ENSG00000225886		2.41234	0.000127909		3.3653	3.89334	2.30796	2.89753	3.2088	3.93273	2.8195	3.6367	3.95935	3.44917	5.96561	2.44533	5.78073	4.05989	5.64504	5.8914	5.22259	2	6.44114	4.58017
ENSG00000233038		2.4109	0.0177037		2	2.27363	2	2.65558	2	2.55545	2.59441	2.33765	3.13992	2	2.90537	3.66438	3.80687	4.05989	4.71296	3.59123	2.41509	2	2.25761	2
ENSG00000136048	DRAM1	2.40793	1.35e-11		7.2718	7.62793	6.64579	6.93666	7.27035	6.9125	7.38504	6.80202	7.72134	6.44401	10.3055	8.44407	9.93007	9.99956	9.75835	10.6314	8.95442	8.24979	8.01642	8.10547
ENSG00000122859	NEUROG3	2.40101	0.138997		2	2.27363	2	2.65558	2.2852	2	2	2	2	2	2	2	2.32179	2.74776	2.67388	4.00705	2	2	2.66584	2
ENSG00000196209	SIRPB2	2.40034	0.000242987		3.98388	3.72127	4.52585	4.15429	3.76738	3.93273	4.8823	5.19763	5.65024	4.24775	4.73869	4.90868	6.72727	8.08293	6.971	8.55233	6.19661	3.45226	4.97131	3.62061
ENSG00000135094	SDS	2.3904	3.96e-05		4.86892	4.37207	4.26523	5.08377	3.4587	4.1001	3.82753	4.45491	6.48708	4.33281	4.73869	8.78886	6.83224	7.30331	7.47447	5.79007	5.96984	7.54163	4.89752	5.04661
ENSG00000114013	CD86	2.3888	1.38e-11		6.37181	6.0033	5.95562	6.49646	5.31638	6.08469	6.27463	6.26265	7.32191	5.50881	8.65453	8.06992	9.04373	9.21758	8.69488	9.5735	8.3519	8.29834	6.99498	6.71785
ENSG00000182183	SHISAL2A	2.38294	4.79e-05		2	2.70179	2.77726	2.36471	2.72747	2.30429	2.59441	2.84083	3.86715	2.3656	3.67019	3.66438	4.69987	4.05989	4.36947	4.86608	3.73712	5.06688	3.35839	2.87186
ENSG00000242512	LINC01206	2.38189	0.0181327		2	2.70179	2	2	2	2	2	2	3.13992	3.1068	2	3.29073	3.16955	3.49117	2.26117	3.70695	3.73712	4.16116	3.56315	2.87186
ENSG00000147509	RGS20	2.37853	5.4e-06		4.56704	5.01803	6.16148	5.03398	4.69252	4.44929	4.27021	4.87354	6.45577	5.64809	5.28247	8.63988	6.85733	6.66963	5.28272	7.11765	8.66319	8.87984	6.29075	6.64792
ENSG00000204287	HLA-DRA	2.37829	5.12e-15		13.1094	12.9443	12.2659	12.6824	12.2836	12.901	13.1086	12.8851	13.506	12.6163	14.0569	14.828	15.7899	15.57	15.3993	15.9325	15.3797	15.9441	13.6653	13.8494
ENSG00000204632	HLA-G	2.37797	0.00879254		3.47162	2.27363	2.30796	2.65558	2	2.9555	3.47742	3.21317	4.2051	2	2.28482	2.44533	4.75431	4.20862	6.39532	4.7629	3.22252	6.05548	3.11968	2.69823
ENSG00000168394	TAP1	2.37658	5.74e-23		11.0031	10.5225	10.0363	10.5559	10.0923	10.9154	10.3966	10.4669	10.7522	10.4452	13.4064	11.4572	13.0529	12.8353	13.3912	13.7031	12.2929	12.9636	12.4939	12.3757
ENSG00000207296	RNU6-140P	2.37586	0.0712426		2	2	2.56161	2.65558	2.52321	2	2	2	2	3.1068	2.28482	2.44533	2	2	2.99441	2	4.58515	4.41709	2.83349	3.51982
ENSG00000127507	ADGRE2	2.37411	7.42e-08		5.8868	6.58331	5.68906	5.85981	6.33876	6.16242	5.41783	4.64935	7.23236	5.71299	8.91674	7.17305	8.28474	8.93485	8.75178	9.7609	7.31007	5.45735	7.76995	7.96876
ENSG00000231528	FAM225A	2.37338	2.73e-05		3.1258	3.72127	3.13079	3.7229	3.67164	2	3.72	2.61107	4.70862	3.1068	4.69073	5.10337	6.16929	6.30676	5.44925	6.45191	5.0002	4.8232	3.82435	3.29427
ENSG00000211697	TRGV5	2.37248	0.000954374		2.25947	2.27363	2.30796	2.36471	2	2.7693	2.59441	2.84083	2.56704	3.28812	4.01991	2	3.9064	4.20862	4.87784	4.25535	3.22252	2	3.24397	3.41145
ENSG00000027869	SH2D2A	2.37133	3e-10		5.01673	6.21278	5.57846	6.32072	4.5915	5.69772	5.9332	5.7716	6.88985	4.56147	8.15097	8.13075	8.36566	8.94283	7.92914	8.98086	7.31007	8.10262	6.61234	6.71785
ENSG00000255733	IFNG-AS1	2.37044	0.0469169		2	2.50354	2	2.36471	2	2.7693	2	2.61107	2	2.3656	2.72663	2.78514	2.99966	2.29442	4.52679	3.17515	3.87463	2	2	2
ENSG00000233029		2.37026	0.00142036		3.1258	3.97224	2.56161	2	2.2852	3.40256	2.59441	2	2.97303	2.65703	6.41263	2.78514	3.80687	3.60291	4.12885	5.00822	3.00011	3.84982	3.74243	3.80325
ENSG00000272821		2.3646	5.83e-12		7.4899	8.80869	7.90148	8.22727	7.09692	8.63839	8.14671	7.63759	8.06008	7.47739	11.1036	8.69631	9.58804	10.7611	10.7689	11.3828	8.76399	10.2209	9.97963	10.2329
ENSG00000113749	HRH2	2.36455	6.74e-12		5.76663	7.8215	6.12259	6.23517	4.78693	6.58567	7.29423	6.13854	7.12698	5.91958	9.24617	9.66897	8.28011	9.3172	8.34296	9.13861	8.31008	8.28234	8.80034	9.06397
ENSG00000268601		2.36397	2.74e-07		5.35906	5.71291	6.04152	4.92892	4.999	4.62431	6.00368	5.02143	6.01494	5.54491	6.87643	8.51424	6.58432	6.30676	6.0251	6.79042	8.27324	9.60762	6.70176	7.26119
ENSG00000260078		2.35757	0.0462595		2.47931	2.70179	2.30796	2.36471	2	2	2	2	2	2.65703	4.69073	2	2.58474	2	2	2.5881	2.73706	3.45226	2.98367	3.02682
ENSG00000258352		2.35729	8.06e-06		2.25947	2.70179	2.77726	2.36471	2.2852	2.9555	2.8195	2.84083	2	2.65703	3.85562	3.48962	4.64329	3.70662	3.5775	4.09465	4.22257	4.16116	2.98367	3.02682
ENSG00000112096	SOD2	2.3519	3.47e-10		10.9796	12.6556	10.81	11.151	12.0355	11.3885	11.181	11.3703	11.7311	11.7553	15.3982	12.7365	13.5208	13.806	13.8462	14.4541	12.7437	11.9081	13.9389	14.2643
ENSG00000162645	GBP2	2.35129	4.88e-37		10.88	10.486	9.8524	10.1248	9.59668	10.333	9.85777	10.1548	10.7105	10.1582	12.6776	11.9091	12.5436	12.5511	12.5841	12.9723	12.9206	13.0226	12.402	12.177
ENSG00000010030	ETV7	2.3501	1.68e-15		7.63996	7.88915	7.58127	7.15036	6.10221	7.41149	7.55113	7.36041	7.024	7.29864	9.79218	8.78414	9.60481	8.92682	9.57682	9.80377	9.59268	11.0922	9.20769	8.8235
ENSG00000204020	LIPN	2.34955	6.13e-08		5.49133	5.05475	6.48646	5.2236	5.62831	5.53189	5.48506	5.92974	6.15799	6.55438	6.02484	9.10912	6.91821	6.98018	6.62152	7.19896	9.30704	9.12835	7.99447	7.62494
ENSG00000138496	PARP9	2.34929	1.28e-25		8.94673	9.19743	7.80653	8.34935	8.54625	8.97368	8.55535	8.51901	9.31001	8.3172	11.0452	9.66897	10.7872	11.0458	11.3229	11.5807	11.0327	11.0455	11.3453	10.9796
ENSG00000230138		2.34824	0.0055512		2	2.50354	2.30796	2.36471	2.2852	2	2.32761	3.36858	2.78426	2	2.28482	2.44533	3.80687	4.20862	3.25651	4.96238	3.00011	3.20306	2.66584	2.87186
ENSG00000117226	GBP3	2.34523	3.03e-14		7.62275	8.08827	6.37507	7.05372	7.85919	7.3793	7.82208	7.79661	7.7794	6.89926	11.0254	8.27247	9.15668	9.73714	10.0774	10.4367	9.38393	9.45537	10.0258	9.34559
ENSG00000183486	MX2	2.34413	3.26e-12		7.43839	8.19904	7.50773	7.40661	7.36521	7.14089	7.57447	7.31335	8.24545	6.81308	10.975	8.2657	10.0064	9.44266	9.76363	10.7916	9.89099	8.72269	9.98298	8.51526
ENSG00000104918	RETN	2.34167	0.0422344		2.47931	3.03154	2.56161	4.8156	2	2	2.32761	2.84083	2.3112	2	4.83009	6.886	2.32179	2.53883	2.67388	4.70839	4.32211	2.52014	2.47612	2.27203
ENSG00000172183	ISG20	2.34039	1.06e-13		7.13288	8.14046	7.84884	7.98019	7.07838	7.13126	7.41982	7.10807	7.91221	7.04502	11.1459	9.57634	9.95498	9.58555	9.35693	10.4902	9.48135	9.83583	8.82543	8.25799
ENSG00000058335	RASGRF1	2.33951	2e-05		3.3653	3.72127	3.41451	3.10467	3.67164	3.63846	2.8195	3.86272	4.046	4.41312	4.53646	4.31554	6.49121	5.15767	7.05091	6.65288	4.66315	4.73188	3.4644	3.88657
ENSG00000222037	IGLC6	2.33635	0.187014		2	2	2	2	2	2	2	2	3.2895	2.3656	2	2.44533	4.52301	3.37004	2.48223	2.32381	3.22252	2	2	2
ENSG00000108691	CCL2	2.33514	1.22e-05		8.31858	8.51457	6.75153	9.22872	6.85688	7.1788	9.08324	8.11471	8.48916	7.69381	12.8868	9.7439	9.30083	9.41039	9.6065	9.82794	8.32815	10.3703	9.6622	10.3282
ENSG00000047457	CP	2.33453	6.86e-06		6.19686	6.58331	4.89236	5.88811	5.62831	5.50231	5.6406	5.74347	5.50484	5.54491	7.14911	4.59999	8.69282	7.67976	9.28349	9.58866	7.22261	5.97812	7.12998	6.20402
ENSG00000229140	CCDC26	2.33368	2.07e-05		3.3653	2.87607	3.13079	2.36471	2.72747	3.93273	2.59441	2	2.78426	2.65703	4.48114	3.66438	2.99966	4.91943	5.19165	4.91504	4.32211	4.41709	3.11968	5.21726
ENSG00000105427	CNFN	2.33342	5.04e-05		10.2732	9.59813	11.4549	10.7253	9.72444	9.28953	10.369	10.1319	11.7497	10.1927	10.0704	14.1739	11.9141	11.4098	9.52335	11.6893	13.973	14.4214	11.4254	12.2016
ENSG00000155307	SAMSN1	2.33329	4e-07		6.25756	6.19644	4.74652	6.55058	4.6429	6.32336	5.6406	6.26265	7.51656	5.31338	9.22948	6.81364	8.8542	9.26295	8.44507	9.45021	8.05188	7.04975	6.82629	7.13907
ENSG00000167208	SNX20	2.32928	2.99e-13		7.20401	7.5529	6.7768	6.60275	5.7966	7.25174	7.33125	7.33236	7.96876	6.81308	9.6922	8.85345	9.88503	10.0148	9.57682	10.4272	8.57513	9.28914	8.16532	8.4414
ENSG00000152969	JAKMIP1	2.32919	0.0111559		2.47931	2.27363	2.30796	2	2	2	2.32761	2.84083	2.56704	2	2	2.44533	3.80687	3.49117	3.47823	4.00705	2.73706	2	2.83349	2.87186
ENSG00000179583	CIITA	2.32855	1.45e-11		9.30951	9.65006	8.76546	8.86929	8.91363	9.87719	9.67008	9.38024	10.23	9.00541	11.9445	9.99563	12.2094	12.1008	12.7952	12.4972	10.2872	10.7838	11.2503	11.2079
ENSG00000269741		2.32584	0.0002888		6.63467	6.77157	9.19369	8.30805	5.40836	4.51002	6.38436	6.18111	8.62204	6.53656	7.25185	10.4194	10.5012	9.52654	6.96185	9.24295	10.6247	11.1473	8.03804	8.69069
ENSG00000148734	NPFFR1	2.32465	0.00233941		4.51825	4.53689	3.94691	4.05793	3.67164	3.26836	4.72431	3.36858	4.65449	4.56147	2.72663	4.83748	7.01057	6.16829	7.86673	7.73032	5.93881	2	3.82435	3.29427
ENSG00000227678		2.32334	0.00109654		2.67003	2.50354	2	2	2.2852	2.7693	2.59441	2	2	2	3.06439	2.78514	3.459	3.80337	3.1314	3.00471	3.41518	2.90164	2.47612	3.41145
ENSG00000196734	LCE1B	2.32269	0.000868679		9.55147	8.63162	9.5216	9.20361	8.73273	7.12156	10.5038	8.45974	9.01473	9.72088	9.29911	11.2458	9.45876	9.5974	8.32878	9.31995	12.2109	14.2051	10.1342	9.2739
ENSG00000173200	PARP15	2.32171	1.01e-05		4.36114	4.94166	4.52585	3.44665	4.83191	6.14337	4.77892	5.65564	6.56251	5.08727	6.8329	4.90868	8.37871	7.96239	8.33234	8.72011	6.08767	5.97812	6.45407	6.68331
ENSG00000167483	FAM129C	2.31896	0.000150166		5.08532	5.05475	3.6515	3.44665	3.94167	4.31957	4.54687	3.96371	5.19929	4.15737	5.77176	3.96089	7.61405	7.26984	6.98915	8.18918	4.32211	3.66469	4.81976	5.18471
ENSG00000108342	CSF3	2.31686	0.0840401		2	5.568	2.77726	5.57649	2	2	2.32761	2.84083	2	2.3656	10.492	6.93798	4.95361	6.1315	3.83991	6.2757	3.41518	2	6.05658	6.52328
ENSG00000160255	ITGB2	2.31548	5.58e-06		9.8563	10.797	9.717	10.1248	9.08832	10.0132	10.2472	9.55022	11.8837	9.37482	12.0634	11.2397	13.5555	13.4819	13.3382	13.8507	11.1567	11.2383	10.344	10.552
ENSG00000125780	TGM3	2.31347	2.64e-06		11.2927	9.38034	9.87743	9.27768	8.81345	9.024	9.66466	8.19998	9.91442	8.85177	10.958	13.685	10.9887	11.0371	9.36737	11.0517	12.5176	12.742	11.1109	11.8942
ENSG00000283167		2.3115	0.00018787		5.01673	3.29977	5.29343	4.69262	3.5691	3.40256	4.48252	3.36858	5.78232	4.4892	5.31448	5.91681	8.16424	6.86161	4.12885	7.41857	7.82465	3.45226	5.42961	5.89751
ENSG00000140090	SLC24A4	2.30965	9.19e-07		4.24601	4.86101	3.53787	3.7229	4.09716	3.93273	4.66756	3.50886	4.2051	3.59403	6.39777	4.83748	6.22818	6.15001	7.19073	7.493	5.27322	4.8232	4.60478	4.42159
ENSG00000203786	KPRP	2.30959	1.2e-05		10.0532	9.38576	10.625	9.72087	9.3619	7.9554	10.2605	9.31961	10.2529	10.0819	10.0264	12.4319	11.7654	10.8502	9.39485	11.3211	13.2998	14.032	11.119	10.4708
ENSG00000177272	KCNA3	2.3067	1.51e-05		3.47162	3.97224	2	3.59138	3.5691	3.26836	3.18564	3.21317	5.03951	2.89937	5.70089	4.20673	5.85735	5.64918	6.31129	6.60892	4.50269	4.90908	4.40626	4.42159
ENSG00000112115	IL17A	2.30633	0.0616936		2	2.27363	2	2.89753	2	2	3.47742	2.61107	2	2	2	3.48962	2.99966	4.58031	2.99441	3.32757	2	2	3.11968	4.52922
ENSG00000162723	SLAMF9	2.30426	0.00460958		2.98927	2.27363	2.30796	2.89753	2.90636	3.26836	2.32761	2.84083	4.2051	2.65703	3.67019	5.42814	3.16955	4.27761	2.67388	6.45191	4.66315	4.29479	2.98367	2
ENSG00000163564	PYHIN1	2.30304	4.71e-07		3.25051	4.04706	3.13079	4.32963	2.52321	4.38589	4.54687	4.3838	3.95935	3.44917	5.03605	4.68357	6.79377	5.99477	6.62152	6.9039	5.41524	5.33856	4.77925	4.81099
ENSG00000124256	ZBP1	2.30198	2.73e-07		4.56704	5.28856	4.19199	4.92892	4.53821	5.12909	5.19499	5.27826	6.87809	4.06095	8.00662	5.69307	8.26143	7.47469	7.35364	8.33571	7.05911	6.9316	7.03854	5.53391
ENSG00000196427	NBPF4	2.30077	0.0902374		3.1258	2.50354	2	2	2	2	2	2.33765	2	2	2.28482	2	3.16955	4.05989	2.26117	3.59123	3.58511	2	2.83349	2
ENSG00000156886	ITGAD	2.29483	0.00156647		3.25051	3.52586	2.56161	2.89753	2.72747	2.9555	3.9276	2.61107	4.70862	2.3656	3.06439	4.97654	6.81953	5.00329	6.0251	5.62334	3.22252	4.01387	3.11968	3.02682
ENSG00000100336	APOL4	2.29411	4.52e-14		6.50297	7.46013	6.04152	6.9093	6.6589	7.16941	8.03336	7.01701	7.57601	7.22267	10.0539	7.69008	9.76254	9.33147	9.15277	10.0578	9.60509	9.63938	8.51903	8.94266
ENSG00000228863		2.29169	9.5e-05		2.67003	3.03154	2.30796	2	2	2.30429	3.01415	3.6367	3.66295	2.89937	7.34776	3.82024	3.32152	4.4064	4.25417	5.73661	4.11565	4.52983	3.97544	3.96535
ENSG00000211799	TRAV19	2.29123	0.000895628		3.1258	3.03154	2	2.65558	2	2.55545	2.8195	2	3.2895	2	3.2076	2.44533	4.5844	3.89404	4.36947	4.86608	3.22252	4.01387	2.98367	3.62061
ENSG00000100385	IL2RB	2.29097	5.36e-07		7.35054	7.09617	5.86429	7.30531	5.77373	7.34637	7.74874	6.76052	7.59769	6.70555	9.00028	8.06213	10.3798	9.9276	9.86044	10.6139	8.18344	6.97207	7.90787	7.88512
ENSG00000211734	TRBV5-1	2.29063	9.6e-05		3.1258	2.50354	2.77726	2	2.2852	2.9555	2.59441	2.61107	4.046	2.65703	4.01991	4.76258	4.8574	3.89404	4.79776	4.86608	3.22252	4.8232	3.97544	2.50081
ENSG00000174946	GPR171	2.28919	1.26e-07		4.41543	4.18596	2.96482	4.48594	4.30287	4.5683	3.3389	4.05808	5.73093	4.24775	6.63168	5.65216	6.64321	6.9698	6.76531	7.60912	4.66315	6.23249	5.48103	5.81484
ENSG00000145850	TIMD4	2.28876	0.00380686		3.3653	3.62687	2.96482	2.36471	2.52321	2.55545	3.18564	2	3.86715	2.65703	3.33788	2.44533	4.8574	5.6229	3.5775	5.43479	4.58515	5.93782	2.25761	2.50081
ENSG00000271856	LINC01215	2.28687	1.26e-05		2.98927	3.41724	4.33493	2.65558	2.90636	4.96525	3.3389	4.309	5.75685	2.65703	5.96561	5.04135	6.53851	6.16829	6.29679	6.87944	5.80756	5.51327	5.37628	6.56182
ENSG00000283142		2.28265	0.012827		2.47931	2.27363	2.96482	2.89753	2.90636	2	3.3389	2.84083	3.66295	2	2.28482	4.97654	3.459	2.74776	2	2.32381	5.27322	5.85368	3.82435	4.30527
ENSG00000232187	FTH1P7	2.2818	8.99e-05		4.05401	4.48401	2.96482	3.7229	2.2852	2.7693	3.3389	2.33765	3.86715	2.65703	4.83009	6.2265	5.90626	5.48385	4.71296	5.76359	4.58515	5.39918	3.24397	3.29427
ENSG00000260997		2.28124	1.17e-06		4.12089	4.48401	3.6515	3.59138	3.67164	4.44929	2.8195	3.36858	5.16098	3.95761	7.37836	5.10337	6.22818	6.22179	5.87708	6.85456	4.58515	4.16116	5.45555	5.63375
ENSG00000146192	FGD2	2.28066	1.42e-09		7.68486	8.51786	7.66485	7.59008	7.51063	8.37417	7.51136	7.57512	8.50837	7.69381	10.7882	9.2597	10.573	10.7679	10.7852	11.2703	8.43207	8.82566	8.93782	8.85228
ENSG00000005844	ITGAL	2.27835	3.32e-07		7.82684	8.29809	7.41422	7.84955	6.81268	8.55077	8.2077	8.18959	9.22434	7.65304	9.88302	8.74089	11.3841	10.9002	11.2272	11.6023	8.98512	9.32083	8.63991	8.97871
ENSG00000101347	SAMHD1	2.27757	3.54e-12		8.51785	10.0023	8.49178	8.70401	9.08832	8.85286	9.07508	8.59181	9.84814	8.46582	11.4195	9.41756	11.8835	11.7797	11.7939	12.197	10.8468	10.4778	10.9485	10.7374
ENSG00000104321	TRPA1	2.27677	0.00070827		2.25947	2.87607	2.56161	2.65558	3.06549	3.84115	2.59441	3.50886	2.78426	2	4.01991	2	3.80687	4.78373	5.28272	5.79007	3.22252	3.66469	4.04544	3.96535
ENSG00000243753	HLA-L	2.27558	2.57e-05		4.61423	5.54237	4.6404	4.8156	4.2375	5.58931	5.02468	5.42716	4.34839	4.15737	7.88933	4.76258	7.14909	8.22942	8.20618	7.40149	4.11565	4.90908	5.77689	5.58469
ENSG00000163421	PROK2	2.27495	0.0140818		2.47931	3.89334	2.30796	3.10467	2	2	2	2	3.13992	2.89937	6.17184	3.29073	3.80687	3.09219	2.99441	3.70695	2.41509	4.29479	2.98367	3.16673
ENSG00000128815	WDFY4	2.27242	1.48e-06		7.10836	7.6157	6.63201	7.15036	6.44392	7.77538	7.10416	7.36964	8.53108	6.81308	8.41726	8.57569	10.3042	10.1183	10.7147	11.022	8.14997	7.67018	8.27501	7.9152
ENSG00000231560	CLEC12A-AS1	2.2711	0.108321		2.25947	2	2	2.89753	2	2	2	2	2	2.65703	3.06439	2	3.99949	2.93023	3.1314	2.5881	2	2	2	2.69823
ENSG00000124157	SEMG2	2.27096	0.128349		2	2	2.56161	2.89753	2	2	2	2	2.3112	2	2	4.41672	2	2.74776	2	2.32381	2.73706	3.20306	2.25761	2.27203
ENSG00000115232	ITGA4	2.26925	8.82e-06		5.05143	4.77559	4.03331	4.8156	4.999	6.38951	4.54687	5.39135	6.2152	5.43379	7.46645	4.97654	7.74081	7.99348	8.45163	8.8735	6.43762	4.99013	6.65775	6.23614
ENSG00000213358		2.26802	0.370293		2	2.27363	2	2	2	2	2	2	2.3112	2.65703	2	2	2	2	2	2	2	4.52983	2.25761	2
ENSG00000115267	IFIH1	2.26733	4.55e-18		8.13257	7.53352	7.09068	7.67375	7.90727	7.89974	7.56673	7.76198	8.12123	7.43954	10.4129	8.29921	9.69282	9.58385	10.3473	10.9534	9.60014	10.1631	10.0106	9.36024
ENSG00000163993	S100P	2.26709	0.000679604		9.47524	7.89423	8.15856	8.0817	8.59599	6.97846	8.03336	6.22245	8.76301	7.23378	8.31023	12.2765	8.51109	8.41693	7.55585	8.87659	11.1174	12.1604	8.15744	8.14408
ENSG00000167618	LAIR2	2.26685	0.000468301		2.25947	2.87607	2.30796	2.36471	2	3.63846	3.6038	3.50886	2.97303	4.06095	3.33788	4.31554	4.69987	4.52464	4.9902	5.6525	3.87463	6.05548	3.65558	3.16673
ENSG00000283063	TRBV6-2	2.26619	0.00434114		2.25947	2	2	2	2	3.63846	2	2.84083	2.56704	2.3656	2.72663	3.29073	2.99966	3.97935	2.48223	3.70695	4.22257	3.84982	3.74243	3.29427
ENSG00000250138		2.26525	5.56e-06		5.05143	5.90616	4.84536	3.84343	3.94167	4.51002	4.34451	4.3838	5.47392	4.33281	7.37836	5.04135	7.03277	7.72368	7.95707	7.69571	6.50272	4.41709	5.75616	5.00991
ENSG00000169403	PTAFR	2.26316	2.01e-17		8.30426	9.02539	8.70751	8.76632	7.43975	8.13965	8.17243	8.66111	8.79777	8.35327	10.6741	10.8954	11.1579	11.2484	10.7557	11.4992	10.3897	10.5548	9.36994	9.63934
ENSG00000189238	LINC00943	2.26058	0.0155102		2.83846	2.50354	2	2	2	2.7693	2	2.33765	2	2	2.90537	2	3.16955	3.09219	3.67038	3.46542	2	2.52014	3.24397	3.41145
ENSG00000178175	ZNF366	2.2605	0.000141425		3.91016	4.53689	4.03331	3.28577	4.6429	5.20453	2.8195	4.58741	4.99664	4.24775	6.13647	2.78514	6.04376	6.5905	7.75983	7.78401	3.73712	5.39918	5.98713	5.63375
ENSG00000125735	TNFSF14	2.25774	1.65e-05		5.43987	6.74934	5.36181	5.64444	4.999	5.86979	5.02468	5.71478	6.53281	5.6809	10.1301	5.56668	7.23775	7.84797	8.01577	8.04268	5.70065	6.4197	6.70176	7.77462
ENSG00000121552	CSTA	2.25695	4.86e-05		11.5769	10.0667	11.7665	11.4223	10.3372	10.4587	11.2605	10.7269	11.6756	10.9243	11.0944	14.4516	12.4467	12.0295	10.6334	12.0626	14.3036	15.288	11.8501	11.4873
ENSG00000110077	MS4A6A	2.25252	4.82e-13		7.79135	8.77332	7.40614	7.64086	7.00171	7.9054	7.92252	7.92112	8.38497	7.46802	9.43814	9.88742	10.6885	10.926	10.1437	10.8351	10.1329	10.0775	8.99863	8.42756
ENSG00000211652	IGLV7-43	2.25238	0.107502		2	3.03154	2.30796	2	2	2	2	2	2.78426	2	2.90537	2.44533	4.75431	2.53883	2.84303	2.5881	2	2	2.98367	2
ENSG00000188389	PDCD1	2.25128	5.65e-09		4.12089	5.54237	5.57846	4.9824	4.02151	4.62431	4.83153	4.92454	5.67764	4.33281	6.59306	7.88807	7.28475	7.98835	7.44191	7.48492	6.27323	6.12891	5.89534	5.45421
ENSG00000166928		2.25093	0.000130842		3.25051	4.11818	3.6515	3.95466	3.33916	3.74336	4.02118	4.05808	5.73093	2.89937	6.00537	5.65216	4.8574	7.89812	5.64504	6.79042	5.22259	5.33856	5.23365	3.16673
ENSG00000103534	TMC5	2.24924	5.34e-07		5.90589	5.51628	6.57554	5.85981	5.40836	5.50231	4.48252	5.42716	6.76768	6.07579	6.33675	8.6658	8.11308	6.35544	5.97136	7.65306	8.34007	9.64877	7.66824	7.74702
ENSG00000253490	LINC02099	2.24657	0.00471105		2.25947	2	2.30796	2.36471	2.52321	2	2.8195	2	3.2895	2	2.52257	3.29073	3.99949	3.37004	3.1314	4.17724	3.41518	3.84982	2.66584	2.27203
ENSG00000227191	TRGC2	2.24315	1.59e-07		3.57064	4.37207	3.75684	3.59138	3.5691	4.38589	4.66756	4.05808	5.273	3.44917	5.18197	5.65216	7.24727	7.1645	5.71211	6.80347	5.41524	5.85368	4.89752	5.28024
ENSG00000134516	DOCK2	2.24015	5.93e-09		7.40523	7.59714	6.94226	7.21881	6.62096	7.76918	7.20731	7.74789	8.56449	7.15422	9.15189	8.6451	10.2696	10.4432	10.521	10.9087	8.80328	8.40565	8.4848	8.60102
ENSG00000149781	FERMT3	2.23795	5.99e-07		9.07455	9.84611	9.1042	9.36081	7.69237	8.49552	8.88591	8.33334	10.0438	8.12788	11.2312	10.8542	11.9712	11.9653	11.9299	12.4393	9.86028	10.4708	9.00304	9.17586
ENSG00000224721		2.23776	1.33e-05		3.25051	2	3.41451	2.36471	3.2088	3.40256	2.8195	3.21317	3.95935	2.65703	3.33788	5.65216	4.5844	4.27761	3.37163	4.91504	5.32213	5.39918	4.50893	4.24339
ENSG00000204267	TAP2	2.2338	4.1e-29		9.54843	9.28697	8.55156	8.84423	8.54287	9.42383	9.44797	8.73797	9.34461	8.79295	11.7704	10.424	11.2526	11.1937	11.4718	11.6469	11.1312	11.8068	10.8657	11.1558
ENSG00000164687	FABP5	2.23182	5.7e-06		11.1845	11.1284	12.2116	12.7449	11.0038	10.8398	11.8258	11.7594	12.3773	11.3733	11.2416	15.2626	13.4253	12.9506	11.1592	13.1082	15.2143	14.9639	13.2577	13.7031
ENSG00000184293	CLECL1	2.23129	5.43e-10		3.57064	3.80987	3.13079	2.89753	2.72747	3.26836	3.3389	3.6367	3.2895	3.1068	4.16739	4.97654	5.20885	4.8756	5.09444	5.17828	5.6247	5.76433	4.04544	4.30527
ENSG00000235304	LINC01281	2.22989	0.0877251		2	2	2.30796	2.36471	2	3.1204	2	2	2.3112	2	2	2.44533	3.80687	3.23779	2.84303	3.00471	2	4.01387	2.25761	2
ENSG00000087086	FTL	2.22648	6.92e-05		13.6474	13.937	12.9175	12.6804	12.7055	12.7457	14.5238	12.6955	14.7686	12.7904	13.6431	17.6905	15.3525	15.4527	14.7834	15.2439	15.8521	16.8158	13.0382	12.9221
ENSG00000167850	CD300C	2.22605	4.26e-05		3.6633	5.78024	4.26523	4.32963	3.33916	2.9555	3.47742	4.92454	5.87991	3.1068	7.00946	6.14036	6.81953	7.22688	6.60984	7.59416	6.02996	6.23249	4.77925	4.76768
ENSG00000100055	CYTH4	2.22529	5.87e-09		7.97429	9.11071	7.76925	7.88509	7.1243	8.2814	8.67894	7.81023	9.42765	7.39078	11.0712	9.73658	11.3128	10.9703	10.6363	11.3958	9.9908	9.80815	9.05062	9.05949
ENSG00000259444		2.22451	0.0258225		2	2.50354	2	2	2	3.40256	2	2.33765	2.3112	2.3656	4.01991	2.78514	3.32152	2.93023	4.19287	3.46542	2	2	2.98367	2.69823
ENSG00000078081	LAMP3	2.22157	1.75e-15		7.73375	6.9576	7.31422	7.7059	7.72254	8.39847	7.99927	8.21029	8.81638	7.61109	10.7602	9.0033	10.2257	10.3472	10.342	10.9909	9.56247	9.57186	9.74605	9.69385
ENSG00000198535	C2CD4A	2.22145	0.000260452		3.25051	4.81893	3.13079	2.65558	2	2.30429	3.72	3.86272	3.13992	3.28812	6.59306	4.20673	4.32139	5.12059	4.62288	4.46712	4.66315	6.29763	4.11219	4.47641
ENSG00000008118	CAMK1G	2.21998	0.0137768		2.25947	2.27363	2	3.44665	2	2.30429	2.59441	2.61107	3.86715	2.3656	5.37643	2.44533	4.2474	4.7355	3.75763	4.5928	2.73706	2	2.83349	2.87186
ENSG00000231389	HLA-DPA1	2.21948	8.87e-09		10.9304	10.8619	11.3351	10.7773	10.0619	10.6172	12.2891	10.5484	11.231	10.4677	11.7905	12.4673	13.4967	14.0818	13.0361	13.7196	13.6492	14.1986	11.9815	11.2867
ENSG00000167613	LAIR1	2.21798	1.73e-05		7.1001	8.39077	6.71278	6.14423	6.51461	6.65454	9.14431	6.74642	8.48916	6.38549	9.47046	9.51491	10.2112	10.8761	10.2443	10.892	9.20968	8.24153	7.75436	7.83356
ENSG00000184502	GAST	2.21633	0.163863		2	2	2	2.89753	2	2.30429	2.32761	2.33765	2	2	2	3.05997	3.16955	2.53883	2	2	4.11565	3.20306	2	2
ENSG00000239713	APOBEC3G	2.21599	1.65e-10		6.88608	7.08733	6.18053	6.85298	5.9473	7.32117	7.19732	6.71779	7.66769	5.77509	8.95785	7.67994	9.7642	9.57188	9.45483	9.98234	8.55992	8.64972	7.86011	7.97353
ENSG00000225079	FTH1P22	2.21583	0.00241037		2.83846	2.27363	2.56161	3.10467	2.52321	2	2.8195	2.33765	3.2895	3.72567	2.90537	3.29073	5.35694	4.34344	5.28272	5.05265	3.00011	3.20306	3.11968	2.50081
ENSG00000163734	CXCL3	2.20703	0.000363603		3.47162	4.2507	2.96482	4.8156	3.06549	3.26836	4.02118	3.03898	2.3112	3.44917	7.10405	4.20673	5.12869	6.29016	5.253	5.70912	4.73716	3.20306	3.35839	4.3646
ENSG00000223865	HLA-DPB1	2.20167	7.72e-06		10.2639	11.1577	11.205	9.70505	10.231	11.0747	12.2784	9.75605	10.23	10.7381	11.954	12.4079	12.2728	12.1153	13.2374	13.8357	12.4039	14.9819	11.9573	10.613
ENSG00000162894	FCMR	2.19994	2.85e-06		5.61248	6.51906	5.36181	5.39117	4.83191	5.20453	5.48506	5.39135	7.12698	4.41312	7.80737	6.52728	9.14399	8.17169	8.37091	8.79395	6.98511	6.29763	6.4281	6.44298
ENSG00000253768		2.19894	0.000857879		3.1258	3.72127	3.27961	4.48594	2.2852	3.40256	2	2.84083	2	3.44917	3.45736	4.90868	4.45888	4.46673	3.47823	3.17515	6.24814	5.2091	5.45555	5.00991
ENSG00000211788	TRAV13-1	2.19884	0.0015679		2.83846	2.27363	2	3.10467	2.90636	3.40256	2.59441	2	2.97303	3.1068	3.56769	3.05997	4.69987	4.34344	4.12885	5.59358	4.00017	2	3.65558	2.87186
ENSG00000125144	MT1G	2.19863	1.3e-05		6.91463	8.00628	5.74133	6.23517	6.29124	4.87577	6.46983	7.15153	6.48708	5.08727	6.61892	9.58451	6.88199	8.40156	6.86692	9.9072	9.20642	9.56195	8.46258	7.72455
ENSG00000107551	RASSF4	2.1953	1.2e-07		8.84901	9.2734	7.99056	9.46313	9.42565	9.22759	9.26878	9.06503	9.3784	8.53026	11.3695	10.346	12.0369	11.8606	12.434	12.1241	10.1834	9.57843	9.36311	9.36751
ENSG00000257221		2.19177	0.0791169		2	2.50354	2	2	2.52321	2.30429	2.32761	2	2	2.3656	2.52257	2	2.99966	3.37004	3.47823	3.70695	2.41509	2	2	2
ENSG00000226660	TRBV2	2.19174	0.00031961		2.67003	2	2	2.36471	2.90636	2.7693	2.59441	3.6367	2.78426	2.65703	2.72663	4.97654	4.39177	3.49117	4.19287	4.39993	4.00017	3.84982	3.11968	3.02682
ENSG00000211802	TRAV22	2.18973	0.0400391		2.25947	2.87607	2.30796	2	2	2	2.32761	2.33765	2.78426	2	2.28482	2	3.32152	3.97935	3.25651	4.25535	2.41509	3.20306	2	2.27203
ENSG00000267990		2.18937	0.132991		2.25947	2	2	2	2	2.30429	2	2	2.78426	2	2.90537	2	2.80707	2.93023	2.48223	3.70695	2	2	2	2.27203
ENSG00000272666		2.18925	2.61e-07		3.83247	3.97224	3.855	4.24462	3.2088	4.17703	4.34451	4.45491	4.59825	2.89937	4.09553	5.88185	5.45882	5.26349	5.15997	5.76359	6.17014	7.55501	5.79732	5.63375
ENSG00000271573		2.18845	9.57e-07		3.57064	5.01803	6.19934	3.95466	4.83191	4.17703	4.83153	3.75413	5.50484	4.8768	5.28247	7.44864	7.25673	6.37131	5.7338	6.84196	6.7551	8.30627	6.40166	6.47024
ENSG00000120280	CXorf21	2.1824	5.32e-09		4.36114	4.63716	3.27961	5.1319	4.5915	4.1001	3.3389	4.309	5.16098	4.33281	6.61892	4.97654	6.33921	6.99049	7.05091	7.26654	5.87468	5.76433	5.75616	5.63375
ENSG00000186047	DLEU7	2.18237	0.00180295		2.67003	3.41724	2.30796	2.65558	2.52321	2.7693	2.59441	2.61107	3.54888	2	3.45736	3.66438	4.90631	4.91943	3.9916	5.36603	3.41518	2	2.83349	3.02682
ENSG00000180613	GSX2	2.18091	0.0610457		2	2.27363	2.77726	2.36471	2.52321	2	2	2.33765	2	2.3656	2.72663	2.78514	3.32152	2.93023	2	2.81139	4.66315	2	2	2.27203
ENSG00000115602	IL1RL1	2.18074	0.000402733		4.46776	5.25739	3.6515	3.7229	3.2088	4.31957	4.19188	3.50886	3.54888	3.8463	8.05003	3.82024	4.39177	6.32317	6.70072	5.29384	3.87463	4.99013	3.90187	5.63375
ENSG00000135604	STX11	2.17974	3.49e-13		6.57629	7.00528	6.40778	7.58144	6.25866	6.21809	6.59685	6.07224	6.47151	6.21673	9.15632	7.85239	8.83222	9.32944	8.6782	9.75922	8.50802	8.39824	7.69026	7.66679
ENSG00000135077	HAVCR2	2.17951	3.88e-09		6.64607	7.03316	5.86429	6.12057	5.57638	6.21809	6.93413	6.28233	8.03911	6.28235	8.13313	8.61348	8.97375	9.60413	9.08901	9.78907	8.22904	8.77509	7.63457	7.41645
ENSG00000038945	MSR1	2.17913	0.00251448		5.1508	6.04039	4.69443	5.26735	4.30287	5.20453	5.58038	4.52268	9.11334	4.15737	7.90518	8.03852	9.24963	9.11764	9.58579	9.52701	8.14997	6.09267	7.51631	6.06784
ENSG00000274752	TRBV12-3	2.17899	0.000582537		2	3.52586	2.30796	2.36471	3.06549	2.9555	2.59441	2.84083	3.76866	3.44917	3.2076	2.78514	5.32132	4.6856	4.62288	5.43479	3.22252	4.52983	3.11968	4.76768
ENSG00000204472	AIF1	2.17597	2.04e-12		8.06624	9.18091	8.0226	7.50126	6.44392	7.45075	8.41585	7.86348	8.42189	7.53237	9.95331	10.5916	10.3809	10.5903	9.62257	10.5162	10.3131	10.7536	9.19235	9.26614
ENSG00000144290	SLC4A10	2.16981	0.00122152		2.83846	2.50354	2	2	2.52321	2.30429	3.3389	3.36858	2.97303	2.3656	4.09553	2.78514	3.69997	5.12059	4.06186	4.53133	3.73712	2	3.35839	3.51982
ENSG00000234964	FABP5P7	2.16893	1.85e-05		8.63689	8.7678	9.93748	10.5811	8.60897	8.44587	9.48539	9.31723	9.95838	8.9152	8.78304	12.7875	11.0974	10.4885	8.76237	10.7305	12.7717	12.6681	10.8505	11.1992
ENSG00000136697	IL1F10	2.16841	0.000622467		5.43987	4.11818	5.48956	4.24462	4.53821	2.9555	4.41516	3.21317	5.23662	4.33281	5.49288	6.85027	5.58434	5.56888	3.75763	6.51678	8.37526	7.83284	4.2371	4.52922
ENSG00000148798	INA	2.16796	2.25e-05		5.11843	4.73091	5.06637	5.64444	4.2375	5.20453	5.06918	4.64935	5.99329	4.75881	4.53646	8.71132	6.52292	6.35544	4.87784	5.73661	8.60014	6.88996	6.99498	6.68331
ENSG00000163600	ICOS	2.16796	2.66e-07		4.74718	4.04706	3.41451	5.35106	3.4587	4.87577	4.41516	4.64935	5.90331	4.75881	6.69383	6.11047	7.71358	6.49234	7.08505	7.70966	5.7728	6.44867	6.03953	5.2491
ENSG00000141526	SLC16A3	2.16566	1.97e-06		7.99672	8.58531	7.57408	8.61368	7.5782	7.57676	7.82857	7.79661	9.57335	7.31963	10.042	10.1832	10.6963	11.0944	10.7201	11.8635	9.13977	8.9114	8.44327	8.403
ENSG00000173535	TNFRSF10C	2.1643	0.00113233		2.83846	3.80987	3.27961	3.59138	2	2.30429	2.8195	2.61107	3.42501	3.1068	6.39777	4.08904	4.5844	4.8756	4.06186	4.46712	4.22257	2.52014	2.98367	3.51982
ENSG00000266389		2.1641	0.0118258		2.25947	2	2.30796	2	2.52321	2.55545	2	2.61107	2.3112	2.3656	2.72663	2	2.99966	4.13617	3.1314	3.59123	3.00011	2	2.83349	2.50081
ENSG00000105697	HAMP	2.16333	5.44e-06		3.25051	3.41724	3.6515	3.84343	2	3.40256	3.18564	2.61107	4.65449	3.28812	5.24975	6.38471	4.90631	5.48385	4.62288	5.46798	4.66315	5.13974	4.04544	4.3646
ENSG00000162676	GFI1	2.16284	7.9e-06		3.75036	4.31266	4.40142	3.28577	4.3654	3.52532	3.01415	3.6367	4.27852	3.44917	4.91603	5.32779	6.22818	6.22179	6.48754	6.85456	5.58517	3.45226	4.35205	4.04004
ENSG00000170396	ZNF804A	2.16231	0.0126144		2.47931	2.87607	2	3.10467	2.2852	2.7693	2.59441	2	2.78426	2.65703	3.06439	2	4.52301	3.70662	4.71296	5.00822	2.41509	2.90164	2.25761	2.50081
ENSG00000165953	SERPINA12	2.16138	0.00031706		10.2914	9.25773	9.67226	9.35576	9.22106	8.00898	10.5219	9.34089	8.55713	10.1183	10.8269	12.3748	9.52093	10.2961	9.4887	9.19421	12.4538	13.9993	9.98075	10.3758
ENSG00000171476	HOPX	2.16121	9.23e-05		11.9083	11.0327	11.8391	11.6737	11.449	10.8799	11.615	10.9799	11.9516	11.4815	11.6758	14.7487	11.9698	12.0552	11.3986	11.9019	15.0242	15.4521	12.0311	11.9672
ENSG00000279622		2.16058	0.0274542		2	2.87607	2.56161	2	2.52321	2.30429	2	2.33765	2	2	3.76588	2.44533	3.58451	3.23779	2.84303	3.59123	2	2	2.25761	3.02682
ENSG00000171657	GPR82	2.15887	2.39e-06		3.3653	3.17188	2.77726	2.36471	2.52321	3.1204	2.8195	3.50886	2.97303	3.1068	3.9401	4.20673	5.20885	4.52464	5.02579	5.36603	3.22252	3.66469	4.11219	3.80325
ENSG00000134061	CD180	2.15424	0.00102627		3.3653	5.59319	2.96482	2	2.2852	3.26836	4.72431	3.36858	5.34313	3.59403	6.25665	4.97654	6.47509	6.70763	6.25241	6.68145	5.22259	6.32913	4.29572	4.47641
ENSG00000147138	GPR174	2.15256	0.000161026		4.30472	4.2507	2.96482	3.84343	3.06549	5.56089	4.83153	5.74347	5.273	4.41312	6.04406	4.90868	7.26613	6.70763	7.83699	8.06454	5.11568	4.73188	5.50607	5.6812
ENSG00000169385	RNASE2	2.15186	0.00324203		2	3.52586	2.77726	2.65558	2.52321	2.7693	2	2.84083	2.3112	2	4.99715	3.48962	3.32152	4.4064	3.25651	3.46542	4.00017	2	2.83349	3.71482
ENSG00000093072	ADA2	2.15096	1.36e-05		7.93765	8.72856	7.47722	7.38691	8.32811	8.42236	8.22255	8.01823	9.9259	8.55703	9.57984	9.61411	11.4464	11.1045	11.9074	11.7116	9.60755	9.16372	8.51287	8.38878
ENSG00000235151		2.14931	0.000656511		2.47931	3.29977	2.96482	2.65558	2.52321	3.1204	2.8195	2.84083	2.3112	2.65703	4.78511	2	3.9064	4.96197	4.57563	4.65175	3.00011	4.41709	2.98367	2.69823
ENSG00000273691		2.14908	0.00660023		2	2.27363	2.30796	2	2.72747	2.30429	2.32761	2.33765	2.78426	2.89937	3.45736	4.51126	3.32152	3.23779	2	3.17515	3.73712	2	3.35839	2.87186
ENSG00000261618	LINC02605	2.14818	0.000454557		3.98388	3.52586	3.13079	3.7229	3.2088	4.17703	2.32761	3.6367	3.2895	2.65703	7.16675	4.08904	4.80678	3.80337	4.42384	5.25634	3.22252	3.20306	5.00683	5.21726
ENSG00000183347	GBP6	2.148	2.19e-07		5.56523	5.15963	5.54943	6.44022	5.40836	5.12909	5.11235	5.90456	6.09841	4.98587	5.60063	6.57184	8.13889	5.97414	7.36758	7.77741	9.12607	6.58538	8.10103	7.81772
ENSG00000011422	PLAUR	2.14679	1.47e-06		7.19628	7.63401	6.98625	8.64304	6.44392	6.92371	7.58217	7.05183	8.67738	6.6733	9.88701	9.83811	9.55775	10.3522	9.12433	10.9394	8.14318	10.2272	7.63457	7.79633
ENSG00000179362	HMGN2P46	2.1467	5.64e-08		3.83247	4.2507	3.53787	3.28577	3.85715	4.31957	3.3389	4.05808	3.54888	4.75881	5.28247	5.10337	5.55397	5.99477	5.62197	7.31294	5.05909	5.61899	4.55765	5.58469
ENSG00000237470	DCLRE1CP1	2.14663	0.17311		2	2	2	2	2.90636	2.30429	2	2.33765	2.3112	2	2	2	3.16955	3.09219	4.25417	2.81139	2	2	2.25761	2
ENSG00000168461	RAB31	2.14527	1.86e-14		8.64543	9.11723	8.45312	8.0694	8.49122	8.44975	8.41585	8.41586	9.92447	8.11593	10.197	11.3349	10.7416	11.1751	10.3402	11.5201	11.3709	10.6684	9.87058	10.3412
ENSG00000211770	TRBJ2-6	2.14443	0.0181799		2.25947	3.03154	2.30796	2.89753	2.72747	2.55545	2	2.33765	3.13992	2	3.2076	2	4.69987	3.97935	4.71296	4.53133	3.00011	2	2.25761	2.50081
ENSG00000105639	JAK3	2.14358	2.79e-08		7.65696	9.47314	8.01731	8.23831	7.32644	8.54352	8.4457	8.21029	9.31874	7.7947	11.3299	9.59264	11.0035	11.0581	11.102	11.4445	9.49741	9.12387	9.12322	10.006
ENSG00000172673	THEMIS	2.1433	6.7e-06		4.82947	3.97224	3.27961	4.4099	3.5691	5.24082	4.54687	4.64935	5.83194	3.8463	5.54776	4.59999	6.97663	7.00073	7.46802	7.72346	5.36944	6.09267	5.73514	6.04988
ENSG00000211955	IGHV3-33	2.14197	0.125684		2.25947	2	3.13079	2	2	2	2.59441	2	5.73093	2	2.28482	2.44533	4.75431	2.29442	2	3.17515	2	2	3.11968	2.50081
ENSG00000170458	CD14	2.14156	5e-10		8.82665	10.6367	9.06884	9.37838	8.78514	8.62472	9.91222	8.72364	9.54201	8.90135	11.3498	11.9376	11.7011	12.1183	11.2104	12.433	11.6989	10.5664	10.1211	10.2799
ENSG00000066294	CD84	2.14055	6.92e-05		6.8471	6.54511	5.86429	5.77141	6.13847	7.3793	6.19655	6.67375	8.88263	6.51852	7.75001	7.90558	9.80346	9.38521	10.4831	10.3592	7.70988	7.69457	7.56478	7.75258
ENSG00000262874	C19orf84	2.14021	0.256921		2	2	2	2	2	2	2.32761	2	3.13992	2	2	2	2.32179	3.89404	3.1314	3.46542	2	2	2	2.50081
ENSG00000281958	TRBJ1-4	2.13947	0.0436272		2.47931	2.27363	2	2	2	3.74336	2	2	2.56704	2.3656	3.06439	2	3.58451	3.23779	3.9916	4.86608	2.73706	2	3.24397	2.69823
ENSG00000230013		2.13863	0.178144		2.67003	2.27363	2	2	2.2852	2	2	2.61107	2	2	2.72663	2.44533	2	2.29442	2.26117	2	2.41509	4.73188	2	2
ENSG00000211810	TRAV29DV5	2.13856	0.0136743		2.83846	2.50354	2	2	2	3.26836	2	2.33765	4.12774	2	3.06439	3.66438	4.39177	4.13617	4.62288	4.96238	2.73706	3.45226	2.66584	3.51982
ENSG00000211806	TRAV25	2.13809	0.040675		2	2.50354	2	2.36471	2.2852	2.55545	2	2.33765	2.3112	2	3.33788	2	2.99966	2.53883	3.25651	3.91379	2.73706	2	2	2.50081
ENSG00000019582	CD74	2.13741	2.07e-10		14.5212	14.4143	14.0027	14.3922	13.2612	14.1429	14.6734	13.9119	14.8118	13.5561	15.3385	15.9182	17.0834	16.7424	16.7809	17.2781	16.1421	16.631	14.6163	14.822
ENSG00000211663	IGLV3-19	2.13716	0.0790493		2	2	2.96482	2.65558	2	2.55545	2.59441	2	2.56704	3.72567	2	5.16283	4.2474	2.29442	2.84303	3.70695	2.73706	2	5.0415	2
ENSG00000236935		2.13684	0.00863457		2.83846	2	2	2.36471	2.52321	2.55545	3.9276	2.33765	2.56704	3.28812	2.90537	4.59999	4.75431	3.49117	2.84303	3.46542	4.11565	5.5671	2.47612	2.50081
ENSG00000084110	HAL	2.13678	1.54e-07		8.6022	9.21579	10.1993	8.98191	8.29636	8.7433	9.53184	9.38934	10.8955	9.84189	10.4832	12.3415	11.5606	10.9466	10.2177	11.4309	13.0925	12.223	11.1989	10.992
ENSG00000226751		2.13638	0.055075		2.47931	2.70179	2	2	2.72747	2	2.32761	2	2.56704	2	2	2	4.08695	3.23779	3.5775	3.81407	2.41509	2	3.11968	2.27203
ENSG00000164746	C7orf57	2.13482	0.00122365		2.67003	2.27363	2.96482	2.65558	2	2.7693	3.01415	2.84083	2	2.3656	2.90537	3.82024	3.69997	2.74776	2.99441	3.46542	4.93879	4.63439	2.98367	3.16673
ENSG00000168961	LGALS9	2.1332	2.56e-08		8.83663	9.91514	9.30642	9.16942	7.56494	8.43024	9.03918	8.42031	9.97365	8.12788	11.0939	10.8361	11.666	11.6785	11.6495	12.1843	10.4867	10.8984	9.63124	9.36388
ENSG00000115488	NEU2	2.13203	0.000100391		3.83247	4.48401	4.19199	2	3.06549	3.63846	2.32761	2.84083	4.95246	3.44917	4.30118	5.47581	5.58434	3.97935	4.91627	6.15862	6.41525	4.8232	6.00481	5.55952
ENSG00000255159		2.12893	0.0411017		2.25947	2.27363	2	2.36471	2.2852	2.30429	2	2	2.3112	2.3656	3.67019	2	2.58474	2	2.26117	2.32381	3.41518	3.45226	2.83349	2.27203
ENSG00000254651		2.12883	0.147516		2.25947	3.17188	2	2	2.90636	2	2	2.33765	2	2	2	3.29073	2	2.29442	2.99441	2	2.73706	2	4.69465	3.88657
ENSG00000231574	LINC02015	2.1277	0.155407		2	2	2.96482	2.36471	2.72747	2	2	2	2	2	2	2	3.16955	3.09219	2.84303	4.32945	2	2	2.25761	2.87186
ENSG00000125148	MT2A	2.12656	2.77e-07		10.9998	12.5632	10.4268	11.0236	10.0969	9.93785	11.0054	9.55427	10.4275	10.0383	13.8658	13.8934	11.2667	12.3991	11.5954	12.7161	12.7301	12.9545	13.1333	13.3883
ENSG00000242574	HLA-DMB	2.12639	1.14e-11		9.49743	9.04834	8.71407	8.5531	8.519	9.47993	9.27591	9.21339	9.76277	8.70395	9.8328	11.1968	11.833	11.6007	11.6679	11.9163	11.1079	11.6812	9.68705	9.95982
ENSG00000151023	ENKUR	2.1227	0.00753133		2.47931	3.52586	2.30796	2.89753	2	2.9555	2.32761	2.33765	2.3112	2.65703	3.56769	2	3.32152	3.80337	2	5.05265	4.11565	3.20306	3.65558	4.47641
ENSG00000170542	SERPINB9	2.12267	2.21e-12		6.89566	7.59091	6.81389	7.27348	7.36521	7.48897	7.3494	7.31335	7.68129	7.61958	10.3688	8.30582	9.6963	9.53008	9.35519	10.5368	8.92305	7.92848	8.76706	9.03001
ENSG00000176177	ENTHD1	2.12077	5.09e-06		2.67003	3.17188	3.13079	3.7229	2.2852	3.52532	3.3389	3.21317	3.66295	3.28812	4.58974	4.41672	4.64329	4.58031	4.62288	5.09576	6.27323	4.73188	3.65558	3.51982
ENSG00000211728	TRBV5-6	2.12001	0.00556692		2.47931	2.27363	2	2.36471	2.52321	2	2	2.33765	2.78426	3.1068	2.72663	3.29073	2.80707	2	3.25651	4.32945	3.00011	3.45226	3.74243	3.29427
ENSG00000281103	TRG-AS1	2.11965	7.11e-08		4.56704	4.68479	4.03331	4.92892	4.42533	5.4721	5.11235	4.92454	5.90331	4.81901	5.70089	5.73285	7.83223	7.55331	7.26707	7.75069	5.66317	7.38559	5.95111	6.01327
ENSG00000177699		2.11943	0.0500698		2.25947	2	2.77726	2	2	2	2.32761	2	3.2895	2.3656	2.72663	2.78514	3.459	3.23779	3.83991	4.46712	2	2	2.25761	2.69823
ENSG00000143536	CRNN	2.11915	2.81e-05		5.3865	5.68974	5.54943	5.99607	6.45834	5.53189	5.5493	5.56211	5.47392	5.99979	5.96561	8.17474	8.17426	6.18635	6.22205	6.05322	9.72814	8.49862	6.61234	5.85677
ENSG00000211720	TRBV11-1	2.11899	0.163845		2	2.27363	2	2	2	2	2.8195	2.61107	2	2	2	2.44533	2	2.29442	3.83991	2.32381	2.41509	3.84982	2	2.27203
ENSG00000123338	NCKAP1L	2.11837	2.53e-09		8.22668	8.454	7.68501	7.67375	7.64903	8.41046	8.28519	8.09258	9.27904	7.93733	9.51418	9.65351	10.8377	10.8899	11.1119	11.4882	9.63685	9.94151	8.97417	8.93045
ENSG00000162511	LAPTM5	2.11726	6.27e-07		10.2796	10.4118	9.82389	9.711	9.23368	10.1071	10.5369	10.2072	12.2485	10.0256	11.9268	12.7598	13.0909	13.2526	12.7289	13.6984	12.4421	12.2459	10.742	10.8258
ENSG00000138135	CH25H	2.1169	5.44e-07		4.56704	5.75814	4.19199	6.16751	4.02151	4.44929	6.02643	4.92454	5.44231	4.15737	8.39124	7.78776	6.64321	7.11823	6.40886	7.57144	6.27323	7.26048	5.77689	6.37246
ENSG00000211777	TRAV3	2.11603	0.00397551		3.1258	2.50354	2.30796	2.36471	2.52321	2.55545	2.8195	2.84083	2.78426	2.65703	3.06439	2.44533	3.99949	4.58031	5.19165	4.5928	2.41509	2	2.66584	3.41145
ENSG00000181381	DDX60L	2.11536	4.03e-11		7.2718	7.527	6.68636	6.6857	7.43247	7.79991	7.22708	6.99332	7.70145	6.6733	10.2743	7.56342	9.34363	9.48156	9.37774	10.32	8.99269	8.5124	9.17879	8.21833
ENSG00000089692	LAG3	2.11395	4.32e-07		6.22753	6.50586	5.93333	7.79828	4.91787	6.27168	6.55052	6.00275	6.66189	5.39476	8.13313	8.36399	8.80346	9.3172	8.03772	9.71152	8.31613	7.90777	6.9317	6.65981
ENSG00000116701	NCF2	2.11385	1.08e-08		8.1843	7.79461	7.75024	7.80572	7.40296	7.87109	8.08303	7.74789	9.32741	7.46802	10.1345	8.98283	10.7986	10.1428	10.605	11.2561	9.64408	10.3608	8.66236	8.323
ENSG00000239998	LILRA2	2.11335	7.22e-06		4.30472	4.9019	4.26523	4.69262	2.52321	4.44929	5.15426	3.36858	5.41001	3.72567	7.60875	6.19835	6.22818	6.64374	5.93438	6.48471	5.73717	7.06854	4.65041	4.9336
ENSG00000271605	MILR1	2.11239	2.36e-06		4.24601	5.4897	4.52585	3.28577	3.4587	4.62431	5.5493	4.45491	5.73093	3.72567	6.59306	5.77157	7.35689	7.49656	6.73338	7.66026	5.9071	5.76433	5.77689	5.65767
ENSG00000186832	KRT16	2.11126	1.77e-05		12.2443	13.8329	14.3771	13.9236	12.5846	12.7296	12.2719	12.8438	15.1382	13.6272	14.0824	17.2338	14.9303	15.7211	12.8653	15.886	16.072	16.0726	14.865	16.0966
ENSG00000237484	LINC01684	2.10896	0.0341193		2	2.50354	2	2	2.52321	2.30429	3.47742	2	2.78426	2	3.2076	2	3.80687	3.09219	4.25417	4.32945	2.41509	2	3.24397	2.87186
ENSG00000204455	TRIM51BP	2.10646	0.338087		2	2.50354	2	2	2	2.30429	2.32761	2	2	2	2.72663	2.44533	2	2	2	2	4.11565	2	2	2
ENSG00000188508	KRTDAP	2.103	0.00146076		14.0227	12.593	14.1725	13.1147	12.8292	13.1209	13.9336	13.4022	13.8938	13.672	12.553	16.9913	13.3951	13.3077	12.2631	12.9314	16.5955	17.6936	14.2465	14.2651
ENSG00000113722	CDX1	2.10229	0.00120367		2	3.03154	2.96482	2.36471	2.52321	2.55545	2.8195	3.75413	3.2895	2.65703	4.73869	3.05997	4.8574	5.22907	4.91627	4.00705	3.22252	2.90164	2.98367	3.02682
ENSG00000125910	S1PR4	2.10193	1.3e-07		5.58905	6.91828	5.10678	5.85981	4.30287	5.27621	6.3487	5.35463	6.48708	5.47179	7.85166	8.09303	8.26143	8.47316	7.27449	8.5905	6.8582	8.50553	6.37472	6.28303
ENSG00000008516	MMP25	2.10192	1.32e-07		6.961	7.41141	6.89689	7.05372	6.19121	6.80754	6.96978	6.53295	7.20437	6.38549	9.63315	8.39531	9.49118	9.02538	9.6065	10.0606	7.34599	8.32201	6.9317	6.82734
ENSG00000136167	LCP1	2.1015	1.05e-12		10.6339	10.6382	9.79172	10.0485	9.84866	10.8368	10.5682	10.6227	11.8183	10.4899	12.5476	12.0521	13.0379	13.0796	13.1501	13.7213	12.3943	12.4945	11.832	11.9427
ENSG00000178860	MSC	2.10106	1.4e-06		7.21935	8.29041	7.02893	6.98986	5.88463	6.74575	7.66423	6.61287	7.68129	6.0509	10.0094	9.01948	9.72725	9.91141	9.53421	10.1967	8.14318	7.68242	6.99498	7.88004
ENSG00000116852	KIF21B	2.10018	8.59e-06		6.42571	6.63273	6.16148	6.6365	5.86312	6.94586	6.78202	6.37691	7.36469	6.17126	8.71872	6.30777	9.57108	9.36157	9.37084	9.84066	7.15672	6.16427	7.21596	7.26897
ENSG00000174600	CMKLR1	2.09863	2.49e-06		6.86672	7.75611	6.5017	6.65309	7.94359	6.69434	8.07214	6.44836	7.81685	6.36544	8.11508	8.57021	9.68758	10.2028	10.2215	10.4861	9.1157	7.87613	7.73331	7.38097
ENSG00000183246	RIMBP3C	2.09856	0.0311148		2	2.50354	2.56161	2.36471	2	2.30429	2	2	2.78426	2	2.52257	3.29073	2.99966	3.37004	2.84303	3.81407	2	2.90164	2	2.69823
ENSG00000235568	NFAM1	2.09832	1.22e-05		7.01475	8.47108	7.04981	8.35443	6.75546	8.2054	7.735	7.97654	8.9711	7.63641	9.74159	8.77464	10.9564	10.8005	10.793	11.2907	8.7236	8.31417	8.06778	8.09237
ENSG00000134339	SAA2	2.09727	0.0259866		4.65992	9.55232	6.08262	7.69793	6.33876	5.91541	5.06918	5.23851	8.41377	7.1067	8.95278	5.47581	7.05463	7.69244	9.37774	6.25683	9.05189	4.99013	10.9678	11.6165
ENSG00000283528	TCAF2C	2.09645	0.00300303		2.67003	2.50354	2.56161	2	3.33916	2	2	2.33765	2.56704	2.65703	3.06439	3.05997	3.459	3.80337	3.83991	4.70839	2.73706	2	3.35839	3.51982
ENSG00000185905	C16orf54	2.09571	5.05e-07		5.01673	5.54237	4.74652	5.08377	4.87553	5.61719	5.72646	5.4621	6.37438	4.56147	7.06696	6.65702	8.11308	8.18072	7.96625	8.4769	6.00021	6.26543	5.79732	6.03169
ENSG00000211694	TRGV10	2.09565	0.0220828		2.25947	2	2	2.36471	2	3.1204	3.18564	2.33765	2.78426	2.3656	2.52257	3.96089	3.69997	4.63392	2.99441	4.09465	3.22252	2	3.24397	2
ENSG00000202474	RNA5SP283	2.09389	0.00262919		3.1258	4.11818	3.41451	4.05793	3.06549	3.26836	3.3389	2.61107	3.13992	3.28812	5.46464	2.78514	5.32132	5.99477	5.79695	6.2757	3.00011	2	3.24397	3.51982
ENSG00000227421	LINC01724	2.09381	0.0331986		2.98927	2.70179	2.30796	2	2	2	2	2	2	2.65703	2.28482	2.44533	3.459	3.49117	3.47823	4.00705	2.73706	2.52014	2.47612	2.27203
ENSG00000164691	TAGAP	2.0938	6.66e-07		6.31582	6.63273	5.66219	6.44022	5.14873	6.18121	6.09259	5.71478	6.79296	5.27091	9.16072	6.886	8.77082	8.66239	8.17085	9.19173	6.95441	6.73398	6.78596	6.44298
ENSG00000267074		2.08873	0.00395366		2.67003	2.87607	2.77726	2.65558	2.90636	4.17703	2	4.14666	4.12774	3.28812	4.58974	2.78514	5.39171	5.42425	5.75516	6.15862	3.22252	2	4.35205	4.58017
ENSG00000276430	FAM25C	2.0884	0.00486425		3.98388	4.48401	5.0248	4.4099	4.02151	3.1204	5.5493	2.84083	5.80734	6.12431	4.64112	4.68357	6.4423	5.9104	3.5775	6.86705	7.42648	9.15496	5.50607	4.30527
ENSG00000197540	GZMM	2.08801	2.36e-07		6.28699	7.17334	6.91975	7.01575	5.49481	6.34019	7.06074	5.85283	7.20437	5.64809	7.48766	8.9066	9.44848	9.22415	8.47756	8.97222	8.26701	9.54193	6.4281	6.89933
ENSG00000172243	CLEC7A	2.08694	3.29e-12		7.71764	7.50726	7.01838	7.8278	6.84595	8.15399	7.39382	7.40599	8.4697	7.74125	9.3845	9.10912	9.91521	9.91683	10.0869	10.865	9.9775	9.37465	9.04422	8.20622
ENSG00000023171	GRAMD1B	2.0859	1.86e-07		5.21343	5.59319	4.58426	4.92892	5.49481	5.64453	5.27316	5.49621	6.05727	4.75881	6.81063	6.2541	7.74753	7.97283	7.92444	8.75078	6.50272	6.29763	6.02227	5.85677
ENSG00000259162		2.0858	0.059268		2	3.29977	2.30796	3.44665	2	3.1204	2	3.36858	2.78426	2	3.67019	2	3.16955	3.97935	4.47623	6.09631	2.41509	2	2.66584	3.02682
ENSG00000179674	ARL14	2.08301	0.00771832		3.75036	2.70179	3.53787	2	2.2852	3.26836	3.01415	2.33765	3.66295	2.65703	3.06439	3.48962	3.80687	2.74776	2.99441	4.86608	4.80755	6.63663	3.4644	3.02682
ENSG00000131126	TEX101	2.08278	5.66e-05		2.98927	5.43504	4.89236	5.08377	3.85715	4.01884	5.02468	4.45491	6.05727	5.61451	5.14685	8.01451	5.61409	6.65674	6.04258	5.46798	6.32214	8.4493	6.72328	6.90933
ENSG00000275793	RIMBP3	2.08033	0.0102596		2.47931	2.50354	2	2	2.90636	2.30429	2.8195	2.33765	3.54888	3.28812	3.45736	3.05997	4.1694	4.20862	4.91627	5.09576	2	2.90164	2.47612	3.02682
ENSG00000137558	PI15	2.08003	0.000662739		6.71263	5.59319	5.0248	4.55818	7.41779	6.19977	6.2555	4.70875	5.53512	5.31338	7.14021	8.45005	6.04376	9.75539	8.44507	8.84536	7.1295	3.66469	6.45407	6.89933
ENSG00000239377		2.07875	0.0203074		2	2.50354	2	2	2.72747	2.55545	2	3.03898	2.3112	3.1068	3.33788	2.44533	2.80707	4.4064	3.91775	4.09465	2	2	3.11968	3.62061
ENSG00000080644	CHRNA3	2.07793	0.000226478		4.18481	3.52586	2.77726	4.4099	3.85715	3.74336	3.72	3.75413	3.54888	3.59403	4.09553	6.35952	3.16955	4.34344	4.36947	3.32757	6.84152	6.61123	5.29241	5.28024
ENSG00000104371	DKK4	2.07744	0.0103313		2.25947	2.50354	2.96482	2.89753	2.2852	3.1204	2.32761	2.84083	2	2.89937	3.2076	5.73285	2.80707	2.53883	2.48223	2.81139	2.41509	4.16116	3.24397	4.11106
ENSG00000249141		2.07701	0.246226		2	2.27363	2.56161	2	2	2	2.59441	2	2	2.65703	2	3.29073	2	2	2	2	2.73706	4.52983	2.83349	2
ENSG00000284977		2.07672	0.00243825		2.47931	2.50354	2.56161	2	2.52321	2.55545	2.8195	2	2.97303	2	3.76588	2	3.459	4.34344	3.25651	3.91379	2.41509	3.45226	2.98367	3.16673
ENSG00000166634	SERPINB12	2.07635	3.31e-07		5.92473	6.32226	6.51677	6.19042	6.86772	6.25404	5.5493	7.36041	8.10113	7.27734	8.05003	9.69186	8.17426	7.52521	7.72236	8.03162	10.0281	8.66214	9.52958	8.81554
ENSG00000196136	SERPINA3	2.07582	0.00125912		3.91016	3.41724	4.19199	2.65558	3.5691	4.87577	2.8195	2.61107	2.97303	3.8463	6.95974	3.66438	4.1694	3.60291	4.31297	4.65175	3.41518	4.8232	6.23192	6.31346
ENSG00000197191	CYSRT1	2.07534	0.00037126		8.62254	8.09269	9.56395	8.78149	7.5782	7.6662	8.55143	7.95217	8.82253	8.5746	8.0405	11.9666	9.54815	8.95078	7.53129	8.94006	11.6826	12.2704	8.92395	9.31019
ENSG00000204516	MICB	2.07527	1.38e-07		4.30472	5.05475	5.39482	5.03398	5.43775	5.91541	6.02643	4.05808	6.07799	4.41312	7.21841	6.33388	7.79375	7.89812	7.66144	8.32669	6.82465	5.61899	6.71256	6.38684
ENSG00000250654		2.07522	0.034395		2.47931	3.17188	2	2	2.52321	2	2.32761	2.84083	2.3112	2.65703	2.72663	2.44533	4.39177	3.70662	3.37163	4.96238	2.41509	2	2.25761	2.27203
ENSG00000224809	BEND3P2	2.07455	0.459016		2	2.27363	2	2	2	2	2	2	2.3112	2	2	2	2.80707	2	3.5775	2	2	2	2	2
ENSG00000259834		2.07381	6.36e-05		4.70421	4.94166	4.40142	3.95466	4.16904	5.98124	4.02118	5.35463	6.27024	4.15737	6.79937	4.59999	6.95354	7.42234	8.07642	8.22844	5.93881	5.13974	5.75616	6.56182
ENSG00000163563	MNDA	2.07375	5.72e-13		7.08343	7.01463	6.32456	7.27348	6.17385	7.28687	7.12539	7.2647	7.83522	6.81308	9.58804	8.42598	9.18172	9.66494	9.22536	10.0037	8.32215	9.19825	8.25668	8.0204
ENSG00000135074	ADAM19	2.07212	6.77e-07		7.26442	7.73929	6.73873	7.05372	7.11523	7.84185	6.87269	7.54284	8.49688	6.76797	10.0832	7.63865	9.7015	10.0072	10.2186	10.6729	7.82465	7.79949	8.64556	8.66142
ENSG00000240350		2.0711	0.00425277		2	2.50354	2.30796	2.36471	2	2.30429	2.32761	2.61107	3.66295	2.65703	3.33788	3.29073	4.32139	3.23779	2.67388	4.39993	3.73712	4.01387	2.66584	2.69823
ENSG00000196735	HLA-DQA1	2.07103	0.0394399		10.0338	3.52586	9.28896	10.0718	6.19121	9.93093	10.2117	10.4065	11.5672	9.81627	10.8345	8.41379	12.8478	8.9079	9.05497	14.2048	8.61493	13.4977	10.624	7.10468
ENSG00000260719		2.07022	0.0215502		2.25947	2.87607	2	2.65558	2.72747	2	3.18564	2.84083	3.42501	2	3.56769	2	4.39177	4.05989	4.79776	5.00822	2.41509	2	2.83349	3.29427
ENSG00000152315	KCNK13	2.06843	7.58e-07		3.75036	3.89334	2.96482	3.59138	3.85715	3.52532	3.01415	2.84083	4.47872	3.44917	5.49288	5.42814	5.95357	5.45436	5.50074	6.1788	4.00017	4.41709	4.176	4.3646
ENSG00000260135	MMP2-AS1	2.06801	0.080082		5.30256	2	4.40142	4.75542	3.06549	2.9555	4.8823	3.96371	5.70453	2.3656	5.07394	3.29073	5.35694	6.09374	8.50304	7.70966	3.22252	2	2.66584	3.02682
ENSG00000205057	CLLU1OS	2.06611	0.00196681		2.98927	3.03154	3.855	2.65558	2.72747	2.9555	2.32761	2.84083	2.97303	3.28812	3.56769	4.59999	5.49124	2.74776	2	3.59123	3.41518	5.39918	4.29572	5.21726
ENSG00000181631	P2RY13	2.0661	4.19e-10		6.08406	5.71291	5.32802	5.7407	5.62831	5.72359	6.51878	6.54929	5.83194	5.83463	7.67804	6.67755	8.76088	8.06353	8.27064	9.13345	7.39254	7.01144	6.94091	7.20548
ENSG00000049249	TNFRSF9	2.06606	5.16e-05		3.47162	3.80987	3.27961	4.48594	4.02151	5.08984	4.48252	4.14666	6.17731	4.24775	6.71796	5.47581	7.15922	6.30676	7.17497	7.66742	5.50271	5.06688	4.89752	5.39852
ENSG00000106366	SERPINE1	2.06597	0.0025017		5.56523	6.04039	7.09068	8.22172	5.31638	5.72359	5.27316	4.05808	7.15649	4.98587	9.14301	8.2657	8.46286	9.70463	7.05091	10.0538	6.58518	5.76433	5.40319	6.03169
ENSG00000178562	CD28	2.06553	6.09e-07		4.46776	5.802	4.26523	5.26735	4.09716	5.56089	5.61081	5.23851	6.59161	4.81901	6.72988	6.11047	7.99369	7.66051	7.86673	8.45223	6.565	6.86869	6.23192	6.48369
ENSG00000111796	KLRB1	2.06527	1.75e-07		5.56523	5.75814	4.33493	5.2236	4.2375	5.37748	6.00368	6.02629	5.16098	5.08727	6.10021	7.81581	7.94185	7.84797	6.57423	7.19896	7.20967	8.46357	5.7138	5.97571
ENSG00000150637	CD226	2.06283	9.21e-07		4.90731	5.34894	4.58426	4.15429	4.78693	6.12408	5.27316	5.59396	6.32325	4.63029	6.69383	6.01689	7.59925	7.62786	8.06791	8.60176	6.0591	6.23249	6.40166	6.74042
ENSG00000198113	TOR4A	2.05917	0.00013337		7.13288	8.36176	7.58127	7.91291	6.06501	6.77078	6.74135	7.02871	7.86532	5.86351	9.53809	7.70015	10.1118	10.3158	10.0603	10.5943	7.20967	7.77683	6.88474	7.10468
ENSG00000188313	PLSCR1	2.0583	3.9e-13		8.56365	9.14517	8.00132	8.4806	8.65037	8.38637	8.38538	8.6075	8.804	8.29087	11.819	9.2665	10.0106	10.6484	10.579	11.1041	10.0788	9.4941	10.8639	10.3955
ENSG00000240891	PLCXD2	2.05552	3.26e-12		4.61423	4.63716	4.69443	4.05793	4.48288	4.17703	4.02118	4.52268	4.65449	4.81901	5.07394	5.95095	6.45879	6.35544	6.43557	7.18905	6.14317	7.15896	5.81746	5.53391
ENSG00000204252	HLA-DOA	2.05301	1.76e-08		8.32569	8.41216	7.94113	8.2547	7.94359	8.469	8.91972	8.43357	9.13574	8.44209	9.3598	9.44776	11.4098	11.0327	11.4058	11.4388	9.93686	9.83033	8.87913	9.21869
ENSG00000273980		2.05095	0.021598		2.25947	2	2	2.89753	2	2.30429	2.59441	2.33765	2	2.3656	3.76588	3.29073	3.459	2.74776	2.26117	3.00471	2.73706	2	2.66584	2.50081
ENSG00000115009	CCL20	2.04971	0.00186696		5.01673	6.47909	5.60691	5.64444	3.33916	5.79854	6.29351	5.74347	4.90688	5.35465	8.01151	6.75688	5.39171	6.70763	6.35391	5.6525	4.50269	10.0471	5.64783	6.99631
ENSG00000141506	PIK3R5	2.04967	2.93e-08		6.65738	7.12236	6.37507	7.37696	6.25866	7.1118	7.15666	7.22457	8.08075	6.463	9.58148	8.2859	9.49918	9.77789	9.44829	10.1476	8.1295	8.11171	7.62317	7.75812
ENSG00000245954	LINC02273	2.04903	4.67e-11		3.57064	3.89334	4.19199	3.28577	2.72747	3.74336	3.3389	3.03898	3.76866	2.89937	4.8737	4.97654	4.69987	5.3935	5.28272	5.6525	4.50269	5.51327	4.65041	5.31073
ENSG00000124203	ZNF831	2.04769	2.85e-05		5.1508	4.42913	4.58426	4.15429	4.69252	5.67137	4.8823	5.02143	6.11854	4.75881	5.54776	6.28119	7.7067	7.61459	8.08488	8.08607	4.93879	4.99013	5.95111	5.85677
ENSG00000167286	CD3D	2.04517	7.45e-09		7.56388	7.17334	6.02052	7.07849	6.27504	7.41943	7.27536	7.45884	8.48141	7.03236	8.37236	9.5291	9.77905	9.4943	8.86663	9.79235	9.42089	10.3124	7.99004	7.99246
ENSG00000183484	GPR132	2.04504	1.2e-08		6.91463	6.68051	5.95562	6.38171	5.62831	6.59971	6.58157	6.26265	7.03463	5.86351	8.87443	7.71015	8.7408	9.06982	8.6754	9.61297	7.18344	7.93873	6.60077	7.41645
ENSG00000230102	LINC02028	2.04031	0.00120374		4.24601	3.62687	3.41451	3.44665	3.67164	3.74336	4.41516	3.03898	2.97303	4.06095	4.09553	5.88185	5.42565	3.97935	2.84303	3.59123	6.96984	6.82517	3.56315	4.52922
ENSG00000146094	DOK3	2.03878	4.92e-08		6.89566	7.93911	7.38165	7.64915	6.6589	7.15046	6.92205	7.39699	8.07045	6.8278	9.23785	8.52561	9.91968	10.0608	10.043	10.4851	8.08768	7.62012	8.16925	8.59794
ENSG00000021355	SERPINB1	2.03769	3.74e-17		9.51152	9.84611	9.05857	9.39079	9.6573	8.9075	9.59408	9.16914	9.78183	9.30549	12.3638	12.1943	10.7517	11.121	10.4235	11.4182	11.1079	10.9283	11.5249	11.7793
ENSG00000025708	TYMP	2.03762	4.59e-16		11.5056	13.18	12.3512	12.5682	11.2863	12.0518	11.8543	11.8094	12.5312	11.6254	13.9667	14.0453	13.8926	14.3116	14.1499	14.5439	13.8967	15.1117	13.948	13.7954
ENSG00000230825		2.03665	0.0266656		2.67003	2.27363	2.30796	2	2.2852	2.30429	2.8195	2.84083	2.56704	2	2	2.44533	2.58474	3.60291	2.67388	2.32381	4.66315	4.29479	2.25761	3.51982
ENSG00000250155		2.03615	0.0265193		2.47931	2	2.30796	2.36471	2.52321	2	2.8195	2.33765	2	2.3656	2.28482	2	3.99949	2.53883	3.37163	4.09465	2.41509	2.52014	2.98367	2.50081
ENSG00000152213	ARL11	2.03614	1.55e-10		4.86892	5.4897	4.89236	5.39117	4.78693	4.17703	4.97876	4.3838	5.65024	5.22714	5.70089	6.98816	7.65039	7.33603	7.19855	7.74393	6.89099	6.12891	6.24686	6.06784
ENSG00000225963		2.03429	0.000102797		4.12089	3.97224	2.96482	2.89753	3.76738	4.25006	3.6038	3.50886	4.2051	2	6.02484	3.29073	5.7273	5.00329	5.83757	6.2757	3.87463	3.84982	5.53069	4.76768
ENSG00000126264	HCST	2.03296	7.75e-05		5.72424	5.37822	4.89236	4.92892	4.2375	5.1673	5.83353	5.31695	6.11854	4.69598	6.17184	8.58659	6.52292	6.68241	5.7338	6.72328	7.18344	8.96752	5.37628	4.89388
ENSG00000258732		2.0323	0.104341		2.67003	2	2	2.36471	2	2.30429	2.8195	2	2	2.3656	2.72663	2.44533	4.45888	2.29442	3.37163	2.81139	2.73706	2	2	2
ENSG00000153898	MCOLN2	2.03226	5.6e-11		6.59993	6.30712	5.81635	6.12057	6.20837	7.38742	6.3487	6.28233	6.92458	7.01959	8.59063	7.89685	9.08414	8.69428	8.87398	9.71325	7.65366	7.77683	7.45975	8.17755
ENSG00000197992	CLEC9A	2.03145	3.81e-05		4.12089	4.58789	3.27961	4.05793	3.06549	4.51002	3.6038	3.75413	3.54888	3.72567	4.01991	5.27487	6.16929	6.11274	6.09379	6.98638	5.05909	3.45226	4.11219	5.11731
ENSG00000285641		2.0312	0.0189703		2.47931	2	2	2.65558	2	2.30429	2.32761	2.61107	2.56704	2	3.85562	2.44533	2.32179	3.23779	2.48223	3.17515	2.73706	2	2.83349	3.51982
ENSG00000136541	ERMN	2.03061	8.26e-07		4.12089	3.80987	4.79679	4.15429	4.3654	4.9212	2.8195	4.3838	4.47872	4.33281	5.90385	5.10337	6.53851	6.11274	5.93438	7.41857	6.52378	4.01387	5.48103	5.45421
ENSG00000282780	TRBJ1-6	2.03001	0.0114137		2.25947	2.50354	2.30796	2	2.52321	2.7693	2.32761	3.03898	2.97303	2.65703	3.33788	2	4.08695	4.34344	3.91775	4.65175	2	2	3.11968	3.16673
ENSG00000211789	TRAV12-2	2.02884	0.0253206		2.98927	2.87607	2.56161	3.28577	2	2.30429	2.32761	3.03898	3.66295	2	3.2076	2.44533	5.35694	4.13617	4.42384	5.29384	2	2	2.98367	3.41145
ENSG00000148680	HTR7	2.02841	1.12e-06		4.05401	3.29977	2.56161	2.89753	4.48288	2.9555	3.47742	3.21317	3.13992	2.89937	4.42361	4.51126	5.08687	5.51276	5.12758	5.81608	5.05909	4.73188	3.90187	4.72304
ENSG00000181847	TIGIT	2.02732	3.79e-06		5.18245	5.51628	4.52585	5.77141	4.53821	6.42148	6.04882	6.04945	6.37438	4.75881	6.90824	7.02067	8.97375	7.71127	7.90546	8.62032	6.565	7.04975	6.30509	5.83596
ENSG00000274213		2.02353	0.000287404		5.56523	4.94166	5.97758	4.87337	4.48288	4.38589	5.58038	5.11222	4.90688	4.93237	5.86115	8.35126	6.04376	5.88851	4.12885	5.53214	8.1295	8.59894	5.45555	5.58469
ENSG00000196684	HSH2D	2.02306	4.22e-05		5.24376	6.73809	5.39482	5.46818	4.78693	5.69772	5.8591	5.85283	7.56871	3.95761	8.80573	7.48405	8.83222	8.38211	7.311	8.78739	7.22261	6.95198	6.57733	5.91746
ENSG00000128335	APOL2	2.0225	4.98e-08		9.0404	9.40544	8.73355	8.91127	9.20832	9.50066	9.76105	9.02761	9.8022	9.28962	12.9098	8.63988	11.4145	11.1717	11.2296	11.7809	10.5107	10.5796	10.6418	10.9503
ENSG00000247774	PCED1B-AS1	2.02158	1.01e-10		6.14959	6.38128	5.54943	6.02185	4.91787	6.46814	6.15586	6.15998	7.04519	5.94681	7.61519	8.2859	8.8227	8.35444	7.92914	8.64955	7.96985	8.65594	6.79615	6.8061
ENSG00000259153		2.02021	0.000197384		5.82797	4.58789	5.93333	5.26735	5.21815	5.50231	5.95708	5.87893	5.92634	5.83463	4.78511	8.4199	6.90624	5.99477	4.87784	6.80347	8.84989	9.20251	6.1706	6.65981
ENSG00000234518	PTGES3P1	2.01971	1.92e-20		7.14096	6.59583	6.18053	6.09652	5.90582	6.49843	5.8591	6.68858	7.00249	6.463	9.10463	7.61755	8.08148	8.09731	8.75443	8.48502	8.68672	8.63719	8.2931	8.46531
ENSG00000170819	BFSP2	2.01696	0.00901486		2.25947	2.50354	2.56161	2.89753	2	2.30429	2.59441	2.33765	3.54888	3.44917	3.76588	3.29073	3.9064	2.93023	2.48223	4.00705	3.73712	5.66908	2.25761	3.51982
ENSG00000154589	LY96	2.01655	1.49e-10		4.94472	6.02196	5.0248	5.03398	4.48288	5.1673	5.8591	5.56211	6.23378	5.31338	6.59306	8.13075	7.40873	7.64101	7.1184	7.35789	7.44868	8.12971	6.41494	6.20402
ENSG00000234975	FTH1P2	2.01611	2.46e-05		4.78891	5.15963	4.03331	3.95466	3.76738	4.38589	5.8591	3.6367	5.62231	4.24775	6.30524	7.84333	6.62871	6.83896	5.52582	6.68145	6.8582	7.04975	4.85917	4.3646
ENSG00000226791	LINC02611	2.01605	3.25e-05		2.67003	2.87607	2.77726	2.65558	2.2852	2.9555	3.47742	2.84083	3.54888	2.3656	3.33788	4.31554	4.69987	5.00329	4.06186	4.70839	3.41518	3.45226	3.4644	3.96535
ENSG00000147443	DOK2	2.01489	2.76e-06		7.76022	9.19126	8.20118	8.5663	6.35426	7.67286	8.00501	7.41493	8.89727	7.07001	10.5317	9.62472	10.635	11.0587	10.2908	10.8627	9.06631	9.93128	8.12143	8.19808
ENSG00000174945	AMZ1	2.01434	0.00748353		3.25051	3.29977	4.11483	3.10467	3.76738	4.01884	2.59441	2.61107	5.73093	3.8463	3.33788	4.97654	7.21851	5.45436	5.85746	7.0091	4.00017	5.66908	3.24397	2.69823
ENSG00000101160	CTSZ	2.01348	2.96e-06		10.9655	11.684	11.001	11.5143	10.4443	10.4422	11.5049	10.3805	12.2734	10.5676	12.2701	12.948	13.7293	14.1881	13.9968	14.1307	12.6861	12.5245	11.0499	10.8304
ENSG00000153976	HS3ST3A1	2.01249	6.46e-07		4.90731	5.22553	4.58426	6.7176	4.16904	5.0495	4.10905	4.58741	5.23662	3.8463	7.22684	7.57441	7.34807	7.20048	6.971	7.34008	6.98511	5.45735	5.93276	6.34326
ENSG00000219507	FTH1P8	2.00762	0.000192272		4.46776	5.61794	4.52585	4.48594	3.76738	3.52532	5.02468	3.75413	5.273	3.44917	5.65163	7.87034	6.61406	6.54925	5.55046	6.50083	6.19661	6.9316	4.35205	3.29427
ENSG00000273272		2.00685	0.00837739		2	2.27363	2	2.36471	2	2	2.59441	2.33765	3.13992	2.89937	3.06439	2	3.80687	3.23779	3.25651	3.32757	2.41509	3.45226	3.35839	3.16673
ENSG00000129455	KLK8	2.00681	2.27e-05		8.96049	9.38936	10.1793	9.35068	8.65663	8.31583	9.18785	8.46405	9.08548	8.88384	9.67843	12.6417	10.0855	10.2993	9.15277	9.64416	11.9913	12.4333	10.0095	10.0439
ENSG00000276980		2.00522	0.0520334		2	5.61794	2.30796	3.44665	2.90636	2	3.6038	2.61107	2.56704	3.1068	7.34	3.05997	3.32152	4.78373	4.83835	4.17724	3.00011	2	5.0415	5.11731
ENSG00000111536	IL26	2.00382	0.000180795		4.12089	3.52586	2.56161	3.10467	3.67164	4.51002	3.6038	4.23011	5.62231	4.33281	4.64112	4.20673	5.64324	6.40253	6.26736	6.36649	3.73712	6.9316	5.34886	6.41518
ENSG00000113532	ST8SIA4	2.00268	4.28e-12		6.42571	6.71533	6.02052	6.16751	5.43775	6.78314	6.09259	6.48279	7.19492	6.07579	8.29427	7.38764	8.61036	8.89698	8.54657	9.39304	8.08768	7.86543	7.55881	7.70172
ENSG00000211807	TRAV26-1	2.00255	0.00724992		2.25947	2	2	2.89753	2.90636	2.30429	2.8195	2	2.56704	2.65703	2.28482	2.44533	3.32152	3.23779	3.83991	4.39993	2.73706	3.20306	3.74243	2.87186
ENSG00000124882	EREG	2.00165	7.35e-07		6.30147	6.16319	7.48491	6.93666	6.68365	6.72027	6.55052	6.35849	7.40623	6.38549	6.89771	9.77995	7.98233	7.45993	6.92462	8.32669	9.93096	9.46249	8.34607	8.53476
ENSG00000148346	LCN2	1.99609	0.000991404		7.40523	9.59969	10.5889	10.285	9.25242	7.70568	7.60502	9.91265	10.1685	10.2877	9.39202	12.6663	10.0841	9.45388	8.88613	10.9802	10.3709	13.138	12.7262	11.8423
ENSG00000002549	LAP3	1.99383	5.59e-16		10.4289	10.9805	10.7435	10.8725	10.6793	10.2374	10.3735	10.4463	10.7352	10.4523	13.0252	11.4793	12.6266	12.7798	12.78	13.7003	12.4773	11.8677	11.8517	12.048
ENSG00000156127	BATF	1.99286	3.91e-08		7.23453	7.54001	7.09068	6.6365	5.7966	6.4372	7.03853	6.51643	7.73444	6.28235	9.8231	9.17559	9.12345	8.89972	8.44835	9.19668	7.58518	9.62992	7.47885	7.2997
ENSG00000023445	BIRC3	1.99234	1.09e-08		8.28616	8.50133	7.4695	8.02548	8.58289	9.06253	8.48729	8.65735	9.41549	8.30146	11.0577	9.32624	10.2425	10.6614	11.1811	11.3642	8.40961	11.1013	9.70473	10.0118
ENSG00000260335		1.9908	0.00442078		2.25947	3.03154	2.56161	2.89753	2	2	2.32761	2.33765	2.78426	2.3656	3.2076	4.08904	3.459	4.20862	2.99441	4.00705	2.73706	2.52014	2.66584	2.69823
ENSG00000230280	HNRNPA1P59	1.98648	0.109639		2.25947	2	2	2	3.06549	2.7693	2	2.33765	2	2	3.45736	2	2.99966	2.29442	3.75763	3.00471	2	2	3.74243	2.27203
ENSG00000105609	LILRB5	1.9839	3.34e-05		6.59993	7.62183	7.02893	6.95014	6.00736	6.25404	7.20731	6.89446	7.024	5.89181	9.14524	7.44864	8.86042	10.5235	9.24248	9.14376	7.41526	6.26543	7.66824	6.77363
ENSG00000007129	CEACAM21	1.98386	0.000319946		3.25051	4.98035	3.53787	3.7229	2.72747	4.17703	3.82753	4.05808	5.50484	3.95761	4.16739	5.42814	6.97663	6.66963	6.42227	6.86705	5.17012	5.13974	3.97544	4.62938
ENSG00000163599	CTLA4	1.98274	2.51e-05		5.68057	4.42913	5.06637	6.55058	4.2375	6.04419	5.78099	5.68551	6.40749	5.13542	6.57996	6.9549	8.70324	7.73599	7.34662	9.01214	7.07347	7.01144	5.98713	5.48126
ENSG00000185338	SOCS1	1.98025	2.73e-06		7.32949	7.99687	8.19182	8.49448	7.15117	7.15046	7.90421	7.24477	8.09098	7.58533	11.6301	8.78414	9.60851	9.52477	9.2594	10.3335	7.99269	9.21521	8.33912	8.61636
ENSG00000224110	MTRF1LP2	1.97887	0.00247353		2.83846	3.03154	2.77726	2	2.90636	2.55545	2.8195	2	2.3112	2.3656	4.09553	3.05997	3.16955	3.37004	2.99441	3.17515	2.73706	5.13974	3.97544	2.87186
ENSG00000171310	CHST11	1.9782	3.88e-09		7.13288	8.02027	7.01838	7.78329	6.67133	7.37114	6.96978	7.29409	8.63607	7.39078	9.24409	8.6188	9.98517	9.83908	9.99783	10.6278	8.83311	9.03115	8.43024	8.53799
ENSG00000232869	TRBV29-1	1.97667	9.06e-05		2.98927	3.29977	2.30796	3.59138	2.2852	3.1204	3.6038	2.84083	3.13992	3.8463	3.9401	3.82024	5.2848	4.8756	4.75598	5.00822	3.58511	5.5671	3.35839	3.62061
ENSG00000225107		1.97665	0.0100111		3.3653	2.87607	3.27961	2	3.4587	3.40256	2.8195	3.03898	2.97303	2	3.06439	5.37884	3.32152	3.23779	3.25651	2.5881	4.11565	6.35995	2.98367	3.51982
ENSG00000149635	OCSTAMP	1.97623	0.0832177		3.1258	2.70179	2	2.36471	2	2	2.32761	2	3.42501	2	2.90537	3.05997	4.08695	2.74776	3.1314	5.13761	2	2	2.98367	2.27203
ENSG00000244617	ASPRV1	1.9758	0.0011071		11.5442	11.5377	12.9677	12.1131	11.558	10.6664	11.7173	11.9113	12.9376	13.2445	11.0547	14.9858	13.6901	12.7078	11.1657	13.0087	15.8398	15.674	12.8703	12.1379
ENSG00000136869	TLR4	1.9757	1.93e-05		6.16552	7.30873	6.56107	6.04717	7.23729	6.30634	6.71359	6.18111	7.28676	5.6809	9.49685	7.0681	9.13376	9.42567	8.94773	9.45229	7.93096	5.89636	6.94091	6.8061
ENSG00000077984	CST7	1.9748	7.03e-10		6.21228	6.59583	6.53169	6.49646	6.25866	6.81959	7.44537	6.43083	7.74095	6.6569	8.26181	9.10155	8.71358	8.68161	8.00689	9.10208	8.46511	10.0087	7.52246	7.8124
ENSG00000270379	HEATR9	1.97213	0.00465205		2.47931	2	2.30796	2	3.2088	3.52532	3.18564	2.61107	2.56704	2.3656	3.76588	2.44533	4.69987	4.13617	3.9916	4.17724	4.32211	2	3.11968	3.41145
ENSG00000213876	RPL7AP64	1.9718	2.76e-05		3.57064	3.29977	2.56161	3.10467	2.72747	3.26836	3.47742	4.14666	2.97303	3.1068	3.85562	4.59999	4.08695	4.63392	3.9916	5.25634	4.87466	6.23249	3.74243	4.24339
ENSG00000162711	NLRP3	1.97079	1.61e-05		4.24601	5.82345	4.6404	6.21297	3.94167	4.1001	5.31071	4.9738	4.81115	4.06095	8.00662	6.01689	7.15922	7.11823	6.47472	7.7027	6.82465	5.66908	5.50607	5.1514
ENSG00000248599		1.97026	0.0694088		2	2	2.30796	2	2.52321	2	3.01415	2.33765	2.97303	2	2	4.51126	3.16955	2.53883	2.26117	2.32381	2.41509	4.01387	2.66584	3.02682
ENSG00000214754		1.96876	0.0441631		2	2.87607	2.30796	2	2.2852	2.30429	2	2.84083	2.56704	2	3.56769	4.31554	2.32179	2	2.48223	3.32757	2.73706	2	2.98367	3.29427
ENSG00000237290	LINC01343	1.96813	0.00465278		3.25051	2	2.56161	2.36471	3.06549	2	2	2.61107	2.97303	2.89937	3.06439	4.20673	2.99966	3.97935	2.26117	3.81407	4.73716	2.90164	3.56315	3.80325
ENSG00000275022	MIR6753	1.96812	0.0255656		2.25947	2.70179	2.30796	3.59138	2.72747	2	2.32761	3.21317	2.97303	2.65703	3.76588	2	4.08695	4.13617	4.75598	5.40082	2.41509	2	2.98367	2.50081
ENSG00000211794	TRAV12-3	1.96806	0.00753414		2.67003	2.27363	2	2.36471	2	2.55545	2.59441	3.50886	2.56704	2.65703	2.72663	3.05997	4.2474	4.4064	4.12885	3.59123	2.41509	2	3.4644	3.29427
ENSG00000170423	KRT78	1.96761	2.08e-05		9.41155	9.34	11.0433	10.2015	9.18467	9.28084	9.70399	8.95281	10.6012	9.79582	9.73864	13.3324	10.9137	11.3161	10.3446	10.9148	12.9258	12.7102	10.8651	11.0909
ENSG00000106952	TNFSF8	1.96712	5.21e-07		4.41543	4.48401	4.19199	3.84343	3.94167	4.78038	3.9276	4.64935	5.73093	4.06095	6.94958	5.27487	6.69979	6.47775	7.1184	6.85456	5.27322	5.76433	5.07535	5.39852
ENSG00000135697	BCO1	1.9651	0.00391079		3.25051	2	3.53787	2.89753	3.06549	2.7693	3.3389	3.75413	2	2.65703	4.16739	3.82024	3.32152	3.23779	4.06186	3.32757	4.87466	6.26543	3.35839	3.51982
ENSG00000221887	HMSD	1.96404	0.000138869		3.3653	2.50354	2.77726	2.89753	2.72747	4.38589	2.59441	3.36858	3.86715	3.28812	4.69073	5.04135	4.32139	4.4064	4.25417	4.91504	3.58511	6.26543	4.45851	3.62061
ENSG00000185862	EVI2B	1.96032	1.45e-07		7.09179	6.78256	6.51677	6.45921	6.58199	6.73307	6.79533	7.00521	8.26816	6.36544	8.02607	8.19625	9.63595	9.42946	9.18854	9.92822	8.84571	8.68057	7.40089	7.19735
ENSG00000211771	TRBJ2-7	1.95924	0.0201049		2.67003	2.50354	2.56161	2.36471	2	3.40256	2.8195	3.36858	3.42501	2.3656	3.33788	2.44533	4.8574	4.05989	5.02579	5.40082	2.41509	2	2.83349	2.69823
ENSG00000224985		1.95886	0.142302		2.47931	2	2.77726	2.65558	2.2852	2.30429	2	2	2	2	2	2.78514	2	2.29442	2	2.32381	3.00011	4.73188	2.83349	2.27203
ENSG00000211747	TRBV20-1	1.95852	1.48e-06		4.74718	4.48401	3.75684	4.32963	4.02151	3.74336	4.34451	4.82068	4.95246	4.33281	4.48114	5.47581	7.12863	6.23919	6.57423	7.25708	6.08767	5.61899	4.97131	4.89388
ENSG00000147488	ST18	1.95828	0.00200126		2.83846	3.03154	2.30796	2.65558	2.72747	2.9555	2	2.33765	4.27852	2.3656	3.2076	3.82024	4.69987	3.37004	4.66862	5.29384	4.00017	3.84982	3.56315	3.16673
ENSG00000173110	HSPA6	1.95492	2.44e-10		6.99705	7.278	5.97758	6.6365	5.40836	6.68119	6.75504	6.07224	6.53281	6.02557	9.07458	9.03548	8.26143	8.40156	7.67271	8.99232	8.25446	8.79214	7.30427	7.16434
ENSG00000169896	ITGAM	1.95413	5.58e-06		7.30093	8.04329	7.40614	7.31576	6.72	7.59089	7.71413	7.32289	8.94033	6.92688	9.50554	8.33196	10.1338	10.0583	9.97297	10.9708	9.14997	9.16372	7.59427	7.42344
ENSG00000248473	LINC01962	1.95055	0.250486		2.83846	2.27363	2	2.65558	2.2852	2	2.59441	2	2	2	2	3.05997	2	2	3.1314	2.5881	2	4.90908	2	2
ENSG00000068079	IFI35	1.9495	4.64e-11		8.58453	9.67828	8.58055	8.65955	7.79248	8.13484	9.1979	7.96441	8.67398	7.93733	11.1653	9.62736	10.6296	10.6271	10.4942	10.8712	10.1785	11.4193	10.0051	9.61511
ENSG00000167094	TTC16	1.94925	0.000941168		3.6633	3.29977	3.855	3.28577	2.72747	3.93273	3.6038	3.03898	3.66295	4.06095	5.31448	2.78514	6.20882	5.32996	5.93438	5.79007	4.80755	2	3.56315	4.24339
ENSG00000163840	DTX3L	1.9455	4.3e-17		8.50226	8.89729	7.73743	7.74512	8.3476	8.96286	8.80928	8.56394	8.98488	8.31197	10.9725	9.23913	10.3841	10.5262	10.8406	10.9599	9.94274	10.328	10.5272	10.354
ENSG00000116824	CD2	1.94437	1.26e-07		7.59361	7.04233	6.48646	6.7488	6.29124	7.78155	7.89806	7.64521	8.79464	7.29864	8.53738	8.88469	10.0614	10.1195	9.70858	10.2225	9.28254	9.59472	8.05935	8.35991
ENSG00000256553	TRAV1-2	1.942	0.0757554		2.25947	2.70179	2	2	2.52321	2	2.32761	2.33765	3.13992	2.3656	2.28482	2	3.69997	3.89404	3.91775	4.17724	2	2.90164	2	2.27203
ENSG00000166710	B2M	1.9378	6.99e-15		15.149	14.7456	14.195	14.7823	14.2753	14.6753	15.014	14.4285	15.1744	14.2999	15.765	16.3212	17.0489	16.8973	16.6926	17.1492	16.6252	17.4332	15.7423	15.643
ENSG00000204264	PSMB8	1.93537	3.68e-12		10.6431	10.3859	9.75405	9.94116	9.4565	10.1399	10.7423	9.77528	10.3562	9.68089	11.7006	11.8856	11.9152	11.8749	11.8223	11.897	11.9275	13.5319	11.3931	11.3777
ENSG00000243550	LINC01214	1.93531	0.00177567		3.47162	2.87607	3.855	3.7229	4.09716	3.52532	3.01415	4.23011	3.86715	3.95761	3.45736	5.56668	4.52301	4.05989	2.99441	4.7629	6.32214	7.24404	4.04544	3.80325
ENSG00000136286	MYO1G	1.93468	1.59e-07		8.9141	9.45264	8.67428	9.06483	7.5037	8.8322	9.09943	8.55587	9.58425	8.15148	11.8974	10.2971	10.9426	11.3268	10.6556	11.7129	9.3607	10.4423	9.36482	9.50076
ENSG00000185811	IKZF1	1.93456	2.75e-08		7.35054	7.41141	6.94226	6.98986	6.50074	7.69918	6.84736	7.65279	8.4056	6.99371	9.07224	8.0543	9.9167	9.71555	9.80263	10.3985	8.68672	8.47065	8.14155	8.43449
ENSG00000167851	CD300A	1.93279	6.4e-16		6.75536	7.01463	6.10275	6.27858	6.24209	6.40558	6.79533	6.00275	6.42376	5.89181	8.00662	7.84333	8.40872	9.0453	8.29637	9.03999	8.12262	8.42764	7.40089	7.69017
ENSG00000128203	ASPHD2	1.93242	2.57e-08		6.24263	6.05859	6.32456	5.83094	5.40836	5.91541	6.31214	5.11222	6.09841	5.58013	8.06892	7.72009	7.42561	7.42994	7.19073	7.95176	7.565	9.34414	6.12283	6.76265
ENSG00000087589	CASS4	1.93022	1.64e-06		4.51825	4.9019	3.94691	5.70932	4.3654	4.78038	4.19188	5.19763	5.65024	4.81901	6.32108	5.42814	7.14909	7.1088	7.4809	7.83578	5.50271	5.51327	5.73514	6.29832
ENSG00000110675	ELMOD1	1.92956	3.62e-06		7.59949	7.19818	8.12452	7.02852	7.06901	6.40558	7.58982	7.34177	7.51656	7.60256	7.67804	10.4346	8.61036	8.52018	7.75454	8.66751	10.7202	10.0352	8.733	7.93979
ENSG00000260314	MRC1	1.92937	9.9e-06		7.12475	8.17423	6.72581	6.66949	6.68365	7.22482	7.29423	7.06326	7.97429	6.68952	8.0736	7.74948	9.92562	10.0681	9.23109	10.527	8.61493	8.68666	7.62317	6.93891
ENSG00000258867	LINC01146	1.9293	0.136401		2	3.03154	2	2	2.52321	2	2	2	2	2.3656	2.28482	2.44533	2.80707	3.37004	3.75763	3.00471	2.41509	2	2.25761	2
ENSG00000233327	USP32P2	1.92859	0.12588		2	2.27363	2	2.65558	2.2852	2.9555	2	2.84083	2	2	2.52257	2	2.80707	3.09219	2	4.17724	2	2	3.35839	3.88657
ENSG00000029153	ARNTL2	1.92734	8.32e-19		8.20372	8.27493	8.09469	8.00624	7.68012	8.13965	7.735	8.13109	9.01473	7.80961	9.90945	10.2987	9.66289	9.53889	9.33227	10.051	10.6271	10.7993	9.93423	9.882
ENSG00000083454	P2RX5	1.92713	6.47e-05		3.47162	4.2507	3.41451	3.28577	3.67164	3.74336	4.72431	3.86272	4.85981	4.15737	5.52058	4.20673	6.45879	5.86629	6.12694	7.0091	5.17012	4.90908	3.56315	4.62938
ENSG00000143851	PTPN7	1.92462	2.23e-08		7.25701	7.70504	6.48646	7.20763	6.35426	7.68608	7.49515	7.62222	8.53483	7.40067	9.00274	8.90225	10.1965	10.0148	9.60209	10.2213	8.40394	9.33641	8.08865	8.26967
ENSG00000263675	MIR5581	1.92446	0.0270205		2.67003	2	2.30796	2.36471	2.52321	2.7693	2	2	2.78426	2.3656	3.67019	2.44533	2.80707	2	3.9916	2.81139	2.73706	2	3.56315	3.80325
ENSG00000121316	PLBD1	1.92439	1.77e-07		8.7282	8.72287	8.99271	8.95205	8.39708	8.33694	8.66088	8.18437	9.71398	8.6091	9.06755	11.7011	10.4235	9.75237	9.37429	10.406	11.895	11.4366	9.98743	9.99662
ENSG00000261644		1.9234	7.34e-06		4.12089	3.62687	3.13079	3.95466	3.94167	4.73021	3.6038	4.52268	4.12774	4.8768	6.48472	4.08904	5.6718	6.22179	6.26736	6.9039	5.0002	4.16116	5.26333	5.34059
ENSG00000225783	MIAT	1.92281	5.6e-05		7.18069	8.01562	6.6181	6.16751	5.86312	7.87686	6.19655	6.98132	8.37245	6.7982	8.83084	6.77605	9.49718	9.68254	9.58579	10.4841	8.00772	6.82517	8.63991	9.05499
ENSG00000110079	MS4A4A	1.92268	4.79e-06		6.13349	6.80429	4.79679	5.30981	4.999	5.77399	6.33054	5.68551	6.93597	4.98587	6.85483	7.83422	8.41719	9.00772	8.22161	8.00925	7.565	7.10539	6.82629	5.70435
ENSG00000142405	NLRP12	1.92259	0.0241747		2.25947	3.80987	2.77726	3.10467	2.2852	2.30429	2.8195	2	3.42501	2	5.70089	3.29073	3.58451	4.7355	2.67388	3.59123	3.41518	2	2.83349	3.62061
ENSG00000232759		1.92227	0.0488664		2.25947	2.87607	2	2.36471	2	2.30429	2.32761	2.61107	2.3112	2	4.42361	2.78514	2.99966	2.74776	2.99441	3.17515	2	2	2.25761	2.50081
ENSG00000197588	KLKP1	1.92218	0.062995		2.83846	2.27363	2.96482	2	2.52321	2	2.32761	2.33765	3.2895	3.1068	3.06439	3.05997	2.80707	3.60291	2.48223	2	2	5.93782	2.47612	3.29427
ENSG00000178015	GPR150	1.92117	0.000857879		3.25051	3.62687	2.30796	3.28577	3.06549	3.40256	3.9276	3.03898	3.13992	3.44917	2.90537	3.66438	5.83226	4.27761	5.71211	5.36603	4.58515	4.8232	2.66584	3.71482
ENSG00000249693	THEGL	1.92113	0.0227804		2.47931	2	2.56161	2.36471	2.52321	2.55545	2.32761	2	2.56704	2.3656	2.90537	3.66438	2.80707	2.53883	2.48223	2.32381	3.22252	4.73188	2.25761	2.69823
ENSG00000186226	LCE1E	1.92003	0.00186696		6.0672	5.09056	6.83809	6.49646	5.88463	4.78038	7.80902	6.37691	7.09685	5.74437	5.24975	8.456	8.66467	6.44813	6.25241	6.65288	9.66556	10.1209	7.49144	6.58695
ENSG00000066336	SPI1	1.91966	9.1e-06		9.58886	10.5661	10.0191	10.3803	8.12622	9.08765	10.049	9.2031	10.238	8.68386	12.2279	10.82	12.3654	12.3969	11.778	12.7258	10.6561	11.0749	9.63266	9.74638
ENSG00000175857	GAPT	1.91934	3.29e-06		4.41543	4.42913	3.53787	3.10467	3.33916	4.25006	3.3389	4.14666	3.54888	3.8463	5.37643	4.31554	6.3744	5.79748	5.28272	6.48471	4.93879	4.90908	3.90187	5.28024
ENSG00000155629	PIK3AP1	1.91915	1.63e-05		7.00593	7.18167	7.29686	6.19042	7.72254	6.92371	6.36664	6.62833	7.95762	6.72141	9.2931	7.31086	9.37002	9.62248	9.39655	10.4482	8.27324	7.17638	7.31847	7.2997
ENSG00000164400	CSF2	1.91825	0.000513553		2.67003	2.70179	2.56161	2.89753	2.2852	2.9555	3.6038	3.6367	3.95935	3.44917	3.9401	3.66438	4.69987	4.6856	3.9916	5.62334	3.41518	5.5671	3.11968	4.04004
ENSG00000227932	SELENOOLP	1.91778	0.0831104		2.47931	2	2	2.36471	2.2852	2.55545	2	2.84083	2	2	2.52257	3.29073	3.58451	2	3.75763	2.81139	2	2	2.47612	2.69823
ENSG00000226822		1.91769	0.023108		2	3.29977	2.30796	2.89753	2.2852	2	2.8195	2.61107	2.3112	2.65703	4.58974	3.05997	3.32152	4.13617	2.48223	4.39993	3.41518	2	2.25761	2.69823
ENSG00000183671	GPR1	1.91702	0.000209245		5.82797	4.58789	5.22164	4.9824	5.18386	3.93273	4.77892	4.82068	5.59383	4.81901	4.09553	7.88807	6.50715	5.88851	5.12758	6.3127	8.66319	6.71025	6.37472	5.39852
ENSG00000206503	HLA-A	1.91673	5.15e-10		13.2723	13.097	12.8989	13.0977	12.7055	13.1028	13.561	13.0002	13.3947	12.547	14.6136	14.7391	15.3837	15.3507	14.4341	15.883	14.574	15.9692	13.4961	13.414
ENSG00000110934	BIN2	1.91573	1.08e-07		6.56433	6.93807	6.21791	6.16751	6.02683	7.01034	6.89758	6.8156	7.8948	6.463	8.74244	7.72995	9.37871	9.35759	9.08901	9.64778	7.69138	7.60734	7.62888	7.55662
ENSG00000166535	A2ML1	1.9109	1.61e-05		9.72541	9.91264	10.0045	10.609	10.2986	9.15813	9.31339	9.86776	10.7344	10.2069	9.52789	13.2135	10.4892	11.1483	10.4863	10.9599	12.5805	11.9022	13.3152	11.3217
ENSG00000180353	HCLS1	1.91006	1.05e-09		9.04901	9.47144	8.56613	8.88693	8.24324	9.11235	9.01379	8.96504	9.7897	8.63026	10.7448	10.4331	11.4791	11.6032	11.2761	11.911	10.5864	10.0706	9.58498	9.69818
ENSG00000126860	EVI2A	1.91005	2.14e-07		6.05014	5.64227	4.98199	4.92892	4.7405	5.61719	4.97876	5.62513	6.62014	5.08727	6.96982	6.67755	7.97088	8.10208	7.40184	8.3039	7.18344	7.10539	6.18618	5.74957
ENSG00000166090	IL25	1.90784	0.0431902		2.83846	2	2.56161	3.10467	2	2	2.32761	2	3.2895	2.3656	2.72663	5.27487	3.16955	2.53883	2.84303	2.32381	3.58511	2.52014	2.66584	3.41145
ENSG00000204257	HLA-DMA	1.90755	9.78e-11		10.215	10.2939	10.0018	9.80863	9.4867	10.0379	10.6065	10.0133	10.6478	9.83644	10.7219	11.9221	12.3684	12.2584	11.9566	12.4278	12.462	12.936	10.6958	10.7395
ENSG00000172382	PRSS27	1.90727	9.09e-05		8.3607	8.81406	9.78551	9.56963	7.7521	7.0821	7.80902	8.10921	9.45957	8.30672	8.56092	12.055	10.7374	9.67617	8.47435	10.231	11.6326	11.1584	9.58351	10.0416
ENSG00000211778	TRAV4	1.9066	0.0121604		2.47931	3.03154	2.77726	2	2.2852	2.9555	2	3.36858	3.2895	3.8463	2.28482	3.48962	5.42565	4.52464	4.66862	4.53133	3.41518	4.01387	3.35839	2.27203
ENSG00000204044	SLC12A5-AS1	1.90612	0.00562848		3.3653	2.87607	2.56161	4.05793	2	2.9555	2.59441	3.03898	3.2895	2.65703	3.33788	3.29073	5.32132	4.58031	4.95371	5.36603	3.22252	4.29479	2.47612	2.69823
ENSG00000235647		1.90583	0.000414298		3.1258	2.87607	3.27961	2.89753	2.52321	2.30429	2.32761	2.61107	2	2.3656	4.01991	3.66438	3.80687	3.23779	3.83991	3.17515	4.58515	4.16116	3.24397	2.87186
ENSG00000172543	CTSW	1.90558	3.61e-06		6.28699	7.26238	6.14216	6.36167	4.95901	6.58567	6.23612	5.52954	5.16098	4.56147	8.00171	6.40947	7.92415	8.92682	8.13463	8.7841	7.68204	8.13863	6.87516	6.49701
ENSG00000211753	TRBV28	1.90474	0.00284038		3.25051	3.97224	3.27961	2.36471	3.2088	3.40256	3.6038	2	4.34839	2.3656	3.2076	4.31554	5.64324	5.45436	5.4228	4.46712	4.50269	4.8232	2.25761	4.85303
ENSG00000205639	MFSD2B	1.90459	0.00137085		3.75036	3.97224	3.855	3.59138	3.76738	3.74336	3.3389	3.6367	5.34313	3.95761	3.2076	6.79496	6.18919	4.8756	3.91775	4.65175	7.33412	4.99013	4.65041	4.04004
ENSG00000232618		1.90325	0.144958		2.83846	2.27363	2.30796	2	2	2	2	2	2.3112	2	3.76588	2.44533	2.99966	2.29442	2.84303	2.81139	2	2	2.25761	2
ENSG00000160013	PTGIR	1.90294	8.99e-05		6.59993	8.55037	6.81389	6.56818	6.04605	6.87836	7.31286	6.64363	7.06607	6.6569	10.9918	7.71015	8.40872	9.0453	8.64712	9.1692	7.42648	7.54163	7.43389	8.42058
ENSG00000276953	TRBV12-4	1.90209	0.00144426		2.98927	2.70179	2.30796	3.10467	2.72747	2.7693	2	2	3.66295	2.3656	3.33788	3.05997	3.99949	3.60291	3.75763	4.53133	2.73706	3.84982	3.35839	4.76768
ENSG00000164588	HCN1	1.90122	0.0156968		2.83846	3.03154	2.30796	3.28577	2.2852	2.30429	2	2.61107	4.12774	2.3656	3.56769	2	5.39171	3.89404	3.5775	4.32945	4.87466	2.52014	3.74243	3.02682
ENSG00000130303	BST2	1.90116	5.35e-07		9.2341	9.72317	8.9237	9.1723	8.64723	8.91032	10.5018	8.9862	10.2207	8.63864	10.2975	10.2533	12.1095	11.2855	10.7923	12.1486	12.0859	11.8345	10.2991	9.73378
ENSG00000174125	TLR1	1.90101	2.07e-14		5.96169	6.14627	5.06637	5.50519	6.29124	6.27168	5.98057	5.56211	6.1384	5.43379	8.09218	6.92086	7.88808	7.64754	8.06364	8.52499	7.72814	7.30867	7.12998	6.96789
ENSG00000134940	ACRV1	1.90033	0.000630052		3.57064	2.87607	3.27961	3.10467	2.52321	3.26836	3.01415	3.36858	2.97303	3.1068	3.06439	5.61005	2.80707	4.05989	3.83991	3.91379	5.9071	4.52983	4.04544	3.62061
ENSG00000134070	IRAK2	1.89921	3.06e-24		6.21228	6.42401	5.5198	5.9431	6.29124	6.12408	6.2555	5.92974	6.51773	5.94681	8.46081	8.3124	7.5918	7.62786	7.71147	8.33121	7.93096	8.30627	7.26813	7.83356
ENSG00000162739	SLAMF6	1.89793	2.35e-05		5.30256	5.7357	4.11483	4.48594	4.78693	5.95963	3.9276	4.92454	6.60594	4.8768	5.98563	6.2541	7.71358	7.49656	7.90067	8.16914	6.41525	6.44867	6.24686	5.83596
ENSG00000226251	LINC02608	1.89704	0.0172058		3.25051	2.50354	4.40142	2.36471	2.90636	2.7693	4.34451	2.84083	3.66295	2.65703	2.52257	5.04135	3.459	3.09219	3.47823	3.00471	6.34599	6.44867	3.11968	4.3646
ENSG00000134242	PTPN22	1.89661	7.94e-06		5.58905	5.43504	4.84536	5.64444	5.07581	6.21809	4.34451	5.92974	6.88985	5.08727	6.59306	6.98816	8.11828	7.89812	8.07217	8.74402	6.45965	5.85368	6.87516	6.57444
ENSG00000101342	TLDC2	1.89654	0.000628352		3.25051	3.72127	2.77726	2.65558	3.76738	4.25006	2.8195	2.33765	3.54888	2.89937	5.21626	2.44533	5.52295	4.63392	5.28272	5.59358	3.58511	4.16116	4.11219	3.96535
ENSG00000167996	FTH1	1.89491	4.15e-07		11.8666	12.1292	10.7339	10.842	11.5147	11.5017	12.6993	11.231	12.7204	11.2434	12.8307	14.6445	13.7882	14.0094	13.0729	14.298	13.7566	14.1535	12.1396	12.0309
ENSG00000170426	SDR9C7	1.89483	1.08e-05		8.45768	8.21941	9.14115	9.15785	7.89142	7.87686	8.34975	8.61529	9.34461	8.83365	8.71273	11.6377	9.55392	9.24152	8.62988	9.55044	11.4501	11.7871	10.2865	10.4393
ENSG00000007350	TKTL1	1.89206	0.00890769		3.25051	3.80987	3.855	2.89753	2.90636	2.30429	4.19188	3.03898	2.97303	3.59403	3.06439	5.73285	4.1694	3.80337	3.5775	5.13761	6.77281	2	3.90187	3.51982
ENSG00000110324	IL10RA	1.892	4.79e-08		8.42497	9.20153	8.38081	8.71195	8.18375	9.0083	8.5157	8.93115	9.57881	8.4373	10.9427	10.0159	11.4796	11.4341	10.8236	11.5007	10.2354	9.69484	9.08218	9.01389
ENSG00000244682	FCGR2C	1.89146	3.41e-05		6.50297	7.14807	6.14216	6.6365	7.16881	7.5979	6.02643	7.32289	4.99664	7.27734	8.47149	6.63619	8.93891	8.96392	8.90058	10.2585	7.66319	6.19878	8.50357	8.56353
ENSG00000105851	PIK3CG	1.88954	0.000620347		3.98388	4.81893	6.06222	5.70932	3.76738	4.78038	4.10905	4.3838	5.47392	3.8463	5.60063	4.83748	6.88199	6.78074	7.92444	8.16408	4.73716	5.66908	5.75616	5.28024
ENSG00000274376	ADAMTS7P1	1.88931	0.0154777		2.67003	2.87607	2.77726	2.89753	2.52321	2.7693	2.32761	2	2.78426	2.3656	4.36369	2.78514	4.32139	4.4064	4.25417	3.32757	3.00011	2	2.47612	2
ENSG00000214076	CPSF1P1	1.8892	0.0335518		2.67003	2.50354	2.30796	2.36471	3.06549	2	2	2.61107	2.3112	2.89937	2.52257	2	3.80687	2.74776	4.06186	4.86608	3.22252	2	2.66584	2.69823
ENSG00000211724	TRBV6-6	1.88919	0.0544485		2	2.27363	2	2	2.52321	2.30429	2	2.61107	2.3112	3.1068	2.28482	3.05997	3.58451	3.37004	2.99441	3.91379	2.41509	2	2.98367	2
ENSG00000161405	IKZF3	1.88841	8.18e-08		6.97914	7.17334	6.14216	6.32072	5.84129	7.56965	7.07172	7.10807	8.27714	6.84238	8.19891	8.35126	9.77576	9.42567	9.39825	9.76424	8.31613	8.31417	8.30385	8.05233
ENSG00000237181		1.88595	8.9e-08		4.61423	4.31266	4.46497	3.95466	4.02151	4.01884	3.82753	4.92454	4.34839	3.44917	6.89771	5.73285	6.02174	6.11274	5.47523	6.25683	5.36944	6.32913	4.35205	4.85303
ENSG00000274011		1.88489	0.0727931		2	2	2	2.65558	2.2852	2.55545	2	2.33765	2.56704	2.3656	2.28482	2	3.80687	2	2.99441	2.81139	2.41509	3.84982	2.25761	2.87186
ENSG00000185847	LINC01405	1.88487	0.118716		2.47931	2.27363	2.30796	2.65558	2.90636	2	3.6038	4.7658	2.78426	2	2.28482	5.37884	2.80707	2.74776	2	4.25535	5.58517	5.93782	2	2.27203
ENSG00000100985	MMP9	1.88397	0.101805		7.88571	8.64974	8.24257	8.4806	6.48675	7.61873	8.55143	6.98132	13.5861	6.6569	9.6379	10.8166	13.2898	12.7274	14.0084	13.8109	10.2608	10.0682	8.59976	8.71084
ENSG00000186827	TNFRSF4	1.88393	9.69e-06		6.75536	7.57835	7.00775	7.51947	5.62831	6.77078	7.81557	6.13854	7.4703	6.32449	9.81473	9.07857	9.40234	9.07467	8.72767	9.30625	7.26075	9.43017	6.69088	6.85863
ENSG00000144821	MYH15	1.88258	0.00179338		3.83247	3.80987	2.56161	3.44665	3.85715	2.7693	4.41516	3.96371	4.2051	3.59403	5.07394	5.84602	2.99966	4.96197	4.71296	3.59123	4.58515	7.29279	4.81976	3.71482
ENSG00000248971	KRT8P46	1.88172	0.320799		2	2	2	2	2	2.55545	2	2	2.78426	2	2.28482	2	2.58474	2	2.48223	3.91379	2	2	2.66584	2
ENSG00000263482	ANTXRLP1	1.88165	0.0120294		2.67003	2	2	2	2	3.26836	2.8195	2	2.78426	2.3656	3.06439	2.44533	3.32152	3.80337	3.75763	3.17515	3.00011	3.84982	2.66584	2.87186
ENSG00000228203	RNF144A-AS1	1.88009	0.000597957		2.67003	3.72127	2.77726	2.36471	2.52321	2.55545	3.3389	2.33765	2.3112	3.1068	3.33788	4.20673	3.32152	4.58031	2.99441	3.81407	4.11565	5.13974	3.65558	3.62061
ENSG00000182108	DEXI	1.8799	2.25e-14		5.21343	5.37822	5.06637	4.92892	5.14873	5.64453	6.09259	5.11222	6.05727	5.47179	7.06696	5.95095	7.50714	7.56025	7.77559	7.59416	6.70066	7.35532	7.02127	7.12198
ENSG00000010438	PRSS3	1.87948	0.000465615		9.11407	8.0249	9.57659	8.4189	7.08768	7.53353	7.76236	7.36964	9.22666	7.61958	8.52033	11.6403	9.52681	9.26295	7.56797	9.30854	11.0152	11.7439	9.01399	9.51392
ENSG00000107742	SPOCK2	1.87939	9.08e-07		8.55461	8.93225	7.65807	8.85502	7.79816	8.80216	8.6426	8.69455	9.22202	7.9775	9.90945	8.86245	11.1586	11.1638	11.1472	11.6079	9.59517	9.37087	9.32843	9.28354
ENSG00000103187	COTL1	1.87758	6.36e-08		9.92224	10.9283	9.58198	9.6169	8.95742	9.8743	10.6809	9.62728	11.1774	9.62718	11.94	12.0067	12.5113	12.576	11.7984	12.8153	11.5387	12.3124	10.3834	10.8132
ENSG00000164308	ERAP2	1.87661	0.0016018		8.19986	7.22259	6.60406	9.23149	8.41936	7.48141	7.44537	7.00521	9.73532	6.99371	8.38748	6.65702	8.77741	8.49505	11.4058	10.8759	10.3416	11.2005	9.86937	8.20622
ENSG00000266094	RASSF5	1.87602	1.97e-24		9.24164	9.26754	8.62296	8.77771	8.60897	8.98976	8.72139	8.49391	9.21736	8.71983	11.459	10.9139	10.7366	10.6541	10.624	11.066	10.8278	10.6684	10.0505	10.0484
ENSG00000257335	MGAM	1.87046	0.0148604		3.1258	3.29977	2	2	3.33916	2.7693	2.32761	2	2	3.28812	4.69073	3.66438	3.58451	3.37004	3.1314	4.86608	3.00011	3.84982	3.56315	2.27203
ENSG00000078589	P2RY10	1.87003	0.000169432		3.6633	3.97224	3.41451	4.48594	2.52321	4.73021	4.27021	4.14666	4.95246	4.06095	5.21626	4.08904	6.68585	6.3394	6.43557	6.81642	4.50269	4.99013	4.69465	4.62938
ENSG00000267293		1.86998	0.0694138		2	2.27363	2.30796	2	2.90636	2.55545	2	2	2.3112	2.3656	3.67019	2.78514	3.32152	2.53883	2	3.46542	2	2	2.66584	3.16673
ENSG00000259004	LINC02285	1.86943	0.00174598		2.25947	3.62687	2	2.36471	2	2.9555	2	2.61107	2.56704	3.1068	3.56769	3.96089	3.9064	3.89404	3.25651	3.46542	3.73712	4.01387	3.35839	2.87186
ENSG00000142185	TRPM2	1.86907	4.21e-06		6.43888	7.19818	6.39152	6.49646	6.02683	6.62738	7.53535	6.59723	7.50131	6.14798	7.46645	8.1675	9.31448	8.97175	9.24814	9.96936	7.54454	8.08428	6.79615	7.24549
ENSG00000125571	IL37	1.86839	0.00304673		7.45144	6.24492	6.97537	5.99607	6.55541	4.78038	8.14151	6.26265	6.23378	6.53656	7.11317	8.65549	7.24727	7.26135	6.07692	6.62372	9.77281	10.7507	7.51013	6.38684
ENSG00000079215	SLC1A3	1.86785	2.02e-06		7.12475	7.9874	7.29686	7.62413	7.5037	7.84775	8.1258	7.86348	8.15574	8.01659	10.7818	8.44407	9.45671	9.93162	10.5326	10.478	8.00022	7.56827	8.62284	8.78601
ENSG00000151490	PTPRO	1.86546	1.37e-06		5.05143	5.40691	4.74652	3.95466	4.02151	5.67137	4.83153	4.64935	6.39103	4.81901	6.75341	5.91681	7.2088	7.14617	7.37449	7.88575	6.00021	6.9316	5.85693	6.12042
ENSG00000156113	KCNMA1	1.8621	6.7e-06		6.5401	6.9864	6.80163	7.18499	7.18624	7.15997	7.18726	6.32091	6.47151	6.64031	7.27643	8.58115	9.41718	9.19547	9.34642	9.35585	9.17348	8.47065	5.7138	6.41518
ENSG00000100078	PLA2G3	1.86197	1.1e-08		8.90701	7.57203	8.23803	8.48987	7.62368	7.89406	7.28483	6.8156	8.42189	6.98059	10.6319	10.2152	9.12604	9.53537	9.25753	9.51714	9.50537	10.6087	8.58808	9.83295
ENSG00000266274	RN7SL138P	1.86158	1.2e-06		2.47931	3.41724	3.27961	3.44665	3.06549	3.40256	2.8195	2.84083	3.13992	3.1068	3.85562	3.48962	5.35694	4.13617	4.36947	4.65175	4.32211	4.01387	4.29572	4.58017
ENSG00000276557	TRBV18	1.8612	0.00841716		2	2.27363	2.30796	2.65558	2	2.9555	3.01415	2.33765	2.97303	2.3656	3.33788	3.05997	3.69997	4.52464	3.25651	3.59123	2.41509	3.20306	2.66584	2.69823
ENSG00000214822	KRT16P3	1.85877	0.000708164		4.05401	5.05475	3.75684	4.55818	3.33916	3.26836	3.3389	2.61107	2.97303	2.65703	5.18197	5.95095	4.80678	4.78373	3.1314	5.98608	4.73716	5.85368	4.04544	6.10311
ENSG00000131401	NAPSB	1.85823	1.5e-08		7.99226	8.90988	8.28721	8.38454	6.84595	7.85362	8.34523	7.93983	8.32991	7.34032	9.45439	9.92654	10.5433	10.7113	10.1426	10.8111	9.51592	9.43742	8.46897	8.76689
ENSG00000284828	NA	1.85743	0.0302488		2.67003	3.29977	2	2	3.2088	3.52532	2	2.33765	2.78426	2	4.30118	3.05997	3.459	3.60291	4.52679	4.86608	2.41509	2	3.4644	2.87186
ENSG00000121281	ADCY7	1.85717	7.88e-07		7.57585	7.94402	7.37339	7.15036	7.41779	8.01946	6.45314	7.62993	8.08587	6.95398	8.82807	8.06213	9.53461	9.52654	10.4911	10.5485	8.78595	7.4005	8.87192	8.65846
ENSG00000248245		1.85715	0.00846962		3.98388	3.62687	2.77726	2.65558	2.52321	3.40256	2	3.50886	3.2895	3.72567	3.56769	5.52196	2.58474	3.09219	3.47823	2.81139	4.87466	6.26543	4.81976	4.47641
ENSG00000215895		1.85643	0.176093		2	2	2.30796	2.65558	2.2852	2	2	2.61107	2	2	2.52257	2	2.32179	2	2.26117	2.5881	4.11565	2	2.25761	2.69823
ENSG00000265975		1.85627	0.0726788		2	2.87607	2	2	2.52321	2	2.8195	2	2.3112	2.3656	2.90537	2	4.08695	2.53883	3.25651	3.32757	2.41509	2	3.11968	2.27203
ENSG00000113263	ITK	1.85522	5.47e-07		6.31582	6.21278	6.14216	6.82397	5.67843	7.2606	5.5493	6.44836	7.35623	6.23893	8.09679	7.44864	8.91521	9.02287	8.7781	9.38872	7.32215	6.91093	7.38748	7.61886
ENSG00000214872	SMTNL1	1.85506	0.00867734		3.83247	4.2507	3.855	4.48594	2.72747	5.0495	3.47742	5.90456	4.59825	4.81901	6.47059	2.44533	6.12865	5.54109	7.44848	7.23796	5.0002	2	6.47958	6.22017
ENSG00000237980		1.85472	0.0185131		2	2.87607	2.77726	2.36471	2.52321	2	2	2	2.56704	2.3656	3.76588	2.44533	3.16955	3.09219	2.48223	3.46542	3.58511	2.90164	2.25761	2.87186
ENSG00000268104	SLC6A14	1.85269	1.03e-07		7.1001	7.5529	8.31766	8.53083	8.86576	7.68608	7.62005	7.59099	8.8102	8.19757	9.38827	10.1922	9.39379	8.46209	8.93842	10.0051	9.4011	10.0256	11.1975	10.6633
ENSG00000198223	CSF2RA	1.85114	2.81e-11		7.55181	7.41141	6.90837	7.20763	6.59509	7.65952	8.06117	6.98132	7.9853	6.95398	8.94257	9.19352	9.34584	9.67936	9.25753	10.1113	8.50802	9.56526	7.92654	8.58552
ENSG00000172350	ABCG4	1.8509	7.6e-05		4.78891	5.28856	6.76422	5.64444	4.2375	3.93273	4.41516	5.52954	6.80543	5.43379	5.14685	7.99827	7.29396	7.85927	6.17528	7.20881	8.26701	7.33994	7.21596	6.86892
ENSG00000231971		1.85038	0.000299211		4.36114	4.9019	4.6404	4.69262	4.42533	3.74336	4.27021	4.82068	5.65024	4.63029	3.2076	7.74948	6.49121	5.56888	3.91775	5.50042	7.00022	6.9316	6.51702	6.08558
ENSG00000233108		1.84851	0.102195		2.25947	2.87607	2.30796	2	2.2852	2	2.32761	2.33765	2.3112	2	2.28482	2.44533	2.58474	2	2	2.5881	3.58511	4.52983	2.25761	2.50081
ENSG00000106178	CCL24	1.84724	0.00621172		3.91016	3.52586	4.19199	4.48594	3.06549	3.40256	4.02118	2.84083	4.65449	4.93237	3.85562	6.59361	4.39177	6.53523	3.37163	3.00471	7.43762	4.90908	3.97544	4.85303
ENSG00000168421	RHOH	1.84654	4.54e-08		5.90589	5.7357	4.93787	5.9431	5.49481	5.56089	5.95708	5.23851	6.70248	5.22714	7.60875	6.67755	8.33918	7.79601	7.74922	8.50115	6.79029	7.04975	6.37472	6.44298
ENSG00000205108	FAM205A	1.84532	0.196637		2	2.27363	2	2	3.06549	2.7693	2	2	2	2	2.28482	2	2.32179	2.29442	3.25651	2.5881	2	2	3.97544	3.41145
ENSG00000101082	SLA2	1.84457	3.08e-06		5.27346	5.25739	3.53787	4.48594	4.91787	5.86979	5.6406	5.19763	6.23378	4.63029	6.06302	6.43382	7.71358	7.25281	7.17497	8.20894	6.14317	6.82517	6.10655	6.23614
ENSG00000160654	CD3G	1.84418	2.06e-06		5.24376	5.64227	5.10678	5.50519	4.78693	6.40558	5.83353	5.92974	7.0764	6.14798	6.49872	6.6978	8.0217	7.93596	8.17482	8.23327	7.04461	8.79778	6.60077	6.68331
ENSG00000260145		1.84089	0.00282472		2.47931	2.70179	2.56161	3.10467	2.2852	2	2	2.61107	3.13992	2.89937	3.9401	2.78514	3.58451	3.09219	3.91775	3.17515	3.22252	2	4.11219	4.04004
ENSG00000142583	SLC2A5	1.84063	2.49e-06		6.86672	7.16497	6.19934	7.02852	6.19121	6.10452	8.19771	6.56545	7.10696	5.89181	9.71486	8.06992	9.15162	8.30159	9.09111	9.51516	8.35777	7.86543	6.88474	7.73583
ENSG00000137462	TLR2	1.83636	2.53e-09		7.1885	8.12327	7.83688	7.01575	7.79816	7.36293	7.12539	7.10807	7.75388	7.90991	10.0179	8.74089	9.47506	9.72175	9.08058	10.636	8.65366	8.1824	8.91696	8.5087
ENSG00000184060	ADAP2	1.83369	4.39e-10		6.90518	7.91934	8.12943	7.59008	6.87848	6.96767	7.08261	7.27456	8.34707	7.44909	8.04527	10.1413	9.57865	9.39106	8.33943	9.48912	10.004	9.34028	8.83287	9.12315
ENSG00000232680		1.83168	2.77e-06		2.67003	2.87607	2.77726	2.36471	3.2088	2.7693	3.18564	2.61107	3.2895	2.3656	4.01991	4.08904	3.99949	3.60291	3.83991	4.17724	4.41522	3.84982	3.56315	3.96535
ENSG00000019186	CYP24A1	1.83113	0.000436239		4.05401	3.80987	3.13079	4.87337	3.33916	5.12909	3.3389	3.96371	3.95935	3.95761	5.86115	4.08904	4.8574	5.45436	6.07692	6.97488	3.41518	6.16427	3.97544	5.99461
ENSG00000115935	WIPF1	1.82957	4.14e-06		8.64259	8.99028	7.78801	8.57067	8.30835	8.77148	8.59773	8.44671	9.57881	8.16314	10.1379	9.10534	11.056	11.258	11.2518	11.6232	9.76399	8.77509	9.10899	9.19641
ENSG00000123685	BATF3	1.82916	1.13e-05		5.74559	6.54511	6.10275	5.96983	4.999	6.38951	5.9332	5.71478	6.92458	5.6809	9.62998	8.24521	7.22816	7.88713	7.27449	7.8796	6.27323	7.30867	6.36106	6.96789
ENSG00000176049	JAKMIP2	1.82697	0.000105093		4.12089	3.17188	2.96482	3.59138	2.52321	2.7693	3.72	3.75413	3.42501	3.44917	3.76588	4.08904	4.8574	5.36208	5.02579	5.6525	3.58511	5.51327	3.35839	4.76768
ENSG00000285744		1.8262	6.11e-09		5.65823	6.17991	5.06637	5.35106	3.85715	5.67137	5.41783	5.87893	6.05727	5.64809	7.90518	7.2573	6.7136	6.76881	7.18287	6.85456	6.22261	8.26615	7.61168	7.32978
ENSG00000198092	TMPRSS11F	1.82388	8.33e-06		4.12089	4.68479	5.14609	4.48594	4.2375	5.08984	4.02118	5.11222	5.23662	5.27091	5.11086	6.43382	6.24729	5.00329	5.47523	6.80347	7.89907	5.5671	7.246	6.12042
ENSG00000124429	POF1B	1.8231	1.26e-07		9.37262	9.32692	9.56938	9.40555	9.94905	9.46083	9.79457	9.99101	10.3636	9.92642	10.0203	12.0338	10.6566	10.5672	10.4871	11.2406	12.9091	12.4206	11.5302	11.036
ENSG00000198286	CARD11	1.82227	8.99e-05		7.00593	7.48052	7.33988	7.6656	5.49481	7.27817	6.86008	6.74642	7.4703	6.34511	8.52033	7.40005	9.89415	9.53537	9.40333	10.1755	7.28562	7.50072	7.0556	7.26119
ENSG00000085831	TTC39A	1.82225	4.25e-07		7.82182	6.97686	7.87832	7.68186	7.36521	7.63246	7.30358	6.41308	8.29052	6.57198	8.40617	10.6718	8.41296	8.64618	8.06791	8.64593	10.0002	9.60441	8.76188	9.41038
ENSG00000166920	C15orf48	1.82165	1.08e-05		7.94228	9.20562	9.70389	8.77771	8.42671	7.98244	8.58246	9.28588	9.71893	9.61873	9.87499	11.6106	10.2051	10.13	9.50771	10.7313	10.411	12.6303	10.2517	10.0686
ENSG00000096968	JAK2	1.82131	6.58e-10		8.06624	7.82682	7.69829	8.08782	7.5244	8.43808	7.735	7.88295	8.06008	8.02301	10.6788	8.1675	9.68232	9.81317	10.2537	10.6496	9.17348	8.68666	9.31786	9.13171
ENSG00000153012	LGI2	1.8213	6.65e-09		5.78737	6.32226	5.18436	5.35106	5.11273	6.14337	5.5493	5.7716	6.66189	5.61451	6.64433	7.18744	7.42561	8.46209	8.07642	8.18918	6.36945	7.86543	7.146	6.93891
ENSG00000110876	SELPLG	1.82106	2.78e-08		8.14065	8.8194	7.87832	8.18227	7.13332	8.03505	8.3407	7.92738	9.19857	7.54133	9.76349	9.97918	10.4771	10.7445	10.2631	10.7709	9.52379	9.98418	8.63424	8.54121
ENSG00000267369		1.82015	5.75e-05		4.82947	5.54237	4.40142	4.9824	4.16904	5.53189	4.93134	5.27826	6.05727	4.69598	7.08562	5.47581	7.9182	7.32792	7.41532	7.79059	5.27322	5.27528	5.75616	5.31073
ENSG00000267123	SCAT1	1.81864	0.0668258		2	2.70179	2	2	2.52321	2.30429	2.32761	2.61107	3.76866	2.3656	3.06439	2.44533	3.80687	2.29442	3.47823	3.32757	2	5.27528	2.66584	2.69823
ENSG00000124126	PREX1	1.81843	7.7e-07		8.85639	9.73028	8.42543	8.98191	8.37825	8.75275	8.96458	8.53141	9.29682	8.29617	10.9763	9.70442	11.3162	11.4251	11.2724	11.6671	9.5316	9.19825	9.33368	9.58112
ENSG00000140853	NLRC5	1.81672	1.27e-09		11.0305	10.2361	9.47219	10.1203	9.61771	10.6763	10.3823	9.85959	10.3678	9.81627	12.4132	10.3331	12.4862	12.1753	12.7215	12.7399	11.2568	11.5462	11.5555	11.6115
ENSG00000269800	PLEKHA3P1	1.81533	0.223274		2.25947	3.03154	2	2	2	2	2	2	2.97303	2	3.06439	2	3.459	3.23779	3.1314	3.70695	2	2	2.25761	2
ENSG00000112149	CD83	1.81508	1.04e-06		7.41192	7.36829	6.97537	9.16654	7.72254	7.87686	8.42016	7.9583	8.91465	7.60256	10.9136	8.97455	10.1904	10.2039	9.84931	10.6694	8.94274	9.72179	8.28589	9.21063
ENSG00000105369	CD79A	1.81493	0.00908552		5.05143	7.28574	6.47107	5.08377	3.67164	5.12909	4.27021	5.79919	7.74743	3.95761	6.47059	7.99827	9.50514	8.37032	8.03772	8.3402	6.93882	5.76433	4.60478	5.63375
ENSG00000255987	TOMM20P2	1.81361	0.0218577		2.25947	2.27363	2	2.89753	2	2	2.59441	2.84083	3.2895	2	3.56769	2.44533	3.80687	3.60291	3.25651	3.81407	3.00011	2.52014	3.11968	2.27203
ENSG00000204642	HLA-F	1.81078	4.86e-09		11.1904	10.1422	10.1445	10.4496	10.0224	10.3916	10.7543	10.1707	10.7089	9.92984	11.7791	11.5111	12.8209	12.8044	12.5126	12.8417	11.2354	13.0087	11.022	10.9412
ENSG00000145416	2019-03-01	1.81051	1.5e-07		7.10836	6.79347	5.79178	6.21297	7.1243	7.78769	6.98147	7.36964	7.66084	6.7982	8.64198	7.54118	9.02447	9.32333	9.43346	10.0122	8.3519	7.7538	8.36673	8.07471
ENSG00000143631	FLG	1.81026	0.000166844		12.1735	11.589	13.5789	12.4712	12.0415	11.6205	12.7639	13.5317	12.9471	13.2475	12.434	14.628	13.9662	13.8182	13.5408	13.3689	16.4067	15.4111	14.4159	12.81
ENSG00000237943	PRKCQ-AS1	1.80916	2.71e-10		3.83247	3.62687	3.41451	4.15429	4.42533	4.87577	4.8823	4.309	4.7608	4.24775	5.90385	5.9843	6.3744	6.27337	5.77621	6.41835	5.66317	5.85368	5.10843	5.21726
ENSG00000259230	LINC02323	1.80835	0.00248737		4.12089	4.77559	6.08262	4.24462	3.85715	4.1001	3.18564	3.50886	4.70862	3.8463	4.69073	7.46054	5.39171	4.78373	2.84303	5.36603	6.58518	7.22742	6.00481	5.89751
ENSG00000125538	IL1B	1.80774	0.00842097		3.25051	6.63273	8.30902	8.35443	7.10611	5.50231	4.83153	7.02871	6.15799	6.98059	10.5761	6.77605	9.02724	8.0684	6.64459	10.0888	6.27323	7.8973	8.18484	7.65496
ENSG00000132965	ALOX5AP	1.80746	3.25e-09		7.54573	7.527	7.36508	7.51039	6.39979	7.4738	7.44537	7.40599	8.48529	7.42023	8.35323	9.54035	9.41296	9.72484	8.97302	9.85328	9.00398	10.2965	8.16532	8.27741
ENSG00000141968	VAV1	1.80707	4.42e-08		7.2937	8.27493	7.29686	7.62413	6.91029	7.4738	7.83503	7.27456	8.34707	7.36072	9.72828	8.55919	9.96655	9.9712	9.66692	10.4049	8.51329	9.14172	8.0466	8.11845
ENSG00000228278	ORM2	1.80656	0.0187173		2	2.70179	2.96482	2.36471	2	2.7693	2	2.84083	4.27852	2.3656	3.06439	3.66438	3.459	3.89404	3.1314	4.39993	3.41518	2.52014	4.77925	4.52922
ENSG00000226212	TRGV6	1.80401	0.200891		2	2.27363	2	2	2	2	2.59441	2.33765	2.56704	2.3656	2	2	3.16955	2.74776	2.84303	3.91379	2	2	2	2.50081
ENSG00000189377	CXCL17	1.80334	0.00157512		4.12089	4.04706	3.6515	4.48594	3.94167	4.5683	3.72	4.70875	5.92634	5.64809	3.56769	7.5186	6.86971	4.52464	4.06186	5.53214	6.77281	5.61899	7.02127	6.83785
ENSG00000169442	CD52	1.80277	3.19e-05		8.63689	7.57203	7.71146	7.83509	7.6553	8.22364	8.6278	8.43796	9.62	8.10388	8.66077	10.7047	10.2076	10.2061	9.73435	9.86889	9.98132	11.8256	8.37014	8.38162
ENSG00000107099	DOCK8	1.80143	5.53e-06		7.70134	7.92926	7.14019	7.13863	7.47563	8.55798	7.36733	7.66784	8.50837	7.44909	9.27695	8.21744	10.0641	10.0898	10.1983	10.9475	8.45418	8.09348	8.50668	8.403
ENSG00000211796	TRAV16	1.80099	0.0630768		2.67003	2.27363	2	2	2.2852	2.55545	2	3.21317	2.56704	2	2	2	3.80687	3.09219	3.47823	3.59123	3.22252	2	3.56315	2.69823
ENSG00000197635	DPP4	1.80099	8.32e-08		7.41859	7.85312	6.99704	6.89543	6.68365	7.5262	7.41121	7.20407	8.79777	7.22267	8.4996	9.49769	9.05732	9.88263	9.1161	10.1553	10.0152	8.89044	8.24557	8.10112
ENSG00000064886	CHI3L2	1.7995	0.000695		9.52084	11.362	11.2009	11.1913	10.8666	10.4835	10.3181	11.6767	11.8896	11.4925	11.4812	13.8007	11.4156	10.8179	10.6506	11.4811	11.8721	14.8683	13.1436	13.2407
ENSG00000205220	PSMB10	1.79903	7.42e-11		7.81173	7.82682	7.01838	7.64086	7.54481	8.02468	8.47906	7.97654	8.52355	8.07947	9.09775	9.19708	9.54622	9.48703	9.31978	9.60554	10.1983	11.0384	9.1008	9.40155
ENSG00000179477	ALOX12B	1.79857	7.62e-10		9.4527	9.35848	10.3966	9.77681	8.56967	9.08516	9.65374	9.00409	10.4425	9.68897	10.8441	12.254	10.9615	11.0678	10.2272	11.3194	11.8874	12.0613	11.1796	11.4919
ENSG00000211899	IGHM	1.79757	0.0107415		8.28252	9.05061	8.33051	8.63888	5.31638	7.10197	6.38436	7.78286	13.7484	6.12431	7.50856	10.5767	11.9407	9.09393	9.35344	9.86734	7.40394	7.04975	6.64653	7.30728
ENSG00000211699	TRGV3	1.79715	0.0250214		2	2.50354	2.56161	2	2.90636	3.1204	2.32761	3.03898	3.66295	2.3656	2.52257	2.78514	4.45888	2.29442	4.71296	4.86608	2.73706	3.45226	2.98367	3.62061
ENSG00000101265	RASSF2	1.79634	1.93e-08		8.74685	9.10853	8.07954	8.19931	8.17068	8.56872	8.72487	8.30475	9.06228	8.09173	10.3811	9.76804	10.5739	11.1495	10.7806	11.386	9.34895	9.43017	9.01617	9.38015
ENSG00000230099	TRBV5-4	1.79588	0.00195069		2.67003	2.87607	2	2	2	3.40256	2.8195	2.84083	3.2895	2	3.2076	3.48962	3.99949	4.4064	3.75763	3.70695	3.00011	3.45226	3.35839	3.51982
ENSG00000130589	HELZ2	1.79554	2.3e-06		9.48954	9.99762	9.59624	9.82702	9.12492	9.75862	9.39432	9.29802	9.69901	9.43136	12.78	9.10155	11.3173	11.1791	11.9112	12.0915	9.99458	9.82205	11.1888	10.6447
ENSG00000079263	SP140	1.79525	1.44e-06		5.94333	5.64227	5.0248	4.9824	4.3654	5.34451	5.6406	5.39135	5.92634	5.47179	6.98978	6.33388	7.55393	7.58087	7.91498	8.24768	5.80756	6.66159	5.89534	5.83596
ENSG00000279884		1.79482	0.0737883		2	2.27363	2	2.36471	2.90636	2.30429	2.32761	2.84083	2	2	2.52257	2	3.32152	3.80337	3.1314	3.46542	2.73706	2.90164	2	2.27203
ENSG00000011083	SLC6A7	1.79469	0.102323		2.47931	2.50354	2	2	2	2.9555	3.01415	2.33765	4.7608	2.89937	3.45736	2	5.42565	4.46673	5.15997	5.00822	2.41509	2	2.83349	3.16673
ENSG00000108849	PPY	1.79435	0.0290999		2.83846	2.70179	2.30796	2.36471	2.2852	2.30429	2	2.61107	2	2.3656	2.28482	3.48962	3.16955	2.74776	2.26117	4.00705	3.73712	3.45226	2.47612	2.27203
ENSG00000178690	DYNAP	1.79268	0.143554		2	2	2.56161	2.36471	2.52321	2	2	2	3.42501	2.65703	2.52257	4.41672	2.58474	2	2	2.32381	2.73706	4.52983	2.98367	2.50081
ENSG00000248323	LUCAT1	1.79262	1.05e-08		4.65992	4.58789	5.66219	4.92892	3.76738	4.1001	5.11235	5.23851	5.85612	5.08727	7.02888	6.30777	6.91821	7.1088	6.19104	7.09658	6.73718	7.01144	5.93276	5.70435
ENSG00000101017	CD40	1.79245	6.2e-08		9.08714	8.53095	8.23347	8.53978	8.0616	8.56872	9.13388	8.32387	8.77257	8.3172	11.7362	9.64049	10.3927	10.2061	10.5419	10.9282	9.73944	10.3816	8.59394	9.14234
ENSG00000198821	CD247	1.79238	5.68e-07		6.6686	6.55795	5.91068	6.42098	5.77373	6.95681	7.27536	6.85557	7.66769	6.70555	8.15097	7.93146	9.30083	9.29033	8.66133	9.5485	7.95442	7.7304	7.35339	7.16434
ENSG00000236213		1.79207	0.000808664		2.67003	3.41724	2.96482	2.36471	2.2852	3.1204	2.59441	3.50886	3.13992	2.3656	2.72663	3.66438	4.75431	4.4064	3.91775	4.25535	3.22252	4.73188	4.11219	3.02682
ENSG00000142347	MYO1F	1.79109	2.35e-06		8.79883	9.7074	8.84226	9.28568	7.98898	8.97637	9.24957	8.79046	9.85416	8.40329	10.7323	10.307	11.564	11.5692	11.3152	11.9249	9.67029	10.2825	9.14331	9.28354
ENSG00000258788	CKS1BP1	1.79067	0.0611978		2	2.27363	2.56161	3.7229	2	2.30429	2	3.03898	2.3112	2.3656	4.53646	4.08904	2.32179	3.80337	2.67388	2	3.22252	2.90164	2.47612	3.62061
ENSG00000185897	FFAR3	1.79038	0.212794		2	2.87607	2	2.89753	2	2	2.59441	2.33765	2.56704	2	4.91603	2.44533	2	3.37004	2.84303	2.5881	2	2	2.25761	2
ENSG00000224784	S100A15A	1.78978	0.0195733		2.67003	2.70179	2.30796	2.89753	2.2852	2.55545	2.32761	2.33765	3.66295	2.65703	3.45736	5.37884	3.459	2.74776	2.26117	3.17515	2.41509	4.52983	2.98367	3.16673
ENSG00000010610	CD4	1.78862	1.25e-05		9.20743	9.75699	9.09167	9.02077	8.56967	9.32165	9.50779	9.281	10.5521	8.6798	10.1468	10.463	11.8877	11.9045	12.0064	12.3234	10.2226	10.2744	9.56873	9.64981
ENSG00000103196	CRISPLD2	1.78838	1.35e-05		9.01645	9.93498	8.84525	8.8799	8.53269	9.40196	9.3723	8.72724	8.8071	9.05005	12.9299	9.96463	10.1567	10.8961	10.4847	10.911	9.87059	9.91321	9.60105	10.1657
ENSG00000092295	TGM1	1.78837	7.96e-06		9.46883	9.98459	11.0793	10.739	9.7019	9.36339	9.29712	9.88073	11.1882	10.4606	10.1323	13.3433	12.0417	11.5619	10.1437	12.3103	12.5126	12.3407	11.6046	11.8252
ENSG00000211793	TRAV9-2	1.78826	0.00546786		2.25947	2	2.56161	2	2.2852	2.7693	2.8195	2.61107	2.78426	2.65703	2.72663	2.44533	2.99966	3.23779	2.99441	3.91379	3.00011	4.29479	3.35839	3.02682
ENSG00000253210		1.78732	0.000530666		3.57064	3.62687	3.27961	3.10467	3.33916	4.01884	4.02118	2.33765	3.66295	3.59403	4.42361	2.78514	5.42565	5.56888	5.55046	5.8914	3.73712	5.06688	3.65558	3.80325
ENSG00000186265	BTLA	1.78361	0.000794118		5.1508	3.17188	3.6515	2.65558	4.02151	4.44929	4.60848	3.86272	4.99664	4.41312	4.91603	4.90868	6.24729	6.09374	6.89606	7.15888	4.66315	5.2091	4.04544	4.58017
ENSG00000262979		1.78338	0.00648115		2.98927	3.72127	2.77726	3.28577	3.33916	3.40256	3.01415	2.61107	3.66295	3.1068	5.07394	2	5.0438	4.20862	5.253	4.46712	2.41509	2	5.40319	4.47641
ENSG00000103569	AQP9	1.78321	3.62e-07		7.00593	7.94402	8.14407	7.68186	7.39549	6.94586	7.29423	7.62993	8.29936	8.10992	9.96596	10.2821	8.17924	9.33552	7.95707	9.70109	9.62715	10.4655	8.50977	8.26189
ENSG00000169508	GPR183	1.78278	2.12e-06		5.94333	6.07656	5.54943	7.93342	5.14873	6.00253	6.56613	6.32091	7.04519	5.6809	8.37236	8.68114	8.10786	9.09632	7.54362	8.50914	7.78158	8.1824	6.99498	7.36653
ENSG00000260859		1.78051	0.149926		2	2.50354	2	2	2.52321	2.30429	2.32761	2	2	2.65703	3.9401	2	2.32179	2.74776	2.26117	2.32381	2	3.20306	2	3.02682
ENSG00000118322	ATP10B	1.78029	5.53e-07		7.37815	7.13955	7.76294	7.37696	7.34207	7.80597	7.00456	8.19998	8.09606	7.95085	7.14021	10.498	8.88807	8.18522	8.50619	9.53487	10.2513	9.5817	9.75782	9.06844
ENSG00000162366	PDZK1IP1	1.77917	0.000303698		10.6006	11.5988	11.6808	11.5835	9.9731	9.92397	10.4947	10.6399	11.5399	11.026	11.2312	14.3697	11.5833	11.5198	10.7031	11.6559	12.8595	14.343	12.3676	12.0716
ENSG00000153283	CD96	1.77702	2.79e-06		6.34409	6.12916	5.06637	6.04717	5.86312	7.30413	5.6406	6.67375	7.15649	6.40526	6.97983	7.00451	8.90922	8.52373	8.73037	9.13345	7.52378	7.82181	7.12998	7.34459
ENSG00000125384	PTGER2	1.77645	0.000136768		5.30256	5.9458	4.52585	5.88811	5.25164	4.96525	4.8823	3.21317	5.44231	4.56147	6.92906	6.04876	6.56921	8.24242	7.46154	7.48492	5.9071	5.51327	5.50607	5.2491
ENSG00000234745	HLA-B	1.77586	2.87e-14		14.0151	13.5975	13.5324	14.1158	13.4573	13.9173	14.7955	13.7101	14.2925	13.2643	15.2804	15.4235	16.1498	15.7275	15.9023	15.794	15.8176	16.4129	14.9165	15.0061
ENSG00000231858		1.77427	0.0645855		2	2	2	2	2.72747	2.9555	2	2.61107	2.78426	2.3656	3.56769	2	2.80707	2.93023	3.37163	4.09465	2.41509	2	2.83349	2.87186
ENSG00000250929	LINC01181	1.77427	0.00869354		3.3653	2.50354	4.03331	3.84343	2.52321	2.7693	2	3.50886	4.2051	4.56147	2.90537	4.83748	4.95361	5.51276	3.5775	3.81407	6.29789	5.13974	5.32091	3.16673
ENSG00000164430	CGAS	1.77423	2.82e-06		4.82947	6.29182	5.25798	6.12057	4.999	5.67137	6.51878	5.7716	6.60594	4.98587	8.44282	5.95095	7.43397	7.72985	7.79635	8.52105	6.52378	6.47706	7.23855	7.14754
ENSG00000273018	FAM106A	1.77381	0.0347466		2.83846	3.17188	2.30796	3.10467	3.2088	4.44929	2	3.03898	2	2.3656	4.42361	2	3.459	3.70662	2.84303	4.65175	3.58511	2.90164	5.75616	4.81099
ENSG00000268027		1.77315	0.0123219		3.75036	4.58789	2.77726	2	3.5691	4.67823	3.82753	4.309	5.53512	3.28812	5.31448	5.37884	6.69979	6.05496	6.26736	6.75051	4.80755	2	3.97544	4.3646
ENSG00000214772		1.77259	0.0291763		2	2.70179	2.96482	2.65558	2.72747	3.1204	3.18564	2.33765	2.97303	2	2.28482	4.51126	2.58474	3.09219	3.5775	3.00471	2.73706	5.5671	3.24397	2.69823
ENSG00000163464	CXCR1	1.76832	0.00537297		3.6633	4.2507	3.27961	5.08377	3.2088	2.9555	4.10905	2.61107	4.7608	3.44917	7.28453	6.2265	4.2474	5.48385	3.1314	4.32945	4.32211	5.39918	4.35205	4.3646
ENSG00000115165	CYTIP	1.76733	1.25e-07		6.79685	6.7605	5.86429	7.35685	5.70285	7.2606	6.79533	6.22245	7.88308	6.34511	8.5169	7.93998	8.92414	9.04283	8.51561	9.48102	8.17015	8.85841	7.36712	7.61886
ENSG00000258872	FDPSP3	1.76675	0.135292		2.25947	2.50354	2	2	2	2.55545	2	2.33765	2	2.3656	3.76588	2	2.99966	2	2.48223	2.5881	2.41509	2	2.47612	2.50081
ENSG00000163154	TNFAIP8L2	1.76671	7.18e-07		6.64607	7.00528	6.23624	5.85981	5.07581	5.98124	6.79533	6.33982	7.024	5.74437	7.54948	8.2589	8.50713	8.74083	8.15486	8.84536	7.40394	8.5124	6.47958	6.56182
ENSG00000273013		1.76638	0.200926		2.67003	2.70179	2.77726	2.36471	2	2.7693	2	2	2	2	2.90537	2	2.80707	2.93023	2	2.32381	2	4.99013	2.83349	2
ENSG00000186152	LILRP1	1.76481	0.169821		2.98927	2.87607	2	2	2	2.30429	2	2.33765	3.13992	2	4.30118	3.05997	2.58474	3.97935	2	4.09465	2	2	2.25761	2.27203
ENSG00000180549	FUT7	1.76448	0.00012699		6.42571	6.02196	4.93787	4.75542	4.3654	5.77399	6.86008	6.00275	7.22309	5.35465	6.84391	7.93146	7.89416	7.56715	6.90564	8.05365	6.84152	9.32864	6.38825	6.90933
ENSG00000225684	FAM225B	1.76368	0.039936		2.47931	3.17188	2.30796	3.28577	3.67164	2.7693	2.32761	2	3.76866	2.3656	3.56769	3.05997	4.64329	5.04346	4.79776	5.13761	2.73706	2.52014	2	2.69823
ENSG00000214049	UCA1	1.76357	0.00759716		3.25051	2.70179	3.13079	2	2.52321	4.31957	3.18564	3.50886	3.66295	3.72567	2.90537	4.59999	4.32139	3.23779	3.25651	4.5928	6.36945	5.45735	3.90187	3.71482
ENSG00000100346	CACNA1I	1.76306	3.6e-07		4.46776	5.34894	3.41451	4.92892	4.30287	4.87577	4.66756	4.309	4.65449	3.59403	6.13647	5.27487	6.49121	5.79748	6.78621	6.19871	5.80756	7.04975	4.97131	5.63375
ENSG00000187627	RGPD1	1.7627	0.00474617		2.25947	3.03154	3.13079	3.84343	3.33916	2.9555	4.41516	2.33765	4.12774	3.44917	5.54776	6.33388	4.8574	4.63392	4.19287	3.81407	3.41518	2.52014	4.176	4.58017
ENSG00000147168	IL2RG	1.76225	4.33e-06		7.20401	7.96828	7.27042	7.19635	6.20837	7.1118	8.1258	7.32289	8.28161	6.88525	8.74244	8.51993	10.0078	9.90188	9.6399	10.0551	8.24181	9.28513	7.4404	7.63702
ENSG00000180340	FZD2	1.76151	1.18e-07		5.65823	6.07656	5.18436	5.54128	4.69252	5.84643	5.88423	5.79919	5.83194	5.58013	7.47356	6.98816	7.16927	8.06353	7.42201	8.42291	6.39253	7.4443	6.07343	5.81484
ENSG00000236385		1.7609	0.0345963		2.47931	2.50354	2.30796	2.65558	2.2852	2.30429	2.59441	2	2.56704	2.65703	3.33788	2.44533	2	2.29442	2.48223	2.5881	4.11565	4.52983	2.98367	2.87186
ENSG00000250687		1.76085	0.124016		2.25947	2.87607	2	2	2	2	2.32761	2.61107	2.78426	2.3656	2	2.44533	2.32179	3.80337	3.5775	3.00471	3.73712	3.20306	2	2
ENSG00000101846	STS	1.76071	2.71e-07		6.79685	7.68175	6.39152	6.92304	7.17755	6.46814	8.06667	6.32091	7.74095	6.70555	7.8571	8.6188	8.73742	8.53434	7.97538	8.97799	9.77061	10.0352	8.26404	8.323
ENSG00000276408		1.7601	0.00665001		2.83846	3.17188	2.56161	2.89753	2	2.55545	3.18564	2.33765	2	2.89937	3.33788	4.41672	3.99949	3.23779	2.67388	3.17515	3.00011	4.90908	3.35839	2.87186
ENSG00000135047	CTSL	1.75933	4.82e-09		9.88424	10.6427	9.48375	9.70902	9.7481	9.2366	9.84183	9.03923	10.0266	9.23266	12.2968	11.7321	11.1389	12.1268	11.1309	12.1409	11.4827	10.1299	10.3035	10.9796
ENSG00000284430		1.75875	0.0866296		2.67003	2.70179	2.30796	2.36471	2.72747	2	2.32761	2	2	2.65703	3.06439	2	2.99966	2.74776	2.67388	2.32381	2.41509	5.06688	2.25761	2.27203
ENSG00000128340	RAC2	1.75792	2.57e-06		8.40162	9.13449	8.25161	8.32885	7.38798	8.43024	8.6166	8.3706	9.98604	8.20323	10.399	9.70692	11.2813	10.7429	10.642	11.4151	9.25761	10.1955	9.06333	9.31584
ENSG00000283602		1.75727	0.000279439		2.67003	3.72127	3.13079	3.10467	2.72747	2.55545	3.18564	2.61107	2.56704	2.89937	4.09553	3.48962	4.1694	4.6856	3.5775	4.46712	3.73712	5.06688	3.11968	3.29427
ENSG00000000938	FGR	1.75662	8.12e-06		7.36441	8.76226	8.77489	8.3028	7.71656	8.15874	8.17243	8.02409	9.04397	8.45163	10.6055	9.4567	10.1541	10.7634	10.6334	11.3503	8.83732	8.79214	8.40384	8.61941
ENSG00000134438	RAX	1.75611	0.000749571		4.05401	5.09056	4.69443	5.08377	2.52321	4.01884	5.11235	4.23011	4.27852	4.41312	7.89992	6.11047	6.18919	5.6229	5.55046	6.09631	4.41522	5.61899	4.176	5.08239
ENSG00000231613		1.75493	0.0306058		2.25947	2.27363	2.30796	2.36471	2.90636	2.9555	2.32761	2	2	2	3.2076	2.44533	3.58451	3.23779	3.67038	2.81139	3.22252	2	2.47612	2.50081
ENSG00000205809	KLRC2	1.75465	0.105537		2.67003	2.70179	2	2.65558	2	3.26836	2.32761	2	2.3112	2	2.28482	2.44533	4.1694	3.60291	3.1314	4.32945	3.00011	2	2.25761	2
ENSG00000167654	ATCAY	1.75426	0.30027		2.47931	3.17188	2	2	2	2	2	2.61107	2	2	2.52257	2	2.58474	2	2.48223	2	2.73706	4.73188	2	2.27203
ENSG00000251002		1.75274	0.0468955		3.25051	2.50354	2	2.36471	2	2.55545	3.18564	2.33765	2.3112	2.3656	2.52257	2.44533	3.99949	4.52464	3.67038	3.46542	3.73712	2.52014	2.47612	2
ENSG00000128438	TBC1D27P	1.7522	0.020229		2.47931	3.97224	3.27961	2.36471	3.33916	3.84115	3.72	4.05808	4.34839	3.1068	3.56769	4.76258	6.98803	5.67498	4.91627	4.7629	3.22252	2	3.35839	3.16673
ENSG00000279805		1.75162	0.00382118		3.47162	3.97224	2	2.65558	3.2088	2.55545	3.18564	2	3.42501	2.3656	4.78511	2.44533	4.75431	4.46673	4.12885	4.32945	4.66315	3.20306	3.82435	3.62061
ENSG00000089012	SIRPG	1.74819	0.00055291		4.78891	4.2507	3.855	3.28577	4.2375	5.20453	4.34451	5.11222	5.53512	4.63029	4.69073	5.73285	7.47507	6.03517	6.8767	7.35789	5.96984	5.5671	4.04544	4.58017
ENSG00000259205	PRKXP1	1.74752	0.0236133		2.47931	4.81893	3.6515	3.10467	4.09716	3.93273	4.02118	4.52268	3.13992	2.89937	5.57444	2	4.8574	4.6856	6.83718	6.09631	2	3.20306	5.57869	5.08239
ENSG00000182866	LCK	1.74708	2.03e-07		7.72303	7.77824	6.71278	7.79828	6.67133	8.13965	7.87944	7.76198	8.90598	7.4867	8.81694	9.23221	10.21	9.98545	9.80134	10.32	8.88287	9.83583	8.28589	8.46192
ENSG00000165682	CLEC1B	1.74558	0.0215567		2.98927	3.72127	2.30796	2.89753	2	2.7693	3.01415	2.33765	2	2.65703	4.36369	2.44533	3.69997	4.58031	4.25417	4.17724	3.22252	2	3.74243	2.50081
ENSG00000188452	CERKL	1.74418	5.51e-09		5.76663	6.12916	4.93787	5.67724	5.49481	6.21809	5.5493	6.04945	6.28812	5.58013	7.28453	6.92086	8.10262	8.25531	7.68945	8.23327	7.18344	6.75732	6.29075	6.64792
ENSG00000230479		1.74375	0.0962042		2.98927	2.50354	2	2	2	2.7693	2.32761	2.84083	2.3112	2	2.90537	2.78514	2	4.20862	3.47823	3.81407	3.22252	2	2	2.69823
ENSG00000132205	EMILIN2	1.74319	3.34e-05		8.0319	9.11723	8.17766	8.2438	7.46852	7.7567	8.31783	7.20407	9.16023	7.29864	10.736	9.60877	10.2185	10.8537	10.0278	10.8272	8.99646	9.06895	7.92189	8.0658
ENSG00000140479	PCSK6	1.74002	4.39e-08		6.01541	6.90828	6.51677	6.19042	5.9473	6.40558	5.9332	6.53295	7.6261	6.64031	7.07632	9.31972	7.74753	8.0488	7.49366	7.81658	9.00772	8.56627	8.21552	7.8124
ENSG00000137496	IL18BP	1.73951	1.08e-08		8.03624	8.51127	7.78801	7.72172	7.99394	8.29009	8.07214	7.99456	8.5423	7.86778	10.1233	8.25208	10.0987	10.0411	10.495	10.9372	8.98891	9.16808	9.00743	9.08176
ENSG00000188211	NCR3LG1	1.73729	0.00112145		2.98927	3.62687	3.53787	3.10467	3.76738	4.25006	2.59441	4.58741	4.046	3.72567	5.81715	2	4.80678	4.52464	5.31185	5.81608	4.22257	4.41709	6.09008	4.97226
ENSG00000266709		1.7367	4.98e-06		5.11843	4.18596	4.74652	4.55818	3.33916	4.44929	3.9276	3.50886	3.13992	4.06095	6.22332	5.10337	6.52292	5.9104	5.39585	5.84163	6.29789	4.8232	4.60478	5.34059
ENSG00000106565	TMEM176B	1.73566	1.94e-05		9.01645	10.0834	9.1017	9.26694	8.78514	8.80216	10.5827	9.05933	9.45562	8.29087	10.6788	10.8788	11.7114	11.8265	11.3901	12.2668	10.9525	9.57515	9.19235	9.81046
ENSG00000241839	PLEKHO2	1.73468	3.44e-06		8.37447	9.27145	8.00132	8.37457	8.03299	8.15399	9.42247	8.13109	9.77867	8.18046	10.6718	10.7097	10.77	11.0848	10.853	11.2418	9.43763	9.60441	8.69811	9.14869
ENSG00000236841		1.73386	0.0257983		2.25947	2.70179	2	2.65558	2.2852	2.30429	3.01415	2.61107	2.78426	2.89937	3.56769	2.44533	2.58474	4.13617	3.37163	4.09465	4.41522	2	2.25761	2.69823
ENSG00000108950	FAM20A	1.73316	4.21e-06		7.73375	9.46463	7.31422	7.84234	8.29636	7.10197	8.37656	7.35112	7.87126	7.20021	10.0057	9.83583	9.15668	10.679	10.2733	10.368	9.30704	7.9489	8.92627	9.21869
ENSG00000140368	PSTPIP1	1.73079	3.73e-06		6.93336	7.60954	6.54646	7.61569	6.41465	7.42733	7.89188	7.19372	8.35558	6.38549	8.34551	8.32547	9.36346	9.83908	9.94071	9.9312	8.20316	8.9114	7.85525	7.82302
ENSG00000090659	CD209	1.73057	0.00061353		5.82797	8.33215	5.79178	5.03398	4.7405	5.1673	6.59685	5.59396	7.117	5.94681	9.04389	6.97163	8.84168	8.70997	8.24821	8.55233	7.40394	6.71025	7.56478	7.13055
ENSG00000196329	GIMAP5	1.72974	0.00703806		4.51825	5.37822	4.46497	3.95466	5.31638	5.12909	4.10905	5.23851	5.62231	4.56147	6.81063	3.29073	6.69979	7.11823	7.44191	7.98079	5.27322	2	5.23365	5.50783
ENSG00000139832	RAB20	1.72828	5.42e-07		6.28699	7.23064	6.53169	7.17354	6.19121	5.40971	7.01598	6.35849	6.80543	6.7371	8.58079	8.36399	9.07079	8.98985	8.45816	9.0065	7.62471	7.7538	6.84603	6.65981
ENSG00000012779	ALOX5	1.72698	2.53e-08		9.04686	8.55358	8.51449	8.87637	7.58478	8.52525	8.26621	8.45107	8.47752	7.75673	10.2487	9.5206	10.5824	10.936	10.5962	11.1021	9.34895	9.30507	9.19428	9.06397
ENSG00000251158		1.72656	0.00243643		2.98927	2.70179	2.77726	2.65558	2.52321	2.9555	2.32761	2.61107	2.56704	2.3656	4.09553	2.44533	3.80687	3.60291	4.12885	4.17724	3.22252	3.45226	2.83349	2.50081
ENSG00000114771	AADAC	1.72583	0.00303335		6.61161	6.21278	7.10072	5.67724	5.92671	6.59971	5.48506	5.35463	7.30444	6.92688	5.90385	9.25288	7.35689	6.93818	6.25241	5.96299	10.1432	8.57942	7.23855	6.23614
ENSG00000152778	IFIT5	1.72546	1.22e-10		7.06656	7.278	6.21791	6.70174	7.33428	6.70736	7.54326	6.33982	7.32191	6.85681	9.47224	7.47234	8.60296	8.42836	8.84189	9.46055	8.55992	8.03738	8.71968	8.14408
ENSG00000137078	SIT1	1.72507	1.77e-05		6.82721	6.9864	5.93333	5.9431	5.37835	6.58567	6.48633	6.51643	7.19492	5.03746	7.3006	7.55234	8.96223	8.33838	8.32878	8.93413	7.04461	8.82566	6.18618	6.92911
ENSG00000122188	LAX1	1.72408	0.00323148		3.91016	4.77559	3.27961	3.59138	3.67164	5.0495	4.19188	4.64935	5.78232	3.95761	5.31448	3.66438	6.85733	6.54925	6.81701	7.34901	4.41522	3.66469	4.93489	5.45421
ENSG00000134765	DSC1	1.72357	4.92e-08		10.0596	9.51162	9.22385	8.7159	9.73336	9.52109	8.35425	9.21083	10.3614	9.34442	10.261	11.5816	10.1978	10.5826	10.7444	11.9405	12.2497	11.2872	11.1815	10.6824
ENSG00000285165		1.72357	0.118843		2	2.50354	2	2	2	2.55545	2	2	2.78426	2.3656	3.67019	2	2.58474	2.93023	2.84303	2.81139	2.41509	2	2.47612	2.27203
ENSG00000188282	RUFY4	1.72327	0.00159552		5.82797	4.9019	4.89236	5.85981	4.5915	6.38951	5.98057	6.02629	7.99622	5.31338	7.34	4.83748	8.47101	8.31806	8.90536	8.58294	6.45965	7.65783	6.49217	7.01495
ENSG00000237702	TRBV3-1	1.72298	0.0249978		2.47931	2	2	2.36471	2.52321	2.7693	2.59441	3.50886	2.97303	3.1068	2.52257	3.48962	4.52301	4.34344	3.1314	4.09465	3.41518	4.01387	2.25761	2.27203
ENSG00000135899	SP110	1.72254	4.47e-15		7.3575	7.60954	7.1499	6.89543	7.22047	7.62561	7.29423	7.07459	7.69476	7.37081	9.71035	7.85239	9.24012	8.88321	9.19442	9.71152	8.46511	8.76361	9.0378	8.66437
ENSG00000206337	HCP5	1.72166	2.62e-09		9.68593	8.72287	8.50318	8.4666	8.73569	9.55211	9.10745	8.31912	9.5513	8.80043	9.51934	10.3871	10.8873	10.7581	11.0023	11.1604	10.0947	11.8075	10.3327	10.0809
ENSG00000110448	CD5	1.71997	1.22e-05		7.11658	7.17334	6.35843	6.53276	6.35426	7.5262	7.30358	7.22457	8.62556	6.84238	8.00662	7.86139	9.64499	9.49972	9.5947	9.96501	8.24181	8.83666	7.78025	7.76914
ENSG00000253276	CCDC71L	1.71859	0.000696485		8.1843	9.49167	8.71079	9.88609	8.16629	8.01946	8.63521	7.89578	8.54602	8.21448	12.5142	9.42669	10.1592	10.3147	10.2603	10.8446	8.96601	8.37579	8.76447	9.06844
ENSG00000130066	SAT1	1.71842	5.19e-08		11.8593	11.5522	10.1373	11.3731	11.6437	10.2329	11.8857	10.0809	11.5552	10.6033	13.296	13.0326	12.8641	13.4189	12.8318	13.6882	13.0265	12.7827	11.7087	11.9336
ENSG00000185477	GPRIN3	1.71664	2.43e-07		6.46486	6.83628	6.19934	6.6857	6.25866	6.88983	6.09259	6.70326	7.61197	6.40526	7.79608	7.43665	8.92711	8.92144	9.0223	9.32901	7.55481	7.04975	7.94038	7.52446
ENSG00000169509	CRCT1	1.71554	0.00569573		9.93391	9.90135	11.2941	10.2784	9.26477	8.45748	10.0642	9.94543	10.7006	11.3222	9.4088	12.7831	11.625	10.5182	8.43187	10.9342	12.9454	14.0469	10.7208	10.275
ENSG00000279277		1.71466	0.00111726		2.25947	2.70179	2.30796	3.10467	4.09716	2.9555	3.01415	3.03898	2.56704	3.1068	4.69073	3.48962	3.32152	4.52464	4.87784	4.53133	3.41518	3.45226	3.82435	3.62061
ENSG00000125726		1.71399	0.000530534		3.1258	4.53689	2.96482	3.10467	2.72747	3.63846	3.47742	2.61107	3.66295	3.72567	5.37643	3.82024	4.64329	5.93196	4.71296	5.00822	4.22257	4.90908	3.4644	3.62061
ENSG00000283586	GKN3P	1.71377	0.224983		2.98927	2	2	2.36471	2.72747	2.7693	2.32761	2	2	2	4.23583	2	2	3.23779	3.5775	2.81139	2	2	2	3.41145
ENSG00000173821		1.71348	3.54e-09		10.5881	10.9607	10.2132	10.3009	10.8031	11.347	10.6547	10.6409	11.3054	10.7125	12.6657	11.005	12.8625	12.6217	13.0655	13.5407	11.7213	11.8359	12.328	11.681
ENSG00000211779	TRAV5	1.71299	0.0624504		2.25947	3.17188	2.56161	2	2.52321	2.30429	2	2	3.2895	2	2.28482	2.78514	3.80687	3.70662	3.25651	4.25535	2	3.45226	2.66584	2.50081
ENSG00000107201	DDX58	1.71134	6.99e-15		8.3676	7.77274	7.56686	7.564	8.05687	8.23718	7.86689	7.88938	8.44997	8.06712	10.384	8.71132	9.17176	9.0987	9.67535	10.2855	9.66319	9.85759	10.0128	9.35477
ENSG00000140280	LYSMD2	1.71109	6.58e-15		6.59993	6.64482	6.10275	7.05372	6.74373	6.34019	7.14631	6.41308	6.84222	6.02557	8.17296	8.10824	8.33918	8.71308	8.00689	8.7575	8.40394	8.85841	7.44688	7.58184
ENSG00000123146	ADGRE5	1.71028	6.77e-07		8.59927	9.63042	8.71733	9.10457	8.57299	8.81726	9.36562	8.66861	9.86761	8.38846	11.6133	10.4331	10.7905	11.4709	11.0549	11.4698	9.65367	10.0868	9.04208	9.65428
ENSG00000211804	TRDV1	1.71015	0.0929255		2.25947	2.50354	2.96482	2	2	2.55545	2	2	2.78426	2.3656	2.52257	2	4.32139	3.80337	2.48223	3.00471	2.41509	2	2.47612	2.87186
ENSG00000237541	HLA-DQA2	1.70951	7.17e-07		8.73888	8.99265	7.54497	7.51947	8.38204	8.58293	8.97046	8.19479	7.87126	8.57022	9.13183	10.4893	10.0641	11.0038	10.9684	8.22844	10.4514	9.65189	9.02269	9.94774
ENSG00000232810	TNF	1.70946	1.37e-06		7.01475	6.62053	6.25434	7.92662	5.40836	6.80754	7.18726	7.09699	6.67555	5.71299	9.06755	7.84333	8.41296	8.70058	8.39492	9.25013	7.43762	9.21099	7.21596	7.96397
ENSG00000101307	SIRPB1	1.70895	0.0784019		2.67003	4.63716	2.77726	3.28577	2.72747	2.30429	2	2.61107	6.79296	2.89937	6.00537	4.41672	7.16927	6.07448	6.23731	6.50083	4.32211	4.16116	3.56315	3.41145
ENSG00000167656	LY6D	1.70826	0.00109278		12.7575	12.2864	12.2561	12.1761	11.0408	11.3228	12.1687	10.7961	11.8286	10.9806	12.4753	15.0524	11.4198	12.3693	11.9497	11.9515	13.894	15.3106	12.3084	12.9685
ENSG00000132744	ACY3	1.70726	0.0015245		3.47162	3.29977	2.77726	3.10467	2.72747	2.7693	2	2.33765	3.54888	2.89937	2.52257	4.41672	4.39177	4.34344	4.42384	4.46712	4.41522	3.20306	2.98367	3.96535
ENSG00000005381	MPO	1.70665	0.00537876		2.83846	3.72127	3.27961	2.65558	2.90636	3.1204	4.02118	2.61107	2.78426	3.44917	3.56769	3.48962	4.90631	5.54109	3.47823	5.43479	3.73712	4.99013	2.66584	2.87186
ENSG00000204482	LST1	1.70589	9.3e-06		9.3113	9.17049	8.30034	8.17654	7.43975	8.37825	9.15725	8.72004	8.7076	8.5833	9.65519	11.0984	10.287	10.1335	9.7357	10.2936	9.73719	11.9793	8.77739	9.07511
ENSG00000139187	KLRG1	1.70391	9.55e-05		3.25051	3.62687	2.77726	3.7229	3.5691	3.1204	4.41516	3.21317	4.046	3.72567	4.78511	3.29073	5.55397	5.32996	5.71211	5.40082	4.22257	5.2091	4.29572	3.71482
ENSG00000074211	PPP2R2C	1.70391	1.38e-09		9.3623	8.21536	8.41742	8.26013	7.9487	8.55438	7.86689	7.36041	8.61142	8.01015	9.18039	10.9375	9.56538	9.52477	9.34993	9.93714	10.4349	10.5926	9.73152	10.1541
ENSG00000228008		1.70292	0.170834		2	2.50354	2	2	2.2852	2.55545	2	2.33765	2.3112	2	2.28482	2.44533	2.32179	2.74776	3.5775	2.32381	2	2	3.24397	2
ENSG00000253669	GASAL1	1.70241	0.000384379		4.36114	5.12551	3.53787	4.15429	3.94167	2.9555	2.8195	3.6367	5.03951	4.41312	5.43583	5.65216	4.8574	6.3394	4.42384	5.46798	4.32211	7.04975	5.29241	5.48126
ENSG00000105409	ATP1A3	1.70152	0.105233		2.47931	2.50354	2.56161	2.36471	2	2.55545	2.8195	2	2.97303	2.3656	2.90537	2	3.80687	4.05989	3.75763	4.25535	2.41509	2	2	2
ENSG00000131668	BARX1	1.70106	0.0541859		5.24376	5.40691	4.40142	6.32072	2	3.84115	3.9276	2.61107	2.3112	6.64031	4.01991	7.29766	8.17924	5.82079	6.51285	4.5928	7.65366	4.63439	3.82435	6.52328
ENSG00000198771	RCSD1	1.70081	1.56e-05		6.87643	7.00528	6.39152	6.70174	6.30725	7.07207	7.15666	7.33236	7.46245	6.78317	8.11961	6.98816	9.45671	9.53537	9.11816	9.64597	8.14318	7.1936	7.08913	7.32232
ENSG00000150782	IL18	1.69654	0.000184503		10.4839	9.36398	9.90634	9.12849	9.28917	9.26991	9.8704	9.12622	9.48111	9.42169	9.6252	11.9365	10.5692	10.5002	10.2603	10.5456	12.0184	13.1096	9.98521	9.31208
ENSG00000106560	GIMAP2	1.69589	1.44e-06		6.34409	6.53214	6.10275	5.17848	6.17385	6.55717	6.68528	5.90456	6.98065	6.12431	7.64696	6.14036	8.55008	8.65269	8.54657	8.82949	7.51329	7.79949	6.83619	6.88926
ENSG00000205364	MT1M	1.69454	0.00397509		7.50875	9.46463	6.91975	7.50126	6.30725	6.54271	7.67147	6.51643	6.37438	5.71299	11.2042	9.20771	6.59927	7.85927	8.10166	7.99224	8.38104	9.09209	8.93321	9.08396
ENSG00000139193	CD27	1.69415	0.000111528		5.43987	5.84457	4.52585	4.9824	4.16904	4.82887	5.58038	5.62513	6.47151	4.93237	6.30524	6.48131	8.10786	7.4147	7.23702	7.81658	5.6247	7.14132	5.57869	5.1514
ENSG00000227507	LTB	1.69275	1.82e-05		9.36919	9.79819	8.26506	8.81873	7.42515	9.00039	9.77456	9.05648	9.32957	8.65525	10.6159	10.2971	11.4177	10.7753	10.7662	11.1553	9.57513	12.0554	8.80539	9.50735
ENSG00000284690	CD300H	1.69268	0.00725418		2.67003	4.18596	2	2.65558	3.06549	2.55545	3.01415	2.33765	3.13992	2.3656	4.36369	4.20673	2.58474	4.8756	2.84303	3.59123	3.73712	4.29479	3.65558	4.3646
ENSG00000269220	LINC00528	1.69226	0.0028126		4.05401	4.04706	3.75684	2.65558	3.76738	4.01884	4.34451	3.21317	3.54888	2.65703	4.42361	3.48962	6.20882	5.86629	5.19165	6.13814	4.73716	3.20306	3.4644	3.80325
ENSG00000170909	OSCAR	1.69162	0.000154817		6.98812	7.63401	6.23624	6.96351	5.92671	6.75832	6.61197	6.15998	7.94076	6.19417	8.68546	8.38287	8.81951	9.06739	9.29629	9.73727	7.36945	7.48682	6.56547	6.26757
ENSG00000260898	ADPGK-AS1	1.68893	0.0102793		2.83846	2.70179	2.96482	3.28577	2	2.9555	2.32761	2	2.3112	2.89937	3.2076	3.96089	3.80687	4.05989	3.91775	4.25535	2.41509	3.20306	3.11968	2.27203
ENSG00000182566	CLEC4G	1.68862	0.00618573		4.61423	8.23948	5.14609	4.87337	3.2088	3.26836	5.61081	3.6367	4.12774	3.72567	8.17731	5.32779	5.20885	5.04346	4.52679	4.39993	4.93879	6.39013	6.18618	4.17874
ENSG00000198216	CACNA1E	1.68827	0.0254202		2.47931	3.62687	2.96482	3.10467	3.85715	2.9555	2	2.84083	3.2895	3.8463	4.23583	2.78514	4.75431	4.27761	5.57469	5.73661	3.73712	2	2.47612	3.29427
ENSG00000137878	GCOM1	1.68648	0.000368695		6.94263	6.8257	7.95226	7.69793	7.60436	6.10452	6.80852	7.55907	8.32991	7.7098	6.39777	10.3266	8.80346	7.97283	7.36063	8.87968	10.5586	9.51479	8.80287	8.11845
ENSG00000127318	IL22	1.68381	0.179062		2.25947	2.27363	2	4.55818	2	2.30429	2	2.61107	4.7608	2	4.42361	2	3.32152	3.70662	2.67388	3.00471	2.41509	4.29479	3.97544	6.44298
ENSG00000110665	C11orf21	1.68285	0.000308852		7.17283	7.16497	6.6181	6.86727	5.9676	7.28687	6.50265	6.71779	7.5905	6.55438	8.56758	6.54973	9.31448	9.38911	9.44665	9.67291	6.98511	7.12347	6.81631	6.68331
ENSG00000163376	KBTBD8	1.68209	1.5e-10		4.30472	4.31266	4.6404	4.75542	4.42533	5.20453	5.02468	4.64935	5.53512	5.08727	6.49872	6.2265	6.28476	6.46302	6.90564	6.98638	5.54453	5.39918	6.10655	6.5102
ENSG00000211829	TRDC	1.68197	0.0012027		4.18481	5.05475	3.75684	3.7229	3.5691	4.01884	6.00368	4.14666	4.41502	3.8463	4.16739	5.84602	6.68585	6.9488	5.39585	6.34878	6.39253	6.35995	3.74243	4.72304
ENSG00000015285	WAS	1.6819	2.72e-05		7.52119	8.61327	7.31422	7.84234	6.44392	7.67286	8.22255	7.44144	8.29052	7.25572	9.54654	8.24521	10.2377	10.3492	9.64706	10.4388	8.47596	8.27427	8.08865	8.0065
ENSG00000111801	BTN3A3	1.68101	1.83e-07		8.76002	8.27882	7.38986	7.64086	8.15306	8.81425	8.59393	8.34743	8.32991	8.12788	8.71872	8.3891	10.4045	10.373	10.8598	10.646	9.27635	10.1997	9.59231	9.17379
ENSG00000228824	MIR4500HG	1.68037	0.0960431		2	2.50354	2.30796	2.36471	2	3.52532	2	2	2.97303	2.3656	2.52257	2.44533	2.58474	2.74776	2	3.00471	3.41518	4.8232	3.24397	3.29427
ENSG00000261040	WFDC21P	1.67986	0.0119145		9.03824	7.39001	8.83927	8.18227	8.09427	8.53989	9.15725	8.27558	8.87081	8.75878	8.55088	10.8844	7.83223	8.12566	7.97538	7.75069	10.1018	12.8365	8.49734	8.23829
ENSG00000101425	BPI	1.67889	0.0452563		2.47931	2.87607	2.77726	2.89753	2.72747	2	3.3389	2	2	2	4.01991	2.44533	4.2474	2.74776	4.31297	3.46542	2.41509	2.90164	2.66584	2.50081
ENSG00000166401	SERPINB8	1.67878	1.04e-08		9.01205	8.31711	8.86894	9.0047	8.41197	8.43024	8.36322	8.33334	8.62907	8.53476	9.95458	11.1032	9.29165	9.7402	9.30175	9.67469	10.9466	11.3691	9.62125	9.88454
ENSG00000237352	LINC01358	1.67865	0.00942869		2.25947	2.27363	2.56161	3.59138	2.2852	2.7693	2.59441	2.61107	3.2895	3.59403	3.33788	3.48962	4.5844	4.58031	3.83991	4.00705	3.58511	4.41709	2.25761	2.69823
ENSG00000023902	PLEKHO1	1.67851	1.75e-08		9.37262	9.93375	9.22844	9.11359	8.5121	9.0083	9.85618	8.98019	9.63406	8.78542	10.9825	10.9918	11.5121	11.4865	10.7656	11.6149	10.924	11.0933	9.29828	9.51882
ENSG00000255197		1.6781	0.000987841		4.30472	4.37207	3.75684	4.4099	4.6429	4.96525	4.34451	4.70875	5.273	4.69598	5.65163	3.82024	6.75424	6.61737	6.91516	7.51698	4.58515	3.66469	5.20335	5.21726
ENSG00000176584	DMBT1P1	1.67791	0.247964		2.25947	2	2.56161	2	2.52321	2.7693	2	2	2	2.3656	2.72663	2.44533	2	2	2	3.00471	2	4.52983	2.25761	2.27203
ENSG00000162692	VCAM1	1.67784	0.000667726		7.3224	7.74492	6.5017	7.34668	7.5037	8.14445	7.40254	7.85693	9.07264	7.09458	10.7264	7.02067	9.62869	9.71399	10.207	10.0619	8.346	6.61123	8.14155	8.76689
ENSG00000171608	PIK3CD	1.67748	9.08e-07		8.30786	8.48796	7.62367	8.09997	7.31063	8.51417	8.34523	7.99456	8.97663	7.68575	9.90683	8.8169	10.572	10.4176	10.5022	10.7784	9.09474	8.82013	8.83781	8.71369
ENSG00000235478	LINC01664	1.67742	0.0556242		2	2.50354	2.56161	2.89753	2.2852	2.30429	2	2.61107	2.56704	2	4.01991	2.44533	2.99966	3.49117	2.84303	3.46542	2	2	2.47612	2.69823
ENSG00000278739	MIR6859-4	1.67704	0.160498		2	3.52586	2.56161	2.36471	3.06549	2.9555	2.32761	2	2	2.3656	4.23583	2	2	4.63392	4.36947	3.46542	2	2.90164	2.98367	2
ENSG00000175267	VWA3A	1.67546	0.000228975		3.98388	4.42913	4.58426	3.95466	4.3654	4.25006	4.27021	3.50886	4.47872	3.8463	4.42361	6.85027	4.75431	4.96197	4.19287	4.25535	6.50272	6.71025	4.69465	5.72713
ENSG00000211780	TRAV6	1.67516	0.225404		2	2	2	2	2	2	2.8195	3.03898	2.78426	2	3.06439	2	4.1694	2.53883	3.1314	3.00471	2	2	2.25761	2.50081
ENSG00000108798	ABI3	1.67263	7.77e-06		7.80158	8.44365	7.50773	8.41404	6.30725	7.01034	7.95845	7.15153	7.47812	7.03236	8.47504	9.22873	9.98943	9.94493	9.72085	10.1566	8.03731	9.18969	7.83563	8.11845
ENSG00000160185	UBASH3A	1.67072	1.73e-05		5.61248	5.54237	4.26523	5.39117	4.42533	6.04419	5.8075	5.62513	6.71576	5.58013	6.60605	6.6978	8.20879	7.60119	7.61546	8.05365	6.08767	7.21061	6.20159	6.10311
ENSG00000107165	TYRP1	1.67036	0.000630766		10.782	8.03413	8.67428	9.82519	8.31232	9.61567	9.27829	9.42741	9.07264	9.77508	10.4303	11.5464	10.1655	10.7345	9.80902	9.91474	12.9537	11.9706	9.84259	9.59512
ENSG00000283283		1.66937	0.00481222		5.24376	3.52586	5.66219	4.92892	3.85715	5.00799	4.97876	4.70875	6.71576	5.43379	4.78511	6.59361	8.33472	6.85033	3.91775	7.60166	7.72814	5.71749	5.40319	5.72713
ENSG00000123329	ARHGAP9	1.66779	1.38e-08		7.9788	8.0524	7.43023	7.76051	6.95164	7.72503	8.00501	8.02409	8.67738	7.38083	9.16072	9.27999	10.2567	10.0946	9.68373	10.22	8.66319	9.46604	8.33214	8.54442
ENSG00000087245	MMP2	1.66735	0.000871446		12.2791	12.4543	11.6602	11.4181	10.721	11.47	12.8381	10.6608	11.5497	10.1885	13.0848	13.2558	13.7156	14.6537	13.144	14.4974	13.5316	10.8666	11.4982	10.9784
ENSG00000042980	ADAM28	1.66697	2.68e-07		6.76584	6.68051	5.60691	6.09652	6.20837	7.01034	5.9332	6.77449	6.95848	6.10025	7.2014	7.27088	8.89415	8.52728	8.44178	9.0455	7.92305	6.75732	7.67929	7.45791
ENSG00000204397	CARD16	1.66631	6.88e-08		7.15698	7.30873	6.53169	6.96351	5.7966	6.58567	7.35839	7.14078	7.46245	6.78317	8.78304	8.88469	8.61772	8.70371	8.08488	8.7841	8.20316	9.76273	7.21596	7.47146
ENSG00000211637	IGLV4-69	1.66391	0.426001		2	2	2	2	2	2	2	2	4.65449	2.65703	2	2	2.32179	2.29442	2	2.32381	2.41509	2	2.98367	2
ENSG00000116663	FBXO6	1.66354	4.21e-15		8.20372	8.66169	8.49939	8.23831	7.71656	7.57676	8.28047	8.00051	8.00165	8.16894	9.57158	9.55707	9.84952	9.63896	9.78586	10.2406	9.70988	10.7478	9.20579	9.12743
ENSG00000205420	KRT6A	1.66312	4.76e-05		13.2119	14.9559	15.5926	15.099	14.2056	13.9973	12.7366	14.6506	15.7819	14.6129	15.4697	17.32	15.9082	16.4409	14.5581	16.8341	16.6066	15.4902	16.6322	16.9073
ENSG00000102879	CORO1A	1.66277	7.13e-08		10.5762	10.9357	10.1769	10.3192	9.16503	10.4995	10.8322	10.0879	11.0581	9.82547	11.8225	11.8282	12.6159	12.5962	12.1284	12.758	11.4658	12.6436	10.6801	10.8973
ENSG00000121807	CCR2	1.66258	2.7e-05		6.25756	6.96726	5.29343	5.17848	5.28438	6.58567	6.29351	6.35849	7.47812	6.19417	9.12508	6.43382	8.13376	8.38992	7.67271	8.53286	7.2979	8.14749	6.94091	6.94863
ENSG00000213654	GPSM3	1.66211	3.41e-07		8.55158	9.11289	8.012	8.40916	7.43247	8.51417	8.8983	8.51901	9.555	8.10992	10.1412	10.5943	10.8227	10.6088	9.89092	10.5773	10.0244	10.9322	8.62284	8.86261
ENSG00000005073	HOXA11	1.66205	0.0489404		2.67003	3.03154	2.30796	2.65558	2.2852	2.55545	2.32761	2.33765	2	2	2.52257	4.41672	3.58451	2.93023	3.37163	2	3.22252	2	2.66584	2.87186
ENSG00000225404	RPL26P34	1.66111	0.251573		2	2	2.56161	2	2.2852	2	2	2.61107	2.3112	3.28812	2	2	3.99949	2.29442	2	2.32381	2.41509	2	4.11219	3.41145
ENSG00000251442	LINC01094	1.65941	9.31e-07		4.56704	5.01803	4.19199	4.4099	4.3654	4.31957	4.72431	4.64935	5.73093	5.18201	5.14685	6.886	5.83226	6.07448	6.15934	6.70948	6.36945	7.37053	5.42961	5.63375
ENSG00000260458	KCNJ18	1.65907	0.000684545		6.87643	5.01803	6.96442	6.7176	5.70285	5.31076	7.00456	5.68551	6.74195	5.86351	6.25665	8.55919	7.5229	7.19157	6.52533	6.63837	8.64888	9.73361	6.73392	7.36653
ENSG00000155926	SLA	1.65725	6.32e-08		7.96976	8.29041	7.49256	7.31576	7.30267	8.27704	7.86689	7.79661	8.92039	7.64475	9.1092	9.42669	10.1892	10.2847	9.85674	10.4942	8.87878	9.07825	8.58808	8.69936
ENSG00000151715	TMEM45B	1.65561	7.89e-05		8.35028	8.37634	8.70422	8.9352	8.4842	8.38637	7.55895	8.84443	9.50807	8.90482	8.36474	11.6403	9.43604	9.41422	8.29272	9.70632	10.9602	11.3823	10.0831	10.0864
ENSG00000138964	PARVG	1.65533	1.91e-06		7.77067	8.23549	7.31422	7.73736	7.18624	7.97707	7.9406	7.70477	8.65343	7.4867	9.14968	8.99105	10.2413	10.1669	10.072	10.3691	9.00772	8.66831	7.83563	7.99246
ENSG00000130755	GMFG	1.65408	2.48e-06		8.36415	9.06868	8.0226	7.98019	7.25392	7.99842	8.87968	7.78975	9.13574	7.9441	9.5364	10.4072	10.3959	10.3671	9.37602	10.3855	9.96216	10.8491	8.34953	8.37081
ENSG00000146216	TTBK1	1.654	0.024582		2.98927	2.70179	2.77726	2	2.2852	3.1204	2.59441	2.33765	2	3.28812	3.06439	2	4.2474	4.05989	3.9916	4.17724	3.41518	2	3.24397	2.87186
ENSG00000174343	CHRNA9	1.65394	0.00708468		5.1508	4.73091	6.71278	5.70932	5.11273	5.53189	4.54687	5.71478	6.30579	6.07579	3.85562	7.70015	7.22816	5.74972	5.22265	6.62372	9.5342	6.97207	6.15485	5.91746
ENSG00000065675	PRKCQ	1.65364	6.77e-07		4.94472	4.73091	4.46497	5.03398	5.03792	5.34451	5.383	5.65564	5.99329	4.41312	6.33675	5.95095	7.48316	6.90586	6.81701	7.77741	6.62471	5.8097	5.85693	6.06784
ENSG00000105255	FSD1	1.65362	0.00219809		3.98388	4.63716	4.19199	4.15429	2.72747	3.40256	3.6038	3.96371	4.2051	3.72567	4.36369	4.68357	6.18919	6.63061	5.62197	6.05322	4.50269	2.90164	4.11219	3.80325
ENSG00000172724	CCL19	1.65299	0.000162519		10.235	11.8806	8.3684	9.47484	8.77653	9.91698	10.7996	9.92836	10.1491	9.75403	13.3392	12.263	11.2179	11.1558	11.8182	11.3609	10.8561	12.1664	11.0089	11.783
ENSG00000134640	MTNR1B	1.65187	0.0918298		2.25947	2.70179	2.56161	2.65558	2	3.1204	2	2	2.78426	2	2.52257	3.29073	2	2.93023	2.26117	3.00471	3.22252	2	4.176	3.96535
ENSG00000148702	HABP2	1.65146	0.118665		2	3.41724	2	2	2	2.30429	2	2.33765	3.13992	2	2.52257	3.96089	2.80707	2.93023	2.26117	3.00471	3.41518	2	2.83349	3.71482
ENSG00000137563	GGH	1.65109	0.000384379		8.79115	7.97787	8.29598	8.65132	7.88076	8.27267	8.4583	8.08139	9.59147	8.07331	8.37236	11.412	9.35468	9.42186	8.30363	8.77749	11.2849	11.3101	9.15524	9.05949
ENSG00000122986	HVCN1	1.65052	0.000538275		6.08406	6.05859	5.74133	5.77141	5.49481	6.16242	5.95708	6.04945	6.53281	5.27091	6.06302	6.59361	8.44642	8.19417	8.19058	8.96061	5.84151	6.78029	5.1724	5.85677
ENSG00000270120		1.65048	0.00237457		2.67003	2.50354	2.56161	3.28577	3.94167	3.40256	2.32761	3.75413	3.95935	3.95761	4.91603	3.66438	3.80687	3.60291	4.52679	5.00822	4.32211	2.90164	5.50607	5.21726
ENSG00000119686	FLVCR2	1.65039	1.37e-13		7.00593	7.36098	7.58127	7.01575	7.22891	6.94586	7.21723	7.01701	8.08587	7.59397	8.87711	9.489	9.02447	8.95341	8.2854	9.30854	9.33114	9.35566	8.24557	8.15672
ENSG00000277013		1.65002	0.000232879		8.53941	8.01562	8.05394	7.53745	6.56876	7.35468	7.70005	6.77449	8.18468	7.23378	8.39124	10.7587	8.06003	8.33838	7.87163	8.25245	9.66319	10.758	8.59976	8.58864
ENSG00000129673	AANAT	1.64995	0.0018612		4.05401	4.37207	3.27961	3.28577	3.67164	3.84115	4.54687	4.05808	4.47872	2.3656	6.36758	3.66438	4.45888	5.15767	5.57469	6.23772	3.00011	4.01387	5.34886	5.55952
ENSG00000167984	NLRC3	1.64993	0.000113498		6.86672	6.93807	6.16148	6.53276	6.52834	7.71216	6.78202	7.25477	7.7279	6.463	7.80737	6.54973	9.57298	9.18877	9.34289	9.73557	7.22261	7.68242	7.51631	7.57557
ENSG00000123201	GUCY1B2	1.64968	0.0389059		2	2.87607	2.77726	2.36471	2.2852	2.55545	2.59441	2.61107	2.97303	2.89937	2.28482	3.05997	2.58474	4.4064	3.25651	3.59123	3.22252	4.8232	2.25761	2.27203
ENSG00000261884		1.64946	2.9e-06		4.70421	5.43504	5.48956	4.55818	5.21815	6.35682	6.00368	5.49621	5.44231	5.39476	7.93122	4.51126	6.93009	6.92749	7.09346	7.41857	6.32214	7.32439	6.72328	7.37377
ENSG00000228427		1.64909	0.00184183		2.67003	3.52586	3.13079	2.36471	2.90636	2.30429	3.9276	3.36858	3.13992	3.44917	3.06439	4.31554	4.1694	4.52464	4.12885	4.17724	4.41522	5.71749	3.24397	3.41145
ENSG00000147145	LPAR4	1.64829	0.0722102		2.98927	2.87607	2	2.89753	2.72747	3.1204	3.01415	3.6367	2.78426	3.44917	2.52257	2	4.64329	4.20862	5.55046	5.25634	2	2	3.56315	2.69823
ENSG00000104635	SLC39A14	1.64767	0.000195869		8.68741	9.8963	8.00132	8.81505	8.73865	8.70484	7.94657	8.71643	8.66374	8.62184	12.3148	9.47147	9.15668	10.4262	10.209	10.3909	8.91511	8.29036	10.0841	10.5384
ENSG00000189410	SH2D5	1.64765	0.000187626		3.75036	4.48401	4.69443	3.95466	2.2852	4.25006	3.72	4.52268	4.59825	3.95761	5.86115	4.41672	4.80678	6.25638	5.02579	6.21834	5.27322	3.84982	5.29241	6.37246
ENSG00000136573	BLK	1.64616	0.0145338		2.67003	4.31266	4.69443	4.05793	2.52321	4.25006	3.18564	5.06754	4.34839	3.95761	4.01991	4.76258	6.99935	6.65674	5.19165	6.3127	4.93879	3.66469	2.98367	3.62061
ENSG00000173093	CCDC63	1.64508	0.116487		2.47931	2	4.03331	2	2.52321	2.55545	3.6038	2	3.13992	2.3656	4.09553	3.66438	2	3.70662	2.67388	3.32757	5.84151	3.20306	2.25761	2.50081
ENSG00000185885	IFITM1	1.64501	6.73e-18		9.47364	10.5363	9.39679	10.0933	9.45291	9.37772	10.1062	9.488	10.1649	9.45527	11.1702	11.2311	11.3128	11.3709	11.1727	11.6424	12.0309	11.785	11.4056	11.125
ENSG00000188060	RAB42	1.6435	0.00347357		4.41543	5.43504	3.855	4.55818	3.85715	3.84115	5.72646	4.52268	5.53512	3.28812	4.16739	5.95095	6.58432	6.9488	7.77036	6.50083	5.73717	4.16116	4.97131	4.72304
ENSG00000211698	TRGV4	1.6433	0.0113025		2.67003	3.29977	2.77726	2	2.72747	3.26836	3.72	3.21317	3.86715	2.89937	3.85562	2.44533	5.24732	4.52464	4.87784	5.21784	2.41509	3.45226	3.11968	3.96535
ENSG00000269855	RNF225	1.64325	0.000187553		5.24376	6.21278	6.71278	6.40148	5.5497	5.08984	3.9276	5.65564	7.09685	5.77509	6.35225	6.79496	8.34363	6.81596	7.67831	8.89501	7.83311	6.32913	7.34647	7.01495
ENSG00000211721	TRBV6-5	1.64313	0.0157175		2.83846	2	2.30796	3.10467	2.2852	2.7693	2	3.21317	3.2895	3.28812	2.52257	3.82024	4.39177	3.70662	4.47623	4.25535	3.22252	2.52014	3.56315	2.69823
ENSG00000279754		1.64274	0.0695634		3.3653	2.27363	3.13079	2	3.06549	2.55545	3.18564	2.33765	2.78426	2	2.72663	5.10337	2.58474	2.53883	2.26117	2.5881	4.87466	4.52983	2.47612	2.87186
ENSG00000205755	CRLF2	1.64088	0.00444746		3.47162	3.62687	5.18436	4.9824	4.42533	4.67823	4.34451	3.50886	3.86715	3.8463	7.97693	5.21994	5.55397	5.00329	4.62288	5.59358	4.00017	4.99013	4.35205	4.62938
ENSG00000127954	STEAP4	1.64037	0.000323731		7.79647	9.3194	8.33477	8.23831	8.84122	8.29872	8.39852	8.46836	8.96277	8.08561	12.2059	8.60279	8.80346	9.4779	10.299	9.28546	8.71904	8.71675	10.2218	10.3686
ENSG00000259354		1.63966	0.000465683		2.67003	2.50354	3.27961	2.89753	3.67164	2.30429	3.3389	3.21317	3.76866	3.1068	4.23583	3.96089	4.2474	3.80337	4.31297	5.17828	3.58511	5.06688	3.24397	3.80325
ENSG00000143333	RGS16	1.63837	0.0119632		6.34409	7.34624	6.14216	9.20079	6.56876	6.55717	7.64966	6.00275	6.92458	6.28235	11.2504	8.5425	8.03276	8.53082	8.22544	8.97799	6.68204	6.39013	6.63522	7.82302
ENSG00000117560	FASLG	1.63796	2.45e-05		4.36114	4.68479	4.03331	3.44665	3.67164	5.20453	5.19499	4.7658	5.30849	4.15737	5.90385	4.51126	6.76754	6.82751	6.11046	6.86705	5.58517	5.61899	5.42961	5.45421
ENSG00000229391	HLA-DRB6	1.63462	0.0657348		4.46776	7.09617	2	3.10467	3.67164	6.06458	6.04882	4.23011	4.81115	3.44917	5.92473	8.01451	8.60296	7.07043	6.54999	6.11738	3.22252	4.16116	4.35205	4.85303
ENSG00000215498	FAM230B	1.63438	0.588372		2	2	2	2	2	2	2	2	2.3112	4.8768	2	2	2	2	2.26117	2	2	2	3.11968	2.27203
ENSG00000229914		1.63373	0.283629		2.25947	2.27363	2	2	2	2.30429	2	2.61107	2	2	2	2	2.32179	2.29442	3.5775	2.5881	2	2.52014	2.25761	2
ENSG00000126882	FAM78A	1.63351	3.33e-05		7.19628	7.66997	6.76422	6.96351	6.50074	7.33802	7.89806	7.48456	8.19893	6.81308	8.00171	8.21744	9.83853	9.75085	9.44829	10.0822	8.04462	8.32201	7.55881	7.4849
ENSG00000136040	PLXNC1	1.63299	7.61e-07		7.81678	7.07844	6.65944	7.32614	6.88916	7.82999	7.55113	7.71205	8.49302	7.42992	8.20319	8.50278	9.3895	9.6952	10.0234	10.066	8.81614	9.06428	8.19642	7.98303
ENSG00000285946		1.63294	0.0353346		3.25051	3.80987	3.27961	2.36471	2	2	3.01415	2.84083	2.3112	3.1068	4.09553	3.48962	3.69997	3.09219	2.67388	3.00471	3.58511	5.89636	3.11968	3.16673
ENSG00000028137	TNFRSF1B	1.63268	9.71e-06		9.08714	10.4381	9.28236	9.7189	8.73273	9.34892	10.0684	9.37108	10.1901	8.9152	12.1143	10.3315	11.833	11.8805	11.3621	12.0185	10.3386	9.97176	9.918	10.105
ENSG00000166862	CACNG2	1.63244	0.546874		2	3.03154	2.30796	2.65558	2	2	2	2	2	2	2	2	2	2	2	2	2.41509	4.73188	2	2
ENSG00000132357	CARD6	1.63213	3.27e-10		5.96169	7.278	6.06222	6.02185	6.12046	6.02351	6.58157	5.4621	7.18541	6.34511	7.86253	7.74948	8.21365	8.29744	7.88138	8.68526	8.08059	7.24404	7.51013	7.92015
ENSG00000134470	IL15RA	1.63169	1.9e-10		8.04056	8.39794	7.2344	8.12397	7.1243	7.91105	8.01072	7.76897	7.70145	7.14248	9.8035	8.81226	9.60851	9.7764	9.72897	10.0942	8.67265	9.51136	8.55547	8.60102
ENSG00000124107	SLPI	1.63031	0.0102585		9.38798	9.78595	9.54201	9.08024	9.80138	8.06572	10.1715	8.10921	10.3855	8.71983	8.87711	11.7061	9.55392	9.59402	7.81172	9.94009	11.0002	13.5258	9.81028	9.80378
ENSG00000006534	ALDH3B1	1.6294	0.000149192		7.02351	8.07939	7.15953	7.26271	6.3696	6.75832	7.15666	6.37691	8.21304	6.55438	8.01151	8.16023	9.48516	9.67137	9.59174	9.84698	8.22904	7.93873	7.146	6.84828
ENSG00000167083	GNGT2	1.62897	0.000189833		3.83247	5.46263	4.46497	4.69262	3.33916	4.62431	4.60848	3.50886	5.41001	3.8463	4.16739	5.80928	6.52292	6.56313	6.07692	6.56359	5.32213	6.75732	4.97131	5.31073
ENSG00000105835	NAMPT	1.62888	2.14e-05		10.1394	11.2039	10.7379	11.5429	10.9436	10.5245	10.0153	11.0519	10.7801	11.3902	13.8395	13.2776	11.1305	11.7515	11.2659	11.7352	12.2003	10.9701	12.7798	13.2081
ENSG00000171951	SCG2	1.62878	0.0010798		2.83846	3.03154	2.56161	3.44665	2.52321	2.30429	2.59441	2.33765	2.97303	2.89937	3.76588	3.05997	3.58451	3.89404	3.37163	3.00471	4.73716	3.84982	3.24397	3.71482
ENSG00000188505	NCCRP1	1.62851	6e-05		10.9003	10.94	12.01	11.2477	10.343	10.1266	10.8103	10.9904	11.8063	11.3594	10.9195	13.6904	12.7032	11.9248	11.1806	12.3347	13.8207	13.8344	12.1134	11.9594
ENSG00000165474	GJB2	1.62831	0.000216152		11.2467	11.4785	12.0539	11.6506	11.9666	10.963	11.0365	11.3987	13.1942	11.7644	11.7812	14.7612	12.9081	12.7971	11.0847	13.0865	13.7669	12.4722	13.6819	14.472
ENSG00000123700	KCNJ2	1.62783	6.88e-09		6.1172	6.64482	5.36181	6.14423	5.88463	6.70736	6.07087	7.19372	6.59161	6.02557	8.43557	6.81364	7.40873	7.5181	8.34296	8.38866	7.55481	7.24404	8.43024	8.17341
ENSG00000234224	TMEM229A	1.62747	0.0778355		3.1258	3.62687	2.56161	2.36471	3.94167	2.55545	2.32761	2	4.47872	2	3.33788	5.77157	4.5844	3.09219	3.1314	3.70695	2.73706	2	3.74243	5.60943
ENSG00000187559	FOXD4L3	1.62593	0.234524		2	2	2	2.89753	2	2.7693	2.8195	2	2	2	2.72663	2	2.80707	2.93023	4.06186	2.5881	2	2	2.66584	2.27203
ENSG00000129048	ACKR4	1.62524	5.96e-05		7.2117	6.64482	5.66219	5.70932	5.70285	6.85513	7.49515	6.20193	7.18541	5.6809	8.53738	8.23832	7.7807	7.42234	7.82693	7.91011	8.88287	9.46604	6.83619	6.49701
ENSG00000076662	ICAM3	1.62484	1.41e-06		5.27346	5.59319	4.26523	5.50519	4.30287	4.62431	5.15426	4.7658	5.65024	4.41312	6.84391	6.11047	7.09738	6.95933	6.82713	7.04253	5.84151	6.78029	5.10843	5.45421
ENSG00000177464	GPR4	1.6248	0.00524168		3.98388	6.39567	4.6404	5.35106	4.53821	4.82887	5.88423	3.36858	4.70862	4.98587	8.74831	4.97654	5.75426	6.70763	5.91553	6.29432	6.17014	4.52983	5.20335	6.44298
ENSG00000211976	IGHV3-73	1.62477	0.577564		2	2	2	2	2	2.30429	2	2	5.80734	2.3656	2	2	2.99966	2	2.99441	2	2	2	2	2
ENSG00000278030	TRBV7-9	1.62425	0.00327862		3.1258	2.50354	3.13079	2.89753	3.06549	2.7693	2.59441	3.50886	3.95935	4.15737	3.2076	3.66438	5.35694	5.04346	4.12885	5.13761	4.41522	4.63439	2.83349	3.51982
ENSG00000163519	TRAT1	1.62389	0.00113804		5.43987	4.81893	3.75684	4.69262	4.16904	5.82269	4.60848	4.64935	6.42376	4.81901	5.74852	3.66438	7.23775	7.17358	7.4809	7.63126	5.87468	6.26543	5.73514	6.01327
ENSG00000224743	TEX26-AS1	1.62257	0.205393		2.25947	2.50354	2.96482	2	2.2852	2	2.32761	2	2	2	2	2	2.58474	3.23779	3.5775	3.17515	2	2.90164	2.47612	2
ENSG00000253882		1.6224	0.00131241		3.83247	3.29977	3.53787	3.28577	3.5691	3.1204	2	2	3.13992	3.1068	3.76588	4.68357	4.45888	3.97935	3.5775	4.25535	2.73706	5.06688	4.97131	4.47641
ENSG00000112799	LY86	1.62176	2.6e-05		6.21228	6.53214	5.97758	6.12057	5.40836	5.20453	5.78099	5.79919	6.9131	5.97355	6.94958	8.03056	8.39165	8.0037	6.75474	7.56379	7.18344	8.8034	6.20159	5.70435
ENSG00000202533		1.62142	0.0118094		3.1258	3.62687	2.77726	3.7229	4.09716	3.84115	3.72	3.03898	2.78426	3.1068	5.49288	2	4.95361	5.04346	5.66775	5.36603	3.87463	2	3.90187	3.71482
ENSG00000185745	IFIT1	1.62137	4.54e-06		7.82684	7.77274	7.06014	7.29477	7.40296	7.3793	8.36768	7.33236	7.554	7.00671	9.18689	6.98816	9.18668	8.39769	8.95928	9.77919	9.82677	8.40565	10.235	7.9152
ENSG00000275763	C18orf65	1.62123	0.0101802		2.98927	2.87607	2	2.36471	2.72747	2	3.18564	2.84083	2.56704	2	2.28482	3.66438	3.9064	3.09219	2.99441	3.70695	4.00017	3.66469	3.24397	3.02682
ENSG00000078098	FAP	1.62105	0.00224676		5.94333	6.29182	5.32802	5.1319	5.62831	5.27621	6.09259	5.39135	6.76768	4.56147	6.30524	6.38471	7.74753	8.88598	7.26707	8.36243	7.28562	4.63439	5.62515	5.04661
ENSG00000211768	TRBJ2-4	1.61985	0.0298415		2.25947	2.70179	2	2.36471	2	2.7693	3.01415	2.61107	3.13992	2.3656	2.90537	3.29073	4.52301	2.93023	2.84303	4.00705	2.73706	3.45226	2.47612	2.50081
ENSG00000237254	TRBV30	1.61959	0.00643365		2.47931	2.87607	2.30796	2.36471	3.4587	2.30429	3.01415	2.84083	2.56704	2.65703	3.45736	3.29073	3.32152	4.78373	3.75763	4.09465	2.73706	3.20306	3.24397	2.69823
ENSG00000215533	LINC00189	1.61951	0.0608936		2.47931	2.50354	2.30796	2.36471	2.2852	2.9555	3.9276	2	2.3112	2.65703	2.72663	3.29073	2.99966	2.53883	2.48223	3.32757	4.58515	5.13974	2.98367	2.27203
ENSG00000211935	IGHV1-3	1.61884	0.130057		2.98927	3.17188	2.30796	2	2.90636	2	2	2	2.78426	2	2	3.48962	3.9064	4.34344	3.25651	3.00471	2.73706	2.90164	2.47612	2
ENSG00000259207	ITGB3	1.61819	0.0568679		3.3653	5.71291	4.74652	3.44665	3.94167	4.17703	2.8195	3.36858	4.7608	3.28812	7.87867	3.05997	4.08695	5.7738	5.95299	5.70912	2.41509	2	4.65041	4.9336
ENSG00000204791	SMPD5	1.61701	0.0118874		4.12089	4.11818	5.60691	5.64444	4.16904	4.78038	4.60848	4.14666	4.90688	4.41312	6.47059	4.08904	6.55394	7.84797	6.82713	7.15888	3.00011	4.01387	4.50893	4.04004
ENSG00000134594	RAB33A	1.61638	0.000178992		4.41543	3.97224	3.41451	3.59138	3.5691	3.63846	4.02118	3.50886	5.08115	2.89937	3.85562	5.73285	5.69982	5.36208	4.87784	5.76359	5.6247	5.93782	4.04544	4.3646
ENSG00000123609	NMI	1.61436	6.24e-25		8.30786	8.4846	8.33051	8.51277	7.9538	8.19619	8.08845	8.27558	8.54602	8.23119	9.83418	9.53755	9.85731	9.81172	9.61821	10.0646	10.0152	10.7034	9.81655	9.3657
ENSG00000157103	SLC6A1	1.61432	0.000247301		4.51825	4.48401	4.03331	4.15429	4.83191	5.00799	4.60848	3.6367	4.27852	2.65703	4.58974	6.45776	6.33921	5.88851	5.44925	5.86673	6.66318	3.66469	5.64783	4.52922
ENSG00000269125		1.61382	0.213895		2	2.27363	2	2.36471	2	2.30429	2	2.33765	2.78426	2.3656	3.9401	2.44533	2	2.74776	2.48223	2	2.41509	2	2	3.16673
ENSG00000106066	CPVL	1.61328	2.85e-11		9.31845	8.90737	8.26952	9.01437	8.33203	8.80216	9.17263	8.89645	9.62353	8.50758	9.98224	10.4316	10.7425	10.8273	10.6145	11.1648	10.2887	11.1496	9.60395	9.79167
ENSG00000260810		1.61246	0.00190873		2.98927	2.87607	2	3.10467	2.52321	3.1204	3.01415	2.61107	2.97303	2.89937	4.09553	4.41672	3.58451	3.49117	2.26117	4.32945	3.22252	4.16116	3.4644	3.80325
ENSG00000127951	FGL2	1.61157	2.02e-05		10.0218	10.0868	8.88646	9.38832	9.57865	9.81235	9.77287	9.16914	10.0827	9.09335	11.7187	9.03945	11.5007	11.8054	11.7133	12.4678	10.7041	10.3104	9.95711	10.0809
ENSG00000122223	CD244	1.60992	9.74e-06		4.56704	4.81893	4.03331	4.87337	4.30287	5.40971	4.54687	4.58741	5.59383	3.28812	5.40644	5.04135	6.61406	6.50678	6.71169	6.99779	6.24814	6.09267	5.29241	5.58469
ENSG00000119714	GPR68	1.60939	2.96e-10		8.66517	8.91737	7.47722	8.40916	7.61727	8.15399	8.56703	7.76198	8.79464	8.10992	10.3915	10.5052	9.89263	9.85327	9.73031	10.3414	8.83311	9.99158	9.04422	9.78354
ENSG00000205837	LINC00487	1.60925	0.0187563		2.25947	2.27363	2.30796	3.28577	3.2088	2.7693	2.59441	2.84083	3.76866	2	3.76588	2.44533	4.52301	3.23779	3.9916	3.81407	3.41518	2	4.60478	3.62061
ENSG00000150681	RGS18	1.60912	0.000160838		4.46776	4.2507	3.41451	4.15429	3.5691	4.67823	4.41516	4.14666	4.99664	4.33281	5.57444	4.31554	5.97665	6.68241	5.77621	6.9039	4.66315	4.63439	5.34886	4.42159
ENSG00000282851	BISPR	1.60805	5.31e-05		4.18481	5.05475	4.46497	3.10467	4.2375	4.73021	4.8823	4.70875	5.85612	4.06095	6.64433	5.04135	6.56921	6.35544	6.40886	7.03148	5.73717	5.45735	5.69214	4.85303
ENSG00000111348	ARHGDIB	1.60659	1.8e-10		10.3691	10.7162	10.0178	10.3322	9.87307	10.0584	10.5079	9.86938	11.0151	9.91267	11.253	11.907	12.3911	12.437	11.9941	12.6121	11.8284	11.8711	10.7746	11.0406
ENSG00000279281		1.606	0.214535		2.25947	2.27363	2	3.7229	2.2852	2.30429	2	2.33765	2.56704	2.65703	2.28482	2	4.5844	2.53883	3.67038	2	4.66315	2	2.25761	2
ENSG00000205045	SLFN12L	1.60548	0.00039015		4.12089	3.62687	3.27961	4.4099	4.09716	4.87577	5.11235	4.05808	5.03951	4.75881	5.28247	4.08904	6.72727	6.16829	6.36785	6.96329	4.66315	5.33856	5.64783	4.47641
ENSG00000183696	UPP1	1.60403	2.78e-08		7.74969	8.64674	8.50318	7.94694	7.56494	7.69918	8.55535	7.50983	8.63956	7.87488	10.3602	9.61411	9.86661	9.85327	8.76763	10.4698	9.52117	10.0636	8.19257	9.155
ENSG00000142621	FHAD1	1.60272	0.00214838		3.75036	3.97224	3.6515	3.44665	3.5691	4.25006	2.8195	3.03898	5.34313	3.28812	4.30118	3.29073	5.52295	5.72523	5.75516	6.45191	4.58515	5.06688	4.35205	4.58017
ENSG00000229373	LINC00452	1.60259	0.255285		2.47931	2.50354	2	2	2.52321	2.30429	2.8195	2	2	2	3.56769	2	2.32179	2.93023	2	3.70695	2	2	2	3.29427
ENSG00000008517	IL32	1.60233	8.78e-06		10.1109	10.8324	10.147	10.2169	8.99003	9.88724	10.6027	9.99698	11.1732	9.44575	12.1806	11.3958	12.5668	12.1528	11.8048	12.4813	10.7473	12.4805	10.0904	10.5182
ENSG00000238000		1.59919	3.9e-05		2.98927	3.41724	3.75684	2.89753	2.90636	2.55545	4.02118	3.03898	3.66295	2.89937	4.16739	4.59999	4.64329	4.05989	3.9916	3.70695	5.0002	5.2091	4.04544	4.3646
ENSG00000087116	ADAMTS2	1.59906	0.000685947		8.58157	9.49	9.31937	8.72377	8.38204	7.97707	8.88591	8.22053	8.96555	7.7947	9.62679	9.73658	10.5356	11.8578	10.3429	11.357	9.95054	7.17638	8.82543	8.72223
ENSG00000174004	NRROS	1.59715	0.000437267		7.08343	7.81616	6.63201	7.00286	5.70285	6.65454	7.70711	6.80202	7.68129	6.10025	9.18256	7.55234	9.23774	9.42186	9.18264	9.62037	7.33412	7.04975	6.76537	7.01495
ENSG00000108242	CYP2C18	1.59363	0.00224861		6.38548	5.19295	5.54943	5.91587	4.83191	6.08469	4.77892	5.7716	5.56477	6.7982	4.91603	8.67093	6.28476	5.84372	5.34039	6.2757	8.67735	8.05632	6.82629	7.18917
ENSG00000205056	LINC02397	1.59058	0.0519077		2.25947	2.27363	2.56161	2	2.2852	3.1204	2.59441	2	3.13992	2.3656	2.90537	3.29073	3.58451	4.13617	3.67038	2.5881	2	2	2.66584	3.41145
ENSG00000130368	MAS1	1.58894	0.268653		2	2	2	2	2.52321	2	3.18564	2.61107	2.3112	2.3656	2.28482	2	3.99949	2.29442	3.25651	2.5881	2	4.01387	2	2
ENSG00000231240	KLF2P1	1.58644	0.730442		2	2	2	4.62697	2	2	2	2	2	2	2	2	2	2	2	2	2	2	2.98367	2.27203
ENSG00000130477	UNC13A	1.58572	0.00178995		4.24601	3.80987	3.94691	3.44665	4.42533	4.31957	4.48252	3.6367	4.7608	4.06095	5.94532	3.48962	4.69987	5.3935	5.79695	7.34008	4.50269	4.73188	3.82435	5.1514
ENSG00000180871	CXCR2	1.58566	2.03e-08		5.54101	6.79347	6.73873	7.27348	6.00736	6.08469	6.38436	6.96923	7.34773	6.81308	7.71448	8.6188	7.80669	7.80772	7.30377	7.99793	8.94664	8.91659	8.14554	8.25014
ENSG00000164181	ELOVL7	1.58552	5.37e-07		8.36415	8.35072	9.24438	8.72769	8.71783	8.73378	7.95252	8.74862	9.47136	9.16179	9.51934	11.1388	9.91521	9.52122	9.33759	10.051	11.6217	10.758	10.2009	9.89841
ENSG00000249502		1.58542	0.039936		2	2.50354	2.30796	2.65558	2.52321	3.1204	2.32761	2.33765	2.97303	3.1068	3.9401	2.44533	3.32152	3.60291	3.83991	4.17724	3.73712	2	2.83349	2
ENSG00000248996		1.58533	0.000931056		2.83846	3.03154	3.41451	3.44665	3.2088	3.40256	2.59441	3.21317	3.76866	2.65703	4.36369	2.44533	4.64329	4.6856	4.66862	5.21784	4.11565	3.20306	3.35839	4.11106
ENSG00000089505	CMTM1	1.58527	0.0334789		2.67003	4.18596	4.03331	5.26735	4.7405	4.25006	3.9276	3.50886	4.27852	4.15737	5.70089	2.44533	5.20885	6.05496	7.08505	6.91597	2	3.20306	4.81976	4.67697
ENSG00000141433	ADCYAP1	1.58403	0.17311		4.05401	3.72127	3.6515	3.7229	2.72747	2	4.41516	3.03898	3.42501	2.3656	5.70089	3.48962	6.85733	3.49117	2	4.5928	2	2	2	4.58017
ENSG00000283537		1.58356	0.0410588		3.25051	3.89334	3.75684	3.59138	2.52321	2.7693	3.72	2	3.2895	2	3.2076	6.28119	3.32152	3.80337	2.84303	4.09465	5.27322	2.90164	3.56315	3.29427
ENSG00000187672	ERC2	1.58356	0.00170279		2.98927	2.27363	2.77726	2.65558	2.52321	3.1204	2.59441	3.21317	3.54888	3.28812	2.90537	3.48962	3.80687	3.23779	3.37163	3.81407	5.0002	4.52983	3.82435	4.11106
ENSG00000167680	SEMA6B	1.58293	0.114185		8.23047	11.8129	9.88617	10.8883	7.20346	6.78314	8.75583	7.06326	7.95202	6.7371	12.8241	8.75545	11.4947	12.2418	11.2972	12.2478	8.20967	6.19878	7.51631	8.19808
ENSG00000226979	LTA	1.58234	1.47e-05		4.41543	4.63716	3.855	3.84343	3.33916	4.73021	4.83153	5.02143	4.65449	5.03746	5.83931	4.59999	6.14911	5.88851	5.93438	6.69553	5.80756	6.75732	4.45851	5.60943
ENSG00000230881		1.58123	0.182923		2	2	2	2	2.90636	2.55545	2	3.21317	2.3112	2.3656	3.33788	2	2.80707	2.29442	4.19287	2.5881	2	2	3.35839	3.02682
ENSG00000146857	STRA8	1.57982	0.0245741		2.25947	2.87607	2.96482	2.65558	2.52321	2.55545	4.27021	2.33765	2.78426	2.3656	2.52257	3.66438	4.08695	3.49117	2.84303	3.32757	5.22259	4.63439	3.35839	3.02682
ENSG00000125430	HS3ST3B1	1.57877	3.05e-08		6.50297	6.32226	5.48956	6.79437	5.65358	6.90121	6.41916	6.59723	6.84222	6.28235	8.19891	7.66973	8.19901	8.22506	7.93851	9.09414	7.35777	7.58141	6.95916	7.30728
ENSG00000197641	SERPINB13	1.57723	9.56e-05		8.7442	8.46427	9.57659	9.06792	9.01219	9.04468	7.69296	9.32674	10.5686	9.43617	9.18039	11.6765	10.8689	10.0802	8.85926	11.0469	11.8373	10.4953	11.0435	10.8019
ENSG00000147434	CHRNA6	1.57696	0.0918892		2.25947	2.27363	2.30796	2	2.2852	3.74336	2	2	2.78426	2	4.01991	2	3.80687	2.93023	2.99441	3.17515	2.41509	2.90164	2.66584	3.16673
ENSG00000211716	TRBV9	1.57603	0.0285011		2	2.27363	2	2.65558	2	3.40256	3.01415	3.6367	3.54888	2.65703	2.90537	3.66438	4.32139	3.60291	3.83991	3.81407	3.41518	4.90908	3.11968	2.69823
ENSG00000065413	ANKRD44	1.57586	1.06e-05		7.55785	7.01463	6.94226	6.88142	7.02126	7.85362	7.30358	7.11905	7.93509	7.38083	8.54077	7.43665	9.37654	9.36356	9.64563	10.1386	7.96215	7.68242	8.06778	7.97353
ENSG00000092067	CEBPE	1.57482	0.0431864		3.47162	3.41724	2.30796	2.36471	2.2852	2.7693	2.59441	2.61107	3.54888	2.3656	3.56769	3.05997	4.39177	4.58031	2.67388	4.91504	2	4.41709	2.66584	2.50081
ENSG00000262312		1.57072	0.0400102		2.67003	3.41724	3.75684	3.28577	3.2088	4.1001	2	3.36858	4.59825	3.44917	4.78511	2	5.12869	4.58031	5.87708	6.09631	2.41509	3.20306	3.35839	4.47641
ENSG00000267128	RNF157-AS1	1.57039	0.0809956		2	2.27363	2.77726	2	2.52321	2.55545	2	2.61107	2.56704	2.3656	2.28482	2	2.80707	2.53883	3.1314	3.70695	3.41518	3.66469	2	2.87186
ENSG00000261504	LINC01686	1.56763	0.0189703		2.83846	2.50354	2.77726	2	2.72747	3.84115	3.47742	3.03898	3.42501	2.3656	5.79463	3.29073	3.58451	3.49117	3.75763	3.17515	4.11565	3.66469	2.83349	3.29427
ENSG00000014257	ACPP	1.56628	0.000234805		8.69016	8.77056	9.47991	9.20923	8.63776	8.48421	7.82208	9.09872	9.81151	9.3873	8.61653	11.6166	9.86815	9.26295	8.87642	9.89962	11.5995	11.6605	10.559	10.1457
ENSG00000104093	DMXL2	1.56519	4.89e-06		7.26442	7.68175	6.87366	6.9093	7.48973	7.71216	7.40254	7.58308	7.99622	7.34032	8.73655	8.13818	9.18421	9.59571	9.8629	10.1451	8.38104	7.62012	8.11331	7.68436
ENSG00000106948	AKNA	1.56515	1.52e-05		9.15653	9.45951	8.73999	9.29099	8.5121	9.63625	9.2004	9.08758	9.97365	8.94252	10.8672	9.65091	11.5076	11.416	11.4831	11.8099	9.65367	9.20675	9.64116	10.0529
ENSG00000185404	SP140L	1.56465	6.36e-07		7.01475	7.38281	6.16148	6.6365	6.98189	6.97846	6.99306	6.77449	7.68804	6.44401	8.5775	7.129	9.09736	8.753	8.89096	9.44188	8.27324	7.03072	8.04233	7.92015
ENSG00000256902	IQSEC3P1	1.56361	0.154265		2	2.50354	2.56161	2.65558	2.2852	2.55545	2.32761	2.84083	2.97303	2	2.52257	2	2.80707	2.74776	3.25651	2.5881	2	5.27528	2	2.50081
ENSG00000129437	KLK14	1.56306	0.000515276		7.51498	7.14807	7.45392	7.59008	6.97187	5.40971	8.53169	5.19763	6.86623	6.64031	8.59389	9.18996	9.53071	8.89972	7.77036	8.17919	9.94469	7.84378	7.146	7.99716
ENSG00000176788	BASP1	1.56238	8.32e-06		8.74949	9.17049	7.99595	8.5531	7.74035	8.32008	8.3407	7.83043	8.67398	7.86778	10.2723	8.87584	10.3689	10.7724	10.1365	10.9665	9.37526	8.99233	8.55847	8.65846
ENSG00000133574	GIMAP4	1.56232	0.000108381		7.75496	8.56636	7.65125	7.28416	7.9538	7.6528	8.29927	7.60669	8.15574	7.75673	9.19766	7.72995	10.1453	10.3965	9.86536	10.6268	8.84989	7.52812	8.04233	8.41708
ENSG00000215861		1.56115	0.00404375		5.49133	3.97224	4.26523	3.44665	5.81912	4.67823	5.75398	6.18111	5.83194	4.81901	5.65163	6.98816	6.08683	7.17358	7.42868	7.54057	7.19662	7.03072	3.90187	4.17874
ENSG00000132109	TRIM21	1.5609	2.42e-13		8.15269	8.37271	7.4695	7.79828	7.8861	8.07076	8.54357	8.17387	8.42189	8.04208	10.2257	8.34486	9.64679	9.76594	9.72356	10.0687	9.34007	10.04	9.44308	9.3252
ENSG00000119121	TRPM6	1.56074	0.000212836		5.08532	5.54237	4.58426	3.95466	5.43775	5.50231	5.02468	4.05808	5.30849	4.33281	7.76746	7.33691	5.42565	5.42425	5.75516	5.73661	6.39253	4.73188	6.57733	6.37246
ENSG00000231831	MTHFD1P1	1.56008	0.0418683		2.98927	2.70179	2	2.89753	2.72747	2	2	3.21317	3.76866	2	3.67019	3.05997	3.9064	2.53883	2.26117	3.17515	4.22257	4.16116	3.82435	3.96535
ENSG00000035720	STAP1	1.55869	0.00457714		3.3653	3.62687	3.94691	3.10467	3.4587	3.84115	3.6038	3.36858	3.76866	3.72567	5.03605	3.96089	4.99941	5.54109	5.34039	6.09631	3.41518	3.45226	3.97544	2.27203
ENSG00000169413	RNASE6	1.55768	2.65e-05		6.70175	6.7605	5.71543	5.88811	5.9676	6.37325	6.83453	6.51643	7.45455	6.32449	6.51258	8.30582	8.60666	8.53434	7.706	8.88276	8.00022	8.57942	6.57733	6.38684
ENSG00000211448	DIO2	1.55653	4.04e-08		9.54843	10.3355	9.08663	10.3283	9.00729	9.5174	9.28538	9.63112	9.35949	9.97188	10.8992	11.195	11.9393	10.8628	10.0582	11.2225	12.0277	10.028	11.2882	11.4552
ENSG00000263698		1.55569	0.00515158		3.47162	2.27363	2.56161	3.28577	3.33916	3.74336	2.8195	3.36858	2.3112	2.3656	3.67019	2.44533	3.58451	3.70662	4.42384	4.86608	3.00011	4.52983	4.50893	4.11106
ENSG00000196954	CASP4	1.55565	1.71e-11		9.89503	10.1358	9.42902	9.82519	9.48142	9.68973	9.92135	9.7419	10.3625	9.79769	11.5156	11.7619	11.0154	10.989	10.8141	11.2738	11.3526	12.559	10.9434	10.7472
ENSG00000250116		1.55564	0.0222344		2.25947	2.50354	2.30796	2.65558	3.06549	2.55545	2.32761	2	2.56704	2.65703	3.2076	2	2.99966	3.37004	3.1314	4.00705	3.22252	2	3.56315	2.87186
ENSG00000249790		1.55554	0.0649973		3.6633	6.91828	5.0248	5.08377	2.72747	3.1204	4.83153	2.84083	5.73093	2	4.36369	6.35952	7.19902	6.23919	3.47823	6.91597	7.84152	3.84982	6.24686	5.72713
ENSG00000100298	APOBEC3H	1.555	0.000108327		3.25051	3.41724	2.96482	3.84343	3.76738	4.38589	3.82753	3.50886	4.53972	3.95761	4.36369	4.20673	5.52295	5.84372	5.15997	5.36603	4.80755	5.8097	4.35205	3.80325
ENSG00000222041	CYTOR	1.55453	1.99e-06		5.8868	6.97686	5.97758	5.88811	5.49481	5.56089	6.11399	5.71478	6.35754	6.0509	7.36314	8.68114	7.62139	7.40703	6.72257	7.8796	7.54454	8.10262	6.23192	6.28303
ENSG00000197872	FAM49A	1.55448	5.32e-06		6.91463	7.17334	5.99921	6.29981	7.24563	7.0821	7.64966	6.30175	7.21376	6.07579	8.9323	8.07767	8.73404	8.94549	8.61242	9.34025	7.94664	6.9316	7.33952	7.42344
ENSG00000256128	LINC00944	1.55344	0.011353		2.47931	2.87607	2.77726	2.36471	2.2852	2.7693	2.32761	2	3.2895	2.65703	3.2076	2	3.80687	3.70662	3.83991	3.91379	3.41518	2.90164	2.83349	3.02682
ENSG00000163565	IFI16	1.55335	3.12e-16		10.2777	10.7304	9.42303	10.6896	9.72146	10.252	9.87824	10.4276	10.5465	10.0176	12.4638	11.7504	11.3607	11.664	11.5801	11.8347	11.7394	11.4528	12.0309	11.819
ENSG00000013725	CD6	1.55269	2.53e-05		8.37789	8.54393	7.76294	8.57067	7.37284	8.61439	8.41585	8.23576	9.83907	8.21448	8.89839	9.32624	10.8865	10.6774	10.4942	10.9379	9.58268	9.9817	9.05487	8.85228
ENSG00000266970		1.55207	0.00332623		2.47931	4.86101	3.75684	4.24462	3.33916	3.63846	3.3389	4.3838	3.54888	3.59403	6.81063	5.61005	5.0438	4.46673	4.31297	3.91379	4.58515	4.29479	4.04544	5.08239
ENSG00000145283	SLC10A6	1.55206	1.61e-07		6.28699	5.43504	6.08262	6.55058	5.11273	5.77399	5.23461	5.87893	6.35754	5.08727	7.05753	8.38287	6.75424	6.11274	7.03353	7.25708	7.41526	7.52812	7.6001	7.35194
ENSG00000197471	SPN	1.55165	9.6e-05		8.26784	7.9489	7.2615	7.77573	7.27035	8.41046	8.32244	8.45541	9.11334	7.66949	9.20194	8.29921	10.5317	9.91412	10.4134	10.8981	8.05911	8.99233	8.56742	8.97158
ENSG00000211751	TRBC1	1.5513	8.14e-07		7.87122	7.85832	7.06014	7.54635	6.96179	8.29872	8.07214	8.00644	8.73067	7.8317	8.73359	9.73413	9.79699	10.3055	9.05927	9.5072	8.95054	10.1847	8.17706	8.38162
ENSG00000184731	FAM110C	1.55069	2.84e-20		8.3915	8.498	8.45312	8.70002	8.21804	8.13484	8.40721	8.24582	8.7437	8.13973	9.74159	10.6051	9.56729	9.11293	9.79877	9.98664	9.86028	10.3319	9.95256	10.0233
ENSG00000180667	YOD1	1.55033	2.59e-05		8.00116	7.81616	8.36424	8.09391	8.14417	7.91666	8.03897	8.25581	8.4579	8.3276	8.1598	9.96463	9.43604	8.85809	8.1984	9.37128	11.3925	10.1976	9.14331	8.81554
ENSG00000224689	ZNF812P	1.55016	0.0933183		2.25947	2.50354	2.77726	2.36471	2	3.40256	2.32761	2.61107	4.41502	2.3656	2.52257	4.20673	5.42565	3.37004	2	3.32757	2.41509	4.16116	3.97544	3.51982
ENSG00000122694	GLIPR2	1.55002	5.14e-06		8.77047	9.66052	8.22432	7.86388	7.94359	8.26828	9.12863	7.97049	9.83907	8.09782	10.6933	9.95205	10.435	11.0189	10.1274	10.8851	10.004	10.3455	9.17098	9.21467
ENSG00000232709	MARK2P9	1.54992	0.0415644		2.83846	3.41724	2.56161	2.65558	3.06549	2	2	3.6367	3.2895	2.3656	3.45736	2.44533	4.5844	3.97935	3.25651	4.00705	2.41509	2	4.73757	4.30527
ENSG00000154127	UBASH3B	1.54987	6.63e-12		6.27235	7.22259	7.60263	6.82397	6.56876	6.72027	5.9332	7.34177	7.44661	7.1774	8.75416	8.75061	8.24726	8.00878	8.10166	8.36683	9.05912	8.72861	8.37694	8.43449
ENSG00000197405	C5AR1	1.54878	0.00350949		5.41343	7.40431	6.02052	7.06616	5.9676	5.12909	7.10416	5.31695	8.19419	6.02557	8.34937	8.79357	8.64679	9.41805	8.13463	8.77749	7.20967	6.75732	5.81746	6.48369
ENSG00000131979	GCH1	1.54873	3.33e-10		8.32569	8.37996	8.4134	8.64304	8.09427	8.51046	7.63493	8.49812	8.37663	8.67574	11.1048	9.34882	9.79699	9.79564	9.71131	10.4749	9.66556	9.20251	9.31255	9.53182
ENSG00000239040		1.54836	0.114888		2	2.70179	2	2	3.06549	2.9555	2.32761	2.33765	2.56704	2	3.56769	2.78514	2.99966	2	3.5775	3.46542	2	2	3.65558	3.02682
ENSG00000166741	NNMT	1.54827	0.000246584		9.13242	11.1487	9.29116	9.88082	9.00729	8.71132	9.66828	8.85761	9.4694	9.21597	12.6448	12.0687	10.0217	10.9929	10.0869	10.3074	10.5574	10.0232	10.7868	11.36
ENSG00000171551	ECEL1	1.54789	0.00311045		4.12089	5.92612	4.98199	5.17848	3.5691	4.38589	4.19188	3.21317	5.19929	5.03746	6.59306	4.83748	7.6432	6.25638	5.4228	7.08593	5.58517	4.01387	5.26333	5.50783
ENSG00000143520	FLG2	1.54786	5.92e-05		12.4014	11.8041	12.8349	12.4604	12.0008	11.5861	12.777	12.2234	12.1702	12.9328	12.9191	14.6278	13.0473	13.3295	12.6252	12.9998	14.9278	15.2724	13.652	12.5282
ENSG00000165457	FOLR2	1.5462	0.000879137		7.20401	8.19904	7.41422	6.7488	5.98761	6.58567	8.1826	6.62833	8.4015	6.70555	7.60228	9.21124	10.1478	9.67776	8.80396	9.00084	9.20316	8.57942	7.42078	6.29832
ENSG00000279314		1.54566	0.000936953		4.05401	3.72127	3.6515	3.95466	3.2088	3.1204	3.18564	4.7658	4.53972	4.41312	4.58974	6.07995	3.69997	4.46673	3.83991	4.81541	6.00021	5.39918	5.07535	6.17116
ENSG00000101445	PPP1R16B	1.54521	1.34e-05		7.24206	7.38281	6.65944	6.89543	7.34207	7.84185	7.64966	7.39699	8.15086	7.08235	8.36091	8.03852	9.76917	9.45946	9.40333	10.066	8.52378	7.65783	7.6571	7.96397
ENSG00000126759	CFP	1.54476	5.88e-05		7.63996	8.0971	7.37339	7.38691	6.42936	7.02081	7.61255	6.61287	7.13688	6.55438	9.87633	9.10155	8.89415	9.65039	8.40509	8.8673	7.92305	8.57942	6.52928	7.2997
ENSG00000187653	TMSB4XP8	1.54392	0.000222816		8.33979	8.98791	8.45704	9.08024	7.11523	7.01034	7.78921	7.24477	7.91221	6.96735	9.40323	9.93296	9.968	10.3562	9.9337	10.4113	8.87059	9.45537	7.53468	7.8124
ENSG00000236024	PRRX2-AS1	1.54354	0.16612		2	2.50354	2	2.36471	2.2852	2	2.32761	2.84083	2	2.89937	3.9401	2	2.80707	2.53883	2.99441	2	2.73706	2	2.25761	3.51982
ENSG00000105989	WNT2	1.54349	0.0906866		3.83247	3.62687	2.56161	2.36471	4.7405	2.7693	4.10905	3.03898	4.53972	2	3.9401	5.95095	4.32139	6.78074	4.31297	4.00705	4.58515	3.20306	2	2.50081
ENSG00000171916	LGALS9C	1.54168	0.0333799		3.47162	5.802	3.41451	4.75542	2.2852	5.53189	2.59441	3.86272	4.27852	3.8463	4.36369	6.98816	5.2848	6.07448	2.26117	4.39993	6.34599	6.23249	5.34886	5.91746
ENSG00000241657	TRBV11-2	1.54111	0.0713637		2.25947	2	2.30796	3.10467	2	3.1204	3.6038	3.6367	2.56704	2	3.45736	2.44533	4.52301	3.70662	4.42384	4.17724	3.73712	2	2.83349	2.87186
ENSG00000166750	SLFN5	1.54097	4.09e-05		8.80901	9.17883	7.8666	8.17654	8.71182	8.97637	8.82234	8.39792	8.87081	8.23119	10.8087	8.43203	10.1718	10.1861	11.0436	11.3069	9.11916	8.12074	9.75521	9.73939
ENSG00000009790	TRAF3IP3	1.54012	0.000463434		6.76584	6.59583	6.25434	6.49646	6.04605	7.6662	6.17635	7.11905	8.08075	6.68952	8.2453	6.33388	9.14399	9.08674	9.1588	9.56009	7.39254	7.03072	7.42078	7.63099
ENSG00000164733	CTSB	1.53996	1.8e-07		12.5976	13.7735	13.4526	13.232	12.9265	12.4946	12.9522	13.006	14.0699	13.4874	13.5346	15.0738	15.2102	15.3218	15.1175	15.6359	14.5482	14.35	14.1335	13.8271
ENSG00000234814	SVIL2P	1.53964	0.00106852		3.83247	3.29977	2.30796	2.36471	3.4587	4.1001	3.18564	2.84083	2.97303	2.65703	4.09553	3.66438	3.80687	4.63392	4.12885	5.33039	4.00017	4.63439	3.65558	4.11106
ENSG00000123454	DBH	1.53852	0.0411098		4.18481	4.48401	4.11483	4.69262	3.33916	4.78038	4.02118	4.45491	4.95246	3.95761	4.73869	2	6.56921	5.56888	6.7758	7.50903	2.73706	2.90164	4.60478	4.11106
ENSG00000082074	FYB1	1.53616	0.000468377		7.61117	8.46086	7.84884	8.93859	8.01847	8.11053	7.76912	8.53961	8.59714	8.52576	9.34438	7.84333	10.5711	10.2961	10.7444	11.1192	8.59019	7.67018	8.92162	8.58864
ENSG00000225217	HSPA7	1.53522	3.36e-05		8.66237	9.97385	9.36798	9.31985	8.64723	8.86454	8.93483	9.06218	7.43862	8.88031	10.4303	9.59534	11.4495	10.4234	10.4974	11.9323	10.0189	9.37087	9.5717	9.95138
ENSG00000211752	TRBV27	1.53514	0.0330192		2.25947	2.70179	2.56161	2	2.52321	3.52532	2.59441	2	2.78426	2.3656	2.90537	2.78514	4.08695	3.23779	3.25651	4.17724	2	3.66469	2.83349	3.02682
ENSG00000189051	RNF222	1.53456	5.9e-05		6.80704	6.96726	7.80653	7.44522	6.24209	6.51334	6.29351	6.88161	8.37245	7.21149	7.21841	9.06305	8.9002	8.28493	7.39505	9.21635	9.86441	9.01187	8.14155	7.92015
ENSG00000256199		1.53448	0.0916122		2.67003	2.27363	2.30796	2	2.2852	2.30429	2.32761	2.33765	2.78426	2	2.72663	3.05997	2.32179	2.29442	2.48223	2	4.11565	3.45226	2.66584	2.50081
ENSG00000211772	TRBC2	1.53391	8.44e-06		8.73888	9.09316	8.45312	8.58803	7.76954	9.3322	9.29008	8.66861	10.0051	8.62605	9.43996	10.5052	11.3514	10.6254	10.5357	11.1534	10.2466	10.9998	9.00743	9.23865
ENSG00000217555	CKLF	1.53269	0.000172395		3.1258	3.62687	2.77726	3.10467	2.2852	4.31957	3.18564	3.03898	3.2895	2.89937	4.01991	4.68357	4.45888	4.58031	4.62288	4.81541	4.11565	4.01387	4.11219	3.51982
ENSG00000136490	LIMD2	1.53161	0.000138968		9.70785	10.2756	9.49711	9.82152	7.78678	9.2071	9.65739	8.84111	9.99423	8.87323	11.1258	10.5379	12.0434	11.6401	11.1855	11.7875	10.3341	10.5845	8.80287	9.39267
ENSG00000243650	RN7SL834P	1.53017	0.017122		2.98927	2	2.56161	2.36471	2.52321	3.63846	3.3389	2.61107	2.78426	2.65703	3.9401	2.44533	3.80687	2.93023	4.36947	4.17724	4.22257	2	3.74243	3.29427
ENSG00000271797		1.52894	0.0100983		2.67003	2.50354	2.30796	2.36471	2.90636	2.55545	2.59441	2.33765	3.13992	2.65703	2.52257	3.96089	3.459	3.37004	2.67388	3.91379	3.87463	2	3.35839	3.41145
ENSG00000139970	RTN1	1.52872	7.01e-05		6.91463	6.94787	6.18053	6.73328	5.9473	7.16941	6.79533	6.82904	7.36469	6.48175	7.85166	7.43665	8.85731	9.05516	9.0267	9.37785	6.58518	7.41525	7.08913	7.00566
ENSG00000153064	BANK1	1.5276	5.27e-06		4.82947	5.4897	4.46497	5.1319	4.95901	4.67823	6.02643	5.06754	5.19929	5.47179	5.57444	5.88185	7.45877	6.91672	7.1184	7.43544	6.32214	5.61899	5.81746	6.28303
ENSG00000211790	TRAV8-4	1.52752	0.0455282		3.25051	2.27363	2	2	2.2852	3.40256	2.8195	2	2.3112	2.89937	3.33788	2.78514	3.459	3.97935	3.91775	3.70695	2.41509	2	3.24397	3.29427
ENSG00000172817	CYP7B1	1.52612	3.26e-12		5.51638	6.11184	5.93333	6.07205	5.92671	5.77399	5.19499	5.39135	6.51773	4.8768	7.81298	7.34976	6.56921	7.31976	7.08505	7.50903	6.98511	7.1936	7.30427	7.16434
ENSG00000010671	BTK	1.52495	7.66e-07		7.10836	6.69221	6.60406	6.38171	6.25866	6.9125	6.90987	7.06326	7.39802	5.94681	8.24114	7.81581	8.62138	8.82102	8.70863	9.27612	7.59517	7.76536	6.98611	7.22962
ENSG00000164604	GPR85	1.52386	0.0017394		3.3653	5.25739	2.96482	3.44665	2.90636	4.25006	3.82753	3.36858	3.2895	3.44917	5.79463	5.04135	4.95361	4.91943	5.39585	5.53214	3.87463	5.45735	3.74243	4.11106
ENSG00000172575	RASGRP1	1.52181	6.16e-15		7.82684	7.20636	7.2344	7.50126	7.13332	8.05556	7.07172	8.07576	8.10618	7.47739	8.80854	8.92818	9.04373	8.62978	9.13659	9.66935	8.92701	8.87451	9.45438	9.42439
ENSG00000173559	NABP1	1.5207	3.09e-05		8.21524	9.41783	8.91519	9.00147	8.75041	9.37976	9.1391	9.65208	9.89559	9.18771	12.1613	9.31972	10.6323	10.8712	11.0947	11.2267	8.95054	9.93384	10.165	10.2128
ENSG00000181074	OR52N4	1.52032	0.0246327		2.47931	2	2.30796	2.65558	2.90636	2.9555	2	2.61107	2.3112	3.28812	3.67019	2.44533	3.80687	3.89404	2.84303	3.91379	2.73706	2.90164	2.98367	2.69823
ENSG00000248318		1.52028	0.699851		2	2	2	2	2	2	5.11235	2	2	2	5.54776	2	2.32179	2	2	2	2.41509	2	2	2.69823
ENSG00000258227	CLEC5A	1.52026	3.88e-06		6.55226	5.82345	6.12259	6.19042	6.6589	6.18121	6.68528	6.39511	6.64811	6.62353	7.32437	7.20168	8.12346	7.56715	7.1184	9.52898	6.77281	7.91816	7.3942	7.62494
ENSG00000054967	RELT	1.51913	1.53e-08		6.89566	7.20636	7.2615	7.59008	6.68365	7.02081	7.00456	6.68858	7.47812	6.7371	8.81973	7.99827	8.94478	9.0527	8.96387	9.45436	7.92305	7.51449	7.79556	7.93
ENSG00000111252	SH2B3	1.51806	3e-05		7.82182	8.58531	7.53019	8.09997	7.53124	8.34112	8.28047	7.91483	8.63607	7.42992	9.95838	8.57569	9.72214	10.4129	10.1846	10.5241	8.50272	7.52812	8.68172	8.90819
ENSG00000028277	POU2F2	1.518	0.000132553		5.8868	6.64482	5.99921	5.39117	6.06501	6.73307	5.34731	5.90456	6.56251	6.75262	8.75707	6.11047	8.34363	8.13498	7.90067	8.3402	6.71903	6.35995	6.44114	6.65981
ENSG00000284731		1.51725	0.0684801		2.25947	2.70179	2.30796	2.36471	2.2852	2	2	2.84083	2.97303	3.28812	2.28482	3.29073	2.58474	2.29442	2.84303	2.5881	4.58515	4.01387	3.11968	3.02682
ENSG00000188101	ALOX15P2	1.51699	0.364849		3.25051	2.87607	2.30796	2	2	2.9555	2	2	2	2	3.85562	2	2.32179	2.53883	2	2	2	2	4.11219	4.04004
ENSG00000168899	VAMP5	1.5163	5.56e-05		9.42153	10.4674	9.51035	9.77113	8.45574	8.66534	10.303	8.48968	9.37003	9.1413	11.1002	11.2543	11.3873	11.4251	10.5061	11.2779	10.7783	11.9256	9.06543	9.36024
ENSG00000104894	CD37	1.51499	0.00015151		8.4865	8.94698	8.30034	8.31328	7.85919	8.53259	8.7761	8.55182	9.48693	8.16314	10.0586	8.95366	11.1234	10.883	10.6612	10.9694	8.91909	9.29713	8.30742	8.45511
ENSG00000211792	TRAV14DV4	1.51429	0.155192		2	2.27363	2.56161	3.28577	3.06549	2.30429	2	2.33765	2.3112	2.3656	2.72663	2	3.16955	3.49117	4.25417	3.59123	2	2	3.65558	2
ENSG00000154874	CCDC144B	1.51294	0.0395617		2.25947	2.70179	2.56161	3.44665	2	3.1204	2.8195	2.33765	2	3.1068	3.85562	2.78514	2.58474	2.53883	2.99441	3.91379	2.41509	3.66469	4.50893	3.71482
ENSG00000041982	TNC	1.51135	9.58e-05		10.6928	10.8305	10.3394	10.1084	10.5657	10.4216	9.55354	9.30043	10.9708	9.06256	12.8311	10.3037	11.2824	12.6897	11.8903	12.6211	11.1269	10.1565	11.3935	11.1548
ENSG00000279191		1.51104	0.0427071		2.25947	2.27363	2.30796	3.28577	2.2852	2.7693	2.32761	2.33765	2	2.3656	3.45736	2.44533	2.80707	3.80337	3.25651	3.17515	2.73706	2	2.66584	2.87186
ENSG00000162891	IL20	1.50955	0.0872902		2.98927	3.62687	2.56161	6.40148	3.2088	2.55545	4.10905	2.61107	2	2.3656	7.37836	4.31554	2.99966	2.53883	3.1314	3.32757	2	2.90164	4.04544	6.13753
ENSG00000168658	VWA3B	1.50864	0.0535041		2.47931	2.27363	2.56161	2.36471	2.90636	2.55545	2.59441	2	2.97303	2	2.28482	2	2.99966	2.29442	3.5775	3.70695	3.00011	4.16116	3.35839	2.69823
ENSG00000100911	PSME2	1.50479	1.38e-11		10.9992	11.1396	10.3709	11.1311	10.6229	10.8647	11.3534	10.9112	11.1181	10.9422	12.1613	12.2786	12.2844	12.4342	12.0968	12.5551	12.4188	13.6799	11.7758	12.0506
ENSG00000175352	NRIP3	1.50361	0.00163475		4.41543	3.89334	3.855	3.10467	5.07581	3.84115	4.34451	4.45491	6.35754	4.06095	6.36758	5.95095	6.28476	6.22179	6.39532	6.57886	5.41524	6.01732	4.50893	4.62938
ENSG00000110031	LPXN	1.50358	2.31e-05		7.93765	7.30873	6.81389	6.95014	7.2785	7.71861	7.58217	7.59886	8.27266	7.30918	8.44282	8.2792	9.68583	9.81317	9.39995	10.0795	8.67735	7.74215	7.66268	7.8544
ENSG00000137648	TMPRSS4	1.50232	0.000149983		8.41834	9.47144	8.61947	8.88693	7.10611	9.3343	8.59393	8.50233	9.45562	8.7472	9.18689	11.8662	9.48717	9.51051	9.06141	9.69935	10.2994	11.1363	9.84013	10.4088
ENSG00000248099	INSL3	1.5023	0.0197597		2	3.29977	3.27961	2.36471	3.4587	2.55545	3.18564	2.84083	3.76866	2.89937	4.09553	3.96089	4.32139	4.96197	4.66862	4.25535	3.41518	2	3.56315	2.50081
ENSG00000275216		1.50099	0.116013		2	2.70179	3.75684	3.28577	3.2088	2.30429	2.59441	2.33765	2	2.89937	2.72663	3.29073	2	3.37004	3.47823	2	5.05909	4.99013	2.98367	3.16673
ENSG00000204165	CXorf65	1.50096	0.0672646		2.83846	2	2.30796	2.36471	2	2.55545	2.8195	2.61107	2	2.89937	2.90537	2	4.1694	3.23779	3.1314	3.17515	2.73706	2	2.66584	3.16673
ENSG00000158014	SLC30A2	1.49913	0.00971966		5.05143	4.11818	5.36181	4.24462	3.33916	3.74336	5.11235	4.45491	4.046	5.18201	4.83009	6.11047	4.8574	5.26349	4.79776	4.32945	7.89907	6.9316	4.35205	4.62938
ENSG00000280248		1.49877	0.0224586		2.83846	2.70179	2.96482	2.65558	3.4587	3.40256	2	3.03898	3.42501	2.89937	5.03605	2	4.2474	3.49117	4.12885	3.81407	3.00011	2	3.97544	4.58017
ENSG00000240710		1.49827	0.199537		2.47931	2.27363	2.77726	2	2	3.63846	2	2	2	3.59403	2.72663	2	3.32152	2.93023	4.66862	4.39993	2.41509	2	2.83349	3.16673
ENSG00000257512		1.49819	0.0941027		2	2.87607	2.77726	2.65558	2	2.30429	3.47742	2.33765	2.56704	3.28812	2.28482	3.82024	4.1694	2.93023	2.26117	3.00471	4.58515	4.16116	2	3.16673
ENSG00000261471		1.49728	0.279663		2	2.70179	2	2	2.52321	2	2	2	3.54888	2	2.52257	2	3.16955	2.53883	3.75763	3.59123	2	2	2.47612	3.29427
ENSG00000026950	BTN3A1	1.4969	9.38e-06		9.50371	8.90737	7.94113	8.43337	9.11813	9.66991	9.37894	9.21339	9.48693	9.27626	9.82865	9.15011	11.3025	10.907	11.6123	11.4092	9.44593	10.5194	10.1855	10.093
ENSG00000279320		1.49587	0.00301717		3.25051	3.89334	2.30796	3.44665	3.5691	2.9555	2.8195	3.75413	4.2051	3.44917	5.31448	3.05997	4.45888	5.04346	5.02579	4.7629	2.73706	3.45226	4.69465	4.76768
ENSG00000135905	DOCK10	1.49514	4.84e-05		7.83682	7.67587	6.76422	7.7059	7.33428	8.34946	7.41982	7.73366	8.6976	7.52335	8.92195	7.78776	9.74248	9.73714	10.0145	10.4198	7.92305	8.39824	8.62284	8.61331
ENSG00000174013	FBXO45	1.49504	3e-05		8.50852	7.95377	8.88355	8.60091	8.268	8.23268	8.25662	8.73797	9.45759	8.88384	8.75416	10.9139	9.57865	9.31105	8.51248	9.96791	11.4117	10.6807	9.68978	9.74777
ENSG00000229921	KIF25-AS1	1.49496	0.180896		2.83846	2.87607	2	3.10467	2	3.26836	2	2	2	2.3656	3.76588	2.78514	3.16955	2	2.67388	4.25535	2	4.01387	2.83349	2.27203
ENSG00000072694	FCGR2B	1.49372	1.93e-08		7.40523	7.79461	7.12059	6.73328	6.56876	7.35468	7.47047	7.2647	7.52413	6.60655	8.01638	8.72125	8.77412	9.12468	8.24444	9.84698	8.47054	8.62455	8.06357	8.0296
ENSG00000127249	ATP13A4	1.49353	8.58e-06		7.26442	7.08733	7.7245	6.66949	7.91251	6.92371	7.25625	6.43083	7.60485	7.30918	7.83521	9.88742	8.04373	7.67337	7.44848	8.16408	9.44868	8.93206	9.22853	8.74194
ENSG00000212232	SNORD17	1.493	0.251117		2	2.70179	3.13079	2	2	3.1204	2.32761	2	2	2.3656	2.52257	2	2	3.09219	3.5775	2.81139	2	2	3.90187	3.88657
ENSG00000255267		1.49224	0.062995		2.47931	4.37207	2.56161	2	2.52321	2.7693	2.32761	3.21317	4.59825	2.89937	3.56769	4.90868	2.99966	2.29442	3.47823	3.17515	4.00017	5.45735	4.73757	5.11731
ENSG00000146232	NFKBIE	1.49171	6.31e-09		8.63403	8.77332	8.32196	8.52183	7.67395	8.24166	8.67535	8.30475	8.88263	8.17471	10.0657	10.0119	9.92859	10.0236	10.009	10.6694	9.07347	10.5631	8.52823	9.27196
ENSG00000255398	HCAR3	1.4909	4.22e-06		5.82797	5.82345	5.5198	6.21297	4.53821	5.64453	5.06918	6.48279	5.44231	5.71299	7.80737	6.07995	6.3744	6.05496	7.49366	7.46861	6.7551	7.93873	7.246	6.64792
ENSG00000086730	LAT2	1.48958	4.83e-06		6.99705	7.9489	7.69167	7.57275	6.64636	7.25174	7.50328	7.48456	8.1606	7.37081	9.72531	8.43806	9.37871	9.63896	8.64139	9.90871	8.47054	8.10262	7.71194	7.82302
ENSG00000236939	BAALC-AS2	1.48944	0.0230714		3.57064	2.50354	4.40142	4.48594	3.4587	3.1204	3.47742	3.03898	4.47872	3.8463	3.45736	4.68357	5.45882	4.91943	3.75763	3.17515	6.8582	3.20306	5.37628	3.51982
ENSG00000124479	NDP	1.48933	0.000248934		3.25051	4.42913	4.03331	3.84343	5.37835	3.93273	4.48252	4.58741	4.95246	4.8768	5.31448	5.91681	5.93011	5.9104	5.12758	7.26654	5.17012	4.63439	5.32091	5.58469
ENSG00000051523	CYBA	1.48816	0.000166052		11.3828	12.4409	11.8611	12.0565	10.2404	10.6722	11.5639	10.7641	12.1894	11.1615	12.5189	13.742	13.5285	13.6659	12.8387	13.6761	12.5615	13.4339	11.1356	11.0468
ENSG00000166428	PLD4	1.48774	0.0036318		6.56433	7.8479	7.83688	7.94694	5.86312	6.5281	6.27463	5.4621	7.23236	6.463	7.89992	8.11578	9.24963	9.49972	8.35	9.74067	7.19662	8.12074	5.87626	6.48369
ENSG00000082397	EPB41L3	1.48621	1.58e-05		7.25701	8.01562	7.13043	7.09072	7.69845	7.77538	7.50328	8.18959	8.38912	7.55909	8.81135	7.95688	9.44434	10.0373	9.35344	10.357	8.94664	7.54163	8.76447	8.30796
ENSG00000228918	LINC01344	1.48578	0.366017		2	2	3.13079	2	2	2.30429	2	2	2.78426	2	2.52257	2.44533	2	2.29442	2.48223	2	2	2	3.4644	3.88657
ENSG00000160712	IL6R	1.48537	1.08e-08		8.56365	8.70854	8.21972	8.3895	8.16189	8.67532	8.23725	8.34275	8.62907	8.18046	10.1819	9.97504	10.0587	10.3819	10.3974	10.6586	9.06272	8.92176	8.58515	9.26225
ENSG00000174145	NWD2	1.48334	0.0221163		2.25947	4.11818	3.41451	2.65558	2.2852	2.9555	2.32761	3.03898	3.86715	2.65703	3.2076	5.10337	3.58451	3.23779	3.1314	4.86608	5.0002	3.20306	3.65558	3.80325
ENSG00000120949	TNFRSF8	1.4832	0.000100474		5.68057	6.16319	4.52585	4.87337	3.5691	4.67823	5.34731	4.45491	5.67764	4.06095	6.53991	6.38471	6.85733	6.99049	6.32563	7.14868	5.41524	6.63663	5.53069	5.93714
ENSG00000272081		1.48312	0.0215082		2.67003	2.27363	2.96482	2.65558	2.72747	2.55545	2.32761	2.84083	3.54888	3.44917	2.90537	3.66438	3.459	3.89404	5.02579	4.17724	3.41518	3.20306	2.98367	2.27203
ENSG00000267474		1.48262	0.102425		2.47931	2.50354	2	2	2.2852	2	3.01415	2.33765	2.3112	2.65703	3.06439	2	2.58474	3.09219	3.9916	3.00471	2	2.52014	2.47612	2.87186
ENSG00000158125	XDH	1.48227	7.7e-06		6.25756	7.41141	7.47722	7.19635	7.58478	7.41943	6.27463	7.16219	7.34773	7.66949	8.81135	7.94845	8.64319	7.27828	8.54657	8.8735	7.8582	7.77683	9.87779	9.42613
ENSG00000102445	RUBCNL	1.48001	1.87e-05		6.8471	7.41141	6.47107	6.02185	6.64636	6.88983	7.04968	6.74642	6.85428	6.34511	8.34163	7.87034	8.64679	8.77404	8.14276	9.43351	7.23544	6.01732	7.52858	7.71318
ENSG00000115085	ZAP70	1.47715	0.000151104		8.79372	8.99265	8.09971	8.60518	7.34982	9.09014	8.89212	8.47265	9.13079	7.81701	9.80491	9.04341	11.0607	10.6427	10.69	11.0592	8.80758	9.30111	8.51903	8.99992
ENSG00000249863		1.47702	2.5e-08		4.12089	3.80987	3.855	3.95466	4.78693	4.82887	4.02118	3.6367	4.53972	4.4892	5.11086	5.69307	5.08687	5.26349	5.44925	5.53214	5.6247	5.06688	6.20159	5.81484
ENSG00000238837	LINC02031	1.47658	0.116284		2.67003	2.50354	2.77726	3.28577	2	3.26836	2	3.36858	2.97303	2.3656	2.28482	4.20673	3.459	2.29442	2.48223	2.32381	5.6247	2.52014	3.35839	3.02682
ENSG00000281756	C2-AS1	1.47629	0.157452		2	2.50354	2.96482	2.36471	3.33916	2.30429	2	2	2.3112	2.65703	3.2076	2	3.16955	3.80337	3.5775	4.25535	2	2	2.25761	2.69823
ENSG00000204538	PSORS1C2	1.47469	0.000468932		8.99209	8.51457	8.65397	7.72956	8.16629	7.33802	8.8417	8.17387	8.68752	8.4373	9.20408	10.5698	9.76586	8.9079	7.87163	8.71321	10.893	11.3101	8.79781	9.00226
ENSG00000113273	ARSB	1.47163	1.76e-07		6.46486	7.36098	6.25434	6.45921	6.00736	5.95963	6.68528	6.46568	7.38145	5.80517	7.47356	7.72009	8.06543	8.63308	8.39151	8.7808	7.8582	7.35532	7.47251	7.51139
ENSG00000062096	ARSF	1.47154	0.00695912		6.42571	7.62183	7.81874	7.80572	6.87848	6.45275	7.13589	7.44144	8.09606	8.0609	6.30524	10.6303	8.10786	7.65404	6.78621	7.16901	7.98511	10.376	8.59685	9.07511
ENSG00000185507	IRF7	1.47151	2.5e-05		9.93158	10.2291	10.2016	10.4531	8.63776	8.97098	9.96027	9.21595	9.60045	8.99239	12.2297	10.0419	11.144	11.356	11.1577	12.0066	10.155	11.4546	10.5746	9.93434
ENSG00000243811	APOBEC3D	1.47132	0.00341516		2.98927	3.72127	2	3.10467	2.90636	2.9555	3.47742	3.03898	3.2895	3.28812	3.85562	3.05997	4.08695	4.4064	4.95371	4.86608	3.73712	3.20306	2.98367	4.24339
ENSG00000163661	PTX3	1.4712	0.00114752		4.74718	6.54511	4.58426	4.48594	5.11273	3.93273	5.58038	5.62513	5.23662	4.8768	12.5986	6.48131	6.49121	7.33603	7.47447	7.50104	4.58515	4.99013	6.10655	6.65981
ENSG00000260899		1.47008	0.0241987		2.98927	2	2.77726	3.7229	2.52321	3.26836	2.32761	2.61107	2.56704	2.3656	3.06439	4.31554	2.32179	3.09219	3.25651	3.17515	3.73712	4.16116	3.11968	4.47641
ENSG00000229873	OGFR-AS1	1.46963	0.0173996		4.82947	5.15963	3.94691	4.55818	4.42533	4.9212	3.18564	4.14666	4.81115	4.24775	6.85483	3.05997	5.75426	5.86629	7.12662	6.73696	4.32211	2.52014	4.93489	4.47641
ENSG00000141480	ARRB2	1.46836	2.5e-06		9.40317	9.90009	9.63648	9.71693	8.51555	9.18166	9.50779	9.08478	10.0569	8.88031	11.66	10.9763	11.3809	11.4421	10.7813	11.433	10.3665	10.4918	9.38689	9.47406
ENSG00000154978	VOPP1	1.4678	3.84e-09		9.17828	9.71172	8.9517	8.96207	9.10215	9.04211	9.83701	9.04788	9.88828	8.85537	10.1992	10.682	11.1382	11.2191	11.208	11.2768	10.8747	10.6405	9.67053	9.79032
ENSG00000238057	ZEB2-AS1	1.46674	0.103818		2.98927	2.50354	2.30796	2	2.2852	3.26836	2	2	2.78426	3.72567	3.56769	2.44533	3.459	4.05989	3.75763	4.7629	2.73706	2	2.47612	2.69823
ENSG00000211945	IGHV1-18	1.46508	0.48382		3.57064	2	2	2	2	2.30429	2	2	2.56704	2	2	2	3.459	2	2	4.00705	2	2	3.82435	2.27203
ENSG00000050438	SLC4A8	1.4647	0.00300533		3.98388	5.22553	4.03331	3.7229	4.42533	4.51002	3.82753	4.7658	5.30849	4.41312	5.28247	4.31554	6.35691	6.56313	6.38165	6.85456	5.11568	2.52014	5.50607	5.34059
ENSG00000257446	ZNF878	1.46465	0.0477078		2.67003	2.50354	2.30796	2.36471	2.72747	3.93273	2	2.33765	2.56704	2.65703	4.83009	3.48962	3.32152	3.09219	2.99441	2.32381	2.73706	2.90164	3.35839	3.80325
ENSG00000260710		1.4642	0.0694281		2.98927	2.50354	3.41451	2.65558	3.06549	2.9555	2.32761	2.61107	2.78426	2.65703	2.28482	3.48962	2.32179	3.37004	2.67388	2.5881	3.58511	5.85368	3.35839	2.69823
ENSG00000159753	CARMIL2	1.4639	0.00283008		7.59361	8.27493	7.5376	8.1299	5.88463	7.5625	7.69296	7.19372	7.74095	6.6569	8.86636	7.15851	10.1039	9.69678	9.57532	10.1793	7.34599	7.30867	7.25341	7.58184
ENSG00000256967		1.46385	0.0306515		5.58905	6.68051	5.45867	5.57649	5.52252	6.30634	3.72	5.56211	5.67764	4.98587	8.32601	4.08904	6.93009	7.19157	8.10997	7.75741	4.41522	2	6.55351	6.89933
ENSG00000106302	HYAL4	1.46381	0.0101357		5.51638	4.31266	5.68906	5.17848	5.07581	4.01884	4.66756	4.14666	6.23378	4.06095	4.16739	6.97163	6.69979	4.63392	4.06186	6.09631	8.14318	6.8029	5.67015	6.01327
ENSG00000196371	FUT4	1.46345	0.000133211		6.01541	5.96522	5.93333	5.88811	5.67843	6.23617	6.00368	5.62513	6.19638	5.58013	7.36314	6.35952	7.65039	7.91446	8.13463	8.50115	6.36945	5.13974	6.00481	6.5102
ENSG00000279694		1.46242	0.0575792		2.98927	3.03154	2.30796	2	2.90636	2	2	2.84083	2	2.65703	3.45736	2.78514	2.80707	3.09219	3.25651	4.17724	3.00011	2	2.66584	3.41145
ENSG00000271984		1.46221	0.183201		2	2.50354	2.30796	2	2.2852	2.7693	2	2.33765	2	2.3656	3.67019	2	2.32179	2.53883	3.1314	2.5881	2	2	2.47612	2.69823
ENSG00000168229	PTGDR	1.46201	0.00756632		3.83247	3.97224	3.6515	2.65558	3.94167	4.38589	4.54687	3.75413	3.86715	4.15737	4.16739	3.82024	5.80673	6.37131	5.62197	6.11738	4.66315	4.01387	3.97544	2.87186
ENSG00000170961	HAS2	1.46129	0.00364633		5.94333	7.59091	6.14216	6.96351	6.00736	6.32336	5.48506	5.59396	6.80543	6.50025	9.75913	7.2436	6.99935	8.85527	7.30377	7.97503	6.22261	6.16427	6.60077	6.84828
ENSG00000178752	ERFE	1.46129	0.023838		2.67003	3.17188	3.41451	3.59138	2.52321	3.1204	2.32761	2.61107	2.3112	2.3656	4.53646	2.44533	3.58451	4.78373	2.48223	4.00705	3.00011	3.20306	3.24397	3.88657
ENSG00000060558	GNA15	1.4606	1.06e-05		9.97742	10.0349	10.2942	10.4196	9.1113	9.55931	9.85618	9.69494	10.1913	9.42895	11.0315	12.7401	10.4454	10.5979	10.1181	10.8549	11.3629	12.25	10.7707	11.1521
ENSG00000159618	ADGRG5	1.45993	0.00150149		4.51825	5.12551	4.58426	4.9824	4.3654	5.00799	5.27316	5.23851	6.03626	5.31338	5.70089	4.97654	7.17925	7.00073	7.03353	7.82941	5.45964	5.13974	4.40626	6.10311
ENSG00000148965	SAA4	1.45933	0.106171		2.25947	3.29977	3.27961	3.28577	2.90636	3.40256	2.32761	3.03898	4.12774	3.59403	5.24975	2	2.80707	3.49117	4.91627	2	3.22252	2	4.93489	5.65767
ENSG00000002933	TMEM176A	1.45889	0.00027564		8.19986	9.49	8.34748	8.32368	7.95888	8.03505	9.82895	8.29509	8.64304	7.01959	9.84791	10.5323	10.625	10.5987	10.1284	11.0023	9.3371	8.59894	8.62855	9.18617
ENSG00000198851	CD3E	1.45776	0.00034356		7.66818	8.22344	7.2344	7.87098	6.79006	8.62815	8.73871	8.44235	9.41955	8.13973	9.13855	8.41379	10.7247	10.1543	10.2234	10.6658	8.92701	9.57843	8.4465	8.5824
ENSG00000253196		1.4576	0.000134688		4.61423	5.43504	4.6404	2.36471	4.3654	4.9212	4.8823	4.05808	5.23662	4.33281	6.76504	5.80928	5.35694	5.19381	5.12758	6.07493	6.14317	5.93782	5.53069	6.70642
ENSG00000249852		1.45622	0.0412514		2.25947	3.52586	2.77726	2.36471	2.90636	3.1204	2	2.33765	3.42501	2.3656	4.58974	2	2.58474	3.60291	3.83991	3.32757	2.73706	3.66469	3.4644	4.30527
ENSG00000270806	C17orf50	1.45499	0.0152808		3.1258	3.03154	3.13079	2.89753	3.76738	3.74336	2.59441	2.84083	3.2895	2.3656	5.03605	2.78514	3.32152	2.74776	4.47623	4.25535	2.73706	5.39918	3.65558	3.96535
ENSG00000241889		1.45459	0.00222822		4.05401	3.41724	4.74652	3.7229	3.4587	3.63846	3.72	3.96371	3.95935	4.63029	3.2076	5.69307	4.8574	5.12059	4.31297	4.7629	6.70066	5.76433	4.35205	4.42159
ENSG00000251179	TMEM92-AS1	1.45431	0.0399332		2.67003	2.70179	2.77726	2	2.52321	2.30429	2.8195	2.84083	3.95935	2	2.52257	3.29073	3.58451	3.80337	3.37163	3.46542	3.41518	2	3.82435	4.62938
ENSG00000186470	BTN3A2	1.45294	3.18e-06		9.36057	9.27923	8.58055	8.72377	8.34372	9.45505	9.75426	9.19274	9.76117	9.07186	9.83556	9.3836	10.3369	11.275	11.2668	11.4388	9.73719	11.3071	10.2434	10.0642
ENSG00000152495	CAMK4	1.45273	0.00122759		4.86892	4.77559	3.75684	4.55818	4.78693	6.32336	4.41516	5.27826	6.17731	4.81901	6.30524	4.31554	6.94186	6.90586	7.35364	7.41005	5.73717	6.19878	5.69214	6.04988
ENSG00000214313	AZGP1P1	1.45213	0.00182978		6.76584	5.98438	7.51525	6.61972	6.19121	5.56089	7.18726	6.33982	7.01328	7.05757	5.98563	8.65549	8.45466	7.36008	6.17528	7.34008	9.35778	9.40083	7.23855	7.17266
ENSG00000064201	TSPAN32	1.45123	0.00289021		6.33002	7.09617	6.69963	6.7176	5.75049	7.03121	6.56613	6.68858	7.20437	5.99979	8.54415	6.16965	8.53849	8.61985	8.82684	9.5032	6.00021	6.78029	6.23192	6.31346
ENSG00000073756	PTGS2	1.4506	0.00236784		4.05401	4.53689	3.27961	8.47595	3.4587	4.44929	6.31214	4.45491	4.12774	3.59403	9.43996	5.61005	6.32129	6.29016	5.36839	7.12807	5.22259	6.12891	5.32091	5.72713
ENSG00000137474	MYO7A	1.44838	0.000992592		6.14959	7.5529	5.57846	6.53276	6.39979	7.23385	7.06074	6.88161	7.84129	6.463	7.11317	7.40005	9.05732	9.04035	9.10574	9.48305	6.8582	7.41525	7.38748	6.96789
ENSG00000105383	CD33	1.44612	9.1e-06		6.31582	6.54511	5.79178	5.96983	5.37835	6.70736	7.07172	6.49971	7.01328	6.12431	7.74415	7.15851	8.17924	8.35044	8.06364	8.6993	6.93882	8.1824	6.47958	6.88926
ENSG00000133805	AMPD3	1.44302	4.55e-07		8.54855	7.84266	7.60263	7.84234	7.71656	8.32853	8.19771	8.00051	8.75016	7.80961	8.13761	9.21475	9.58992	9.6175	10.0837	10.5896	9.30704	9.78562	8.72236	8.8235
ENSG00000111886	GABRR2	1.44273	0.075892		2	3.17188	2.30796	2.65558	2.2852	3.1204	2	3.03898	2.97303	3.1068	4.09553	2	2.80707	3.37004	4.42384	4.09465	2.41509	2	3.56315	3.51982
ENSG00000171522	PTGER4	1.44102	2.97e-05		7.53351	7.45327	6.71278	8.03817	6.76708	7.63246	7.53535	7.60669	7.92941	7.07001	9.40137	7.73975	9.23295	9.03288	9.57382	10.0373	8.10875	7.92848	7.77511	7.8544
ENSG00000277734	TRAC	1.43819	4.41e-05		9.09756	8.77332	8.04357	8.7355	7.8428	9.2321	9.44797	9.03343	9.85716	8.70395	9.53809	9.85398	11.2149	10.8761	10.585	11.0674	9.83311	11.0384	9.04208	9.05274
ENSG00000065911	MTHFD2	1.43693	2.85e-16		7.66258	8.01096	7.94113	8.14171	8.44492	8.49927	8.07214	8.31434	8.73394	8.3276	10.3025	9.53755	9.38519	9.54764	9.49824	10.1386	9.7662	9.29713	9.2379	9.57485
ENSG00000103044	HAS3	1.43592	0.000268221		8.90464	8.48796	8.93496	9.54095	8.21804	8.96828	8.25662	8.99518	9.38257	8.64696	11.3508	11.2806	8.83222	9.48521	9.67114	9.39951	7.89099	10.4831	10.4259	10.9593
ENSG00000234789		1.4355	0.0387631		3.25051	3.03154	2.56161	2.65558	4.16904	2.7693	2.8195	3.75413	2.97303	3.59403	6.13647	2.78514	4.2474	3.49117	4.62288	3.70695	3.41518	2	3.4644	4.04004
ENSG00000211791	TRAV13-2	1.43446	0.0838327		2.67003	2.50354	2	2	2.72747	2.30429	3.01415	3.03898	2.56704	3.28812	2.28482	3.29073	4.1694	3.37004	4.12885	4.32945	2.73706	2	2.66584	2.27203
ENSG00000104856	RELB	1.43374	1.61e-05		9.44945	9.7556	9.38657	10.0516	8.45933	9.10005	9.41602	8.81432	9.17472	8.60055	11.8834	11.1088	10.625	10.6972	10.3251	10.7626	9.56755	11.2752	9.20579	9.75472
ENSG00000089041	P2RX7	1.43273	9.6e-05		8.73622	7.54647	7.2881	7.24093	7.47563	8.11053	7.03853	7.2647	8.90598	7.52335	9.50033	8.3891	9.52289	9.34961	10.1181	10.2454	8.57008	9.02154	8.09692	8.0296
ENSG00000139329	LUM	1.43196	0.0012198		10.0065	9.12373	8.89802	9.7189	8.89785	9.07011	9.48949	9.48163	10.6199	8.80043	9.99956	11.3605	11.1092	12.1999	10.2205	11.5231	11.6902	8.66214	9.89685	8.85228
ENSG00000177989	ODF3B	1.43149	5.2e-07		10.4396	11.4743	10.5261	10.9897	9.55369	9.92676	10.3216	9.64449	10.2357	9.8437	12.0972	11.1645	11.6941	12.2574	12.6623	12.0633	11.307	11.857	11.3526	11.1678
ENSG00000211669	IGLV3-10	1.42981	0.377689		2	2	2.56161	2	2.52321	2.30429	2	2	3.42501	2	2	2	2.99966	3.60291	2.48223	3.91379	2	2	3.24397	2
ENSG00000119912	IDE	1.42615	0.000344277		10.0031	10.0655	10.6771	10.2744	10.076	10.025	9.90457	10.6139	10.8779	10.7879	9.9971	12.4669	11.3196	10.6386	10.265	11.1924	13.1118	12.8893	11.4923	10.8732
ENSG00000172867	KRT2	1.42552	0.0401781		13.7389	10.9871	12.7242	11.2874	14.5274	11.7438	14.1489	11.9476	12.8652	12.5409	15.1825	14.8933	9.6963	13.9003	13.9819	12.2697	14.2292	16.5609	12.9727	12.6254
ENSG00000254887		1.42499	0.0816909		2.25947	2.87607	2.56161	2.36471	2.52321	2.30429	2	2.33765	2.78426	2	3.67019	2.44533	2.99966	3.23779	3.25651	3.17515	3.22252	2	2.47612	2
ENSG00000235994		1.42483	0.0838389		2	2.70179	2	3.44665	2.2852	2.9555	2.32761	2	5.56477	2.65703	4.58974	2.78514	2.99966	2.53883	2.67388	3.46542	2.41509	3.45226	2.98367	2.69823
ENSG00000211746	TRBV19	1.42403	0.000952371		3.1258	3.62687	2.30796	2.89753	3.5691	4.17703	3.47742	3.21317	4.41502	2.89937	4.30118	3.96089	4.75431	5.26349	4.19287	5.13761	4.66315	4.73188	3.65558	4.17874
ENSG00000144136	SLC20A1	1.42384	9.35e-07		8.22668	8.8033	8.59127	9.19514	8.45933	8.94372	8.35425	8.32861	9.27231	8.33792	10.4592	9.60877	10.2778	10.6362	10.6563	10.9795	9.3868	9.21099	8.83781	9.44515
ENSG00000204616	TRIM31	1.42303	0.00219526		4.12089	3.89334	4.98199	3.59138	3.85715	4.25006	4.60848	3.96371	4.47872	4.15737	5.03605	5.77157	4.8574	4.63392	4.47623	4.96238	5.41524	7.38559	4.60478	4.30527
ENSG00000272463		1.42028	0.00877379		2.47931	3.80987	2.77726	3.44665	4.09716	3.63846	4.19188	2.84083	3.54888	2.65703	5.11086	3.05997	4.99941	4.4064	3.91775	5.6525	4.32211	2.90164	3.74243	4.62938
ENSG00000168016	TRANK1	1.41957	9.98e-06		7.63996	8.36907	7.38165	7.42604	7.61727	7.93339	7.92857	7.68272	8.35982	8.06712	8.81415	7.44864	9.68758	9.43135	10.0805	10.3279	8.48672	8.42764	9.22288	8.71939
ENSG00000226508	LINC01918	1.41916	0.0636285		2.98927	3.17188	2.30796	3.10467	3.2088	3.1204	3.6038	3.36858	3.13992	2.3656	2.72663	4.20673	2.80707	2.74776	2.67388	2.81139	4.50269	6.16427	3.4644	2.87186
ENSG00000204261	PSMB8-AS1	1.41844	3.87e-08		7.02351	6.74934	5.66219	5.46818	6.12046	7.0821	7.3494	6.53295	6.98065	6.40526	8.18166	7.54118	8.07615	8.19417	7.77559	8.06995	7.69138	8.8034	7.75436	7.8283
ENSG00000154016	GRAP	1.41798	0.000646633		4.05401	5.01803	3.27961	3.44665	3.4587	3.52532	3.18564	3.6367	4.53972	3.28812	4.23583	4.08904	5.45882	5.22907	5.4228	5.76359	4.50269	5.33856	5.00683	4.17874
ENSG00000237372		1.41646	0.0251898		2.98927	2.87607	3.94691	2.36471	2.90636	2.55545	3.3389	2.61107	3.42501	3.28812	3.06439	4.08904	4.52301	3.97935	3.9916	4.96238	3.00011	5.06688	2.25761	2.87186
ENSG00000185947	ZNF267	1.41571	1.93e-10		6.65738	6.80429	6.69963	6.56818	7.00171	7.3793	6.58157	7.05183	7.58328	6.96735	8.83912	7.49566	8.46694	8.32215	8.47756	9.12307	8.25446	7.7882	7.94038	8.07471
ENSG00000185880	TRIM69	1.41558	5.46e-13		8.51475	8.92731	8.35588	8.52634	8.53269	8.49552	9.18532	8.87716	9.34247	9.00541	10.0503	9.7439	10.0382	10.0886	10.2119	10.2644	9.59019	11.091	10.3834	10.1884
ENSG00000178934	LGALS7B	1.41469	0.160449		13.9632	12.6614	14.748	15.4585	14.3929	13.0769	9.61487	14.7088	13.9011	15.4151	14.2826	17.126	11.8604	14.0118	12.7267	13.5817	15.8329	18.0847	12.982	14.1054
ENSG00000105122	RASAL3	1.41393	0.000251601		8.12445	8.4846	8.012	8.62213	7.51754	8.77767	8.86713	8.31434	9.24281	7.90991	9.33661	8.76508	10.7475	10.5368	10.4831	10.9004	8.529	9.24854	8.50668	8.64954
ENSG00000144959	NCEH1	1.41289	0.00729074		5.94333	6.27635	5.29343	6.36167	7.43247	5.72359	6.40187	5.35463	7.60485	5.64809	7.14021	6.45776	7.91223	8.33029	8.9821	9.00084	7.38104	4.52983	6.66888	6.79536
ENSG00000137101	CD72	1.41268	0.0013887		6.92402	6.16319	6.18053	6.07205	6.00736	6.9125	6.27463	6.73217	5.67764	6.34511	5.83931	7.41235	8.31675	8.80942	8.12235	8.89806	7.28562	7.10539	5.6021	5.91746
ENSG00000231940	RPS7P3	1.41243	0.0638123		2.25947	2.87607	2	3.10467	2.2852	2.55545	3.01415	2	2.56704	2	3.06439	3.48962	2.99966	2.93023	2.99441	2	4.11565	2.90164	2.66584	3.16673
ENSG00000059377	TBXAS1	1.41237	0.000322127		6.10072	6.81503	6.85004	7.00286	6.33876	6.19977	6.78202	6.53295	7.82912	6.85681	7.87867	7.76874	8.83854	8.94549	8.83187	9.18675	7.41526	6.75732	6.65775	6.68331
ENSG00000072858	SIDT1	1.41111	9.77e-07		5.51638	5.64227	5.14609	5.08377	5.75049	5.91541	5.27316	5.27826	6.07799	5.50881	6.25665	5.47581	7.48316	6.98018	7.28186	7.78401	6.36945	6.16427	6.80626	6.8061
ENSG00000167895	TMC8	1.41069	0.00199145		9.22653	9.66201	9.01146	9.36081	8.201	9.64474	9.35891	10.0029	9.85115	8.15733	10.4212	8.83072	11.7538	11.3763	11.6061	11.8435	9.53938	9.62359	9.00523	9.27583
ENSG00000110852	CLEC2B	1.40914	0.00118895		9.54995	8.71142	8.26952	8.77393	8.01847	8.32008	9.62048	8.67979	9.22898	8.25862	8.65141	10.7184	9.45054	9.39882	9.19637	9.58866	11.3199	11.8082	9.37165	9.04596
ENSG00000070729	CNGB1	1.40845	0.00361371		2.67003	4.63716	4.03331	4.4099	3.76738	3.63846	3.72	2.61107	2.97303	4.75881	4.83009	3.66438	5.12869	5.04346	4.12885	5.91566	5.6247	5.66908	4.45851	4.3646
ENSG00000233665		1.40841	0.0477078		2.98927	2.70179	2	2.89753	2.2852	3.1204	3.47742	2.84083	3.54888	2.65703	2.72663	2.44533	4.2474	3.89404	4.66862	4.86608	3.22252	2	3.24397	3.29427
ENSG00000145569	OTULINL	1.4079	1.74e-05		7.15698	6.50586	5.71543	6.85298	6.39979	7.1788	7.22708	7.06326	7.50131	6.6569	7.01921	7.62814	8.66467	8.90245	8.81925	9.20409	8.26701	7.76536	7.4404	7.27672
ENSG00000248874	C5orf17	1.40769	0.156473		2.25947	2.27363	2	2.65558	3.06549	2.9555	2.32761	3.96371	2.3112	2	2	3.05997	2.80707	3.23779	3.25651	2.81139	4.58515	4.90908	2.25761	2.50081
ENSG00000226012		1.40738	0.0692158		2	2.50354	2.56161	3.28577	2	2.30429	2.32761	2.61107	3.13992	2.65703	3.2076	2.78514	2.58474	4.20862	2.48223	3.91379	3.41518	2	2.98367	3.02682
ENSG00000124216	SNAI1	1.40638	0.0225728		4.51825	5.88592	4.6404	7.04117	4.69252	4.38589	5.58038	5.15555	5.62231	4.4892	8.74831	6.2541	5.69982	7.53229	6.35391	6.36649	4.11565	4.41709	5.34886	6.79536
ENSG00000114455	HHLA2	1.40617	0.186253		2.25947	2.87607	2	2	2.52321	2.30429	2.32761	2.61107	2	2.3656	2.52257	2.78514	2	3.60291	2.99441	3.81407	2	2	2.25761	2.50081
ENSG00000230667	SETSIP	1.40606	0.244416		2.25947	2.27363	2.77726	2	2.52321	2	2	3.03898	2	2	2.28482	2.78514	3.80687	2.74776	2	3.46542	2	2	2.66584	2.50081
ENSG00000184988	TMEM106A	1.40426	0.00105898		5.18245	6.12916	4.58426	4.8156	5.40836	5.95963	6.11399	5.19763	6.2152	5.18201	7.61519	4.83748	7.41719	7.45249	7.42868	7.81658	5.45964	6.01732	5.95111	5.97571
ENSG00000254017	IGHEP2	1.40367	0.131265		2.67003	2	2	3.10467	2.2852	2.9555	2	2.33765	2	3.28812	4.23583	2.44533	3.58451	2.93023	2.84303	2.81139	3.58511	2	2.98367	2.27203
ENSG00000148344	PTGES	1.40342	0.000141159		9.80001	10.0406	8.62644	8.39937	8.69061	8.91874	9.89378	8.54776	9.52137	8.51214	11.3142	11.6072	9.59552	9.93962	9.8192	9.89505	10.2434	11.6644	9.85239	10.174
ENSG00000227825	SLC9A7P1	1.40305	0.142936		2	3.72127	2	2.89753	3.33916	2.30429	2.32761	2	3.13992	3.1068	3.2076	2.44533	4.32139	3.49117	3.37163	5.25634	3.00011	2	2.47612	2.87186
ENSG00000143110	C1orf162	1.40164	5.98e-09		7.53964	8.01096	7.1499	6.93666	7.24563	7.97707	7.86057	7.50983	8.27266	7.27734	8.79443	9.03149	8.9002	9.44266	9.34466	9.3154	9.10176	9.43742	7.8794	8.20622
ENSG00000223345	HIST2H2BA	1.40156	0.0287518		2.83846	2.70179	2	2.89753	2.90636	2.7693	2.32761	3.03898	2.78426	2.65703	3.76588	2	2.80707	2.93023	4.12885	3.46542	2.41509	2.90164	4.176	3.80325
ENSG00000146859	TMEM140	1.40146	1.82e-06		6.79685	7.49395	5.91068	6.51472	7.05959	6.77078	7.42839	6.39511	7.58328	6.89926	8.2286	7.31086	8.8227	8.38602	8.77549	9.33127	7.81614	7.7882	7.88419	7.85957
ENSG00000160593	JAML	1.40123	1.47e-05		9.27872	9.45264	8.69762	8.64304	8.18808	9.53942	9.31801	9.2388	9.86612	8.63864	9.83832	10.102	11.2335	10.8975	10.8462	11.4272	9.92107	10.9513	9.2172	9.33636
ENSG00000169427	KCNK9	1.39794	0.0304855		2.83846	2.70179	2.56161	2.65558	2	2.55545	2	2.61107	2.3112	3.1068	3.45736	2.44533	2.99966	3.80337	2.84303	3.59123	3.00011	3.66469	2.47612	2.87186
ENSG00000246526	LINC002481	1.39767	0.000554733		4.18481	4.11818	3.75684	2.89753	3.94167	4.96525	4.02118	4.23011	4.90688	3.59403	4.99715	4.90868	6.14911	5.6229	5.39585	6.13814	3.87463	5.71749	4.35205	4.85303
ENSG00000243449	C4orf48	1.39644	0.0205369		6.9701	7.36098	6.35843	5.77141	5.43775	5.91541	7.63493	5.97882	7.88308	6.58937	6.38276	9.65351	6.78071	7.58087	6.56216	7.04253	8.17015	10.0232	6.26164	6.29832
ENSG00000147234	FRMPD3	1.3964	0.0148757		3.91016	3.72127	3.41451	3.7229	3.06549	3.93273	2.8195	3.50886	2.97303	3.8463	5.54776	2.44533	4.99941	4.78373	4.9902	5.43479	3.58511	2	3.65558	4.52922
ENSG00000236543		1.39562	0.117279		2.98927	3.29977	2.56161	2.65558	2.52321	2.30429	3.72	2.84083	2.56704	2.89937	5.37643	2	2.32179	3.09219	3.1314	3.00471	5.17012	2	2.83349	2.87186
ENSG00000169469	SPRR1B	1.39556	0.0128855		11.2378	11.4873	13.0904	12.5831	11.5948	11.7199	10.883	12.3425	13.2761	12.7719	10.1085	15.0183	13.0502	12.5566	10.6463	13.1595	14.7703	14.5998	13.1519	13.5079
ENSG00000254558		1.39527	0.027077		4.05401	4.11818	3.13079	3.44665	3.2088	3.1204	3.72	2.84083	2.97303	2.65703	4.16739	5.73285	3.69997	4.13617	3.37163	3.59123	6.02996	2.52014	3.65558	3.29427
ENSG00000110218	PANX1	1.39384	3.09e-12		7.28644	7.58464	7.58843	7.68186	7.15117	7.61182	6.93413	7.10807	7.7279	7.28803	9.57654	9.39604	8.20391	8.44345	8.59476	8.8673	8.52378	8.33759	8.61998	8.69648
ENSG00000155749	ALS2CR12	1.39374	0.0919516		2.25947	2.50354	2	2	2.72747	2.9555	2	3.03898	2.97303	2.65703	2.52257	2.78514	2.99966	3.89404	3.1314	4.00705	2	2	3.65558	3.02682
ENSG00000132514	CLEC10A	1.39305	4.36e-05		8.51785	8.96879	7.92427	8.3028	7.6553	9.03954	8.66451	8.45541	8.93182	8.21448	9.0319	9.45075	10.1209	10.4253	9.7357	10.7618	9.0699	10.9776	8.54645	8.71084
ENSG00000236383	CCDC200	1.3918	0.00724144		3.91016	5.34894	3.94691	3.44665	4.48288	5.0495	4.83153	4.3838	4.65449	4.4892	6.59306	3.48962	5.88201	6.3394	6.76531	6.60892	3.87463	4.01387	5.0415	4.9336
ENSG00000112494	UNC93A	1.39102	0.00842097		6.89566	7.54001	8.35169	8.334	8.1924	6.77078	6.04882	8.03573	8.44997	8.83729	7.30857	10.8189	8.43813	8.3624	6.12694	8.78739	9.73267	9.86835	10.1099	8.74473
ENSG00000272636	DOC2B	1.39086	1.38e-06		7.80158	9.20765	8.06423	8.68397	7.9487	8.7869	8.66451	8.18437	8.65343	8.33277	10.8136	9.31972	9.80023	8.96653	10.5617	9.40166	9.06272	9.05018	10.3018	10.0141
ENSG00000204525	HLA-C	1.39075	0.000246206		12.4266	12.9616	12.5145	12.922	12.2287	13.1975	14.4787	12.2374	13.1156	13.357	14.5448	13.5269	14.9194	15.6345	14.068	15.0713	13.9321	14.7547	13.3382	13.0885
ENSG00000124201	ZNFX1	1.39074	6.48e-12		9.52701	9.66498	9.22156	9.15202	9.46366	9.88437	9.69337	9.57636	9.91298	9.58662	11.6984	10.034	10.8338	10.9064	11.3049	11.5251	10.3868	10.7609	10.7512	10.7367
ENSG00000283227	SPRR5	1.39044	0.0337453		4.74718	3.97224	5.22164	3.95466	2.90636	3.40256	4.41516	3.96371	6.40749	4.15737	4.48114	6.92086	5.69982	4.05989	2.67388	6.25683	6.84152	10.7109	6.37472	6.13753
ENSG00000229618		1.3894	0.196289		2	2.27363	2.56161	4.24462	2	2.30429	3.47742	2.33765	3.13992	3.1068	2.28482	3.29073	2.80707	2.29442	3.83991	5.81608	3.22252	3.66469	3.35839	2
ENSG00000262406	MMP12	1.38912	0.0267061		6.14959	5.15963	5.74133	5.85981	5.21815	6.92371	6.40187	6.32091	8.58634	5.99979	7.26009	6.83207	8.28935	6.30676	7.89587	10.1399	6.58518	7.96904	6.03953	6.48369
ENSG00000175121	WFDC5	1.38836	0.00208584		11.0207	9.44402	10.9801	10.1987	9.82938	9.44147	10.369	9.8645	10.6761	9.6017	10.1852	12.8854	11.0307	10.8388	9.71541	10.8705	12.6293	12.7898	10.4655	10.8079
ENSG00000128285	MCHR1	1.38828	6.44e-05		4.46776	4.37207	3.27961	4.4099	2.90636	4.1001	4.27021	4.05808	4.85981	3.72567	4.83009	5.80928	4.8574	5.29711	5.66775	6.21834	4.80755	4.90908	5.07535	4.81099
ENSG00000227212	PFN1P6	1.38681	0.194352		2	2.27363	2.56161	2.36471	2.2852	2.9555	2	2	2	2.65703	2.52257	2	2.58474	2.74776	3.83991	3.17515	2	2	2.66584	2.69823
ENSG00000211750	TRBV24-1	1.38647	0.193555		2.98927	2	2	2	2.72747	3.1204	2	2.33765	2	2	2.52257	3.05997	3.32152	3.23779	2.67388	3.70695	2.73706	2	2.25761	2.27203
ENSG00000230438	SERPINB9P1	1.38563	0.0295315		4.51825	4.48401	2.96482	3.95466	3.76738	3.26836	2.32761	3.03898	4.12774	5.03746	5.96561	2.44533	6.12865	4.8756	5.06052	5.56319	4.32211	5.2091	2.83349	4.85303
ENSG00000139433	GLTP	1.38535	0.000676663		12.4823	11.5665	12.3906	12.3011	11.3168	11.5892	11.7548	11.7171	12.5383	12.0101	11.4052	14.7143	12.9786	12.3038	11.7383	12.6906	14.0753	14.4592	12.8637	13.1175
ENSG00000166501	PRKCB	1.38194	6.72e-06		8.21141	7.03316	6.90837	6.97674	6.83495	7.62561	6.78202	7.55907	7.37309	7.28803	8.15539	7.98186	9.2039	9.13634	9.09949	9.62222	8.20316	8.69273	7.55281	7.63702
ENSG00000206341	HLA-H	1.38162	0.00201884		7.38497	7.69345	7.81265	7.11487	6.88916	6.58567	7.11481	6.64363	7.74743	6.60655	7.15796	7.56342	9.88959	9.39882	8.79109	9.17172	8.44868	8.47769	6.83619	5.85677
ENSG00000180539	C9orf139	1.38127	0.00535435		6.39901	6.32226	5.63481	4.62697	5.14873	6.49843	6.13508	5.97882	6.90152	5.27091	6.20637	5.9843	8.09209	8.35842	8.01134	8.62032	6.11569	5.61899	5.98713	6.18768
ENSG00000170581	STAT2	1.38116	4.6e-07		10.9925	11.1208	10.5186	10.5515	10.763	11.0709	10.8712	10.8275	10.9763	10.6497	12.5784	10.4511	12.405	12.4106	12.8678	12.9576	11.5303	11.1025	12.3161	11.9194
ENSG00000224796	RPL32P1	1.37997	0.0191987		3.1258	2.50354	2	3.10467	2.72747	3.1204	3.18564	3.6367	2.78426	2.65703	2.90537	2.78514	4.32139	4.13617	4.31297	2.81139	3.00011	4.8232	3.4644	3.41145
ENSG00000223612		1.37739	0.0201493		3.25051	3.29977	2.96482	2.89753	2.72747	2.7693	3.01415	3.03898	2.78426	2.3656	3.06439	4.31554	3.69997	4.52464	4.12885	4.7629	2.73706	2.52014	2.66584	2.87186
ENSG00000226676		1.37711	0.445936		2.83846	2.50354	2.30796	2	2.2852	2	2.59441	2	2	2	2.28482	2	2	2	2	2.5881	2	4.63439	2	2.27203
ENSG00000285938		1.37682	0.0254932		4.24601	4.42913	3.53787	3.10467	5.3477	5.67137	3.01415	4.58741	3.76866	4.69598	6.22332	3.66438	4.64329	4.20862	6.94335	5.96299	3.73712	4.16116	6.52928	6.25194
ENSG00000105141	CASP14	1.37545	0.00355514		12.3817	11.968	13.2781	12.9017	11.9283	11.6861	11.9776	12.1958	12.9252	12.9186	11.9518	14.7657	13.5991	12.9338	12.4394	12.7858	15.7315	14.1286	13.0884	12.4705
ENSG00000145113	MUC4	1.37535	0.0118383		5.18245	5.802	5.4271	6.25704	4.91787	5.1673	5.06918	4.3838	4.85981	5.31338	6.15427	5.65216	5.95357	4.52464	5.71211	7.05351	6.02996	3.20306	8.10923	7.84922
ENSG00000151651	ADAM8	1.37431	3.66e-05		8.94903	8.84321	8.35588	9.11059	7.79816	9.23884	8.94083	8.74153	9.39912	8.48453	10.8679	9.8472	10.2985	11.0346	10.4151	11.0304	8.70528	9.44822	8.8958	9.44515
ENSG00000034510	TMSB10	1.37397	5.75e-05		13.0981	13.9308	13.3646	13.5433	12.1504	12.5326	13.8909	12.6626	13.3943	12.6939	14.1243	15.0752	14.6084	14.8242	13.6966	14.7185	14.5533	15.8215	13.3018	13.4467
ENSG00000229644	NAMPTP1	1.37296	0.000398931		6.01541	7.18167	6.27222	7.33645	7.49673	6.37325	5.69841	7.20407	7.26885	7.80218	9.24617	8.52561	7.25673	7.83658	7.27449	7.99793	8.15673	6.78029	9.24536	8.9668
ENSG00000074966	TXK	1.37251	0.0002561		4.90731	4.68479	4.52585	3.10467	4.5915	4.78038	3.9276	4.45491	4.7608	4.75881	4.30118	5.16283	5.93011	5.84372	5.9895	7.07521	5.45964	4.99013	5.53069	5.28024
ENSG00000234593	KAZN-AS1	1.37111	0.250089		2.47931	2	2.77726	2.89753	2.2852	2.30429	2	2.33765	2	2.65703	2.28482	3.66438	2.80707	2.74776	2	2	4.00017	2	2	3.41145
ENSG00000185275	CD24P4	1.37109	0.0402413		2.25947	3.03154	2.77726	3.28577	2.72747	2	2.32761	2	3.54888	2.65703	3.45736	3.05997	2.58474	3.80337	2.67388	3.46542	4.00017	2.52014	3.74243	4.11106
ENSG00000197632	SERPINB2	1.37011	0.00230921		8.40498	7.17334	7.97427	8.3895	7.68012	6.86679	8.97631	6.73217	7.96876	7.09458	8.37994	9.78706	8.06003	8.1626	7.91023	8.63501	10.4068	10.6247	8.79527	8.36355
ENSG00000231621		1.36968	0.0850077		2.67003	3.17188	2.56161	2.65558	2	2.55545	2	2.61107	2.97303	2.65703	3.2076	3.66438	3.459	2.93023	3.1314	3.00471	2.73706	4.73188	2.25761	2
ENSG00000120457	KCNJ5	1.36864	0.0412949		5.35906	4.98035	4.79679	4.48594	5.11273	5.00799	5.88423	4.64935	7.25072	4.06095	5.54776	5.84602	8.02724	7.1826	8.3881	6.73696	5.66317	5.45735	4.55765	3.16673
ENSG00000204592	HLA-E	1.36848	6.95e-11		14.1769	13.9227	13.5858	13.9298	13.2948	13.8139	14.2083	13.5388	14.035	13.5991	14.9361	14.7743	15.5866	15.2425	15.1197	15.4021	15.15	16.0811	14.3955	14.5823
ENSG00000147697	GSDMC	1.36814	9.02e-06		10.3193	9.42486	8.81508	9.11957	8.58289	9.39795	9.36562	9.51113	9.96117	8.47521	11.1409	11.5154	9.79049	9.81607	9.96153	10.1322	10.8257	11.4166	11.0631	10.6838
ENSG00000285108		1.36807	2.1e-05		8.65956	7.41847	8.25161	7.84955	7.63006	8.75902	8.91972	6.56545	7.69476	8.45637	10.546	9.18638	8.93891	8.64618	9.38461	9.63323	9.43485	9.14172	9.1333	10.1266
ENSG00000166104		1.36794	0.0735142		3.25051	2.27363	2.56161	2	2.72747	3.26836	2.59441	3.36858	2.56704	2.3656	2.90537	3.05997	3.58451	2.74776	4.06186	3.46542	5.05909	2	2.47612	3.02682
ENSG00000256427		1.36698	0.161532		2.25947	3.62687	3.13079	2.65558	2.2852	2.30429	2.59441	2.33765	2.3112	2	3.2076	2	4.1694	3.23779	4.31297	4.09465	2.41509	2	2.25761	2.27203
ENSG00000100365	NCF4	1.36671	7.52e-06		7.74969	8.4015	7.49256	7.58144	6.27504	7.09207	8.08303	7.32289	8.22238	6.85681	8.96291	9.48026	9.23774	9.55287	8.90058	9.41661	8.62471	8.809	8.0845	7.74143
ENSG00000244357	RN7SL145P	1.3665	0.211437		2	2.70179	2	2.36471	3.06549	2.7693	2	2	2.56704	2.65703	2.72663	2	2.80707	2.29442	3.91775	4.09465	2	2	2.66584	3.16673
ENSG00000187688	TRPV2	1.3661	0.000193481		7.62275	8.57902	7.09068	7.67375	6.68365	7.54809	8.02209	7.21436	9.22434	7.20021	9.03911	9.33596	9.45671	9.73254	9.64134	9.8828	8.55481	9.43017	7.92189	7.99246
ENSG00000184492	FOXD4L1	1.36599	0.144797		2.98927	2.27363	2.96482	3.59138	2.52321	2.55545	2	2	2	2.3656	3.33788	2	3.99949	3.60291	3.25651	3.00471	2	4.29479	2.83349	2.27203
ENSG00000250471	GMPSP1	1.36577	0.103958		2.67003	2.70179	2.30796	2.89753	2.2852	2.30429	2.59441	3.03898	3.13992	2.3656	2	3.96089	3.32152	2.93023	2.26117	2.32381	3.22252	5.06688	2.66584	2.87186
ENSG00000270165		1.36467	0.0279525		2.47931	2.50354	3.41451	2	2.72747	2.7693	2.32761	3.6367	2.56704	3.1068	4.01991	2.44533	3.99949	3.09219	4.12885	3.32757	2.73706	2.52014	4.04544	3.88657
ENSG00000183562		1.36369	0.127832		2	2.70179	3.13079	2	2.90636	2.7693	2	2.33765	2.78426	2.65703	3.06439	2	2.58474	3.89404	3.75763	3.32757	2	2	3.90187	3.29427
ENSG00000180096	2019-09-01	1.36338	0.00103041		8.30066	8.54393	8.33902	8.83699	7.51063	8.40648	8.82882	8.05302	9.06228	7.9775	9.23993	8.55365	10.9593	10.5569	10.1826	10.7322	8.39825	9.46957	7.85525	8.30796
ENSG00000165029	ABCA1	1.36334	4.35e-08		9.00764	8.60711	8.06423	8.38454	8.47004	9.04468	8.82558	8.93737	9.12583	8.35327	10.8665	9.4861	10.0341	10.168	10.1954	10.4708	10.5852	9.10124	9.52805	9.20861
ENSG00000197905	TEAD4	1.36246	7.33e-05		6.79685	8.47108	7.47722	7.96698	6.80141	6.40558	7.36733	6.80202	7.50895	6.75262	9.78649	8.93246	7.59925	8.43592	8.06791	8.09141	8.67265	9.4731	8.10103	8.47544
ENSG00000274767		1.36239	0.0681025		3.6633	2.87607	2.56161	3.28577	3.2088	3.52532	3.3389	3.03898	2	3.28812	3.33788	2.78514	3.459	4.7355	5.55046	4.7629	3.87463	3.45226	2.25761	2.27203
ENSG00000185339	TCN2	1.36156	0.000629858		7.5025	7.67587	7.32282	7.52848	7.38043	7.42733	8.47079	7.41493	8.48141	6.81308	7.7847	9.14274	9.60666	9.97899	9.5014	9.53487	9.23224	8.40565	6.97718	7.07834
ENSG00000160766	GBAP1	1.36011	0.000142709		5.86745	6.89821	7.06014	6.55058	6.32309	6.14337	7.00456	6.46568	7.68129	6.96735	6.59306	8.56471	7.98233	7.57403	7.12662	7.84844	9.27013	8.96251	7.43389	7.61275
ENSG00000160991	ORAI2	1.35894	1.65e-05		7.53351	8.52115	7.54497	8.03817	7.51754	7.60488	7.92252	7.18328	8.39738	7.37081	9.07691	8.99105	9.63051	9.94493	9.3639	10.0164	8.73267	8.4349	7.64024	8.07026
ENSG00000140107	SLC25A47	1.35892	0.138682		3.1258	2.27363	2	2.65558	2	2.30429	2.59441	2.33765	2.56704	2	3.76588	2.44533	3.32152	3.37004	2.26117	3.32757	2.73706	2	2.25761	2.50081
ENSG00000197536	C5orf56	1.35885	4.09e-06		6.61161	6.86758	6.06222	5.96983	6.91029	6.45275	7.08261	6.64363	6.96961	6.42477	8.59715	6.2541	8.16926	8.10208	8.80652	8.33571	7.26075	7.69457	7.43389	7.37377
ENSG00000231977		1.35857	0.238794		2	2.50354	2.30796	2.65558	2	2.30429	2.32761	2.61107	2	2	3.76588	2.44533	2.58474	2.93023	2.48223	2.32381	2	2	2	2.69823
ENSG00000279933		1.35708	0.0558547		2	2.70179	2.56161	2	2.72747	2.9555	3.01415	2.84083	3.66295	3.28812	3.9401	2.78514	4.08695	3.49117	4.25417	4.39993	3.00011	3.20306	2	3.29427
ENSG00000006128	TAC1	1.35634	0.0536898		5.05143	3.89334	3.75684	4.05793	3.67164	3.74336	5.11235	3.75413	3.2895	2.89937	6.48472	6.38471	3.16955	4.27761	2.99441	3.00471	5.11568	6.53224	3.56315	4.24339
ENSG00000122224	LY9	1.35624	0.000816685		5.78737	5.59319	4.6404	5.08377	5.07581	6.30634	5.58038	5.85283	6.53281	4.8768	5.60063	6.86825	8.01614	6.9698	7.43531	7.80364	6.17014	6.73398	5.67015	5.65767
ENSG00000102245	CD40LG	1.35526	0.000678834		4.82947	5.09056	4.52585	5.30981	4.5915	6.18121	4.93134	6.02629	6.68908	5.22714	5.96561	5.61005	6.69979	7.13692	7.7651	7.36672	5.66317	7.06854	6.09008	6.85863
ENSG00000134668	SPOCD1	1.35493	0.0292994		5.41343	6.07656	4.69443	5.17848	3.67164	4.31957	4.02118	3.86272	6.59161	4.06095	7.88933	4.83748	6.4423	6.74465	6.11046	7.34008	4.11565	5.06688	4.2371	6.10311
ENSG00000122025	FLT3	1.35437	0.00241072		5.96169	4.94166	6.10275	5.96983	4.6429	5.72359	5.90892	5.31695	5.37696	3.44917	6.51258	6.40947	7.25673	6.90586	7.04224	8.25245	6.34599	5.5671	5.57869	5.21726
ENSG00000007933	FMO3	1.35379	0.000675838		5.01673	5.40691	3.94691	5.2236	3.76738	5.08984	5.45184	4.3838	5.08115	5.71299	5.79463	5.61005	7.17925	6.09374	6.26736	6.23772	7.36945	4.52983	5.40319	6.10311
ENSG00000136244	IL6	1.35359	0.159064		2.98927	4.58789	2	8.49448	2	2.30429	5.66979	2.61107	2.3112	2	10.3015	4.31554	4.08695	4.83039	4.95371	5.96299	3.00011	4.52983	4.176	5.39852
ENSG00000148908	RGS10	1.35323	1.93e-05		8.85639	8.41569	8.5625	8.31849	7.92813	8.49927	8.48318	8.51901	8.94597	8.53924	8.82807	10.3266	9.94477	9.66011	9.17077	9.91625	9.73493	11.3297	8.98088	8.59794
ENSG00000121858	TNFSF10	1.35198	1.55e-10		10.5866	10.1465	9.17004	9.79374	9.97686	10.034	10.2772	10.3423	10.6922	9.76172	11.8425	11.211	11.1736	10.8551	11.0522	11.4907	11.7321	12.1554	11.3796	11.4697
ENSG00000257594	GALNT4	1.35159	0.133991		2	2.50354	2.56161	2.36471	3.4587	3.26836	2	2	3.13992	3.1068	3.67019	2	3.32152	3.49117	4.31297	4.25535	2.41509	2	3.82435	2.69823
ENSG00000084070	SMAP2	1.35078	3.25e-10		9.31309	9.18919	9.52534	9.15785	9.14956	9.30888	9.16496	9.19793	9.98741	9.38232	10.0468	10.8644	10.8027	10.8941	10.6298	11.3274	11.3438	10.4849	9.89092	9.90966
ENSG00000207340	RNVU1-1	1.35077	0.100243		2.83846	2.70179	2.77726	2.36471	2.2852	2.7693	2	2	2	2.65703	3.76588	2	2.99966	2.29442	3.47823	3.32757	3.22252	2	2.98367	2.69823
ENSG00000189233	NUGGC	1.35045	0.0102793		3.47162	3.89334	3.53787	4.05793	3.2088	4.1001	4.02118	3.6367	5.16098	3.95761	3.67019	3.05997	6.14911	5.3935	5.57469	6.29432	4.00017	4.63439	4.2371	4.67697
ENSG00000256448		1.3501	0.00562434		2.25947	3.17188	2.30796	2	2.52321	2.7693	3.18564	3.36858	2.78426	2.89937	3.2076	3.66438	3.32152	3.23779	3.75763	3.91379	3.22252	3.84982	3.4644	3.29427
ENSG00000112139	MDGA1	1.35001	0.0182442		5.54101	8.29809	6.6181	6.38171	7.69845	6.86679	8.05011	6.07224	6.90152	6.28235	8.84734	5.88185	6.81953	9.68095	9.96726	8.72011	7.08768	7.54163	6.51702	7.70172
ENSG00000225614	ZNF469	1.3495	0.017284		6.1172	6.64482	5.5198	5.9431	5.65358	5.37748	5.6406	5.11222	5.67764	5.35465	6.61892	6.54973	7.77413	8.27231	7.59783	8.14881	5.45964	2.90164	4.77925	5.65767
ENSG00000272282	LINC02084	1.34949	0.0268138		3.47162	3.17188	3.27961	2.65558	2.72747	3.40256	3.9276	2.61107	4.34839	3.8463	3.45736	2.44533	5.7273	4.96197	4.47623	5.33039	3.73712	4.29479	3.35839	3.29427
ENSG00000055957	ITIH1	1.34917	0.0164713		3.25051	3.80987	3.6515	2.89753	3.33916	3.93273	4.66756	3.21317	3.54888	2.65703	3.85562	3.82024	4.99941	5.36208	5.34039	5.76359	3.00011	4.52983	3.24397	3.41145
ENSG00000042493	CAPG	1.34889	0.000908703		11.9321	11.3606	11.6127	11.6204	10.8283	10.7244	11.6652	10.6887	12.4514	10.7935	11.3775	13.6213	12.8474	13.1341	12.9566	13.268	12.8119	13.6357	10.8681	10.6183
ENSG00000157303	SUSD3	1.34742	8.14e-05		6.67974	6.33724	5.76677	6.51472	5.98761	5.82269	6.98147	6.22245	6.67555	5.54491	6.36758	8.01451	8.18421	7.53933	7.60961	8.23327	7.23544	8.47065	6.13893	6.44298
ENSG00000261092	LINC02178	1.34692	0.128857		3.75036	2.50354	4.03331	2.89753	3.5691	2.9555	3.72	2.33765	2.3112	3.1068	3.06439	5.10337	2.32179	3.37004	2.26117	2.5881	4.11565	6.32913	3.11968	2.87186
ENSG00000284648		1.34563	0.142994		2.83846	2.50354	2	3.10467	2.90636	2	2.32761	2.61107	2.56704	2	2.90537	3.29073	2.58474	3.09219	2.48223	2.81139	4.73716	2.52014	2.66584	2
ENSG00000240890		1.34526	0.0899584		2.67003	3.03154	2.30796	2.36471	2.90636	3.26836	2.32761	3.36858	2.56704	3.1068	2.72663	2.44533	2.80707	2.74776	2.99441	2.81139	2.73706	5.66908	4.176	2.87186
ENSG00000257797		1.34476	0.109688		2	2.50354	2.77726	2.65558	3.33916	4.62431	2.32761	3.50886	3.66295	4.15737	4.23583	2.78514	4.39177	2.74776	3.83991	4.7629	3.22252	2	5.6021	5.48126
ENSG00000197953	AADACL2	1.34442	0.00182064		8.87104	7.92926	8.63683	8.13582	8.01847	8.01946	8.48729	7.64521	8.4015	7.77204	8.70972	10.7258	8.37002	8.61985	7.78081	8.21872	10.7156	10.7287	8.88868	8.72506
ENSG00000251441	RTEL1P1	1.34312	0.0848485		2.83846	2.50354	2.30796	2	3.2088	2.9555	2	2	2.3112	2.3656	3.67019	3.05997	2.99966	2.93023	3.1314	3.91379	2.41509	2	2.66584	2.87186
ENSG00000249437	NAIP	1.34308	0.00170157		4.12089	5.01803	4.89236	5.67724	5.03792	5.44124	4.97876	5.35463	4.65449	5.03746	6.36758	5.56668	6.72727	6.1315	6.88641	7.84844	4.80755	4.90908	5.00683	5.50783
ENSG00000144452	ABCA12	1.34224	0.000169148		9.37434	9.65156	10.5279	10.0104	9.63367	9.90713	9.17772	10.0496	10.2631	10.3792	9.62998	11.978	10.8235	9.89641	9.98206	10.7973	12.12	12.2459	11.5484	11.2493
ENSG00000185527		1.34114	0.00619378		3.6633	4.04706	4.46497	4.75542	3.67164	4.01884	4.41516	3.50886	5.87991	3.8463	4.78511	5.80928	6.26615	5.3935	6.73338	5.17828	5.6247	5.5671	3.4644	4.67697
ENSG00000184922	FMNL1	1.3384	0.00132561		9.77298	10.4268	9.59446	9.93269	9.16722	9.62084	10.056	9.33147	10.0332	8.88736	11.6892	9.78233	11.6669	11.9154	11.538	12.0872	9.57513	9.58497	9.45599	9.66906
ENSG00000211653	IGLV1-40	1.33801	0.21384		3.91016	3.52586	2	2	3.5691	3.63846	4.02118	3.21317	4.53972	2.89937	2.72663	5.61005	6.78071	3.37004	2.84303	3.17515	3.73712	2	4.11219	2
ENSG00000116514	RNF19B	1.33695	4.69e-08		9.4832	9.05061	9.15567	9.53201	8.65663	8.98174	8.99661	8.86089	9.15536	8.93574	11.3809	9.65091	10.4464	10.3838	10.528	11.1348	9.64888	10.3984	9.77724	9.77536
ENSG00000237927		1.3356	0.0669079		2.25947	4.04706	2.30796	3.44665	2.90636	2.7693	2.8195	2.33765	2.56704	3.1068	4.53646	2	3.69997	4.13617	3.91775	3.91379	2	2.90164	3.56315	4.52922
ENSG00000236120		1.33531	0.0163931		2.83846	3.80987	2.30796	2.65558	2.52321	2.7693	3.18564	2	3.86715	3.28812	2.90537	3.66438	4.64329	4.52464	3.47823	4.00705	4.11565	3.45226	3.74243	3.41145
ENSG00000059804	SLC2A3	1.33469	0.0279261		7.26442	8.32465	7.15953	10.7135	6.22533	7.87686	8.21266	7.44144	8.42594	7.36072	10.6135	8.58115	9.87585	9.11057	9.52335	11.3691	8.50272	10.2082	8.11331	8.37802
ENSG00000249740	OSMR-AS1	1.33331	0.00507432		4.61423	4.31266	4.74652	4.15429	3.67164	3.93273	4.54687	4.45491	4.27852	4.41312	4.42361	5.69307	4.1694	4.78373	4.36947	4.00705	6.0591	7.30867	5.00683	5.48126
ENSG00000176920	FUT2	1.33103	0.000118822		7.61117	7.78372	7.8666	7.76051	8.25567	6.85513	8.06117	7.06326	8.58634	7.64475	8.86636	10.4893	8.27546	8.40542	7.95707	8.8422	8.72814	10.028	9.12322	8.56353
ENSG00000267033		1.33036	0.109384		2.47931	2.27363	2.56161	2.65558	3.06549	2.7693	2	2	2.56704	2.65703	3.56769	2	2.32179	2.53883	3.37163	3.00471	2.41509	4.16116	2.25761	3.71482
ENSG00000181908		1.32954	0.014417		3.25051	3.03154	2.77726	2.65558	2.52321	3.1204	4.02118	2.61107	3.54888	2.89937	3.45736	2	4.32139	4.52464	3.91775	4.81541	4.00017	4.29479	3.11968	3.62061
ENSG00000278996		1.32949	0.506326		3.47162	2	2	2.36471	2	2	2.32761	2	2	2	2	2	2.32179	2.29442	2	2.81139	4.32211	2.90164	2	2
ENSG00000105329		1.32933	0.000249083		10.2227	10.5889	9.89485	10.6374	9.07434	9.82137	10.719	9.56837	10.6146	9.38979	12.1477	10.8655	11.9197	12.2475	11.4887	12.2561	10.4583	11.1351	9.76821	10.1915
ENSG00000280135		1.32921	0.0324109		4.18481	3.41724	2.96482	4.05793	3.76738	5.08984	3.18564	4.23011	4.85981	4.06095	5.11086	4.08904	6.20882	5.22907	5.6901	6.69553	3.87463	2	4.29572	4.30527
ENSG00000283696		1.32763	0.00488973		2.98927	4.42913	2.77726	2.65558	3.2088	3.74336	3.47742	3.96371	2.78426	3.1068	4.99715	3.82024	3.99949	4.52464	4.75598	4.91504	3.73712	2.90164	4.85917	3.96535
ENSG00000169313	P2RY12	1.3271	0.043748		3.75036	3.29977	3.27961	3.59138	3.94167	3.40256	4.48252	3.50886	4.12774	2.3656	3.06439	2	5.39171	5.00329	6.09379	5.46798	4.00017	3.20306	4.40626	3.62061
ENSG00000167634	NLRP7	1.32685	0.16957		2	2.50354	2	2.36471	2.72747	2.55545	2.59441	2	2.97303	2.3656	2.28482	2.78514	3.32152	3.37004	2.48223	4.09465	2.73706	2	2.66584	2
ENSG00000102802	MEDAG	1.32656	0.0185262		6.961	8.88205	6.7768	6.38171	7.22891	6.06458	8.32702	5.71478	7.00249	5.35465	9.72233	8.54808	8.33025	9.63239	8.46141	8.80373	7.60508	5.06688	7.64588	8.03873
ENSG00000211797	TRAV17	1.32627	0.146126		2	2.27363	2	2	2	2.7693	3.47742	3.36858	3.86715	3.8463	2.72663	3.05997	3.80687	4.27761	3.67038	5.25634	3.22252	3.45226	2.66584	3.02682
ENSG00000254554		1.32625	0.202875		2.25947	2.50354	2.30796	2	2.2852	2.30429	2	2.33765	2.78426	2	2.52257	2	3.32152	2.29442	2.48223	3.70695	2.41509	2	2.47612	2.27203
ENSG00000182578	CSF1R	1.32488	3.4e-07		9.99089	9.81968	9.40896	9.54762	9.05075	9.85248	9.88448	10.0191	10.3316	9.45764	10.3095	11.0965	11.6237	11.6584	11.4259	11.8062	10.3563	10.9551	10.2991	10.2249
ENSG00000255303	OR5BA1P	1.32459	0.00249361		2.83846	3.52586	2.96482	3.44665	3.5691	3.63846	3.47742	2.84083	2.56704	2.65703	4.91603	3.66438	4.08695	4.34344	2.99441	3.91379	3.73712	3.45226	4.50893	4.24339
ENSG00000257008	GPR142	1.32382	0.281326		2	3.41724	2.56161	2	2.52321	2	2.8195	2	2	2	2.28482	2	3.16955	3.09219	3.75763	3.70695	2.41509	2	2.25761	2.69823
ENSG00000274536		1.32338	0.00436736		4.70421	5.90616	4.89236	3.10467	5.03792	4.87577	5.5493	4.7658	5.03951	4.4892	7.12224	5.10337	6.69979	6.86161	6.12694	7.04253	4.22257	4.99013	5.32091	5.45421
ENSG00000255325		1.32189	0.283674		2.25947	2	2.77726	2	2.52321	2.55545	2.32761	2.61107	2	2.3656	2.52257	2	2	2.53883	2.67388	2	2	4.63439	2.47612	2.69823
ENSG00000260228		1.32083	0.0254202		2.83846	3.03154	2	3.10467	2.52321	2.7693	3.01415	2.33765	2.3112	2	2.90537	2.78514	3.32152	3.23779	3.5775	3.46542	3.22252	4.01387	3.35839	2.50081
ENSG00000258733	LINC02328	1.32014	0.00055948		4.05401	3.52586	4.26523	3.7229	3.67164	3.93273	4.27021	3.75413	4.65449	3.59403	4.01991	3.96089	5.16933	5.48385	5.83757	5.50042	4.66315	5.85368	4.176	4.42159
ENSG00000089101	CFAP61	1.31975	0.130332		2.98927	3.17188	2.30796	2.36471	2.2852	2.30429	2	2.84083	4.47872	3.1068	3.06439	3.66438	3.58451	3.70662	3.25651	2.5881	4.50269	5.33856	3.4644	2
ENSG00000116983	HPCAL4	1.31959	0.0132786		2.47931	2.27363	3.27961	3.28577	2.2852	2.55545	2.59441	3.36858	2.78426	2.65703	3.85562	3.29073	2.99966	2.74776	3.83991	3.91379	3.73712	3.20306	2.98367	3.80325
ENSG00000112394	SLC16A10	1.31942	0.000300924		8.84407	7.68175	7.59554	8.44294	7.63641	7.87686	8.02773	8.06444	8.84988	7.8317	8.01638	10.424	8.4256	8.6132	8.31086	8.69581	10.2466	10.3816	9.43169	9.53182
ENSG00000258711		1.31881	0.211185		2.25947	2.50354	2.56161	2.65558	2.52321	2.30429	2.59441	2	2.97303	2	2.52257	2	2.32179	2.53883	2.84303	2	2.41509	4.99013	2.47612	2.69823
ENSG00000266189	MIR3186	1.31847	0.169267		2.47931	2.70179	2.30796	2	2	2.55545	2	3.03898	2.56704	2	3.2076	2	2.58474	2.93023	3.5775	2.5881	2	2	3.24397	3.16673
ENSG00000188707	ZBED6CL	1.31826	2.12e-10		7.64565	7.27021	7.35673	7.18499	7.16002	7.30413	7.11481	7.24477	7.48589	6.75262	8.28622	8.44407	8.92117	8.27653	9.00011	9.35141	8.00022	8.69877	7.79048	8.11414
ENSG00000196639	HRH1	1.31742	2.94e-05		6.83719	7.13955	6.25434	6.12057	6.6589	6.54271	6.38436	6.18111	7.32191	5.54491	8.62931	8.99105	7.09738	7.88713	7.33957	6.97488	7.26075	7.8973	7.52858	7.58807
ENSG00000184260	HIST2H2AC	1.31692	0.0580872		3.6633	3.80987	3.13079	3.44665	3.33916	2	4.41516	3.21317	3.13992	3.95761	3.67019	5.56668	3.80687	4.27761	2.48223	3.32757	4.73716	6.23249	3.24397	3.51982
ENSG00000183479	TREX2	1.31543	0.00354168		8.8975	7.96346	9.46249	8.59233	7.98898	7.65952	8.92275	7.93983	9.2835	8.18618	8.57089	10.8327	10.0369	8.8239	7.94782	9.47491	10.9612	11.0899	8.68447	8.81554
ENSG00000165837	ERICH6B	1.31517	0.0159804		3.1258	3.17188	2.96482	2.65558	2.72747	2.7693	2.59441	2	3.42501	3.1068	3.85562	2.44533	3.9064	3.97935	4.12885	4.25535	3.00011	2	3.74243	3.51982
ENSG00000276170		1.31473	0.0214755		7.1001	5.86539	6.39152	6.7488	5.43775	6.28912	6.74135	6.22245	6.48708	6.17126	6.17184	8.97455	6.49121	5.72523	5.28272	5.6525	8.15673	9.54529	6.45407	7.11336
ENSG00000205611	LINC01597	1.31445	0.118705		2	2	2.77726	2.36471	2.2852	2.30429	3.18564	2.84083	2.3112	2.89937	2.28482	2.78514	2.80707	3.09219	2.99441	3.70695	4.11565	2	3.35839	2.27203
ENSG00000262151		1.31375	0.28869		2	2.27363	2	2	2.52321	2.30429	2	2	2.97303	2.89937	2.52257	2	3.9064	2.53883	2.99441	2.32381	2	2	3.24397	2.27203
ENSG00000276747	PADI6	1.31366	0.287612		2	2.27363	2.56161	2	2.72747	2	2	3.21317	3.13992	2	3.06439	2	2.32179	2	2.26117	3.17515	3.00011	4.63439	2.83349	2.27203
ENSG00000270878		1.31236	0.0335796		2.67003	2.27363	3.13079	2.89753	2	3.26836	2.59441	2.33765	2.56704	2.89937	3.56769	2.78514	4.08695	2.93023	3.67038	3.70695	2	3.45226	3.11968	3.16673
ENSG00000272625		1.31217	0.119835		2.25947	2.50354	2	2	2.2852	2.7693	3.3389	2	3.2895	2.3656	4.09553	2.44533	3.58451	3.37004	2.99441	3.17515	2.41509	2.52014	2.25761	3.16673
ENSG00000254317		1.31188	0.0369621		2.98927	2.70179	2.56161	2.65558	2.72747	3.26836	2	3.03898	2.97303	2.3656	3.2076	3.05997	2.32179	4.20862	3.47823	3.46542	3.00011	2	4.11219	3.96535
ENSG00000158486	DNAH3	1.31172	0.000559107		4.12089	4.37207	4.84536	4.48594	4.95901	3.93273	4.48252	3.50886	4.95246	4.93237	4.58974	5.91681	5.75426	4.8756	5.09444	5.6525	6.32214	6.97207	5.07535	4.85303
ENSG00000092853	CLSPN	1.3105	0.00448467		3.57064	4.42913	2.77726	4.55818	4.69252	4.73021	3.47742	3.75413	4.95246	3.8463	4.30118	3.82024	4.95361	6.18635	5.77621	6.19871	4.32211	5.27528	5.64783	4.72304
ENSG00000204539	CDSN	1.30992	0.0279814		3.3653	4.48401	4.79679	2.36471	5.21815	3.63846	2.32761	3.96371	4.12774	5.35465	4.42361	4.08904	5.95357	5.22907	3.83991	6.07493	6.29789	6.05548	5.10843	4.62938
ENSG00000112818	MEP1A	1.30988	0.209976		2	3.52586	3.27961	3.44665	2.2852	3.40256	2.8195	3.75413	2.3112	3.8463	2	2.44533	4.75431	4.4064	5.57469	5.29384	2.41509	2	2.66584	2.50081
ENSG00000273336	OR7M1P	1.30956	0.1789		2	2.50354	2.30796	3.10467	2.52321	2.30429	2	3.21317	2	2	3.67019	3.29073	2.32179	2.74776	2.67388	3.17515	2	2	3.56315	2.69823
ENSG00000226777	FAM30A	1.30941	0.105667		2.83846	5.78024	4.46497	3.10467	3.76738	3.74336	2.32761	4.70875	5.62231	4.06095	3.67019	4.83748	7.04374	6.44813	6.09379	6.65288	4.41522	2.90164	3.4644	3.16673
ENSG00000279500		1.30888	0.126967		2.47931	2	2.56161	2	3.33916	3.74336	2.59441	2.33765	2.78426	3.8463	4.16739	2	3.16955	3.97935	4.25417	3.81407	2.41509	2	4.35205	3.96535
ENSG00000197616	MYH6	1.30798	0.475036		2	2.27363	2	4.4099	2.52321	2	2.8195	3.75413	2	2.3656	2	2	2.58474	2.93023	2.26117	2.32381	6.98511	2	6.29075	2
ENSG00000234290		1.30726	0.0329409		5.72424	5.568	4.89236	4.55818	6.35426	6.28912	4.72431	5.74347	6.03626	5.6809	7.67804	3.05997	6.96513	7.0109	8.20229	7.70966	4.93879	3.20306	6.37472	6.76265
ENSG00000227097	RPS28P7	1.3072	0.0809956		10.4223	12.6756	13.4468	10.7026	13.4122	13.6853	13.6541	9.18491	13.1328	9.35717	12.8307	15.3916	12.5051	12.1156	12.2528	11.5788	13.7713	16.0336	13.5307	12.709
ENSG00000101935	AMMECR1	1.30698	2.12e-10		7.78104	7.77274	7.71799	7.5552	7.66776	7.67286	7.33125	7.80344	8.09098	7.60256	8.11961	9.66641	8.34806	8.49505	8.53117	8.91621	9.4404	9.43017	9.15919	9.10586
ENSG00000180432	CYP8B1	1.30682	0.0490367		2.25947	3.62687	3.27961	2.65558	3.2088	2.55545	3.18564	2.61107	3.42501	2	2.72663	2.44533	3.80687	3.89404	3.67038	4.25535	2	4.41709	4.11219	4.30527
ENSG00000069424	KCNAB2	1.30655	0.00117502		9.45756	9.23391	8.77176	9.58051	8.28831	9.43757	9.19037	8.73082	10.1793	8.89087	10.1097	9.51205	11.4443	11.2097	11.232	11.5986	9.92107	9.41557	9.08218	8.90069
ENSG00000118503	TNFAIP3	1.30635	0.00150131		8.91645	8.95429	8.59127	10.9741	8.55968	9.40396	9.05862	9.02761	9.21268	8.7472	11.6957	9.28334	10.7929	10.8431	11.0554	11.5137	9.70988	9.57843	9.78749	9.88327
ENSG00000278231		1.30629	0.0339991		2.47931	3.03154	2.96482	2.89753	2	2.30429	2.32761	2.61107	2.78426	2.3656	3.2076	3.48962	3.99949	2.93023	2.67388	3.32757	3.58511	2.52014	2.83349	2.87186
ENSG00000249661	TNRC18P1	1.30589	0.115374		2.25947	3.41724	2.56161	3.10467	2	2.9555	2.59441	2	2	2.65703	2.90537	2.78514	3.80687	3.23779	3.5775	4.00705	2	2	2.98367	3.51982
ENSG00000236790	LINC00299	1.30584	0.0576094		2.47931	2.50354	2	3.7229	3.2088	2.9555	3.47742	2.84083	3.95935	2	3.2076	2.44533	4.39177	4.27761	4.31297	4.65175	2.41509	4.01387	3.74243	3.41145
ENSG00000172156	CCL11	1.30584	0.15715		2.47931	2.70179	2.30796	2.36471	2	2	3.01415	2	2.97303	2.3656	4.36369	2.44533	2.32179	2.74776	2.67388	2.32381	2.73706	2.52014	2.47612	3.29427
ENSG00000262094		1.30484	0.241907		2.25947	2.27363	2.30796	2.89753	2.52321	2	3.01415	2.61107	2	2	2	2.78514	2.99966	2.74776	2	2.81139	4.32211	3.20306	2.47612	2
ENSG00000163121	NEURL3	1.30478	0.0146879		4.65992	4.48401	3.6515	3.7229	4.09716	3.26836	5.19499	3.50886	5.65024	4.06095	6.76504	4.51126	5.49124	5.64918	6.19104	6.1788	4.00017	5.61899	3.65558	4.47641
ENSG00000285888		1.30381	0.164596		2.25947	2.87607	2	2.36471	2.52321	3.1204	3.01415	3.03898	2.97303	2	4.91603	2.44533	2.99966	2.93023	3.5775	2.5881	2	2	2.47612	3.88657
ENSG00000186481	ANKRD20A5P	1.3023	0.142302		2	3.29977	2.30796	2.36471	2.52321	3.40256	2	2	2.56704	3.28812	2.52257	2	3.459	3.37004	2.84303	4.00705	3.41518	2	3.74243	3.96535
ENSG00000138083	SIX3	1.30226	0.351575		2.47931	3.97224	3.27961	2	2.2852	2.30429	2.8195	2	2	2	3.67019	2.44533	2.99966	2.74776	2	2.32381	2	5.45735	2	2.87186
ENSG00000142089	IFITM3	1.30183	0.000100302		12.0969	13.6684	11.6487	11.7426	11.1086	11.4377	12.6841	11.3371	12.2675	11.3384	13.568	13.7478	13.1575	13.183	12.8711	13.2884	13.5652	14.3184	13.0624	13.2437
ENSG00000100170	SLC5A1	1.30181	0.00189099		8.07892	8.80869	9.93468	9.35829	9.22949	8.70484	8.14671	9.09037	10.1194	9.44814	8.6101	11.8756	9.8542	9.42946	8.96158	10.0122	11.1157	10.8746	10.7288	10.7098
ENSG00000188100	FAM25A	1.30176	0.152598		2	2.27363	2.56161	2.36471	2	2.9555	3.18564	2.61107	3.42501	3.95761	2.52257	2.44533	3.459	2.29442	2.26117	3.17515	5.0002	4.41709	3.65558	3.88657
ENSG00000110203	FOLR3	1.30163	0.17311		3.75036	2.87607	3.94691	3.10467	2.2852	2.30429	2.8195	2.33765	2.3112	2	4.09553	2.78514	5.24732	4.13617	2.67388	3.46542	2.41509	4.16116	2.25761	2
ENSG00000162975	KCNF1	1.30148	0.369207		2.67003	2	2.77726	2	2.52321	2	3.01415	2	4.47872	2	2	3.48962	5.08687	2	3.5775	3.00471	3.00011	4.52983	2	2.27203
ENSG00000146112	PPP1R18	1.30141	0.000117594		9.9729	10.3642	9.87743	10.345	9.24412	9.62599	10.001	9.7312	10.1685	9.3698	12.1293	10.2081	11.4725	11.8178	11.5628	12.0034	10.1243	10.0111	10.0029	10.3412
ENSG00000271926		1.30103	0.0902955		2.67003	3.03154	2.30796	2.36471	2.52321	2.30429	2	2.61107	2.78426	2.3656	2.28482	3.48962	2.58474	3.60291	3.47823	3.91379	3.00011	2	2.47612	2.50081
ENSG00000143412	ANXA9	1.30086	0.00460958		8.56365	8.62248	9.37627	9.01757	8.97507	8.50674	8.9468	8.92177	9.22202	9.31336	8.14653	11.1248	9.78233	9.21319	8.20618	9.40166	11.7093	11.4519	9.44308	9.08176
ENSG00000042062	RIPOR3	1.30018	3.73e-07		7.45792	9.5378	8.55522	8.01269	8.201	8.29009	7.94657	8.12565	7.58328	8.29087	9.31304	9.65868	9.61035	9.96599	9.46459	9.56009	9.65367	8.71078	9.74342	10.0118
ENSG00000259342		1.30009	0.0411755		2.47931	3.41724	3.13079	2.36471	3.76738	3.40256	2.32761	2.61107	2.56704	3.72567	3.67019	2.78514	3.58451	3.70662	4.12885	5.09576	3.22252	2	4.55765	3.88657
ENSG00000268307	LINC02560	1.29927	0.010918		8.35723	7.26238	8.47258	7.95365	6.62096	6.79539	8.03897	6.90719	8.12621	7.09458	7.40832	10.4376	8.71014	7.9986	6.67853	8.08072	9.61738	10.3084	7.58842	7.95917
ENSG00000078725	BRINP1	1.29925	0.0422493		2.47931	3.52586	2.96482	2	4.16904	2.30429	2.8195	3.21317	3.2895	3.59403	2.90537	4.31554	4.64329	3.60291	3.47823	4.96238	4.00017	2	4.2371	4.11106
ENSG00000234004		1.29867	0.299518		2.98927	2.70179	2	2.36471	2	2	2.59441	2.33765	2.78426	2.3656	2.28482	2.44533	2.99966	2.53883	2	2	2.41509	4.90908	2	2.87186
ENSG00000105492	SIGLEC6	1.2986	0.0658645		2.83846	3.52586	2.96482	2.36471	2.52321	2.9555	3.3389	3.03898	3.86715	3.59403	4.64112	2.44533	3.16955	3.97935	4.42384	5.6525	2	3.66469	3.24397	3.16673
ENSG00000196754	S100A2	1.29693	0.0143446		11.7816	11.6065	12.6841	12.547	11.6037	11.6265	11.456	11.6814	12.0784	11.8308	11.8921	13.5232	11.7575	12.0943	10.3144	11.9335	13.26	15.4661	12.6	12.818
ENSG00000233588	CYP51A1P2	1.29681	0.122118		2.83846	3.80987	3.13079	2.65558	3.85715	4.17703	2.8195	3.86272	3.42501	4.24775	3.85562	2.78514	2.99966	2.29442	3.1314	3.59123	2.41509	4.16116	5.7138	6.70642
ENSG00000132185	FCRLA	1.2966	0.00465205		5.01673	4.81893	3.53787	4.24462	3.33916	4.5683	3.01415	3.86272	4.81115	5.27091	4.73869	5.27487	6.61406	6.03517	5.28272	5.98608	5.32213	5.89636	4.176	4.3646
ENSG00000188672	RHCE	1.29621	0.0651068		4.70421	3.17188	3.41451	4.15429	2.52321	3.52532	2.59441	3.36858	3.66295	3.28812	3.2076	4.31554	3.459	2.53883	3.25651	3.59123	4.80755	6.50491	5.23365	3.96535
ENSG00000145107	TM4SF19	1.29495	0.0280992		3.1258	3.17188	3.13079	2	2.72747	3.1204	3.82753	2.61107	6.45577	2.89937	3.33788	4.08904	5.20885	3.89404	3.83991	4.17724	3.41518	2	2.98367	3.62061
ENSG00000102265	TIMP1	1.29379	0.00083771		10.6006	12.6217	10.5233	10.6047	9.85684	10.1708	11.4865	9.99101	11.6521	9.97684	13.052	12.5497	11.9894	12.6543	11.6882	12.4159	12.3195	12.6876	11.1551	11.9176
ENSG00000259225	LINC02345	1.2917	0.138562		3.1258	2.87607	2.30796	2	2.52321	3.1204	2	2.61107	4.12774	2.3656	3.06439	3.05997	4.2474	4.4064	2.67388	4.46712	3.41518	3.84982	2	2.50081
ENSG00000092345	DAZL	1.29048	0.0879902		2.83846	2.70179	3.41451	2	2.2852	3.26836	4.10905	2.61107	4.41502	3.59403	3.2076	4.76258	3.58451	4.91943	5.6901	3.81407	3.22252	2	3.56315	3.88657
ENSG00000175591	P2RY2	1.29035	5.91e-12		6.75536	7.16497	6.88532	7.13863	6.68365	6.62738	6.31214	6.80202	7.01328	6.75262	7.79608	8.78414	7.40022	7.5181	7.92914	7.99224	8.20967	8.19954	8.47215	8.11845
ENSG00000180229	HERC2P3	1.28877	0.0440245		5.70257	4.04706	4.03331	5.2236	5.18386	6.46814	3.3389	5.39135	4.53972	5.22714	7.46645	4.08904	5.24732	5.93196	5.93438	7.85472	4.58515	3.84982	7.32552	5.1514
ENSG00000256746		1.28871	0.185877		2	2.87607	2.56161	2	3.06549	3.40256	2.32761	2.84083	2.3112	2.89937	2.28482	2	3.32152	2.93023	5.02579	3.81407	2.41509	2	3.35839	2.69823
ENSG00000233452	STXBP5-AS1	1.28776	0.00756632		5.01673	6.02196	5.54943	5.08377	6.02683	5.24082	4.66756	5.27826	5.73093	6.23893	4.8737	7.37513	6.22818	5.32996	4.83835	5.96299	7.31007	8.4847	6.57733	6.52328
ENSG00000279970		1.2876	0.0165106		3.3653	3.41724	3.27961	3.28577	3.06549	3.1204	2	3.03898	2.78426	3.44917	3.76588	4.31554	2.80707	3.09219	4.25417	2.81139	4.41522	5.2091	3.4644	3.96535
ENSG00000228668	TRGV5P	1.28716	0.0693556		2.47931	2.50354	2.96482	2	2.52321	3.74336	2.59441	2.84083	3.42501	2.89937	3.45736	2.44533	3.80687	3.49117	4.52679	4.53133	2	2.90164	2.83349	3.80325
ENSG00000146285	SCML4	1.28698	0.00141206		5.30256	4.48401	4.58426	4.05793	4.30287	5.98124	5.15426	5.23851	6.03626	5.13542	5.24975	5.16283	6.76754	6.69508	6.88641	7.41857	6.02996	6.47706	5.42961	5.53391
ENSG00000184254	ALDH1A3	1.28695	0.000344277		6.61161	7.01463	7.82481	6.47795	7.36521	6.55717	6.79533	7.85035	8.49302	6.88525	8.28218	7.82504	8.7408	8.03392	8.37781	9.43979	6.79029	9.00701	9.14929	8.82085
ENSG00000201695	RNA5SP334	1.28684	0.284763		2	3.52586	2.56161	2	2.72747	2.55545	2	2	2.78426	2.89937	4.09553	2	2	3.09219	3.67038	2.5881	2	2	3.35839	4.17874
ENSG00000273174		1.28683	0.0436991		3.3653	2.50354	2.56161	2	2.52321	2.7693	3.3389	2.61107	2.56704	2.65703	4.36369	3.05997	3.80687	3.60291	3.47823	3.59123	3.22252	2	2.98367	2.50081
ENSG00000241106	HLA-DOB	1.28619	1.92e-05		6.14959	6.14627	6.72581	5.08377	4.95901	6.10452	6.55052	5.49621	5.90331	5.83463	7.57612	6.57184	7.91223	7.31976	7.65577	7.72346	6.82465	6.73398	6.45407	6.47024
ENSG00000121101	TEX14	1.28505	0.0271968		3.6633	3.41724	3.13079	2.89753	3.5691	3.74336	3.18564	3.21317	3.86715	4.06095	6.02484	3.29073	4.5844	3.80337	4.06186	4.46712	2.41509	2.52014	4.35205	5.1514
ENSG00000158055	GRHL3	1.28469	0.000428881		9.2603	8.5978	9.98568	9.61901	8.91363	9.04468	8.55143	9.31484	10.0582	9.60384	9.49336	12.1277	9.72043	10.1277	9.47106	9.84066	10.9171	10.3928	10.908	11.1062
ENSG00000138378	STAT4	1.28309	0.000192272		6.24263	5.54237	6.06222	5.9431	6.20837	6.37325	5.9332	4.70875	6.28812	5.50881	7.57612	6.54973	7.35689	7.7723	7.60961	8.16408	6.54454	6.09267	6.23192	5.91746
ENSG00000010932	FMO1	1.28303	0.00741272		5.94333	6.73809	6.43977	6.07205	6.62096	5.69772	7.56673	6.07224	7.25072	6.48175	6.25665	9.3424	8.62869	8.03392	6.88641	6.59397	8.75511	6.44867	6.73392	6.40108
ENSG00000196460	RFX8	1.28302	0.00500006		4.12089	4.63716	4.84536	3.95466	3.2088	5.53189	4.41516	3.36858	4.81115	3.95761	6.38276	4.83748	5.64324	6.09374	5.71211	6.48471	4.41522	4.90908	4.176	4.85303
ENSG00000106785	TRIM14	1.28289	9.38e-17		8.79628	8.90737	8.44527	8.79276	9.01463	9.03179	8.80928	9.03052	9.32308	8.82999	9.94822	10.2464	10.163	10.0085	10.6079	10.6932	9.47596	10.2082	10.2312	9.94774
ENSG00000138741	TRPC3	1.28138	0.0752805		3.47162	3.17188	2.96482	2.36471	2.2852	2.7693	2.59441	3.03898	2.3112	2.3656	3.67019	2.44533	2.99966	4.4064	3.5775	3.91379	2	4.41709	2.47612	2.87186
ENSG00000069399	BCL3	1.28106	0.00229187		10.1455	10.2823	9.58913	10.9203	8.78514	9.29601	9.82246	9.25881	9.34033	8.5746	12.754	10.625	10.6387	11.1819	10.8751	11.0975	9.26388	10.2785	10.1758	10.647
ENSG00000250635	CXXC5-AS1	1.28099	0.269906		2	3.03154	2.96482	2.36471	2	2.55545	2	2	2	2.65703	3.06439	2	2.80707	2.29442	3.67038	3.59123	2	2	3.11968	2.50081
ENSG00000137841	PLCB2	1.28064	0.00366604		8.70659	9.45608	8.33477	8.69202	7.57158	9.12696	8.8481	8.50652	9.60581	8.22564	9.82449	8.80295	10.9085	10.8316	10.943	11.1048	8.75956	8.27427	8.70354	8.86518
ENSG00000091137	SLC26A4	1.28057	0.0734103		4.30472	5.71291	5.18436	3.84343	6.04605	5.08984	4.83153	4.7658	5.59383	5.18201	7.9415	2	5.49124	5.12059	7.08505	4.32945	3.73712	4.73188	7.28269	7.15596
ENSG00000267658		1.27865	0.239277		2.83846	2.27363	2.30796	2.65558	2.2852	2	2.8195	2	2	2.3656	3.76588	2.44533	2.32179	2.93023	2	2.81139	3.58511	2	2.83349	2
ENSG00000081320	STK17B	1.2776	3.74e-07		8.68188	8.33588	7.63061	8.43337	8.11262	8.80519	8.35874	8.51901	8.81329	7.99718	9.60916	9.01948	10.0328	10.1254	9.93604	10.6046	9.22583	8.92176	9.02269	9.18823
ENSG00000144063	MALL	1.27671	2.21e-06		6.45193	6.97686	6.85004	6.76415	6.70798	6.51334	6.99306	6.96923	7.37309	6.75262	7.59579	9.03945	7.08681	7.5181	7.19073	8.08072	8.92701	8.16505	7.75436	8.29277
ENSG00000275238	MIR4734	1.27668	0.304244		2.25947	2	2.56161	2	2.52321	3.1204	3.18564	2.33765	2	2	2	2	2.58474	3.23779	3.1314	3.17515	2.41509	4.52983	2	2.27203
ENSG00000240382	IGKV1-17	1.27634	0.446954		2.25947	7.5529	2	2	2.2852	2.7693	2	3.21317	3.76866	2	2	2.44533	4.69987	2	2.26117	2	2	2	4.77925	2.27203
ENSG00000163687	DNASE1L3	1.2747	0.000367584		6.95185	8.55037	7.10072	8.10601	6.89976	7.06196	8.25662	6.85557	8.13612	7.27734	7.59579	9.10534	8.46286	8.4805	8.23307	8.73382	8.94274	10.1976	8.28227	9.4174
ENSG00000161640	SIGLEC11	1.27453	0.115047		2.25947	4.53689	2.96482	2.65558	3.2088	2.30429	3.3389	2.33765	2.78426	2.3656	3.56769	2	4.2474	4.05989	4.57563	4.91504	2.41509	2.52014	3.24397	4.24339
ENSG00000166147		1.2743	0.00213881		9.57551	11.1771	8.80284	8.40916	9.06731	9.0498	9.54175	8.86089	9.395	7.9775	10.691	10.0458	10.5983	11.7037	11.0958	11.3302	10.7293	9.03593	10.3994	10.1115
ENSG00000012223	LTF	1.27426	0.0821172		10.9134	13.1193	9.62435	11.6589	8.92923	10.0836	11.8226	11.3925	14.1458	11.9996	10.9599	15.3058	11.9238	12.7957	13.7852	10.785	12.593	11.859	12.8114	14.4395
ENSG00000228925		1.27347	0.0280158		2.98927	3.03154	2.77726	2	3.5691	2.9555	2	2.84083	2.78426	2.65703	2.90537	3.05997	3.16955	3.97935	4.52679	3.59123	2.73706	3.20306	3.56315	3.51982
ENSG00000189001	SBSN	1.27339	0.00217545		14.3425	14.408	15.424	15.1668	13.7448	13.6353	14.5012	14.1489	14.684	14.208	14.5964	16.8228	15.2831	15.0355	14.2247	14.8628	16.4643	17.1921	15.0425	15.0616
ENSG00000130052	STARD8	1.27229	0.00807644		6.10072	7.87382	6.47107	7.31576	6.86772	6.35682	7.00456	5.92974	6.84222	6.12431	8.87443	6.63619	8.0708	9.13168	8.64426	8.73723	6.64407	5.06688	6.75496	7.55662
ENSG00000186583	SPATC1	1.27143	0.0245521		2	3.52586	3.27961	4.9824	3.85715	3.84115	3.47742	3.6367	3.42501	4.06095	4.91603	4.31554	5.69982	5.48385	5.34039	4.91504	3.58511	3.45226	4.2371	3.29427
ENSG00000198417	MT1F	1.27107	0.00312422		6.71263	8.0249	6.40778	6.7488	5.9473	6.12408	7.54326	6.49971	6.84222	5.77509	6.02484	8.92389	7.35689	7.90903	6.83718	8.24768	8.80328	9.00701	7.88419	6.90933
ENSG00000184730	APOBR	1.27056	0.000885919		8.9398	9.04606	8.55886	8.94197	7.59134	8.57584	8.88902	8.41586	9.29682	7.92368	10.75	9.0513	10.4454	10.6312	10.0234	10.9297	8.25446	9.15496	8.66792	8.80755
ENSG00000273604	EPOP	1.27021	0.00122365		7.26442	7.28574	8.52943	9.24249	6.27504	6.99979	7.19732	7.33236	8.05486	7.31963	9.43451	8.75545	9.30311	8.58965	9.23109	9.78249	8.06631	9.71584	7.88419	8.39946
ENSG00000252448		1.26923	0.202825		2	2	2.56161	2	2	2.7693	2.32761	2.33765	2.78426	2.65703	2.90537	2	2.58474	2.53883	3.83991	3.00471	2.41509	2	2.66584	2.50081
ENSG00000106236	NPTX2	1.26893	1.07e-05		5.97982	5.54237	5.4271	5.50519	5.52252	5.89278	5.34731	4.82068	8.21772	4.63029	6.79937	6.45776	6.64321	7.35211	6.39532	7.76411	6.17014	6.61123	6.03953	6.15444
ENSG00000149177	PTPRJ	1.26893	0.000868315		8.55158	8.62248	7.76925	7.98675	8.45214	8.43808	8.68253	8.08139	10.0037	8.47052	9.81193	8.63988	10.5395	10.2982	10.3604	11.0469	9.38105	8.78648	9.06333	8.86261
ENSG00000261269		1.26855	0.000138716		6.27235	6.47909	5.76677	6.02185	6.47261	6.49843	6.45314	6.09468	7.09685	6.36544	7.56286	6.81364	7.8697	7.93596	8.25198	8.8263	6.39253	6.73398	6.45407	7.21357
ENSG00000109861	CTSC	1.26848	1.38e-08		10.6587	11.024	10.8552	11.1451	10.4569	10.7886	10.5961	11.3241	11.8585	11.0164	11.57	12.2849	12.605	12.7212	12.7331	12.3942	12.1921	12.5607	11.6914	11.5648
ENSG00000263528	IKBKE	1.26791	2.59e-10		8.22287	8.61942	9.08157	8.5663	8.16629	8.19619	8.6278	8.33334	8.80088	8.76261	9.63156	9.7752	10.0203	9.84051	10.4442	10.2703	9.56247	9.94405	8.90289	9.2307
ENSG00000175463	TBC1D10C	1.26619	0.000315579		8.87588	8.99265	8.57336	8.82971	7.93845	9.23435	8.80928	8.646	9.46351	8.38349	9.92249	9.18638	11.0553	10.6468	10.5572	10.9223	8.91909	9.66737	8.59101	8.89567
ENSG00000220008	LINGO3	1.26593	0.0100021		4.56704	4.9019	5.36181	5.08377	4.2375	4.87577	5.02468	3.75413	3.95935	4.33281	5.54776	5.16283	6.94186	6.61737	6.0251	6.80347	4.41522	3.45226	4.60478	4.72304
ENSG00000274139		1.26583	0.0280158		4.05401	3.80987	3.855	2.36471	3.2088	3.40256	4.72431	2.84083	3.54888	3.1068	3.76588	3.66438	3.9064	4.27761	3.67038	3.32757	4.73716	6.19878	4.29572	5.42663
ENSG00000089558	KCNH4	1.26516	0.00510544		2.67003	3.72127	3.27961	3.28577	2.72747	3.26836	3.01415	3.03898	3.42501	2.65703	4.73869	3.05997	4.2474	3.49117	4.62288	3.59123	3.58511	3.45226	4.2371	3.41145
ENSG00000179148	ALOXE3	1.26357	0.000195156		8.9398	8.41216	9.53462	8.17654	8.53948	8.82026	8.87655	8.13109	9.35949	8.76261	9.50207	10.8361	9.07347	9.29033	8.80652	9.56585	11.0974	10.9689	9.68978	9.78082
ENSG00000229700		1.26321	0.155055		2.98927	2	3.13079	2.36471	2.52321	2.55545	2.32761	2	2	2.89937	3.06439	2.44533	2.80707	3.09219	2.84303	3.00471	2	4.63439	2.47612	2.69823
ENSG00000123975	CKS2	1.263	0.00129918		7.05806	7.01463	7.15953	8.13582	6.77862	6.62738	7.33125	7.09699	7.50895	7.42992	7.24356	9.17198	7.59925	8.30985	7.51886	8.16914	8.61983	10.1933	7.83068	7.34459
ENSG00000170382	LRRN2	1.26294	0.0654053		3.47162	5.34894	3.75684	4.69262	5.03792	4.31957	4.27021	4.309	4.046	4.33281	5.11086	2.78514	5.61409	5.3935	6.94335	6.57886	2.73706	2	5.53069	5.93714
ENSG00000138646	HERC5	1.26215	5.83e-07		6.18127	6.0033	5.93333	5.9431	6.25866	6.27168	6.13508	6.09468	6.01494	6.10025	8.13313	6.01689	6.99935	7.15537	7.25212	7.73032	7.28562	6.78029	7.9541	6.45667
ENSG00000253746		1.26191	0.0351888		2.25947	2.87607	2.56161	3.10467	2.2852	3.40256	3.47742	2.84083	4.65449	2.89937	3.45736	5.27487	3.80687	3.97935	3.47823	3.81407	3.41518	4.29479	3.56315	4.42159
ENSG00000188001	TPRG1	1.26182	0.00441305		8.59633	8.5727	9.2489	8.53978	8.49122	8.1682	9.15983	8.97112	9.04397	9.03109	8.26181	10.9396	9.06811	8.88321	8.25198	8.73382	10.7892	11.6736	9.69251	9.84081
ENSG00000273328		1.26182	0.0520007		2.83846	2.50354	2.56161	2.65558	3.06549	3.52532	2.32761	2.61107	2.56704	2.3656	3.85562	3.05997	3.9064	3.60291	2.26117	4.17724	2.73706	2	3.4644	3.29427
ENSG00000172936	MYD88	1.26106	6.44e-17		9.87942	9.86691	9.37213	9.70505	9.20405	9.97468	9.41171	9.76831	10.1106	9.73267	11.3898	11.0735	10.7766	11.0233	10.88	11.4698	10.8299	10.7724	10.6118	10.7611
ENSG00000137573	SULF1	1.26079	0.0151943		6.77626	8.64372	6.67296	6.55058	7.45421	7.51142	7.88567	7.28436	7.77306	6.99371	8.26999	7.91426	9.0217	10.1218	8.74912	10.0248	7.98511	5.33856	7.09739	7.44422
ENSG00000170786	SDR16C5	1.26018	0.00986238		9.7024	8.89476	9.6672	10.3075	9.13618	9.34267	9.4668	9.37337	10.0091	9.43377	9.33075	12.0001	9.51503	9.37147	8.95005	9.53682	11.7919	12.4128	10.1392	9.7849
ENSG00000211640	IGLV6-57	1.25918	0.316218		2	2	2	2.65558	2	2.55545	3.01415	4.45491	5.92634	2.65703	2.28482	3.96089	5.42565	2.29442	3.37163	3.17515	3.41518	2	2.25761	2.27203
ENSG00000053918	KCNQ1	1.25906	0.00106969		6.51545	6.77157	6.27222	6.83855	5.84129	5.82269	6.45314	5.65564	6.9131	5.58013	7.52233	7.02067	8.50713	8.26808	7.08505	8.43555	6.96984	7.51449	5.85693	5.81484
ENSG00000197582	GPX1P1	1.25886	0.00638963		5.21343	5.68974	5.14609	5.08377	5.62831	5.50231	5.8075	5.15555	6.60594	5.89181	4.99715	7.33691	6.32129	6.16829	5.253	6.65288	7.15672	8.64347	5.83733	6.06784
ENSG00000118257	NRP2	1.2582	2.87e-05		8.13257	8.58531	7.47722	8.28695	7.69845	8.55798	8.49546	8.1419	8.87968	8.10388	10.0203	9.01948	9.66289	9.96075	10.2387	10.2139	8.75065	8.02781	8.6257	9.17379
ENSG00000172716	SLFN11	1.25804	0.000691775		7.28644	8.50133	7.41422	7.37696	7.77531	8.05046	7.91644	7.46746	8.20835	7.28803	10.0855	7.86139	9.09473	9.66494	9.30718	9.86422	7.49207	7.71855	8.10514	8.3155
ENSG00000124134	KCNS1	1.25802	0.00289021		5.05143	4.37207	4.11483	3.84343	4.53821	4.38589	5.41783	4.05808	5.41001	4.06095	5.34579	6.79496	5.61409	5.26349	4.66862	5.40082	6.17014	6.8029	4.2371	5.18471
ENSG00000168918	INPP5D	1.25765	0.000131686		8.90938	9.06418	8.49559	8.67587	8.25154	8.88188	8.85765	8.87392	9.23129	8.38349	9.10463	9.41145	10.8487	10.5191	10.6218	11.0373	9.31311	9.68574	8.84519	8.63455
ENSG00000161921	CXCL16	1.25751	1.97e-07		9.97177	9.94968	10.3073	10.7076	9.59179	9.98408	9.63721	9.76132	10.2484	9.80329	11.4983	11.1654	11.3624	11.6697	11.4998	12.198	10.7529	10.8147	10.5864	10.3254
ENSG00000263982		1.25727	0.212429		2.83846	2.27363	2	2	2.2852	2	2.32761	2.61107	2	2.65703	2.72663	2	2.32179	2.29442	3.5775	2.5881	2.73706	2	2.83349	2.87186
ENSG00000181617	FDCSP	1.25722	0.0957014		3.91016	4.2507	2	5.50519	3.5691	4.17703	5.11235	2.84083	4.65449	2	4.58974	5.16283	4.32139	5.29711	6.35391	2.5881	5.70065	4.16116	6.18618	5.08239
ENSG00000267528	NA	1.25716	0.289891		2.47931	2	2.56161	2.36471	2	3.1204	2.8195	2	2	2.89937	2.90537	2.44533	2	2	2.26117	3.00471	4.66315	3.20306	2.47612	2.27203
ENSG00000230445	LRRC37A6P	1.25692	0.0281552		3.3653	3.17188	2.56161	2.89753	3.2088	3.1204	3.01415	3.75413	3.86715	2	2.90537	2.78514	4.45888	3.49117	3.5775	4.53133	2.73706	4.29479	4.81976	4.58017
ENSG00000198879	SFMBT2	1.25644	0.00466294		6.47767	7.13098	6.65944	6.92304	7.61083	7.43518	6.3487	7.36964	7.83522	7.01959	8.01151	6.11047	9.08414	8.56226	9.00903	9.74067	7.33412	5.97812	8.19257	7.71887
ENSG00000268902	CSAG2	1.25599	0.205808		2.47931	2.27363	2	2	2	2.30429	4.10905	2.33765	2.3112	2	3.06439	2.44533	2.80707	2.53883	3.5775	4.00705	3.41518	7.7304	2.66584	2.69823
ENSG00000144837	PLA1A	1.25599	0.0275406		4.12089	5.51628	2.77726	3.95466	3.85715	4.31957	4.77892	3.50886	5.47392	3.8463	5.88265	3.05997	5.45882	5.72523	6.60984	6.3127	5.58517	4.01387	3.97544	5.39852
ENSG00000148154	UGCG	1.25464	1.83e-09		9.35537	9.33067	9.39271	9.62533	9.05075	9.07011	9.02231	9.56636	10.1984	9.62928	10.8468	11.1924	10.319	10.1006	10.1365	10.8167	11.3839	10.8653	10.4623	10.4436
ENSG00000228126	FALEC	1.25422	0.010772		3.3653	3.03154	3.13079	3.28577	2.2852	2.7693	3.18564	2	2.56704	3.28812	2.90537	3.66438	3.80687	3.49117	4.06186	3.32757	4.41522	4.16116	3.4644	3.16673
ENSG00000279588		1.25376	0.334228		3.1258	2	4.03331	2	2.72747	2	2	2	3.42501	2	3.85562	2.78514	2.58474	3.80337	2.84303	2.81139	2	2	2.98367	4.97226
ENSG00000164047	CAMP	1.25369	0.0542888		2.47931	3.72127	5.29343	5.35106	3.2088	2.9555	2.8195	3.36858	4.7608	4.81901	4.36369	5.37884	4.99941	2.93023	6.22205	5.68109	4.11565	6.29763	4.97131	5.2491
ENSG00000072786	STK10	1.25282	5.28e-07		9.18024	9.76117	9.42303	9.4795	8.81064	9.11235	9.45637	8.99816	10.2472	9.22434	10.5342	10.398	11.1522	10.9987	10.7839	11.1887	10.7076	10.8746	9.58204	9.58892
ENSG00000188501	LCTL	1.25242	0.0559658		2.47931	2.50354	2.77726	2	3.67164	3.1204	2.8195	3.03898	2.97303	3.72567	2.28482	2	3.459	4.4064	3.9916	3.91379	3.22252	4.29479	3.65558	4.3646
ENSG00000164485	IL22RA2	1.25222	0.0154757		5.72424	5.7357	3.94691	4.32963	4.2375	5.67137	4.60848	6.09468	5.73093	5.54491	4.69073	5.37884	5.83226	4.6856	7.02476	6.50083	4.93879	7.87613	7.18528	6.9869
ENSG00000125462	C1orf61	1.25198	0.001309		3.47162	3.29977	3.53787	3.59138	3.33916	3.74336	4.60848	4.14666	4.27852	3.44917	5.49288	3.48962	4.45888	4.91943	5.4228	5.00822	3.87463	5.27528	4.40626	4.24339
ENSG00000148803	FUOM	1.25168	0.00346617		7.78104	8.21941	7.9186	7.59867	7.14227	7.07207	8.37212	7.10807	8.46578	7.24479	7.82414	10.2309	9.05732	8.51662	8.16288	8.46872	8.77281	10.4726	7.30427	7.75812
ENSG00000078237	TIGAR	1.25159	0.0026952		3.47162	3.52586	4.33493	4.55818	3.76738	4.31957	4.10905	3.75413	4.34839	4.06095	5.18197	6.07995	3.9064	4.6856	4.75598	4.7629	5.41524	3.84982	3.97544	6.15444
ENSG00000165794	SLC39A2	1.25111	0.00926204		8.09564	8.21941	8.63337	8.53083	7.99888	7.70568	7.99927	8.49812	9.10327	8.01659	7.80173	10.9918	8.8099	8.17621	7.81172	7.86098	10.565	10.742	9.23977	8.45511
ENSG00000263105		1.25022	0.0523023		3.83247	4.37207	4.6404	4.24462	3.4587	3.84115	3.9276	4.23011	3.66295	3.28812	4.16739	6.16965	3.69997	3.70662	2.84303	3.59123	5.58517	6.91093	3.90187	3.80325
ENSG00000167207	NOD2	1.2497	1.45e-11		9.14653	9.18299	9.16527	9.13441	8.80783	9.14622	8.57477	8.86089	9.56053	9.05005	10.4708	10.7035	9.85731	9.64713	9.72626	10.304	10.2994	10.1187	10.7564	10.837
ENSG00000228956	SATB1-AS1	1.24866	0.0611287		2.83846	3.72127	3.41451	3.10467	3.4587	3.93273	3.3389	2.84083	3.76866	2	4.09553	2.44533	4.95361	5.08254	4.91627	5.09576	2.73706	2.90164	3.24397	3.02682
ENSG00000231407	GORAB-AS1	1.24783	0.0722319		2.25947	3.52586	2.56161	3.10467	3.67164	3.1204	2.8195	2.33765	3.66295	3.1068	3.9401	2.44533	4.39177	4.05989	3.75763	5.50042	2.73706	2.52014	3.11968	3.16673
ENSG00000069011	PITX1	1.24781	0.011624		5.78737	7.68761	9.14115	11.8259	7.0501	7.19738	6.33054	7.15153	6.50249	7.896	6.88711	9.01141	9.38735	7.96239	8.07217	7.64583	9.79247	9.98418	8.20026	8.28511
ENSG00000167261	DPEP2	1.24762	0.0144856		6.30147	5.802	6.32456	6.16751	4.69252	6.12408	6.2555	5.7716	7.35623	5.89181	7.61519	6.52728	8.67176	7.86488	8.29637	7.85472	6.50272	5.93782	5.10843	4.9336
ENSG00000205542	TMSB4X	1.24732	6.24e-06		13.998	14.2878	13.7087	14.2469	13.5148	13.7001	14.5233	13.571	14.3338	13.5764	14.484	15.4231	15.3375	15.6107	14.8793	15.4735	15.4576	16.1613	13.9811	14.1376
ENSG00000205502	C2CD4B	1.24688	0.0205509		5.99772	7.33135	6.34159	7.58144	5.11273	5.67137	7.80902	6.64363	6.11854	5.58013	9.78506	8.07767	6.72727	6.72008	6.80682	6.72328	7.48135	8.63088	6.80626	6.76265
ENSG00000067066	SP100	1.24624	5.91e-12		9.41655	8.77332	8.40127	8.79276	9.11358	9.2321	8.94978	8.83113	9.19145	8.87677	10.546	9.2631	10.2305	10.1555	10.4243	10.6818	10.4418	9.88699	10.2536	9.8551
ENSG00000166105	GLB1L3	1.24615	0.000971939		7.08343	6.88808	7.43817	6.70174	8.1397	6.80754	7.41982	6.67375	7.99077	8.14562	7.45214	9.489	8.30767	8.00878	7.41532	8.29468	9.9349	9.1854	8.08865	8.14831
ENSG00000232118	BACH1-AS1	1.24551	0.0470806		2.47931	3.17188	2.77726	2	2.90636	3.63846	2.8195	2.61107	2.97303	2.89937	4.53646	4.31554	2.80707	3.23779	3.37163	3.59123	4.11565	3.45226	2.25761	2.87186
ENSG00000137261	KIAA0319	1.24534	0.00651662		5.68057	4.77559	4.6404	3.59138	5.18386	4.73021	3.82753	4.23011	5.30849	4.4892	5.77176	7.15851	4.1694	5.04346	4.62288	5.00822	6.32214	5.45735	6.61234	6.15444
ENSG00000254027		1.24505	8.12e-05		3.98388	4.58789	4.26523	4.15429	4.30287	4.5683	4.41516	3.96371	4.41502	4.4892	4.53646	5.42814	5.39171	4.8756	4.91627	5.76359	5.84151	3.66469	6.00481	5.97571
ENSG00000182326	C1S	1.24501	7.67e-06		12.0321	12.6091	11.0761	11.8629	11.0815	11.8415	12.2118	11.7391	11.9621	11.0646	13.0617	12.4216	13.2938	13.6886	13.5903	13.6658	12.8616	11.8844	12.5974	12.6222
ENSG00000204876		1.24448	0.597097		2	2	2	2.36471	2.2852	3.1204	2	2	2	2	3.67019	2.78514	2	2	2	2	2	2	2	3.02682
ENSG00000171848	RRM2	1.24334	4.6e-07		6.65738	6.93807	7.11069	7.57275	6.27504	6.61361	6.56613	7.32289	7.42252	7.01959	7.18418	8.18912	7.95934	8.51662	7.64437	8.43135	8.26075	9.06895	8.32512	7.8124
ENSG00000126861	OMG	1.24303	0.0543093		2.67003	2.70179	2.56161	2	3.2088	2.30429	3.47742	3.6367	3.76866	3.1068	2.72663	2.78514	4.32139	4.27761	3.83991	4.81541	4.32211	2.90164	3.35839	2.87186
ENSG00000160999	SH2B2	1.24295	0.0107376		6.30147	8.12759	6.68636	8.21615	5.49481	5.91541	7.41121	6.54929	6.93597	6.10025	9.82449	7.75914	7.98802	8.53786	7.90067	8.5905	6.92305	8.46357	6.62383	6.90933
ENSG00000108602	ALDH3A1	1.24286	0.0500668		10.8932	10.6214	9.59624	11.1575	8.08036	10.1459	10.8907	9.60986	9.89267	9.5692	10.733	13.7348	10.5002	10.0559	9.49507	8.63135	12.0877	11.9756	10.1068	9.41038
ENSG00000229474	PATL2	1.24228	0.00204023		5.3865	4.58789	4.69443	4.4099	4.999	6.08469	5.8075	5.68551	6.11854	5.13542	5.81715	5.42814	7.61405	6.74465	7.19073	7.30378	5.9071	4.90908	6.07343	6.38684
ENSG00000182885	ADGRG3	1.24131	0.00929177		3.91016	5.71291	4.11483	3.44665	3.94167	3.93273	4.27021	3.50886	3.86715	3.72567	6.39777	5.69307	5.20885	5.56888	4.62288	5.25634	3.41518	5.51327	4.73757	4.24339
ENSG00000215217	C5orf49	1.23994	0.0734103		3.57064	3.80987	3.53787	3.84343	3.06549	2.9555	3.6038	3.03898	3.66295	3.44917	3.56769	5.56668	3.69997	2.74776	3.67038	3.32757	4.32211	6.29763	2.25761	3.29427
ENSG00000143891	GALM	1.23887	0.000891121		7.06656	7.15655	6.04152	6.89543	6.38477	6.42148	7.51136	6.51643	8.17509	6.92688	6.99965	7.72995	8.94478	8.66561	8.681	9.31083	7.80758	7.87613	7.08913	7.40942
ENSG00000038427	VCAN	1.23881	0.00695385		8.94903	9.38576	8.36007	8.0694	8.27208	8.77767	8.13629	8.01823	8.18944	7.60256	11.3191	8.7311	8.76088	10.5775	9.79104	9.60926	8.92305	6.61123	9.17098	9.02082
ENSG00000137752	CASP1	1.23875	2.37e-14		9.27506	9.18506	8.59482	9.06173	8.67527	9.3343	9.23744	9.21851	9.51568	9.13835	10.6956	9.81744	10.4319	10.4081	10.3656	10.6809	10.195	10.8463	10.059	9.95379
ENSG00000257242	LINC01619	1.23856	0.00301717		4.30472	3.03154	3.75684	3.10467	3.76738	4.1001	4.19188	3.36858	3.95935	4.4892	4.78511	3.05997	5.24732	4.27761	4.31297	5.17828	5.50271	5.76433	4.04544	4.9336
ENSG00000248477		1.23831	0.0962042		2	3.17188	3.13079	3.28577	2.90636	2.7693	2.8195	2.61107	2.78426	2	3.85562	2	3.16955	3.09219	4.79776	3.46542	3.22252	3.66469	2.98367	2.27203
ENSG00000095970	TREM2	1.23721	0.106622		5.21343	4.48401	6.54646	6.21297	4.78693	4.96525	5.48506	5.31695	8.69425	5.22714	3.67019	8.3891	8.29396	8.36636	8.52186	7.44381	6.565	7.65783	5.0415	4.42159
ENSG00000123843	C4BPB	1.2367	0.0481108		4.12089	3.17188	2.77726	2.89753	3.5691	3.84115	3.18564	2	2.78426	3.1068	4.42361	2	3.80687	3.70662	4.19287	4.17724	3.22252	4.01387	3.56315	5.48126
ENSG00000169299	PGM2	1.23556	4.94e-07		9.35363	9.30423	9.3742	9.73847	9.14065	9.26991	8.87655	9.37795	9.95698	9.31598	9.72233	11.5161	9.95643	10.103	9.80775	10.3724	11.1018	10.95	10.7925	10.8252
ENSG00000270460		1.23511	0.34126		2.67003	2.27363	2.30796	2	2.52321	2	2	2.61107	2.97303	2.3656	2.28482	2.44533	2	2	2	2.5881	3.22252	4.52983	2	3.02682
ENSG00000089820	ARHGAP4	1.23424	0.00478831		9.63535	11.0902	9.96109	10.3852	8.92923	9.71897	10.402	9.488	10.2744	9.11453	11.3102	10.0119	12.1446	12.0469	11.8927	12.1989	10.1192	9.92614	9.61838	9.89086
ENSG00000282608	ADORA3	1.23399	0.00363238		3.6633	3.97224	3.75684	3.7229	3.85715	3.52532	4.27021	3.75413	5.03951	3.44917	3.56769	5.16283	5.0438	5.22907	5.19165	5.76359	5.0002	5.66908	3.90187	3.71482
ENSG00000162746	FCRLB	1.23393	3.6e-05		3.6633	4.63716	3.94691	3.84343	4.2375	3.84115	3.82753	4.23011	3.76866	3.95761	4.69073	6.11047	4.64329	5.04346	4.75598	5.29384	5.11568	5.06688	4.60478	4.52922
ENSG00000261416		1.23373	0.0070357		4.56704	4.37207	4.6404	4.75542	3.06549	4.51002	4.54687	3.50886	4.046	4.4892	4.78511	4.08904	6.10789	5.9532	6.36785	6.15862	4.73716	4.16116	4.04544	4.67697
ENSG00000124249	KCNK15	1.23213	0.00203703		5.27346	7.23064	6.51677	6.29981	5.52252	5.12909	6.80852	5.92974	6.2152	5.31338	7.62798	8.75545	7.48316	7.40703	6.32563	6.53255	7.08768	7.64537	6.4281	6.41518
ENSG00000145700	ANKRD31	1.23209	0.00801379		3.57064	3.03154	3.75684	2.65558	3.33916	2.9555	3.72	3.75413	3.95935	3.8463	3.45736	4.41672	3.58451	4.52464	3.1314	4.81541	5.45964	3.45226	4.89752	4.67697
ENSG00000118292	C1orf54	1.23206	0.000800359		6.97914	6.94787	6.4555	6.38171	6.25866	6.70736	7.70711	6.53295	6.93597	6.40526	6.15427	8.87139	8.30767	8.00878	7.63288	8.27606	8.04462	8.88515	6.45407	6.83785
ENSG00000224863	LINC01398	1.23201	0.0315986		3.3653	3.03154	3.855	4.48594	2.52321	2.9555	3.18564	3.21317	3.42501	2.65703	2.90537	4.97654	3.80687	3.23779	3.25651	3.46542	4.58515	5.5671	4.29572	4.30527
ENSG00000121570	DPPA4	1.2309	0.215269		2	2.27363	2.96482	2	2	2.55545	2	2.33765	3.2895	2.65703	2.52257	2	2.80707	3.97935	2.48223	3.70695	3.00011	2.52014	2.47612	2.50081
ENSG00000235499		1.22929	0.0230925		2.25947	3.03154	3.27961	3.10467	2.90636	3.1204	3.18564	3.21317	3.2895	3.1068	3.9401	3.05997	3.16955	3.09219	4.47623	4.5928	2	3.45226	4.40626	4.04004
ENSG00000168329	CX3CR1	1.22911	4.49e-09		6.16552	6.43798	5.57846	5.99607	5.72686	6.32336	6.33054	6.37691	6.53281	5.97355	7.21841	6.886	7.51504	7.26984	7.12662	7.9281	6.62471	7.15896	7.20835	8.01115
ENSG00000260086		1.22844	0.0166731		2.83846	3.03154	2.96482	2.36471	2.90636	2.7693	3.3389	2.84083	2.3112	3.28812	2.90537	4.59999	3.80687	2.74776	3.37163	3.17515	3.41518	4.29479	3.4644	3.51982
ENSG00000158428	CATIP	1.22839	0.155451		2.67003	2.70179	3.53787	2.36471	2.72747	2.30429	2.59441	2	2.3112	2	3.2076	2.44533	3.459	4.46673	2.99441	3.17515	3.00011	2	2.25761	2.50081
ENSG00000205277	MUC12	1.22793	0.0445824		3.75036	4.53689	3.53787	2.89753	3.2088	3.40256	2.32761	3.36858	3.13992	2.89937	3.85562	5.61005	3.58451	5.29711	4.06186	4.65175	3.73712	2	3.74243	3.62061
ENSG00000028116	VRK2	1.22793	1.06e-08		6.64607	6.36675	6.30732	6.80925	7.46852	6.74575	6.31214	6.65877	7.15649	6.91314	7.50856	8.33196	7.72044	7.97802	8.07217	8.55233	8.08768	6.97207	8.00768	8.01578
ENSG00000211597	IGKJ1	1.22691	0.252913		2.25947	2.27363	2.30796	2	2.2852	3.1204	2	2.33765	3.54888	2	2	3.05997	3.16955	3.60291	2.48223	4.09465	3.22252	2	2.47612	2.27203
ENSG00000236700	LINC01010	1.22663	0.0104724		4.18481	5.15963	4.84536	4.62697	4.16904	5.24082	3.72	4.70875	6.64811	4.24775	4.83009	5.56668	6.85733	4.58031	6.6331	6.98638	6.41525	5.33856	5.89534	6.17116
ENSG00000283648		1.22538	0.0578768		2	2.50354	3.75684	3.28577	3.67164	2.55545	2	3.50886	2.97303	3.28812	3.2076	3.29073	5.08687	3.89404	2.99441	3.17515	3.87463	4.41709	3.56315	3.51982
ENSG00000005059	MCUB	1.22495	1.17e-14		8.24927	8.73988	8.59127	8.27628	8.06631	8.42631	8.23725	8.73082	8.52355	8.38349	9.41434	9.68934	9.43187	9.68413	8.94541	9.72188	10.0947	10.1976	9.52652	9.45372
ENSG00000241322	CDRT1	1.22448	0.000122049		3.6633	4.04706	4.40142	4.15429	3.5691	4.44929	3.82753	4.23011	4.046	4.81901	5.62636	5.27487	4.75431	4.83039	4.12885	5.36603	4.32211	5.71749	5.77689	5.11731
ENSG00000181577	C6orf223	1.2244	0.043914		3.83247	3.52586	3.53787	3.28577	3.5691	2.55545	3.18564	4.309	5.03951	5.03746	5.90385	4.20673	4.5844	5.3935	3.1314	6.23772	3.22252	5.27528	3.97544	4.67697
ENSG00000251593	MSNP1	1.22435	0.115226		2.83846	2.70179	2	2	3.2088	2	2.8195	2.61107	3.42501	2.3656	3.67019	2.44533	2.80707	3.23779	3.9916	3.91379	2.41509	2	3.24397	3.41145
ENSG00000155961	RAB39B	1.22366	0.023299		3.3653	3.29977	2	3.7229	3.2088	4.31957	3.3389	3.75413	4.47872	2.65703	3.76588	3.48962	5.24732	4.91943	4.75598	4.96238	4.11565	5.06688	3.4644	3.51982
ENSG00000120254	MTHFD1L	1.2231	2.47e-07		7.16492	7.96346	6.32456	6.92304	6.59509	6.74575	7.17713	6.07224	7.48589	6.7371	8.33384	8.46784	7.56158	8.28911	8.11411	7.86098	8.45418	8.52606	8.01642	8.29658
ENSG00000154822	PLCL2	1.22303	6.87e-05		6.38548	6.71533	5.4271	5.88811	6.33876	6.5281	6.40187	5.92974	6.03626	5.39476	6.91869	6.90354	7.90623	7.90359	7.81172	8.14881	7.10176	6.32913	6.50464	6.40108
ENSG00000254503		1.223	0.126704		2	2.70179	2	2	3.06549	2.55545	3.3389	2.61107	2.56704	3.1068	3.45736	2	2.80707	3.80337	3.5775	4.09465	3.00011	2	2.98367	3.02682
ENSG00000135346	CGA	1.22259	0.114429		5.01673	3.52586	3.27961	3.44665	2.52321	3.40256	3.6038	4.05808	2.3112	2.89937	6.64433	3.05997	3.459	3.89404	4.06186	3.91379	4.58515	2	4.11219	4.30527
ENSG00000255569	TRAV1-1	1.22243	0.316335		2.83846	2.50354	2	2	2.2852	2.55545	2	2.33765	2	2.89937	2	2	3.459	3.70662	2.48223	3.32757	2	2	2.25761	2.87186
ENSG00000170054	SERPINA9	1.22227	0.0660256		6.10072	6.33724	7.33988	6.9093	5.7966	5.86979	5.72646	5.62513	7.74743	7.42023	8.20319	6.40947	6.74082	6.8728	5.02579	7.36672	3.00011	8.36063	9.47355	8.99053
ENSG00000100526	CDKN3	1.2221	7.21e-05		5.84784	6.24492	5.63481	5.77141	5.98761	5.67137	5.8591	5.71478	6.23378	6.10025	6.20637	7.42455	6.50715	6.86161	6.12694	6.73696	7.565	8.47769	6.84603	6.35794
ENSG00000175538	KCNE3	1.22155	0.0423143		4.61423	4.94166	3.41451	4.24462	4.83191	4.9212	6.23612	4.309	5.273	4.41312	4.78511	4.90868	6.18919	7.07043	6.92462	7.37549	5.11568	3.45226	4.04544	4.76768
ENSG00000141293	SKAP1	1.22091	0.000808664		5.70257	5.75814	5.76677	5.61086	4.999	6.32336	6.61197	6.33982	7.10696	5.91958	6.51258	7.02067	8.15921	7.82511	7.22941	7.94588	6.48134	7.76536	6.02227	6.20402
ENSG00000176399	DMRTA1	1.22024	0.00458026		4.12089	4.31266	4.58426	4.15429	4.6429	4.73021	4.93134	4.23011	3.42501	4.06095	3.9401	5.10337	4.45888	5.08254	4.71296	4.25535	6.58518	6.47706	5.91417	5.2491
ENSG00000224373	IGHV4-59	1.22018	0.384444		2.25947	2.27363	2.56161	2	2	2.7693	2	2.33765	2.3112	2	2	2.44533	4.08695	2.29442	2.26117	2.32381	2	2	2.66584	2
ENSG00000124508	BTN2A2	1.21987	6.03e-05		8.61675	8.17423	7.43023	7.64915	7.92813	8.46517	8.13105	8.08139	8.48916	7.80961	8.91152	7.84333	9.67175	9.77789	10.2022	10.0619	8.45965	9.30903	8.70083	8.57927
ENSG00000137440	FGFBP1	1.21971	0.0765898		9.24539	8.42974	10.7363	11.4096	9.47079	9.64643	9.50981	8.89325	9.8765	9.15012	7.7847	13.43	9.22815	10.195	8.27434	9.33577	11.0272	11.8811	9.5553	10.7444
ENSG00000030110	BAK1	1.21923	3.31e-08		9.14854	9.21579	9.47026	9.26694	9.28917	8.88474	9.11808	9.41632	9.32525	9.18199	10.3943	10.8899	9.93891	10.0448	10.0134	10.2297	10.15	11.6442	10.0664	10.1212
ENSG00000182782	HCAR2	1.21887	0.00203685		8.14869	8.1146	8.05394	9.22595	7.60436	7.45075	9.18532	8.75216	8.46184	8.01659	9.5364	9.68173	8.61772	9.09632	8.39492	8.83904	9.65844	11.37	9.16706	9.19028
ENSG00000160179	ABCG1	1.21792	1.36e-05		8.14869	8.06596	8.21511	7.94694	7.82622	7.82403	8.88591	7.95217	8.5423	7.83899	8.2286	9.68681	9.54236	9.63896	8.93608	9.64959	10.2242	9.68878	8.46258	8.22234
ENSG00000175779	C15orf53	1.21729	0.000599956		3.91016	3.62687	2.96482	3.28577	3.2088	4.01884	3.6038	4.3838	4.34839	2.89937	3.85562	4.97654	5.16933	5.15767	4.47623	4.17724	4.73716	4.29479	4.73757	4.47641
ENSG00000182896	TMEM95	1.21698	0.262324		2.25947	2.87607	2	3.10467	2.2852	2.55545	2.59441	2.61107	2	2.3656	4.69073	2	2.58474	2.53883	2.48223	2	2.41509	2	3.11968	3.02682
ENSG00000229671	LINC01150	1.21674	0.102245		2.47931	3.29977	2.56161	2.36471	2	2.55545	2.59441	2.61107	3.13992	2.65703	2	2.44533	3.32152	4.13617	3.67038	3.91379	3.00011	3.20306	2.83349	2.50081
ENSG00000163207	IVL	1.21618	0.0113025		10.3683	9.19743	9.08915	11.5905	10.0946	9.25224	9.50375	10.0976	10.7425	10.085	9.44177	11.748	11.137	11.2457	9.83934	12.1865	10.343	13.028	10.9474	10.5408
ENSG00000111729	CLEC4A	1.21594	0.197951		3.47162	2.70179	2	2	2	2.30429	3.18564	3.03898	3.76866	3.1068	3.06439	2.78514	3.69997	4.13617	3.47823	5.09576	3.73712	2	2.25761	2.50081
ENSG00000272620	AFAP1-AS1	1.21538	0.197951		2	2	2.30796	2.65558	2.2852	3.63846	2.59441	2.33765	3.13992	2.89937	2.52257	2	2.99966	2.74776	2.48223	2.81139	3.22252	5.06688	3.4644	2.69823
ENSG00000086288	NME8	1.21518	0.0220062		3.83247	3.62687	3.41451	3.44665	2.52321	4.5683	4.02118	4.05808	4.27852	3.72567	3.76588	3.82024	4.75431	5.42425	4.62288	6.40127	4.73716	4.41709	3.35839	3.80325
ENSG00000160219	GAB3	1.21497	6.36e-05		6.67974	6.88808	6.27222	6.60275	6.64636	7.21573	6.71359	6.98132	7.34773	6.57198	7.36314	7.08356	8.35248	8.78	8.69211	8.79067	7.60508	6.66159	7.42078	7.52446
ENSG00000118508	RAB32	1.21474	0.00153076		8.2898	8.49132	7.81265	7.95365	7.26216	7.25174	8.82558	7.73366	8.57545	7.57663	8.74831	9.91578	8.91819	9.1977	8.72225	9.18426	9.4011	10.6746	7.29711	8.02501
ENSG00000169994	MYO7B	1.21465	0.00231817		7.10836	8.63769	7.33138	6.56818	7.43247	7.25174	7.45379	6.15998	6.62014	6.96735	7.7904	8.49122	7.93007	7.60791	8.13463	8.10729	8.65366	10.1543	7.53468	8.39591
ENSG00000105173	CCNE1	1.21418	0.000412793		6.61161	5.84457	6.6181	6.79437	6.04605	5.89278	6.45314	6.44836	7.17583	6.58937	5.96561	8.76508	7.33919	7.1088	6.6331	7.26654	7.89099	8.61819	7.31847	7.74143
ENSG00000241886		1.21375	0.124955		2.25947	2.70179	3.13079	3.44665	3.33916	3.1204	2	3.03898	2.56704	3.44917	3.9401	2	3.58451	3.89404	3.67038	4.70839	2	2	4.55765	3.41145
ENSG00000155962	CLIC2	1.21339	1.87e-05		7.91898	8.01562	6.72581	7.06616	7.51754	7.75042	7.96435	7.51815	7.77306	7.23378	9.10463	7.82504	8.74753	9.42376	9.38974	9.49919	8.27324	8.52606	7.80568	8.01578
ENSG00000229009	TMPRSS11GP	1.21339	0.0110018		3.75036	4.11818	3.75684	4.15429	3.2088	3.74336	5.66979	4.3838	3.66295	4.33281	3.67019	5.10337	5.2848	5.04346	4.31297	5.46798	4.50269	6.58538	4.97131	5.77165
ENSG00000136153	LMO7	1.21327	2.87e-05		9.47843	8.72572	9.11415	8.334	9.35422	9.36545	8.49953	8.906	9.30343	8.87677	8.85007	10.9193	10.0035	9.64387	9.48071	10.3746	11.3482	10.2845	10.0204	9.99192
ENSG00000077238	IL4R	1.21219	3.13e-08		10.3691	11.3235	10.8678	10.9987	9.9246	10.6068	10.1942	10.2491	11.0009	10.281	12.5242	12.1137	11.8031	11.8888	11.7728	12.0667	11.2378	11.2331	11.4986	11.912
[truncated: 21,800 more rows]
