# Supplementary material for: A positive feedback loop between mTORC1 and cathelicidin promotes skin inflammation in rosacea
Source: EMBO Mol Med. 2021 Mar 18;13(5):e13560. doi: 10.15252/emmm.202013560 (PMC8103105; doi:10.15252/emmm.202013560)
Supplement: Supplementary file 3 — Table EV2 [file EMMM-13-e13560-s004.xlsx]

## Sheet: Sheet1
Table EV2. Enriched KEGG terms in rosacea revealed by GSEA
	GS	GS DETAILS	SIZE	ES	NES	NOM p-val	FDR q-val	FWER p-val	RANK AT MAX	LEADING EDGE
	follow link to MSigDB
1	KEGG_TOLL_LIKE_RECEPTOR_SIGNALING_PATHWAY	Details ...	102	0.75	1.75	0	0.024	0.014	4375	tags=49%, list=8%, signal=53%
2	KEGG_RENAL_CELL_CARCINOMA	Details ...	70	0.64	1.74	0	0.02	0.021	8027	tags=51%, list=14%, signal=60%
3	KEGG_T_CELL_RECEPTOR_SIGNALING_PATHWAY	Details ...	108	0.73	1.73	0	0.015	0.026	4671	tags=52%, list=8%, signal=56%
4	KEGG_NATURAL_KILLER_CELL_MEDIATED_CYTOTOXICITY	Details ...	132	0.77	1.72	0.002	0.016	0.034	7271	tags=64%, list=13%, signal=74%
5	KEGG_FC_GAMMA_R_MEDIATED_PHAGOCYTOSIS	Details ...	96	0.7	1.71	0	0.013	0.034	6981	tags=59%, list=12%, signal=68%
6	KEGG_CHEMOKINE_SIGNALING_PATHWAY	Details ...	188	0.7	1.71	0.006	0.014	0.04	7342	tags=61%, list=13%, signal=69%
7	KEGG_B_CELL_RECEPTOR_SIGNALING_PATHWAY	Details ...	75	0.74	1.7	0.002	0.013	0.045	4693	tags=55%, list=8%, signal=59%
8	KEGG_ANTIGEN_PROCESSING_AND_PRESENTATION	Details ...	81	0.84	1.7	0.002	0.012	0.047	5341	tags=65%, list=9%, signal=72%
9	KEGG_RIG_I_LIKE_RECEPTOR_SIGNALING_PATHWAY	Details ...	71	0.71	1.7	0.002	0.011	0.047	4501	tags=41%, list=8%, signal=44%
10	KEGG_ASTHMA	Details ...	28	0.82	1.7	0.006	0.01	0.052	5741	tags=64%, list=10%, signal=71%
11	KEGG_CHRONIC_MYELOID_LEUKEMIA	Details ...	73	0.66	1.69	0	0.011	0.06	9389	tags=58%, list=16%, signal=69%
12	KEGG_NOD_LIKE_RECEPTOR_SIGNALING_PATHWAY	Details ...	62	0.8	1.69	0	0.01	0.062	7280	tags=81%, list=13%, signal=92%
13	KEGG_PANCREATIC_CANCER	Details ...	70	0.6	1.68	0	0.011	0.073	7103	tags=49%, list=12%, signal=55%
14	KEGG_TYPE_I_DIABETES_MELLITUS	Details ...	41	0.83	1.68	0.01	0.011	0.08	5307	tags=73%, list=9%, signal=81%
15	KEGG_APOPTOSIS	Details ...	87	0.68	1.67	0.006	0.011	0.087	7877	tags=54%, list=14%, signal=63%
16	KEGG_CYTOSOLIC_DNA_SENSING_PATHWAY	Details ...	55	0.8	1.66	0	0.013	0.099	5322	tags=51%, list=9%, signal=56%
17	KEGG_LEISHMANIA_INFECTION	Details ...	70	0.8	1.66	0.01	0.012	0.099	5747	tags=76%, list=10%, signal=84%
18	KEGG_AUTOIMMUNE_THYROID_DISEASE	Details ...	50	0.81	1.66	0.017	0.012	0.102	5307	tags=58%, list=9%, signal=64%
19	KEGG_ALLOGRAFT_REJECTION	Details ...	35	0.89	1.66	0.008	0.012	0.106	5307	tags=89%, list=9%, signal=98%
20	KEGG_FC_EPSILON_RI_SIGNALING_PATHWAY	Details ...	79	0.59	1.64	0	0.015	0.139	8422	tags=49%, list=15%, signal=58%
21	KEGG_VIRAL_MYOCARDITIS	Details ...	68	0.67	1.62	0.024	0.019	0.169	6954	tags=66%, list=12%, signal=75%
22	KEGG_PRIMARY_IMMUNODEFICIENCY	Details ...	35	0.83	1.61	0.01	0.022	0.185	4091	tags=66%, list=7%, signal=71%
23	KEGG_PROGESTERONE_MEDIATED_OOCYTE_MATURATION	Details ...	85	0.55	1.61	0.002	0.022	0.193	6981	tags=41%, list=12%, signal=47%
24	KEGG_HEMATOPOIETIC_CELL_LINEAGE	Details ...	85	0.69	1.61	0.029	0.023	0.199	6398	tags=58%, list=11%, signal=65%
25	KEGG_CYTOKINE_CYTOKINE_RECEPTOR_INTERACTION	Details ...	264	0.66	1.6	0.013	0.023	0.204	7162	tags=53%, list=13%, signal=60%
26	KEGG_JAK_STAT_SIGNALING_PATHWAY	Details ...	155	0.65	1.6	0.013	0.022	0.204	5578	tags=43%, list=10%, signal=48%
27	KEGG_GRAFT_VERSUS_HOST_DISEASE	Details ...	37	0.89	1.6	0.008	0.022	0.21	5341	tags=89%, list=9%, signal=98%
28	KEGG_INTESTINAL_IMMUNE_NETWORK_FOR_IGA_PRODUCTION	Details ...	46	0.78	1.58	0.017	0.029	0.276	6311	tags=65%, list=11%, signal=73%
29	KEGG_NEUROTROPHIN_SIGNALING_PATHWAY	Details ...	126	0.56	1.57	0.011	0.037	0.321	7103	tags=48%, list=12%, signal=55%
30	KEGG_EPITHELIAL_CELL_SIGNALING_IN_HELICOBACTER_PYLORI_INFECTION	Details ...	68	0.58	1.55	0	0.044	0.359	7103	tags=53%, list=12%, signal=60%
31	KEGG_ENDOCYTOSIS	Details ...	181	0.55	1.55	0.008	0.044	0.367	6460	tags=43%, list=11%, signal=48%
32	KEGG_ACUTE_MYELOID_LEUKEMIA	Details ...	57	0.62	1.55	0.023	0.044	0.375	7103	tags=53%, list=12%, signal=60%
33	KEGG_PATHOGENIC_ESCHERICHIA_COLI_INFECTION	Details ...	56	0.61	1.53	0.017	0.055	0.443	8245	tags=52%, list=14%, signal=60%
34	KEGG_CELL_CYCLE	Details ...	124	0.6	1.52	0.025	0.059	0.465	9137	tags=55%, list=16%, signal=65%
35	KEGG_OTHER_GLYCAN_DEGRADATION	Details ...	16	0.74	1.47	0.065	0.095	0.607	5773	tags=63%, list=10%, signal=70%
36	KEGG_SPLICEOSOME	Details ...	127	0.67	1.47	0.071	0.092	0.607	11399	tags=71%, list=20%, signal=88%
37	KEGG_UBIQUITIN_MEDIATED_PROTEOLYSIS	Details ...	134	0.55	1.47	0.019	0.09	0.608	11473	tags=57%, list=20%, signal=71%
38	KEGG_SYSTEMIC_LUPUS_ERYTHEMATOSUS	Details ...	135	0.57	1.46	0.031	0.103	0.655	5511	tags=31%, list=10%, signal=34%
39	KEGG_P53_SIGNALING_PATHWAY	Details ...	68	0.53	1.46	0.028	0.101	0.656	6748	tags=46%, list=12%, signal=52%
40	KEGG_CELL_ADHESION_MOLECULES_CAMS	Details ...	131	0.58	1.45	0.04	0.107	0.677	5307	tags=43%, list=9%, signal=47%
41	KEGG_NON_SMALL_CELL_LUNG_CANCER	Details ...	54	0.5	1.45	0.028	0.105	0.68	7632	tags=37%, list=13%, signal=43%
42	KEGG_BASAL_TRANSCRIPTION_FACTORS	Details ...	35	0.6	1.44	0.061	0.105	0.685	11749	tags=66%, list=21%, signal=83%
43	KEGG_SPHINGOLIPID_METABOLISM	Details ...	39	0.58	1.43	0.06	0.118	0.72	8360	tags=51%, list=15%, signal=60%
44	KEGG_RNA_DEGRADATION	Details ...	59	0.62	1.43	0.086	0.119	0.726	8593	tags=58%, list=15%, signal=68%
45	KEGG_COLORECTAL_CANCER	Details ...	62	0.5	1.42	0.044	0.128	0.747	6981	tags=40%, list=12%, signal=46%
46	KEGG_COMPLEMENT_AND_COAGULATION_CASCADES	Details ...	69	0.55	1.41	0.06	0.126	0.749	7225	tags=48%, list=13%, signal=55%
47	KEGG_LEUKOCYTE_TRANSENDOTHELIAL_MIGRATION	Details ...	116	0.52	1.41	0.059	0.126	0.758	4145	tags=34%, list=7%, signal=37%
48	KEGG_MTOR_SIGNALING_PATHWAY	Details ...	52	0.46	1.4	0.02	0.02	0.782	6981	tags=35%, list=12%, signal=39%
49	KEGG_HOMOLOGOUS_RECOMBINATION	Details ...	28	0.56	1.4	0.084	0.139	0.786	10306	tags=46%, list=18%, signal=57%
50	KEGG_OOCYTE_MEIOSIS	Details ...	112	0.48	1.38	0.048	0.156	0.816	7354	tags=42%, list=13%, signal=48%
51	KEGG_BLADDER_CANCER	Details ...	42	0.52	1.38	0.059	0.155	0.819	7632	tags=43%, list=13%, signal=49%
52	KEGG_VEGF_SIGNALING_PATHWAY	Details ...	76	0.48	1.37	0.079	0.161	0.833	8286	tags=39%, list=14%, signal=46%
53	KEGG_PATHWAYS_IN_CANCER	Details ...	325	0.46	1.36	0.061	0.166	0.846	7103	tags=38%, list=12%, signal=43%
54	KEGG_PRION_DISEASES	Details ...	35	0.54	1.35	0.102	0.182	0.873	8059	tags=40%, list=14%, signal=47%
55	KEGG_GLIOMA	Details ...	65	0.44	1.34	0.069	0.183	0.878	9389	tags=43%, list=16%, signal=51%
56	KEGG_ONE_CARBON_POOL_BY_FOLATE	Details ...	17	0.54	1.33	0.066	0.201	0.9	6162	tags=47%, list=11%, signal=53%
57	KEGG_PROTEASOME	Details ...	46	0.75	1.29	0.202	0.244	0.931	13160	tags=89%, list=23%, signal=116%
58	KEGG_LYSOSOME	Details ...	121	0.53	1.29	0.189	0.241	0.931	7900	tags=50%, list=14%, signal=58%
59	KEGG_VIBRIO_CHOLERAE_INFECTION	Details ...	54	0.49	1.29	0.148	0.246	0.939	6910	tags=44%, list=12%, signal=51%
60	KEGG_PROSTATE_CANCER	Details ...	89	0.43	1.28	0.107	0.247	0.94	7103	tags=35%, list=12%, signal=40%
61	KEGG_MAPK_SIGNALING_PATHWAY	Details ...	267	0.42	1.28	0.094	0.244	0.94	5475	tags=30%, list=10%, signal=33%
62	KEGG_SNARE_INTERACTIONS_IN_VESICULAR_TRANSPORT	Details ...	38	0.5	1.28	0.174	0.246	0.944	12165	tags=58%, list=21%, signal=73%
63	KEGG_PYRIMIDINE_METABOLISM	Details ...	98	0.5	1.28	0.192	0.245	0.947	9592	tags=46%, list=17%, signal=55%
64	KEGG_GLYCOSAMINOGLYCAN_DEGRADATION	Details ...	21	0.59	1.26	0.233	0.261	0.96	8328	tags=62%, list=15%, signal=72%
65	KEGG_AMINO_SUGAR_AND_NUCLEOTIDE_SUGAR_METABOLISM	Details ...	43	0.49	1.25	0.14	0.273	0.969	8980	tags=51%, list=16%, signal=61%
66	KEGG_RNA_POLYMERASE	Details ...	29	0.65	1.25	0.253	0.272	0.972	14393	tags=79%, list=25%, signal=106%
67	KEGG_DNA_REPLICATION	Details ...	36	0.57	1.24	0.225	0.283	0.98	10663	tags=64%, list=19%, signal=78%
68	KEGG_SMALL_CELL_LUNG_CANCER	Details ...	84	0.48	1.23	0.198	0.289	0.982	8214	tags=42%, list=14%, signal=49%
69	KEGG_REGULATION_OF_ACTIN_CYTOSKELETON	Details ...	213	0.4	1.23	0.168	0.298	0.983	5594	tags=31%, list=10%, signal=35%
70	KEGG_ADHERENS_JUNCTION	Details ...	73	0.42	1.22	0.169	0.309	0.984	7984	tags=37%, list=14%, signal=43%
71	KEGG_AMYOTROPHIC_LATERAL_SCLEROSIS_ALS	Details ...	53	0.42	1.2	0.172	0.322	0.989	6435	tags=36%, list=11%, signal=40%
72	KEGG_PURINE_METABOLISM	Details ...	158	0.41	1.2	0.191	0.323	0.99	9639	tags=44%, list=17%, signal=52%
73	KEGG_ERBB_SIGNALING_PATHWAY	Details ...	87	0.41	1.19	0.205	0.338	0.991	9389	tags=45%, list=16%, signal=54%
74	KEGG_RENIN_ANGIOTENSIN_SYSTEM	Details ...	17	0.49	1.17	0.26	0.358	0.994	14912	tags=71%, list=26%, signal=95%
75	KEGG_ETHER_LIPID_METABOLISM	Details ...	33	0.37	1.16	0.145	0.373	0.994	4600	tags=27%, list=8%, signal=30%
76	KEGG_GALACTOSE_METABOLISM	Details ...	26	0.48	1.16	0.264	0.373	0.994	8980	tags=54%, list=16%, signal=64%
77	KEGG_NICOTINATE_AND_NICOTINAMIDE_METABOLISM	Details ...	24	0.42	1.15	0.188	0.375	0.994	2642	tags=25%, list=5%, signal=26%
78	KEGG_GLYCOSAMINOGLYCAN_BIOSYNTHESIS_KERATAN_SULFATE	Details ...	15	0.54	1.15	0.345	0.379	0.995	6301	tags=47%, list=11%, signal=52%
79	KEGG_VASOPRESSIN_REGULATED_WATER_REABSORPTION	Details ...	44	0.39	1.15	0.224	0.377	0.995	6516	tags=41%, list=11%, signal=46%
80	KEGG_GNRH_SIGNALING_PATHWAY	Details ...	101	0.37	1.14	0.23	0.387	0.995	8286	tags=36%, list=14%, signal=42%
81	KEGG_DORSO_VENTRAL_AXIS_FORMATION	Details ...	24	0.45	1.13	0.269	0.391	0.995	6981	tags=42%, list=12%, signal=47%
82	KEGG_PHOSPHATIDYLINOSITOL_SIGNALING_SYSTEM	Details ...	76	0.39	1.11	0.287	0.423	0.996	6832	tags=32%, list=12%, signal=36%
83	KEGG_GLYCOSAMINOGLYCAN_BIOSYNTHESIS_CHONDROITIN_SULFATE	Details ...	22	0.54	1.11	0.403	0.422	0.996	9815	tags=45%, list=17%, signal=55%
84	KEGG_N_GLYCAN_BIOSYNTHESIS	Details ...	46	0.41	1.1	0.325	0.427	0.996	8698	tags=39%, list=15%, signal=46%
85	KEGG_THYROID_CANCER	Details ...	29	0.36	1.1	0.27	0.422	0.996	6981	tags=31%, list=12%, signal=35%
86	KEGG_INOSITOL_PHOSPHATE_METABOLISM	Details ...	54	0.37	1.09	0.298	0.424	0.997	8044	tags=39%, list=14%, signal=45%
87	KEGG_TYPE_II_DIABETES_MELLITUS	Details ...	47	0.4	1.09	0.327	0.422	0.997	7432	tags=43%, list=13%, signal=49%
88	KEGG_ENDOMETRIAL_CANCER	Details ...	52	0.38	1.08	0.345	0.444	0.998	10083	tags=37%, list=18%, signal=44%
89	KEGG_MISMATCH_REPAIR	Details ...	23	0.48	1.06	0.419	0.464	0.999	10663	tags=48%, list=19%, signal=59%
90	KEGG_AMINOACYL_TRNA_BIOSYNTHESIS	Details ...	41	0.47	1.05	0.442	0.475	0.999	10207	tags=46%, list=18%, signal=56%
91	KEGG_LONG_TERM_DEPRESSION	Details ...	70	0.35	1.04	0.387	0.488	0.999	7622	tags=29%, list=13%, signal=33%
92	KEGG_TGF_BETA_SIGNALING_PATHWAY	Details ...	85	0.36	1.04	0.379	0.487	0.999	9866	tags=38%, list=17%, signal=45%
93	KEGG_O_GLYCAN_BIOSYNTHESIS	Details ...	30	0.41	1.04	0.428	0.483	0.999	10626	tags=53%, list=19%, signal=65%
94	KEGG_GAP_JUNCTION	Details ...	90	0.35	1.03	0.425	0.491	0.999	7302	tags=29%, list=13%, signal=33%
95	KEGG_GLYCOSPHINGOLIPID_BIOSYNTHESIS_LACTO_AND_NEOLACTO_SERIES	Details ...	26	0.42	1.02	0.432	0.497	0.999	10231	tags=50%, list=18%, signal=61%
96	KEGG_CYSTEINE_AND_METHIONINE_METABOLISM	Details ...	34	0.35	1.01	0.438	0.504	0.999	3724	tags=21%, list=7%, signal=22%
97	KEGG_RIBOSOME	Details ...	87	0.7	1.01	0.577	0.505	1	14871	tags=87%, list=26%, signal=118%
98	KEGG_PROTEIN_EXPORT	Details ...	24	0.5	0.98	0.536	0.545	1	11689	tags=58%, list=20%, signal=73%
99	KEGG_RIBOFLAVIN_METABOLISM	Details ...	16	0.38	0.95	0.53	0.593	1	6961	tags=38%, list=12%, signal=43%
100	KEGG_REGULATION_OF_AUTOPHAGY	Details ...	35	0.34	0.94	0.545	0.599	1	6618	tags=23%, list=12%, signal=26%
