# Supplementary material for: A positive feedback loop between mTORC1 and cathelicidin promotes skin inflammation in rosacea
Source: EMBO Mol Med. 2021 Mar 18;13(5):e13560. doi: 10.15252/emmm.202013560 (PMC8103105; doi:10.15252/emmm.202013560)
Supplement: Supplementary file 4 — Table EV3 [file EMMM-13-e13560-s008.xls]

Table EV3. Differentially expressed genes (DEGs) between LL37 and control mice
ID	LL37	PBS	log2FoldChange	pvalue	padj	gene_name	gene_chr	gene_start	gene_end	gene_strand	gene_length	gene_biotype	gene_description
ENSMUSG00000028464	2725.115283	50723.56958	-4.218160076	5.64E-117	1.22E-112	Tpm2	4	43514711	43523765	-	2909	protein_coding	tropomyosin 2, beta [Source:MGI Symbol;Acc:MGI:98810]
ENSMUSG00000002500	10.34952809	2954.884678	-8.102722594	1.08E-96	1.17E-92	Rpl3l	17	24727820	24736143	+	1643	protein_coding	ribosomal protein L3-like [Source:MGI Symbol;Acc:MGI:1913461]
ENSMUSG00000046480	8.505817722	2019.087003	-7.86971224	2.77E-96	2.00E-92	Scn4b	9	45138395	45154152	+	4982	protein_coding	sodium channel, type IV, beta [Source:MGI Symbol;Acc:MGI:2687406]
ENSMUSG00000059895	1008.731658	13414.47787	-3.733136666	1.10E-94	5.96E-91	Ptp4a3	15	73723145	73758766	+	4619	protein_coding	protein tyrosine phosphatase 4a3 [Source:MGI Symbol;Acc:MGI:1277098]
ENSMUSG00000011148	392.6819995	8912.214742	-4.50521341	2.41E-94	1.05E-90	Adssl1	12	112620045	112641360	+	2090	protein_coding	adenylosuccinate synthetase like 1 [Source:MGI Symbol;Acc:MGI:87947]
ENSMUSG00000048416	19.79381811	967.1341514	-5.598921047	3.52E-89	1.27E-85	Mlf1	3	67374097	67400003	+	1719	protein_coding	myeloid leukemia factor 1 [Source:MGI Symbol;Acc:MGI:1341819]
ENSMUSG00000038201	18.58406418	1085.794706	-5.877842986	1.44E-86	4.46E-83	Kcna7	7	45405653	45409763	+	2182	protein_coding	potassium voltage-gated channel, shaker-related subfamily, member 7 [Source:MGI Symbol;Acc:MGI:96664]
ENSMUSG00000074218	41.22187028	862.4594529	-4.377392389	2.55E-86	6.91E-83	Cox7a1	7	30184144	30186078	+	535	protein_coding	cytochrome c oxidase subunit VIIa 1 [Source:MGI Symbol;Acc:MGI:1316714]
ENSMUSG00000022490	23.27095425	1188.683499	-5.65968105	4.76E-83	1.15E-79	Ppp1r1a	15	103530279	103537992	-	1295	protein_coding	protein phosphatase 1, regulatory (inhibitor) subunit 1A [Source:MGI Symbol;Acc:MGI:1889595]
ENSMUSG00000021456	57.45358735	2687.315234	-5.534771125	1.10E-82	2.38E-79	Fbp2	13	62836877	62858422	-	1469	protein_coding	fructose bisphosphatase 2 [Source:MGI Symbol;Acc:MGI:95491]
ENSMUSG00000038663	40.63088381	1135.510544	-4.791832716	1.00E-81	1.98E-78	Fsd2	7	81533308	81566944	-	3985	protein_coding	fibronectin type III and SPRY domain containing 2 [Source:MGI Symbol;Acc:MGI:2444310]
ENSMUSG00000031633	2349.753123	20415.79843	-3.119357979	1.63E-81	2.95E-78	Slc25a4	8	46206797	46211284	-	2353	protein_coding	solute carrier family 25 (mitochondrial carrier, adenine nucleotide translocator), member 4 [Source:MGI Symbol;Acc:MGI:1353495]
ENSMUSG00000000253	56.70592814	808.4822659	-3.840397709	4.21E-79	7.01E-76	Gmpr	13	45507444	45553800	+	2323	protein_coding	guanosine monophosphate reductase [Source:MGI Symbol;Acc:MGI:1913605]
ENSMUSG00000079434	23.44225415	1258.346314	-5.738727561	2.24E-75	3.47E-72	Neu2	1	87509889	87597845	+	2590	protein_coding	neuraminidase 2 [Source:MGI Symbol;Acc:MGI:1344417]
ENSMUSG00000030554	408.5021256	6319.259093	-3.949883419	1.16E-74	1.67E-71	Synm	7	67730160	67759742	-	7933	protein_coding	synemin, intermediate filament protein [Source:MGI Symbol;Acc:MGI:2661187]
ENSMUSG00000036278	579.7825039	3429.166071	-2.564214749	3.40E-74	4.60E-71	Macrod1	19	7056768	7198061	+	1274	protein_coding	MACRO domain containing 1 [Source:MGI Symbol;Acc:MGI:2147583]
ENSMUSG00000033065	431.1680479	25211.5711	-5.868181693	3.16E-70	4.02E-67	Pfkm	15	98092589	98132447	+	2957	protein_coding	phosphofructokinase, muscle [Source:MGI Symbol;Acc:MGI:97548]
ENSMUSG00000028518	81.37199616	960.8304231	-3.562250645	9.62E-70	1.16E-66	Prkaa2	4	105029874	105109890	-	7969	protein_coding	protein kinase, AMP-activated, alpha 2 catalytic subunit [Source:MGI Symbol;Acc:MGI:1336173]
ENSMUSG00000026489	521.0012843	6155.963505	-3.562636343	9.79E-69	1.12E-65	Coq8a	1	180165238	180199602	-	5293	protein_coding	coenzyme Q8A [Source:MGI Symbol;Acc:MGI:1914676]
ENSMUSG00000030695	18968.58666	115075.8814	-2.600918795	3.93E-68	4.26E-65	Aldoa	7	126795234	126808905	-	3501	protein_coding	aldolase A, fructose-bisphosphate [Source:MGI Symbol;Acc:MGI:87994]
ENSMUSG00000070385	12.51017952	984.4325501	-6.26390066	8.86E-67	9.15E-64	Ampd1	3	103074014	103099720	+	3548	protein_coding	adenosine monophosphate deaminase 1 [Source:MGI Symbol;Acc:MGI:88015]
ENSMUSG00000019577	190.6954591	14229.95353	-6.217899231	3.86E-66	3.81E-63	Pdk4	6	5483351	5496309	-	3511	protein_coding	pyruvate dehydrogenase kinase, isoenzyme 4 [Source:MGI Symbol;Acc:MGI:1351481]
ENSMUSG00000019528	366.9548235	2748.742565	-2.906076304	4.14E-66	3.90E-63	Gyg	3	20122084	20155317	-	2344	protein_coding	glycogenin [Source:MGI Symbol;Acc:MGI:1351614]
ENSMUSG00000039891	28.46540817	3167.782281	-6.777226959	1.60E-65	1.44E-62	Txlnb	10	17796226	17845665	+	5504	protein_coding	taxilin beta [Source:MGI Symbol;Acc:MGI:2671945]
ENSMUSG00000056900	36.54390767	2257.799538	-5.933273636	3.53E-64	3.06E-61	Usp13	3	32817546	32938071	+	7599	protein_coding	ubiquitin specific peptidase 13 (isopeptidase T-3) [Source:MGI Symbol;Acc:MGI:1919857]
ENSMUSG00000021061	131.360719	4079.540827	-4.951146148	1.54E-61	1.28E-58	Sptb	12	76580488	76710547	-	12147	protein_coding	spectrin beta, erythrocytic [Source:MGI Symbol;Acc:MGI:98387]
ENSMUSG00000096146	14.86666053	1163.228251	-6.2518022	5.83E-61	4.68E-58	Kcnj11	7	46093953	46100764	-	3677	protein_coding	potassium inwardly rectifying channel, subfamily J, member 11 [Source:MGI Symbol;Acc:MGI:107501]
ENSMUSG00000027077	3.710654595	1174.708789	-8.213283121	4.52E-60	3.50E-57	Smtnl1	2	84811176	84822652	-	1761	protein_coding	smoothelin-like 1 [Source:MGI Symbol;Acc:MGI:1915928]
ENSMUSG00000079110	22.23858961	669.8520028	-4.885491248	2.41E-59	1.80E-56	Capn3	2	120456019	120504913	+	5023	protein_coding	calpain 3 [Source:MGI Symbol;Acc:MGI:107437]
ENSMUSG00000036854	103.3880807	8483.053574	-6.352974703	5.17E-59	3.63E-56	Hspb6	7	30552178	30555443	+	2299	protein_coding	heat shock protein, alpha-crystallin-related, B6 [Source:MGI Symbol;Acc:MGI:2685325]
ENSMUSG00000020475	133.9379543	8457.664183	-5.975423711	5.19E-59	3.63E-56	Pgam2	11	5801640	5803733	-	840	protein_coding	phosphoglycerate mutase 2 [Source:MGI Symbol;Acc:MGI:1933118]
ENSMUSG00000022215	10.94376586	1188.425193	-6.712266358	7.68E-59	5.20E-56	Fitm1	14	55575617	55576952	+	969	protein_coding	fat storage-inducing transmembrane protein 1 [Source:MGI Symbol;Acc:MGI:1915930]
ENSMUSG00000040287	72.29970348	1491.970233	-4.360085094	3.43E-58	2.26E-55	Stac3	10	127501686	127508823	+	2543	protein_coding	SH3 and cysteine rich domain 3 [Source:MGI Symbol;Acc:MGI:3606571]
ENSMUSG00000039914	256.7288211	1664.838112	-2.696880522	3.70E-58	2.36E-55	Coq10a	10	128363100	128368997	-	2573	protein_coding	coenzyme Q10A [Source:MGI Symbol;Acc:MGI:2684847]
ENSMUSG00000038170	582.4613103	24490.93651	-5.392950686	5.13E-57	3.17E-54	Pde4dip	3	97689824	97888707	-	16857	protein_coding	phosphodiesterase 4D interacting protein (myomegalin) [Source:MGI Symbol;Acc:MGI:1891434]
ENSMUSG00000029392	231.3418944	1978.436697	-3.094946842	2.33E-56	1.41E-53	Rilpl1	5	124493080	124531391	-	2463	protein_coding	Rab interacting lysosomal protein-like 1 [Source:MGI Symbol;Acc:MGI:1922945]
ENSMUSG00000032366	2763.456493	29398.68314	-3.410987519	2.54E-56	1.49E-53	Tpm1	9	67022590	67049406	-	6485	protein_coding	tropomyosin 1, alpha [Source:MGI Symbol;Acc:MGI:98809]
ENSMUSG00000022519	161.7790113	6888.337411	-5.407881926	1.19E-55	6.76E-53	Srl	16	4480216	4541816	-	5325	protein_coding	sarcalumenin [Source:MGI Symbol;Acc:MGI:2146620]
ENSMUSG00000038239	62.33386397	3873.099314	-5.947484425	2.72E-54	1.51E-51	Hrc	7	45335290	45338974	+	2566	protein_coding	histidine rich calcium binding protein [Source:MGI Symbol;Acc:MGI:96226]
ENSMUSG00000005628	178.6956308	1755.801954	-3.293976303	9.27E-54	5.02E-51	Tmod4	3	95124476	95129209	+	1717	protein_coding	tropomodulin 4 [Source:MGI Symbol;Acc:MGI:1355285]
ENSMUSG00000031791	182.1437409	5533.207636	-4.920978488	1.05E-52	5.57E-50	Tmem38a	8	72572055	72587282	+	2142	protein_coding	transmembrane protein 38A [Source:MGI Symbol;Acc:MGI:1921416]
ENSMUSG00000031382	3.323863325	722.6544529	-7.638377482	1.01E-51	5.23E-49	Asb11	X	164436994	164459170	+	2847	protein_coding	ankyrin repeat and SOCS box-containing 11 [Source:MGI Symbol;Acc:MGI:1916104]
ENSMUSG00000027510	189.9903059	1679.399734	-3.14451301	2.13E-51	1.07E-48	Rbm38	2	173020498	173034734	+	2869	protein_coding	RNA binding motif protein 38 [Source:MGI Symbol;Acc:MGI:1889294]
ENSMUSG00000001604	23.64693688	700.7385248	-4.86127095	2.12E-50	1.04E-47	Tcea3	4	136247729	136274898	+	1400	protein_coding	transcription elongation factor A (SII), 3 [Source:MGI Symbol;Acc:MGI:1196908]
ENSMUSG00000010064	28.61185763	1013.786479	-5.122633654	2.17E-50	1.05E-47	Slc38a3	9	107650634	107669530	-	5277	protein_coding	solute carrier family 38, member 3 [Source:MGI Symbol;Acc:MGI:1923507]
ENSMUSG00000030621	18.10135077	491.5325815	-4.794946472	3.95E-50	1.86E-47	Me3	7	89632392	89854359	+	14624	protein_coding	malic enzyme 3, NADP(+)-dependent, mitochondrial [Source:MGI Symbol;Acc:MGI:1916679]
ENSMUSG00000040118	153.0171245	1671.962411	-3.451566016	1.93E-49	8.91E-47	Cacna2d1	5	15934691	16374511	+	12416	protein_coding	calcium channel, voltage-dependent, alpha2/delta subunit 1 [Source:MGI Symbol;Acc:MGI:88295]
ENSMUSG00000047591	56.19242352	662.9350169	-3.55451069	4.59E-49	2.07E-46	Mafa	15	75746843	75747922	-	1080	protein_coding	v-maf musculoaponeurotic fibrosarcoma oncogene family, protein A (avian) [Source:MGI Symbol;Acc:MGI:2673307]
ENSMUSG00000051373	28.86577186	463.5412089	-4.000008808	8.67E-49	3.83E-46	Plpp7	2	32095528	32110820	+	2078	protein_coding	phospholipid phosphatase 7 (inactive) [Source:MGI Symbol;Acc:MGI:2445183]
ENSMUSG00000029432	1107.400272	4110.739107	-1.89220118	9.03E-49	3.92E-46	Nipsnap2	5	129725063	129758327	+	2750	protein_coding	nipsnap homolog 2 [Source:MGI Symbol;Acc:MGI:1278343]
ENSMUSG00000032355	37.99515061	627.7301435	-4.034463423	1.01E-48	4.29E-46	Mlip	9	77102081	77352969	-	8916	protein_coding	muscular LMNA-interacting protein [Source:MGI Symbol;Acc:MGI:1916892]
ENSMUSG00000046727	75.71447247	761.3177431	-3.336875048	1.68E-48	6.99E-46	Cystm1	18	36345619	36402980	+	2840	protein_coding	cysteine-rich transmembrane module containing 1 [Source:MGI Symbol;Acc:MGI:1913310]
ENSMUSG00000019987	2101.809713	437.3996414	2.264238755	9.20E-48	3.76E-45	Arg1	10	24915221	24927484	-	2228	protein_coding	arginase, liver [Source:MGI Symbol;Acc:MGI:88070]
ENSMUSG00000058975	2.107286039	1317.072091	-9.35276975	2.47E-47	9.92E-45	Kcnc1	7	46396497	46438704	+	9458	protein_coding	potassium voltage gated channel, Shaw-related subfamily, member 1 [Source:MGI Symbol;Acc:MGI:96667]
ENSMUSG00000010492	12.8436054	637.2521471	-5.603245323	4.54E-47	1.79E-44	Uckl1os	2	181578480	181585170	+	2522	antisense_RNA	uridine-cytidine kinase 1-like 1, opposite strand [Source:MGI Symbol;Acc:MGI:3801877]
ENSMUSG00000049641	13.14210617	619.1723394	-5.546262757	4.62E-47	1.79E-44	Vgll2	10	52022502	52028471	+	1650	protein_coding	vestigial like family member 2 [Source:MGI Symbol;Acc:MGI:2447460]
ENSMUSG00000027805	161.4918121	1360.807871	-3.071639506	1.78E-46	6.77E-44	Pfn2	3	57841895	57848079	-	3541	protein_coding	profilin 2 [Source:MGI Symbol;Acc:MGI:97550]
ENSMUSG00000028017	22.86848646	444.4292676	-4.27438519	2.61E-46	9.76E-44	Egf	3	129677565	129755316	-	11275	protein_coding	epidermal growth factor [Source:MGI Symbol;Acc:MGI:95290]
ENSMUSG00000028278	35.55605526	1369.464979	-5.252357228	3.42E-46	1.26E-43	Rragd	4	32983037	33022180	+	5173	protein_coding	Ras-related GTP binding D [Source:MGI Symbol;Acc:MGI:1098604]
ENSMUSG00000020882	201.1925149	2142.931046	-3.411719003	7.90E-46	2.86E-43	Cacnb1	11	98001508	98023034	-	4529	protein_coding	calcium channel, voltage-dependent, beta 1 subunit [Source:MGI Symbol;Acc:MGI:102522]
ENSMUSG00000029020	1389.130692	4875.731663	-1.811277534	8.89E-46	3.12E-43	Mfn2	4	147873599	147904704	-	5194	protein_coding	mitofusin 2 [Source:MGI Symbol;Acc:MGI:2442230]
ENSMUSG00000027961	17.20584845	365.4556568	-4.398998424	8.91E-46	3.12E-43	Lrrc39	3	116562973	116583134	+	5230	protein_coding	leucine rich repeat containing 39 [Source:MGI Symbol;Acc:MGI:1924557]
ENSMUSG00000027488	303.4546033	2339.910767	-2.945220619	2.32E-45	7.98E-43	Snta1	2	154376313	154408099	-	3094	protein_coding	syntrophin, acidic 1 [Source:MGI Symbol;Acc:MGI:101772]
ENSMUSG00000051984	30.59991336	323.7077472	-3.399131454	2.51E-45	8.50E-43	Sec31b	19	44516957	44545864	-	3950	protein_coding	Sec31 homolog B (S. cerevisiae) [Source:MGI Symbol;Acc:MGI:2685187]
ENSMUSG00000028756	1114.909022	5095.274548	-2.191748338	2.78E-45	9.16E-43	Pink1	4	138313409	138326307	-	2673	protein_coding	PTEN induced putative kinase 1 [Source:MGI Symbol;Acc:MGI:1916193]
ENSMUSG00000014776	252.6599826	1143.746612	-2.177911178	2.79E-45	9.16E-43	Nol3	8	105276140	105281939	+	3176	protein_coding	nucleolar protein 3 (apoptosis repressor with CARD domain) [Source:MGI Symbol;Acc:MGI:1925938]
ENSMUSG00000041329	45.8301313	1015.345792	-4.456429854	5.78E-45	1.87E-42	Atp1b2	11	69599736	69605942	-	4085	protein_coding	ATPase, Na+/K+ transporting, beta 2 polypeptide [Source:MGI Symbol;Acc:MGI:88109]
ENSMUSG00000074064	308.2601057	1544.888854	-2.324596997	3.82E-44	1.22E-41	Mlycd	8	119394878	119411102	+	2968	protein_coding	malonyl-CoA decarboxylase [Source:MGI Symbol;Acc:MGI:1928485]
ENSMUSG00000021898	11.32771905	308.8998152	-4.765130065	8.85E-44	2.78E-41	Asb14	14	26894557	26915258	+	2549	protein_coding	ankyrin repeat and SOCS box-containing 14 [Source:MGI Symbol;Acc:MGI:2655107]
ENSMUSG00000025537	18.46092289	796.7285469	-5.414090223	1.20E-43	3.73E-41	Phkg1	5	129863421	129898549	-	6509	protein_coding	phosphorylase kinase gamma 1 [Source:MGI Symbol;Acc:MGI:97579]
ENSMUSG00000019194	482.3286962	3891.840331	-3.011689864	5.76E-43	1.76E-40	Scn1b	7	31116524	31127003	-	1859	protein_coding	sodium channel, voltage-gated, type I, beta [Source:MGI Symbol;Acc:MGI:98247]
ENSMUSG00000034842	201.579473	1702.707689	-3.075259301	7.43E-43	2.24E-40	Art3	5	92331827	92414628	+	3932	protein_coding	ADP-ribosyltransferase 3 [Source:MGI Symbol;Acc:MGI:1202729]
ENSMUSG00000027499	97.07776523	1850.700893	-4.245797935	8.45E-43	2.51E-40	Pkia	3	7366669	7445366	+	3721	protein_coding	protein kinase inhibitor, alpha [Source:MGI Symbol;Acc:MGI:104747]
ENSMUSG00000028773	51.08242342	3737.442709	-6.182288948	9.55E-43	2.80E-40	Fabp3	4	130308595	130315463	+	823	protein_coding	fatty acid binding protein 3, muscle and heart [Source:MGI Symbol;Acc:MGI:95476]
ENSMUSG00000036570	285.9265327	3120.83029	-3.447036019	1.28E-42	3.69E-40	Fxyd1	7	31051678	31057199	-	2186	protein_coding	FXYD domain-containing ion transport regulator 1 [Source:MGI Symbol;Acc:MGI:1889273]
ENSMUSG00000043795	108.3162369	1018.276815	-3.231934986	1.66E-42	4.75E-40	Prr33	7	142491074	142506771	-	2348	lincRNA	proline rich 33 [Source:MGI Symbol;Acc:MGI:3642289]
ENSMUSG00000023336	9.862021105	322.2443621	-4.981663562	8.16E-42	2.30E-39	Wfdc1	8	119666365	119688222	+	1539	protein_coding	WAP four-disulfide core domain 1 [Source:MGI Symbol;Acc:MGI:1915116]
ENSMUSG00000028463	373.5211755	39.95893433	3.225423895	7.02E-41	1.95E-38	Car9	4	43506966	43513729	+	2304	protein_coding	carbonic anhydrase 9 [Source:MGI Symbol;Acc:MGI:2447188]
ENSMUSG00000085779	5.431149364	361.9408395	-6.008819851	9.25E-41	2.54E-38	Atcayos	10	81194609	81210877	+	4375	antisense_RNA	ataxia, cerebellar, Cayman type, opposite strand [Source:MGI Symbol;Acc:MGI:1916928]
ENSMUSG00000018566	98.04182194	1886.875496	-4.263222987	1.73E-40	4.68E-38	Slc2a4	11	69942539	69948188	-	3478	protein_coding	solute carrier family 2 (facilitated glucose transporter), member 4 [Source:MGI Symbol;Acc:MGI:95758]
ENSMUSG00000026888	38.31688525	318.6897002	-3.059961505	2.62E-40	7.01E-38	Grb14	2	64912476	65024987	-	7185	protein_coding	growth factor receptor bound protein 14 [Source:MGI Symbol;Acc:MGI:1355324]
ENSMUSG00000038526	10.58223825	269.27443	-4.627852821	1.08E-39	2.85E-37	Car14	3	95897768	95904691	-	2543	protein_coding	carbonic anhydrase 14 [Source:MGI Symbol;Acc:MGI:1344341]
ENSMUSG00000004558	1588.633967	13314.03457	-3.066532989	2.55E-39	6.67E-37	Ndrg2	14	51905271	51913488	-	2157	protein_coding	N-myc downstream regulated gene 2 [Source:MGI Symbol;Acc:MGI:1352498]
ENSMUSG00000034768	47.96666628	558.1172885	-3.535103398	4.21E-39	1.09E-36	Asb16	11	102268743	102279462	+	2843	protein_coding	ankyrin repeat and SOCS box-containing 16 [Source:MGI Symbol;Acc:MGI:2654437]
ENSMUSG00000090799	4.050903833	428.6210504	-6.646009412	8.46E-39	2.16E-36	Klhl33	14	50891389	50893255	-	1602	protein_coding	kelch-like 33 [Source:MGI Symbol;Acc:MGI:3644593]
ENSMUSG00000022610	238.2490446	1596.032687	-2.743798285	8.93E-39	2.25E-36	Mapk12	15	89130585	89140703	-	1889	protein_coding	mitogen-activated protein kinase 12 [Source:MGI Symbol;Acc:MGI:1353438]
ENSMUSG00000042476	11.53118027	616.2622013	-5.692655251	1.03E-38	2.56E-36	Abcb4	5	8893717	8959231	+	9383	protein_coding	ATP-binding cassette, sub-family B (MDR/TAP), member 4 [Source:MGI Symbol;Acc:MGI:97569]
ENSMUSG00000022594	351.6219852	1922.38851	-2.448709694	2.44E-38	6.01E-36	Lynx1	15	74747852	74753046	-	4662	protein_coding	Ly6/neurotoxin 1 [Source:MGI Symbol;Acc:MGI:1345180]
ENSMUSG00000033400	569.9645439	3849.636175	-2.756180713	5.20E-38	1.27E-35	Agl	3	116739999	116808166	-	14023	protein_coding	amylo-1,6-glucosidase, 4-alpha-glucanotransferase [Source:MGI Symbol;Acc:MGI:1924809]
ENSMUSG00000026207	245.9688129	5197.362243	-4.39921469	5.30E-38	1.28E-35	Speg	1	75375297	75432320	+	12741	protein_coding	SPEG complex locus [Source:MGI Symbol;Acc:MGI:109282]
ENSMUSG00000026817	591.8676704	5752.835992	-3.282037602	1.00E-37	2.39E-35	Ak1	2	32621758	32635058	+	2593	protein_coding	adenylate kinase 1 [Source:MGI Symbol;Acc:MGI:87977]
ENSMUSG00000031312	23.34161274	665.2614034	-4.804482378	7.37E-37	1.73E-34	Itgb1bp2	X	101449088	101453541	+	1799	protein_coding	integrin beta 1 binding protein 2 [Source:MGI Symbol;Acc:MGI:1353420]
ENSMUSG00000021536	61.03048232	501.9433775	-3.043573878	7.42E-37	1.73E-34	Adcy2	13	68620043	68999541	-	4211	protein_coding	adenylate cyclase 2 [Source:MGI Symbol;Acc:MGI:99676]
ENSMUSG00000029095	71.31989595	1049.694853	-3.873553104	9.67E-37	2.23E-34	Ablim2	5	35757880	35884973	+	7047	protein_coding	actin-binding LIM protein 2 [Source:MGI Symbol;Acc:MGI:2385758]
ENSMUSG00000022477	3397.053732	13394.60212	-1.979471272	4.03E-36	9.20E-34	Aco2	15	81872309	81915133	+	3892	protein_coding	aconitase 2, mitochondrial [Source:MGI Symbol;Acc:MGI:87880]
ENSMUSG00000030249	98.63045786	1458.569619	-3.882628746	4.31E-36	9.73E-34	Abcc9	6	142587862	142702315	-	8373	protein_coding	ATP-binding cassette, sub-family C (CFTR/MRP), member 9 [Source:MGI Symbol;Acc:MGI:1352630]
ENSMUSG00000024132	371.7769412	1733.814637	-2.221754536	5.03E-36	1.12E-33	Eci1	17	24426683	24439316	+	1091	protein_coding	enoyl-Coenzyme A delta isomerase 1 [Source:MGI Symbol;Acc:MGI:94871]
ENSMUSG00000036611	145.7055328	793.6856701	-2.442440761	1.10E-35	2.42E-33	Eepd1	9	25481547	25604110	+	2935	protein_coding	endonuclease/exonuclease/phosphatase family domain containing 1 [Source:MGI Symbol;Acc:MGI:1914734]
ENSMUSG00000079055	5.051181457	336.8951701	-5.999608201	1.60E-35	3.51E-33	Slc8a3	12	81197915	81333180	-	5332	protein_coding	solute carrier family 8 (sodium/calcium exchanger), member 3 [Source:MGI Symbol;Acc:MGI:107976]
ENSMUSG00000027257	1104.180956	4239.062727	-1.940606353	1.89E-35	4.09E-33	Pacsin3	2	91255954	91264679	+	4327	protein_coding	protein kinase C and casein kinase substrate in neurons 3 [Source:MGI Symbol;Acc:MGI:1891410]
ENSMUSG00000023959	50.09611328	1446.139341	-4.840393006	3.14E-35	6.73E-33	Clic5	17	44188572	44280168	+	5870	protein_coding	chloride intracellular channel 5 [Source:MGI Symbol;Acc:MGI:1917912]
ENSMUSG00000064345	13536.84605	33185.01595	-1.293643215	7.71E-35	1.64E-32	mt-Nd2	MT	3914	4951	+	1038	protein_coding	mitochondrially encoded NADH dehydrogenase 2 [Source:MGI Symbol;Acc:MGI:102500]
ENSMUSG00000030515	117.3749572	616.8090761	-2.393537804	1.36E-34	2.86E-32	Tarsl2	7	65644898	65692091	+	6741	protein_coding	threonyl-tRNA synthetase-like 2 [Source:MGI Symbol;Acc:MGI:2444486]
ENSMUSG00000058997	515.7571295	1659.535167	-1.686306703	1.63E-34	3.39E-32	Vwa8	14	78849178	79202310	+	6928	protein_coding	von Willebrand factor A domain containing 8 [Source:MGI Symbol;Acc:MGI:1919008]
ENSMUSG00000020657	107.6718107	498.9727042	-2.215378824	2.95E-34	6.09E-32	Dnajc27	12	4082583	4110606	+	5088	protein_coding	DnaJ heat shock protein family (Hsp40) member C27 [Source:MGI Symbol;Acc:MGI:2443036]
ENSMUSG00000057191	462.7054296	86.08780818	2.425479564	6.39E-34	1.31E-31	AB124611	9	21526176	21545333	+	1447	protein_coding	cDNA sequence AB124611 [Source:MGI Symbol;Acc:MGI:3043001]
ENSMUSG00000029372	253.0203866	3.913017877	6.009954427	8.11E-34	1.64E-31	Ppbp	5	90768518	90770063	+	1083	protein_coding	pro-platelet basic protein [Source:MGI Symbol;Acc:MGI:1888712]
ENSMUSG00000022758	12.28827801	194.5952117	-3.978345106	1.79E-33	3.59E-31	P2rx6	16	17561885	17577800	+	3995	protein_coding	purinergic receptor P2X, ligand-gated ion channel, 6 [Source:MGI Symbol;Acc:MGI:1337113]
ENSMUSG00000038967	224.039607	3631.752599	-4.01645259	1.91E-33	3.80E-31	Pdk2	11	95026258	95041354	-	3163	protein_coding	pyruvate dehydrogenase kinase, isoenzyme 2 [Source:MGI Symbol;Acc:MGI:1343087]
ENSMUSG00000031782	721.3984074	2240.724668	-1.63453472	2.86E-33	5.64E-31	Coq9	8	94838321	94854895	+	3055	protein_coding	coenzyme Q9 [Source:MGI Symbol;Acc:MGI:1915164]
ENSMUSG00000049422	255.5941423	1355.257693	-2.40732086	3.77E-33	7.36E-31	Chchd10	10	75933130	75937747	+	1575	protein_coding	coiled-coil-helix-coiled-coil-helix domain containing 10 [Source:MGI Symbol;Acc:MGI:2143558]
ENSMUSG00000001508	28.65717816	1489.072249	-5.686484281	4.88E-33	9.45E-31	Sgca	11	94962791	94976327	-	1735	protein_coding	sarcoglycan, alpha (dystrophin-associated glycoprotein) [Source:MGI Symbol;Acc:MGI:894698]
ENSMUSG00000039103	108.5029487	2089.785984	-4.263410771	5.48E-33	1.05E-30	Nexn	3	152236982	152266350	-	3826	protein_coding	nexilin [Source:MGI Symbol;Acc:MGI:1916060]
ENSMUSG00000021699	104.0548999	1091.769737	-3.398622058	6.95E-33	1.32E-30	Pde4d	13	108449948	109953461	+	12006	protein_coding	phosphodiesterase 4D, cAMP specific [Source:MGI Symbol;Acc:MGI:99555]
ENSMUSG00000067653	34.92405431	458.7505936	-3.708498948	7.07E-33	1.33E-30	Ankrd23	1	36530188	36536883	-	2697	protein_coding	ankyrin repeat domain 23 [Source:MGI Symbol;Acc:MGI:1925571]
ENSMUSG00000037010	688.0334089	40.78646876	4.077846824	1.48E-32	2.77E-30	Apln	X	48025146	48034853	-	3149	protein_coding	apelin [Source:MGI Symbol;Acc:MGI:1353624]
ENSMUSG00000028033	9.022647952	425.8619831	-5.506157234	1.52E-32	2.81E-30	Kcnq5	1	21398403	21961942	-	7689	protein_coding	potassium voltage-gated channel, subfamily Q, member 5 [Source:MGI Symbol;Acc:MGI:1924937]
ENSMUSG00000035296	11.65236608	761.6362274	-5.983851617	1.53E-32	2.81E-30	Sgcg	14	61221059	61258490	-	1878	protein_coding	sarcoglycan, gamma (dystrophin-associated glycoprotein) [Source:MGI Symbol;Acc:MGI:1346524]
ENSMUSG00000057604	208.8421213	2598.742584	-3.640230579	2.38E-32	4.34E-30	Lmcd1	6	112273758	112330425	+	1730	protein_coding	LIM and cysteine-rich domains 1 [Source:MGI Symbol;Acc:MGI:1353635]
ENSMUSG00000021768	27.46310075	643.2434621	-4.53085551	2.43E-32	4.39E-30	Dusp13	14	21733394	21751181	-	2744	protein_coding	dual specificity phosphatase 13 [Source:MGI Symbol;Acc:MGI:1351599]
ENSMUSG00000036879	641.5471655	2411.77337	-1.909668924	3.62E-32	6.49E-30	Phkb	8	85840959	86061376	+	7417	protein_coding	phosphorylase kinase beta [Source:MGI Symbol;Acc:MGI:97578]
ENSMUSG00000030701	68.3262072	555.4502792	-3.018625081	3.83E-32	6.81E-30	Plekhb1	7	100642892	100662414	-	3713	protein_coding	pleckstrin homology domain containing, family B (evectins) member 1 [Source:MGI Symbol;Acc:MGI:1351469]
ENSMUSG00000021200	243.9026701	4771.824585	-4.288193789	4.62E-32	8.14E-30	Asb2	12	103321142	103356001	-	3542	protein_coding	ankyrin repeat and SOCS box-containing 2 [Source:MGI Symbol;Acc:MGI:1929743]
ENSMUSG00000028396	2.435918345	271.8900156	-6.681182288	6.92E-32	1.21E-29	2310002L09Rik	4	73939371	73950846	-	2158	protein_coding	RIKEN cDNA 2310002L09 gene [Source:MGI Symbol;Acc:MGI:1916780]
ENSMUSG00000062929	752.5126209	3072.664502	-2.029997572	9.59E-32	1.66E-29	Cfl2	12	54858809	54862877	-	3266	protein_coding	cofilin 2, muscle [Source:MGI Symbol;Acc:MGI:101763]
ENSMUSG00000035352	423.7293932	12.54456962	5.084411487	1.18E-31	2.02E-29	Ccl12	11	82101845	82103400	+	537	protein_coding	chemokine (C-C motif) ligand 12 [Source:MGI Symbol;Acc:MGI:108224]
ENSMUSG00000003865	857.9340762	3677.702776	-2.100122903	1.36E-31	2.33E-29	Gys1	7	45434844	45456619	+	4789	protein_coding	glycogen synthase 1, muscle [Source:MGI Symbol;Acc:MGI:101805]
ENSMUSG00000062694	30.81222774	714.9610482	-4.521098462	1.67E-31	2.83E-29	Cav3	6	112459505	112472872	+	1157	protein_coding	caveolin 3 [Source:MGI Symbol;Acc:MGI:107570]
ENSMUSG00000004360	8.892608992	215.9097398	-4.587747542	1.75E-31	2.94E-29	9330159F19Rik	10	29211606	29230779	+	5767	protein_coding	RIKEN cDNA 9330159F19 gene [Source:MGI Symbol;Acc:MGI:3036239]
ENSMUSG00000027004	12.71958152	193.328422	-3.952578968	1.81E-31	3.02E-29	Frzb	2	80411970	80447625	-	3237	protein_coding	frizzled-related protein [Source:MGI Symbol;Acc:MGI:892032]
ENSMUSG00000032495	22.63618953	422.7748529	-4.219688731	4.02E-31	6.66E-29	Lrrc2	9	110951545	110984066	+	3757	protein_coding	leucine rich repeat containing 2 [Source:MGI Symbol;Acc:MGI:1921499]
ENSMUSG00000038204	8.242242048	550.9707147	-6.001542699	4.39E-31	7.22E-29	Asb10	5	24532697	24540978	-	2806	protein_coding	ankyrin repeat and SOCS box-containing 10 [Source:MGI Symbol;Acc:MGI:2152836]
ENSMUSG00000028150	219.7023486	1045.825451	-2.250081163	1.32E-30	2.14E-28	Rorc	3	94372794	94398276	+	3559	protein_coding	RAR-related orphan receptor gamma [Source:MGI Symbol;Acc:MGI:104856]
ENSMUSG00000005583	207.2820344	3337.838397	-4.006290351	1.52E-30	2.45E-28	Mef2c	13	83504034	83667080	+	15715	protein_coding	myocyte enhancer factor 2C [Source:MGI Symbol;Acc:MGI:99458]
ENSMUSG00000045103	289.7523761	1279.19785	-2.140216064	2.11E-30	3.39E-28	Dmd	X	82948870	85206141	+	23801	protein_coding	dystrophin, muscular dystrophy [Source:MGI Symbol;Acc:MGI:94909]
ENSMUSG00000031204	1.468536027	391.9128601	-7.884162247	2.58E-30	4.09E-28	Asb12	X	95470201	95557987	-	1594	protein_coding	ankyrin repeat and SOCS box-containing 12 [Source:MGI Symbol;Acc:MGI:1917642]
ENSMUSG00000041889	53.86094156	1344.926158	-4.631114347	2.59E-30	4.09E-28	Shisa4	1	135371057	135375237	-	2418	protein_coding	shisa family member 4 [Source:MGI Symbol;Acc:MGI:1924802]
ENSMUSG00000002808	106.3822805	725.7909649	-2.768769538	3.62E-30	5.69E-28	Epdr1	13	19591706	19619927	-	2745	protein_coding	ependymin related protein 1 (zebrafish) [Source:MGI Symbol;Acc:MGI:2145369]
ENSMUSG00000039345	124.8584106	593.6771135	-2.250462788	5.06E-30	7.89E-28	Mettl22	16	8470788	8490684	+	2665	protein_coding	methyltransferase like 22 [Source:MGI Symbol;Acc:MGI:2384301]
ENSMUSG00000061603	34.38041816	433.557015	-3.642035824	6.34E-30	9.81E-28	Akap6	12	52699383	53155599	+	14848	protein_coding	A kinase (PRKA) anchor protein 6 [Source:MGI Symbol;Acc:MGI:3050566]
ENSMUSG00000029499	31.86782625	254.8122203	-2.994233883	1.53E-29	2.36E-27	Pxmp2	5	110274282	110286186	-	1200	protein_coding	peroxisomal membrane protein 2 [Source:MGI Symbol;Acc:MGI:107487]
ENSMUSG00000026208	2225.767859	54327.37619	-4.609139216	2.67E-29	4.08E-27	Des	1	75360329	75368579	+	3754	protein_coding	desmin [Source:MGI Symbol;Acc:MGI:94885]
ENSMUSG00000037151	182.5937493	1174.907044	-2.682275538	3.20E-29	4.85E-27	Lrrc20	10	61475801	61582791	+	3216	protein_coding	leucine rich repeat containing 20 [Source:MGI Symbol;Acc:MGI:2387182]
ENSMUSG00000003476	9.349250464	459.8954783	-5.574163055	4.16E-29	6.25E-27	Crhr2	6	55090049	55133016	-	5115	protein_coding	corticotropin releasing hormone receptor 2 [Source:MGI Symbol;Acc:MGI:894312]
ENSMUSG00000041688	53.22016175	1507.325674	-4.814046848	9.85E-29	1.47E-26	Amot	X	145446425	145505181	-	8402	protein_coding	angiomotin [Source:MGI Symbol;Acc:MGI:108440]
ENSMUSG00000020593	252.3524384	1529.607377	-2.596975823	1.06E-28	1.57E-26	Lpin1	12	16535669	16610966	-	9665	protein_coding	lipin 1 [Source:MGI Symbol;Acc:MGI:1891340]
ENSMUSG00000028364	12964.94702	505.7337839	4.680120742	1.42E-28	2.09E-26	Tnc	4	63959785	64047015	-	7772	protein_coding	tenascin C [Source:MGI Symbol;Acc:MGI:101922]
ENSMUSG00000060923	49.4996971	400.2420994	-3.022607672	2.14E-28	3.14E-26	Acyp2	11	30505991	30649587	-	863	protein_coding	acylphosphatase 2, muscle type [Source:MGI Symbol;Acc:MGI:1922822]
ENSMUSG00000064363	16376.11462	38513.66888	-1.233739057	2.21E-28	3.22E-26	mt-Nd4	MT	10167	11544	+	1378	protein_coding	mitochondrially encoded NADH dehydrogenase 4 [Source:MGI Symbol;Acc:MGI:102498]
ENSMUSG00000031519	37.98718004	916.3976457	-4.577556505	2.65E-28	3.83E-26	Asb5	8	54529580	54587842	+	1843	protein_coding	ankyrin repeat and SOCs box-containing 5 [Source:MGI Symbol;Acc:MGI:1923544]
ENSMUSG00000017817	251.5709232	5460.9401	-4.438431599	3.16E-28	4.53E-26	Jph2	2	163336242	163397993	-	4255	protein_coding	junctophilin 2 [Source:MGI Symbol;Acc:MGI:1891496]
ENSMUSG00000040666	55.45132306	967.9526361	-4.121784284	3.21E-28	4.58E-26	Sh3bgr	16	96200470	96228933	+	1542	protein_coding	SH3-binding domain glutamic acid-rich protein [Source:MGI Symbol;Acc:MGI:1354740]
ENSMUSG00000033590	6.204731905	148.1820833	-4.551167607	6.11E-28	8.65E-26	Myo5c	9	75232020	75305451	+	9697	protein_coding	myosin VC [Source:MGI Symbol;Acc:MGI:2442485]
ENSMUSG00000057897	48.17303988	1485.968673	-4.934399848	6.56E-28	9.23E-26	Camk2b	11	5969644	6066362	-	9125	protein_coding	calcium/calmodulin-dependent protein kinase II, beta [Source:MGI Symbol;Acc:MGI:88257]
ENSMUSG00000055493	79.29313262	497.7675456	-2.652451363	9.86E-28	1.38E-25	Epm2a	10	11343404	11459644	+	3287	protein_coding	epilepsy, progressive myoclonic epilepsy, type 2 gene alpha [Source:MGI Symbol;Acc:MGI:1341085]
ENSMUSG00000091089	5.305169994	213.3639871	-5.259534962	1.03E-27	1.42E-25	A930018M24Rik	14	50895942	50897456	-	1422	protein_coding	RIKEN cDNA A930018M24 gene [Source:MGI Symbol;Acc:MGI:2686053]
ENSMUSG00000050315	293.9907584	6723.85812	-4.513635169	1.04E-27	1.44E-25	Synpo2	3	123076519	123236149	-	13138	protein_coding	synaptopodin 2 [Source:MGI Symbol;Acc:MGI:2153070]
ENSMUSG00000028328	43.0014066	867.5402676	-4.323990141	1.51E-27	2.08E-25	Tmod1	4	46038935	46116032	+	3946	protein_coding	tropomodulin 1 [Source:MGI Symbol;Acc:MGI:98775]
ENSMUSG00000034295	40.99118991	413.2215906	-3.321471653	1.70E-27	2.32E-25	Fhod3	18	24709445	25133500	+	5408	protein_coding	formin homology 2 domain containing 3 [Source:MGI Symbol;Acc:MGI:1925847]
ENSMUSG00000039496	33.59717417	260.579805	-2.945486493	2.57E-27	3.48E-25	Cdnf	2	3513030	3526376	+	3111	protein_coding	cerebral dopamine neurotrophic factor [Source:MGI Symbol;Acc:MGI:3606576]
ENSMUSG00000026819	551.9392813	1702.405112	-1.624495708	2.93E-27	3.95E-25	Slc25a25	2	32414487	32451445	-	7862	protein_coding	solute carrier family 25 (mitochondrial carrier, phosphate carrier), member 25 [Source:MGI Symbol;Acc:MGI:1915913]
ENSMUSG00000046312	244.3922866	1331.073222	-2.442535583	3.06E-27	4.09E-25	AI464131	4	41495604	41503076	-	4701	protein_coding	expressed sequence AI464131 [Source:MGI Symbol;Acc:MGI:2140300]
ENSMUSG00000018845	83.74396338	1636.84674	-4.280690553	5.61E-27	7.45E-25	Unc45b	11	82910550	82943403	+	4493	protein_coding	unc-45 myosin chaperone B [Source:MGI Symbol;Acc:MGI:2443377]
ENSMUSG00000025934	67.94185894	438.6997283	-2.68491429	7.36E-27	9.73E-25	Gsta3	1	21240589	21265661	+	4344	protein_coding	glutathione S-transferase, alpha 3 [Source:MGI Symbol;Acc:MGI:95856]
ENSMUSG00000034055	120.6819224	1064.450733	-3.14085529	1.09E-26	1.44E-24	Phka1	X	102513975	102644246	-	6259	protein_coding	phosphorylase kinase alpha 1 [Source:MGI Symbol;Acc:MGI:97576]
ENSMUSG00000022987	9.740835303	179.353552	-4.175567864	1.15E-26	1.50E-24	Zfp641	15	98285588	98296130	-	4254	protein_coding	zinc finger protein 641 [Source:MGI Symbol;Acc:MGI:2442788]
ENSMUSG00000049173	2.654981781	279.6295558	-6.710894141	1.68E-26	2.18E-24	Myoz3	18	60576316	60591788	-	870	protein_coding	myozenin 3 [Source:MGI Symbol;Acc:MGI:2179296]
ENSMUSG00000070424	5.216879497	240.2463701	-5.50275136	1.94E-26	2.50E-24	Art5	7	102096879	102109489	-	2058	protein_coding	ADP-ribosyltransferase 5 [Source:MGI Symbol;Acc:MGI:107948]
ENSMUSG00000034898	71.5863097	771.7053597	-3.42475212	2.01E-26	2.57E-24	Filip1	9	79815051	80012851	-	5097	protein_coding	filamin A interacting protein 1 [Source:MGI Symbol;Acc:MGI:1917848]
ENSMUSG00000024180	2003.136412	164.9211479	3.603058285	2.12E-26	2.70E-24	Tmem8	17	26113316	26123254	+	3464	protein_coding	transmembrane protein 8 (five membrane-spanning domains) [Source:MGI Symbol;Acc:MGI:1926283]
ENSMUSG00000023046	418.7069929	2589.39739	-2.627880652	2.13E-26	2.70E-24	Igfbp6	15	102144362	102149511	+	1112	protein_coding	insulin-like growth factor binding protein 6 [Source:MGI Symbol;Acc:MGI:96441]
ENSMUSG00000006587	7.729397102	159.9418962	-4.422299999	2.43E-26	3.06E-24	Snai3	8	122454208	122460733	-	1628	protein_coding	snail family zinc finger 3 [Source:MGI Symbol;Acc:MGI:1353563]
ENSMUSG00000032010	509.2814314	1692.119734	-1.731531712	2.44E-26	3.06E-24	Usp2	9	44067021	44095627	+	4818	protein_coding	ubiquitin specific peptidase 2 [Source:MGI Symbol;Acc:MGI:1858178]
ENSMUSG00000021831	1913.230692	351.2673817	2.445073809	2.88E-26	3.59E-24	Ero1l	14	45283092	45318572	-	4413	protein_coding	ERO1-like (S. cerevisiae) [Source:MGI Symbol;Acc:MGI:1354385]
ENSMUSG00000020649	1082.994761	288.7503311	1.906010894	3.92E-26	4.86E-24	Rrm2	12	24708241	24714146	+	2771	protein_coding	ribonucleotide reductase M2 [Source:MGI Symbol;Acc:MGI:98181]
ENSMUSG00000063428	6.619624913	168.6465982	-4.611660563	6.08E-26	7.49E-24	Ddo	10	40630011	40681847	+	8925	protein_coding	D-aspartate oxidase [Source:MGI Symbol;Acc:MGI:1925528]
ENSMUSG00000055632	145.7887651	2660.393147	-4.186915095	9.94E-26	1.22E-23	Hmcn2	2	31314415	31460738	+	16073	protein_coding	hemicentin 2 [Source:MGI Symbol;Acc:MGI:2677838]
ENSMUSG00000043518	14.54485159	193.1841414	-3.70436902	1.04E-25	1.27E-23	Rai2	X	161717069	161779496	+	2403	protein_coding	retinoic acid induced 2 [Source:MGI Symbol;Acc:MGI:1344378]
ENSMUSG00000025791	943.0309174	3129.266201	-1.730412387	1.14E-25	1.38E-23	Pgm2	4	99929414	99987294	+	2921	protein_coding	phosphoglucomutase 2 [Source:MGI Symbol;Acc:MGI:97565]
ENSMUSG00000052934	907.8910328	3789.124673	-2.061183787	1.30E-25	1.56E-23	Fbxo31	8	121549440	121578806	-	5482	protein_coding	F-box protein 31 [Source:MGI Symbol;Acc:MGI:1354708]
ENSMUSG00000021226	78.71586718	413.4881908	-2.387111482	1.31E-25	1.57E-23	Acot2	12	83987861	83993873	+	2196	protein_coding	acyl-CoA thioesterase 2 [Source:MGI Symbol;Acc:MGI:2159605]
ENSMUSG00000035934	49.02510287	303.8082337	-2.629866462	1.50E-25	1.79E-23	Pknox2	9	36890982	37147407	-	10335	protein_coding	Pbx/knotted 1 homeobox 2 [Source:MGI Symbol;Acc:MGI:2445415]
ENSMUSG00000064193	4747.099705	1643.962795	1.529641027	1.75E-25	2.07E-23	Gm4735	2	80837141	80838442	+	1302	processed_pseudogene	predicted gene 4735 [Source:MGI Symbol;Acc:MGI:3645521]
ENSMUSG00000059040	5468.514483	1943.647934	1.492165551	1.85E-25	2.17E-23	Eno1b	18	48045335	48048378	+	1757	protein_coding	enolase 1B, retrotransposed [Source:MGI Symbol;Acc:MGI:3648653]
ENSMUSG00000034910	52.45366719	302.4978598	-2.52724987	1.89E-25	2.22E-23	Pygo1	9	72925645	72952181	+	7916	protein_coding	pygopus 1 [Source:MGI Symbol;Acc:MGI:1919385]
ENSMUSG00000064351	100168.8745	211812.5294	-1.0803571	2.36E-25	2.74E-23	mt-Co1	MT	5328	6872	+	1545	protein_coding	mitochondrially encoded cytochrome c oxidase I [Source:MGI Symbol;Acc:MGI:102504]
ENSMUSG00000024210	16.70354753	770.4262825	-5.498834777	2.64E-25	3.06E-23	Ip6k3	17	27143969	27167764	-	2307	protein_coding	inositol hexaphosphate kinase 3 [Source:MGI Symbol;Acc:MGI:3045325]
ENSMUSG00000042686	67.57128786	2013.684086	-4.888848464	2.68E-25	3.09E-23	Jph1	1	16964560	17097889	-	4998	protein_coding	junctophilin 1 [Source:MGI Symbol;Acc:MGI:1891495]
ENSMUSG00000022357	2.102492471	238.6944509	-6.695698547	3.10E-25	3.55E-23	Klhl38	15	58314573	58324169	-	2212	protein_coding	kelch-like 38 [Source:MGI Symbol;Acc:MGI:3045310]
ENSMUSG00000033152	42.74174191	286.7604648	-2.741235692	3.86E-25	4.40E-23	Podxl2	6	88842558	88875044	-	5749	protein_coding	podocalyxin-like 2 [Source:MGI Symbol;Acc:MGI:2442488]
ENSMUSG00000022110	1142.281449	2601.21812	-1.187203025	6.24E-25	7.08E-23	Sucla2	14	73525319	73596142	+	3988	protein_coding	succinate-Coenzyme A ligase, ADP-forming, beta subunit [Source:MGI Symbol;Acc:MGI:1306775]
ENSMUSG00000024411	1.01392435	453.305633	-8.820007435	7.17E-25	8.09E-23	Aqp4	18	15389394	15403684	-	5082	protein_coding	aquaporin 4 [Source:MGI Symbol;Acc:MGI:107387]
ENSMUSG00000026571	513.8341304	1503.154769	-1.548091245	8.39E-25	9.42E-23	Dcaf6	1	165328698	165460475	-	6424	protein_coding	DDB1 and CUL4 associated factor 6 [Source:MGI Symbol;Acc:MGI:1921356]
ENSMUSG00000029373	4058.023259	307.2571733	3.723796413	1.22E-24	1.36E-22	Pf4	5	90772435	90773383	+	721	protein_coding	platelet factor 4 [Source:MGI Symbol;Acc:MGI:1888711]
ENSMUSG00000073557	533.9046235	2966.060364	-2.472990559	1.32E-24	1.47E-22	Ppp1r12b	1	134754658	134955942	-	14983	protein_coding	protein phosphatase 1, regulatory (inhibitor) subunit 12B [Source:MGI Symbol;Acc:MGI:1916417]
ENSMUSG00000027288	2237.120085	7072.299555	-1.660791878	1.41E-24	1.56E-22	Zfp106	2	120506820	120563843	-	10429	protein_coding	zinc finger protein 106 [Source:MGI Symbol;Acc:MGI:1270153]
ENSMUSG00000015879	8.79189328	155.3632982	-4.153784333	1.44E-24	1.59E-22	Fam184b	5	45529705	45639614	-	8598	protein_coding	family with sequence similarity 184, member B [Source:MGI Symbol;Acc:MGI:2442958]
ENSMUSG00000027010	741.2133735	2497.82883	-1.752676674	2.01E-24	2.20E-22	Slc25a12	2	71271063	71367749	-	7342	protein_coding	solute carrier family 25 (mitochondrial carrier, Aralar), member 12 [Source:MGI Symbol;Acc:MGI:1926080]
ENSMUSG00000056973	658.8902569	2127.994768	-1.69200445	2.24E-24	2.44E-22	Ces1d	8	93166068	93197838	-	2369	protein_coding	carboxylesterase 1D [Source:MGI Symbol;Acc:MGI:2148202]
ENSMUSG00000056880	3186.710869	138.3112576	4.526173871	2.27E-24	2.46E-22	Gadl1	9	115909455	116076176	+	3966	protein_coding	glutamate decarboxylase-like 1 [Source:MGI Symbol;Acc:MGI:1920998]
ENSMUSG00000032332	2197.906866	615.3147785	1.836943293	2.75E-24	2.96E-22	Col12a1	9	79598991	79718831	-	15228	protein_coding	collagen, type XII, alpha 1 [Source:MGI Symbol;Acc:MGI:88448]
ENSMUSG00000049939	318.2196511	37.33228235	3.090638521	3.65E-24	3.92E-22	Lrrc4	6	28661831	28831747	-	3996	protein_coding	leucine rich repeat containing 4 [Source:MGI Symbol;Acc:MGI:2182081]
ENSMUSG00000038594	90.75974379	613.0604625	-2.754284935	4.38E-24	4.68E-22	Cep85l	10	53273443	53379947	-	7986	protein_coding	centrosomal protein 85-like [Source:MGI Symbol;Acc:MGI:3642684]
ENSMUSG00000073002	228.7622722	1136.254311	-2.311408839	6.60E-24	7.01E-22	Vamp5	6	72368794	72380468	-	2707	protein_coding	vesicle-associated membrane protein 5 [Source:MGI Symbol;Acc:MGI:1858622]
ENSMUSG00000031543	61.36728994	1561.940048	-4.662001993	7.31E-24	7.73E-22	Ank1	8	22974844	23150497	+	13527	protein_coding	ankyrin 1, erythroid [Source:MGI Symbol;Acc:MGI:88024]
ENSMUSG00000010122	12.6558207	181.1817068	-3.835113553	7.80E-24	8.21E-22	Slc47a1	11	61343401	61378345	-	3383	protein_coding	solute carrier family 47, member 1 [Source:MGI Symbol;Acc:MGI:1914723]
ENSMUSG00000042828	280.1568757	3539.189643	-3.65678911	8.01E-24	8.39E-22	Trim72	7	128003949	128011033	+	2233	protein_coding	tripartite motif-containing 72 [Source:MGI Symbol;Acc:MGI:3612190]
ENSMUSG00000018599	200.0570097	727.8336859	-1.861974349	9.07E-24	9.45E-22	Mief2	11	60728398	60732951	+	2716	protein_coding	mitochondrial elongation factor 2 [Source:MGI Symbol;Acc:MGI:2144199]
ENSMUSG00000031147	9.563520331	306.2584334	-4.947855332	9.79E-24	1.01E-21	Magix	X	7673164	7681251	-	2910	protein_coding	MAGI family member, X-linked [Source:MGI Symbol;Acc:MGI:1859644]
ENSMUSG00000026062	14.43731251	177.1982889	-3.602067097	1.39E-23	1.44E-21	Slc9a2	1	40680574	40769273	+	6984	protein_coding	solute carrier family 9 (sodium/hydrogen exchanger), member 2 [Source:MGI Symbol;Acc:MGI:105075]
ENSMUSG00000007030	33.22605942	237.4413907	-2.820921348	1.58E-23	1.62E-21	Vwa7	17	35016579	35026741	+	4313	protein_coding	von Willebrand factor A domain containing 7 [Source:MGI Symbol;Acc:MGI:1306798]
ENSMUSG00000069763	32.20335622	590.8545583	-4.179394594	2.45E-23	2.51E-21	Tmem100	11	90030348	90036508	+	1767	protein_coding	transmembrane protein 100 [Source:MGI Symbol;Acc:MGI:1915138]
ENSMUSG00000033365	1234.80804	3896.359463	-1.657558014	2.55E-23	2.59E-21	Ipo13	4	117894486	117914999	-	4207	protein_coding	importin 13 [Source:MGI Symbol;Acc:MGI:2385205]
ENSMUSG00000064370	39631.12087	85194.17533	-1.104116712	5.77E-23	5.84E-21	mt-Cytb	MT	14145	15288	+	1144	protein_coding	mitochondrially encoded cytochrome b [Source:MGI Symbol;Acc:MGI:102501]
ENSMUSG00000069792	1421.282977	211.2013973	2.750660599	6.82E-23	6.87E-21	Wfdc17	11	83703991	83706268	+	533	protein_coding	WAP four-disulfide core domain 17 [Source:MGI Symbol;Acc:MGI:3649773]
ENSMUSG00000044461	319.6911882	1618.485533	-2.337844637	7.39E-23	7.42E-21	Shisa2	14	59625308	59631660	+	3672	protein_coding	shisa family member 2 [Source:MGI Symbol;Acc:MGI:2444716]
ENSMUSG00000002007	18.81562714	415.5126625	-4.444904754	8.36E-23	8.32E-21	Srpk3	X	73774405	73778925	+	2784	protein_coding	serine/arginine-rich protein specific kinase 3 [Source:MGI Symbol;Acc:MGI:1891338]
ENSMUSG00000037613	511.3463328	142.9731624	1.839204088	8.37E-23	8.32E-21	Tnfrsf23	7	143665809	143685872	-	3962	protein_coding	tumor necrosis factor receptor superfamily, member 23 [Source:MGI Symbol;Acc:MGI:1930269]
ENSMUSG00000038248	55.4476767	345.0334178	-2.637482726	8.89E-23	8.80E-21	Sobp	10	43002500	43174530	-	5529	protein_coding	sine oculis-binding protein homolog (Drosophila) [Source:MGI Symbol;Acc:MGI:1924427]
ENSMUSG00000020326	906.2848823	3072.55786	-1.761246598	1.28E-22	1.26E-20	Ccng1	11	40748552	40755311	-	3512	protein_coding	cyclin G1 [Source:MGI Symbol;Acc:MGI:102890]
ENSMUSG00000070576	97.65031141	1382.792143	-3.819336173	1.62E-22	1.59E-20	Mn1	5	111417362	111457033	+	6940	protein_coding	meningioma 1 [Source:MGI Symbol;Acc:MGI:1261813]
ENSMUSG00000005373	53.69321372	908.3670717	-4.07053944	1.72E-22	1.67E-20	Mlxipl	5	135089890	135138382	+	5538	protein_coding	MLX interacting protein-like [Source:MGI Symbol;Acc:MGI:1927999]
ENSMUSG00000041571	7072.343469	18813.64282	-1.411424439	1.76E-22	1.71E-20	Selenow	7	15917208	15922402	-	736	protein_coding	selenoprotein W [Source:MGI Symbol;Acc:MGI:1100878]
ENSMUSG00000025938	12.77099142	244.8094048	-4.231300995	3.60E-22	3.49E-20	Slco5a1	1	12866549	12992650	-	13137	protein_coding	solute carrier organic anion transporter family, member 5A1 [Source:MGI Symbol;Acc:MGI:2443431]
ENSMUSG00000046818	21.76155235	624.672219	-4.819620769	3.64E-22	3.50E-20	Ddit4l	3	137621612	137628333	+	2916	protein_coding	DNA-damage-inducible transcript 4-like [Source:MGI Symbol;Acc:MGI:1920534]
ENSMUSG00000030802	984.3188066	2201.807938	-1.161681908	4.05E-22	3.88E-20	Bckdk	7	127904082	127910221	+	3695	protein_coding	branched chain ketoacid dehydrogenase kinase [Source:MGI Symbol;Acc:MGI:1276121]
ENSMUSG00000048489	268.9149389	1831.537629	-2.769163074	5.27E-22	5.03E-20	8430408G22Rik	6	116650609	116652794	+	1358	protein_coding	RIKEN cDNA 8430408G22 gene [Source:MGI Symbol;Acc:MGI:1918730]
ENSMUSG00000059422	256.7536896	685.7085635	-1.418006568	5.45E-22	5.18E-20	Gm8116	9	78820638	78821838	-	1201	processed_pseudogene	predicted gene 8116 [Source:MGI Symbol;Acc:MGI:3648797]
ENSMUSG00000027408	3041.43271	413.7926942	2.877954995	7.79E-22	7.38E-20	Cpxm1	2	130390775	130397574	-	2432	protein_coding	carboxypeptidase X 1 (M14 family) [Source:MGI Symbol;Acc:MGI:1934569]
ENSMUSG00000025216	14.30052449	482.3421941	-5.045330791	8.57E-22	8.08E-20	Lbx1	19	45232684	45235812	-	2484	protein_coding	ladybird homeobox homolog 1 (Drosophila) [Source:MGI Symbol;Acc:MGI:104867]
ENSMUSG00000025425	3.375198926	114.8313926	-5.100683975	9.49E-22	8.91E-20	St8sia5	18	77185853	77255450	+	2097	protein_coding	ST8 alpha-N-acetyl-neuraminide alpha-2,8-sialyltransferase 5 [Source:MGI Symbol;Acc:MGI:109243]
ENSMUSG00000026725	322.3447854	53.73194015	2.581250807	1.09E-21	1.02E-19	Tnn	1	160085029	160153580	-	5817	protein_coding	tenascin N [Source:MGI Symbol;Acc:MGI:2665790]
ENSMUSG00000027313	126.6749761	634.4916682	-2.319032853	1.23E-21	1.14E-19	Chac1	2	119351229	119354381	+	1637	protein_coding	ChaC, cation transport regulator 1 [Source:MGI Symbol;Acc:MGI:1916315]
ENSMUSG00000062380	194.4786951	20.25788048	3.263160459	1.47E-21	1.36E-19	Tubb3	8	123411424	123422015	+	1868	protein_coding	tubulin, beta 3 class III [Source:MGI Symbol;Acc:MGI:107813]
ENSMUSG00000043740	500.9265215	36.48299942	3.78053326	1.52E-21	1.40E-19	B430306N03Rik	17	48316141	48327024	+	6937	protein_coding	RIKEN cDNA B430306N03 gene [Source:MGI Symbol;Acc:MGI:2443478]
ENSMUSG00000066705	631.203714	1788.504526	-1.502555233	1.73E-21	1.59E-19	Fxyd6	9	45370185	45396159	+	4107	protein_coding	FXYD domain-containing ion transport regulator 6 [Source:MGI Symbol;Acc:MGI:1890226]
ENSMUSG00000027868	287.7830072	1535.538019	-2.414884541	1.74E-21	1.59E-19	Tbx15	3	99240381	99354259	+	3747	protein_coding	T-box 15 [Source:MGI Symbol;Acc:MGI:1277234]
ENSMUSG00000033182	9.145789244	140.6329372	-3.953122264	1.90E-21	1.73E-19	Kbtbd12	6	88545114	88637950	-	9381	protein_coding	kelch repeat and BTB (POZ) domain containing 12 [Source:MGI Symbol;Acc:MGI:1918481]
ENSMUSG00000024302	87.12177747	506.5483496	-2.534674709	2.47E-21	2.24E-19	Dtna	18	23415135	23659715	+	16930	protein_coding	dystrobrevin alpha [Source:MGI Symbol;Acc:MGI:106039]
ENSMUSG00000027559	2661.830144	44537.81275	-4.064300942	2.67E-21	2.41E-19	Car3	3	14863512	14872523	+	2865	protein_coding	carbonic anhydrase 3 [Source:MGI Symbol;Acc:MGI:88270]
ENSMUSG00000047485	3.955789974	149.2974595	-5.224519446	2.99E-21	2.69E-19	Klhl34	X	157818435	157820369	+	1935	protein_coding	kelch-like 34 [Source:MGI Symbol;Acc:MGI:2685234]
ENSMUSG00000029769	94.00742108	378.3887536	-2.003488504	3.20E-21	2.87E-19	Ccdc136	6	29396309	29426994	+	4334	protein_coding	coiled-coil domain containing 136 [Source:MGI Symbol;Acc:MGI:1918128]
ENSMUSG00000019848	173.5117209	832.9521214	-2.259633036	3.77E-21	3.36E-19	Popdc3	10	45178098	45318452	+	2083	protein_coding	popeye domain containing 3 [Source:MGI Symbol;Acc:MGI:1930153]
ENSMUSG00000045667	223.1531102	1413.864217	-2.662877616	4.23E-21	3.76E-19	Smtnl2	11	72389164	72411713	-	3815	protein_coding	smoothelin-like 2 [Source:MGI Symbol;Acc:MGI:2442764]
ENSMUSG00000038871	228.3084126	603.3475138	-1.403034432	4.96E-21	4.39E-19	Bpgm	6	34476207	34505613	+	3588	protein_coding	2,3-bisphosphoglycerate mutase [Source:MGI Symbol;Acc:MGI:1098242]
ENSMUSG00000068697	30.40983425	8010.300464	-8.034791692	6.34E-21	5.59E-19	Myoz1	14	20649107	20656540	-	1892	protein_coding	myozenin 1 [Source:MGI Symbol;Acc:MGI:1929471]
ENSMUSG00000105245	3.549750124	126.2148406	-5.11061317	7.72E-21	6.78E-19	Gm31305	3	97730339	97736166	+	1374	antisense_RNA	predicted gene, 31305 [Source:MGI Symbol;Acc:MGI:5590464]
ENSMUSG00000005125	6790.268294	1946.561978	1.802536776	8.52E-21	7.45E-19	Ndrg1	15	66929321	66969640	-	6593	protein_coding	N-myc downstream regulated gene 1 [Source:MGI Symbol;Acc:MGI:1341799]
ENSMUSG00000015843	32.653834	192.5385108	-2.558383185	8.93E-21	7.77E-19	Rxrg	1	167598384	167639623	+	2297	protein_coding	retinoid X receptor gamma [Source:MGI Symbol;Acc:MGI:98216]
ENSMUSG00000000214	1.762243233	165.1908936	-6.388260459	9.14E-21	7.92E-19	Th	7	142892752	142931128	-	2364	protein_coding	tyrosine hydroxylase [Source:MGI Symbol;Acc:MGI:98735]
ENSMUSG00000048096	150.5688371	836.6344859	-2.473470681	1.34E-20	1.15E-18	Lmod1	1	135324807	135368065	+	3948	protein_coding	leiomodin 1 (smooth muscle) [Source:MGI Symbol;Acc:MGI:2135671]
ENSMUSG00000022032	361.3471258	2098.909979	-2.537044552	1.69E-20	1.45E-18	Scara5	14	65666403	65764826	+	6093	protein_coding	scavenger receptor class A, member 5 [Source:MGI Symbol;Acc:MGI:1918395]
ENSMUSG00000053199	7.999870444	140.360894	-4.095057594	2.04E-20	1.75E-18	Arhgap20	9	51765337	51853856	+	12685	protein_coding	Rho GTPase activating protein 20 [Source:MGI Symbol;Acc:MGI:2445175]
ENSMUSG00000028965	148.7768937	11.16753535	3.738346455	2.07E-20	1.77E-18	Tnfrsf9	4	150914562	150946102	+	2722	protein_coding	tumor necrosis factor receptor superfamily, member 9 [Source:MGI Symbol;Acc:MGI:1101059]
ENSMUSG00000028538	123.8673812	453.4724414	-1.870646495	2.08E-20	1.77E-18	St3gal3	4	117932154	118134914	-	2768	protein_coding	ST3 beta-galactoside alpha-2,3-sialyltransferase 3 [Source:MGI Symbol;Acc:MGI:1316659]
ENSMUSG00000071317	18.1816707	366.0752215	-4.312185762	2.25E-20	1.90E-18	Bves	10	45335772	45372479	+	4610	protein_coding	blood vessel epicardial substance [Source:MGI Symbol;Acc:MGI:1346013]
ENSMUSG00000025150	2670.356139	946.5948243	1.496567801	2.25E-20	1.90E-18	Cbr2	11	120729489	120732114	-	1327	protein_coding	carbonyl reductase 2 [Source:MGI Symbol;Acc:MGI:107200]
ENSMUSG00000039519	274.9927527	20.71331849	3.731990507	2.35E-20	1.97E-18	Cyp7b1	3	18071950	18243338	-	2166	protein_coding	cytochrome P450, family 7, subfamily b, polypeptide 1 [Source:MGI Symbol;Acc:MGI:104978]
ENSMUSG00000026173	8.570800049	140.8878084	-4.061165128	2.36E-20	1.97E-18	Plcd4	1	74542888	74567794	+	7045	protein_coding	phospholipase C, delta 4 [Source:MGI Symbol;Acc:MGI:107469]
ENSMUSG00000004748	86.6498727	306.3056319	-1.819859976	2.72E-20	2.27E-18	Mtfp1	11	4091480	4095445	-	1738	protein_coding	mitochondrial fission process 1 [Source:MGI Symbol;Acc:MGI:1916686]
ENSMUSG00000064367	15046.32793	34255.9184	-1.186914547	2.91E-20	2.41E-18	mt-Nd5	MT	11742	13565	+	1824	protein_coding	mitochondrially encoded NADH dehydrogenase 5 [Source:MGI Symbol;Acc:MGI:102496]
ENSMUSG00000063524	11030.45045	3903.92622	1.498397948	3.18E-20	2.63E-18	Eno1	4	150236721	150248879	+	5379	protein_coding	enolase 1, alpha non-neuron [Source:MGI Symbol;Acc:MGI:95393]
ENSMUSG00000049791	437.0118974	1813.462788	-2.052017499	3.27E-20	2.69E-18	Fzd4	7	89404355	89413134	+	6720	protein_coding	frizzled class receptor 4 [Source:MGI Symbol;Acc:MGI:108520]
ENSMUSG00000019933	5.142235728	136.6084918	-4.757736685	3.28E-20	2.69E-18	Mrln	10	70204664	70219711	+	1180	protein_coding	myoregulin [Source:MGI Symbol;Acc:MGI:1916813]
ENSMUSG00000046329	164.9014668	539.9526829	-1.709927971	3.66E-20	3.00E-18	Slc25a23	17	57043711	57059863	-	5294	protein_coding	solute carrier family 25 (mitochondrial carrier; phosphate carrier), member 23 [Source:MGI Symbol;Acc:MGI:1914222]
ENSMUSG00000040740	130.0051934	664.0729913	-2.350798541	4.39E-20	3.58E-18	Slc25a34	4	141618824	141623821	-	2670	protein_coding	solute carrier family 25, member 34 [Source:MGI Symbol;Acc:MGI:2686215]
ENSMUSG00000026479	4097.593761	1378.798458	1.571382344	4.64E-20	3.76E-18	Lamc2	1	153122756	153186447	-	8039	protein_coding	laminin, gamma 2 [Source:MGI Symbol;Acc:MGI:99913]
ENSMUSG00000001334	6.680621956	270.1735855	-5.273221008	4.67E-20	3.78E-18	Fndc5	4	129136999	129144593	+	2763	protein_coding	fibronectin type III domain containing 5 [Source:MGI Symbol;Acc:MGI:1917614]
ENSMUSG00000029304	4675.191311	231.6168079	4.335396285	6.13E-20	4.94E-18	Spp1	5	104435118	104441050	+	1648	protein_coding	secreted phosphoprotein 1 [Source:MGI Symbol;Acc:MGI:98389]
ENSMUSG00000022235	57.9479177	480.9622158	-3.042367006	7.43E-20	5.97E-18	Cmbl	15	31568791	31590119	+	1228	protein_coding	carboxymethylenebutenolidase-like (Pseudomonas) [Source:MGI Symbol;Acc:MGI:1916824]
ENSMUSG00000034353	66.6105803	456.5419358	-2.76877476	8.00E-20	6.40E-18	Ramp1	1	91179822	91225196	+	3022	protein_coding	receptor (calcitonin) activity modifying protein 1 [Source:MGI Symbol;Acc:MGI:1858418]
ENSMUSG00000002831	1113.758321	5838.000917	-2.389816305	8.13E-20	6.48E-18	Plin4	17	56100591	56109803	-	5777	protein_coding	perilipin 4 [Source:MGI Symbol;Acc:MGI:1929709]
ENSMUSG00000018378	538.2199113	2310.999587	-2.101298119	1.31E-19	1.04E-17	Cuedc1	11	88098058	88194140	+	5779	protein_coding	CUE domain containing 1 [Source:MGI Symbol;Acc:MGI:2144281]
ENSMUSG00000011305	30.27323654	245.6988945	-3.040755143	1.42E-19	1.12E-17	Plin5	17	56111601	56117596	-	2087	protein_coding	perilipin 5 [Source:MGI Symbol;Acc:MGI:1914218]
ENSMUSG00000027999	415.9848124	980.0515563	-1.237315749	1.44E-19	1.13E-17	Pla2g12a	3	129878606	129895825	+	3682	protein_coding	phospholipase A2, group XIIA [Source:MGI Symbol;Acc:MGI:1913600]
ENSMUSG00000013419	329.4696381	1592.636044	-2.271849717	1.90E-19	1.49E-17	Zfp651	9	121759330	121771742	+	7063	protein_coding	zinc finger protein 651 [Source:MGI Symbol;Acc:MGI:2670992]
ENSMUSG00000027680	1056.669079	2691.278009	-1.349298067	2.48E-19	1.94E-17	Fxr1	3	34019943	34070322	+	6553	protein_coding	fragile X mental retardation gene 1, autosomal homolog [Source:MGI Symbol;Acc:MGI:104860]
ENSMUSG00000003955	4918.859654	1389.736215	1.823338697	2.58E-19	2.01E-17	Fam162a	16	36043844	36071515	-	635	protein_coding	family with sequence similarity 162, member A [Source:MGI Symbol;Acc:MGI:1917436]
ENSMUSG00000040084	431.20503	115.218862	1.902589671	2.74E-19	2.13E-17	Bub1b	2	118598211	118641591	+	4275	protein_coding	BUB1B, mitotic checkpoint serine/threonine kinase [Source:MGI Symbol;Acc:MGI:1333889]
ENSMUSG00000026185	1548.435727	9286.899451	-2.584269255	3.34E-19	2.58E-17	Igfbp5	1	72857932	72874884	-	6006	protein_coding	insulin-like growth factor binding protein 5 [Source:MGI Symbol;Acc:MGI:96440]
ENSMUSG00000025509	1672.301549	6508.367447	-1.960079399	3.58E-19	2.76E-17	Pnpla2	7	141455198	141460743	+	3020	protein_coding	patatin-like phospholipase domain containing 2 [Source:MGI Symbol;Acc:MGI:1914103]
ENSMUSG00000028927	29.11496683	281.2009564	-3.262443514	4.10E-19	3.15E-17	Padi2	4	140906344	140952586	+	5013	protein_coding	peptidyl arginine deiminase, type II [Source:MGI Symbol;Acc:MGI:1338892]
ENSMUSG00000037977	8.099777872	105.7655463	-3.676028629	4.64E-19	3.55E-17	6430571L13Rik	9	107340602	107352422	+	2912	protein_coding	RIKEN cDNA 6430571L13 gene [Source:MGI Symbol;Acc:MGI:2445137]
ENSMUSG00000011752	6226.981569	2149.518549	1.53442949	4.65E-19	3.55E-17	Pgam1	19	41911871	41918664	+	1831	protein_coding	phosphoglycerate mutase 1 [Source:MGI Symbol;Acc:MGI:97552]
ENSMUSG00000048699	123.8161942	7.174877368	4.110500181	4.75E-19	3.61E-17	Krt90	15	101552356	101562950	-	2534	protein_coding	keratin 90 [Source:MGI Symbol;Acc:MGI:3045312]
ENSMUSG00000037280	1463.044045	110.4845405	3.727412314	5.11E-19	3.87E-17	Galnt6	15	100691813	100729376	-	3871	protein_coding	UDP-N-acetyl-alpha-D-galactosamine:polypeptide N-acetylgalactosaminyltransferase 6 [Source:MGI Symbol;Acc:MGI:1891640]
ENSMUSG00000026576	600.2573027	2397.423821	-1.997020275	5.82E-19	4.40E-17	Atp1b1	1	164437109	164458355	-	3081	protein_coding	ATPase, Na+/K+ transporting, beta 1 polypeptide [Source:MGI Symbol;Acc:MGI:88108]
ENSMUSG00000101111	545.6108281	1227.543943	-1.169790431	5.98E-19	4.50E-17	Gm28437	1	24613189	24613971	-	783	unprocessed_pseudogene	predicted gene 28437 [Source:MGI Symbol;Acc:MGI:5579143]
ENSMUSG00000026688	574.5150971	1414.061104	-1.299380807	6.15E-19	4.61E-17	Mgst3	1	167371966	167393841	-	1097	protein_coding	microsomal glutathione S-transferase 3 [Source:MGI Symbol;Acc:MGI:1913697]
ENSMUSG00000003541	3012.858143	551.7158749	2.448847842	7.01E-19	5.24E-17	Ier3	17	35821684	35822923	+	1131	protein_coding	immediate early response 3 [Source:MGI Symbol;Acc:MGI:104814]
ENSMUSG00000030319	130.347998	1426.848342	-3.448278265	7.85E-19	5.85E-17	Cand2	6	115774538	115805557	+	5474	protein_coding	cullin-associated and neddylation-dissociated 2 (putative) [Source:MGI Symbol;Acc:MGI:1914338]
ENSMUSG00000035373	1526.922892	119.684449	3.674281233	8.00E-19	5.94E-17	Ccl7	11	82045712	82047525	+	801	protein_coding	chemokine (C-C motif) ligand 7 [Source:MGI Symbol;Acc:MGI:99512]
ENSMUSG00000044951	3.323863325	1403.044474	-8.669787554	8.27E-19	6.12E-17	Mylk4	13	32700834	32783954	-	6121	protein_coding	myosin light chain kinase family, member 4 [Source:MGI Symbol;Acc:MGI:3643758]
ENSMUSG00000051107	37.01607705	240.0638503	-2.69990071	9.62E-19	7.09E-17	Gm15440	13	51685529	51701041	-	1231	protein_coding	predicted gene 15440 [Source:MGI Symbol;Acc:MGI:3642353]
ENSMUSG00000101655	17.26765377	241.9440229	-3.785892264	1.05E-18	7.74E-17	2310040G24Rik	6	86483376	86488227	-	775	lincRNA	RIKEN cDNA 2310040G24 gene [Source:MGI Symbol;Acc:MGI:1916897]
ENSMUSG00000025804	1200.224606	87.37360709	3.780574066	1.07E-18	7.81E-17	Ccr1	9	123962124	123968692	-	2833	protein_coding	chemokine (C-C motif) receptor 1 [Source:MGI Symbol;Acc:MGI:104618]
ENSMUSG00000024962	315.8816991	1051.05245	-1.732745763	1.11E-18	8.11E-17	Vegfb	19	6982473	6987651	-	1605	protein_coding	vascular endothelial growth factor B [Source:MGI Symbol;Acc:MGI:106199]
ENSMUSG00000022464	145.8194077	621.8659294	-2.091632657	1.26E-18	9.15E-17	Slc38a4	15	96994823	97055956	-	3952	protein_coding	solute carrier family 38, member 4 [Source:MGI Symbol;Acc:MGI:1916604]
ENSMUSG00000020277	5082.820893	1719.655572	1.563372505	1.63E-18	1.18E-16	Pfkl	10	77986947	78010083	-	6675	protein_coding	phosphofructokinase, liver, B-type [Source:MGI Symbol;Acc:MGI:97547]
ENSMUSG00000064357	641.854088	1546.323177	-1.267386455	1.90E-18	1.37E-16	mt-Atp6	MT	7927	8607	+	681	protein_coding	mitochondrially encoded ATP synthase 6 [Source:MGI Symbol;Acc:MGI:99927]
ENSMUSG00000022358	483.842279	5296.671603	-3.451299785	2.24E-18	1.62E-16	Fbxo32	15	58175879	58214892	-	6936	protein_coding	F-box protein 32 [Source:MGI Symbol;Acc:MGI:1914981]
ENSMUSG00000028023	17.38680978	262.3601072	-3.898297673	2.26E-18	1.62E-16	Pitx2	3	129199878	129219591	+	4726	protein_coding	paired-like homeodomain transcription factor 2 [Source:MGI Symbol;Acc:MGI:109340]
ENSMUSG00000039987	293.9855553	1078.90952	-1.873428022	2.30E-18	1.64E-16	Phtf2	5	20758663	20882124	-	6929	protein_coding	putative homeodomain transcription factor 2 [Source:MGI Symbol;Acc:MGI:1916020]
ENSMUSG00000052698	490.285633	1473.847503	-1.587221091	2.54E-18	1.81E-16	Tln2	9	67217087	67559703	-	18357	protein_coding	talin 2 [Source:MGI Symbol;Acc:MGI:1917799]
ENSMUSG00000022270	1186.076731	3094.872565	-1.383070472	2.69E-18	1.91E-16	Retreg1	15	25843264	25973687	+	3346	protein_coding	reticulophagy regulator 1 [Source:MGI Symbol;Acc:MGI:1913520]
ENSMUSG00000029312	211.1046683	593.4526149	-1.489828107	2.70E-18	1.92E-16	Klhl8	5	103861973	103911259	-	3489	protein_coding	kelch-like 8 [Source:MGI Symbol;Acc:MGI:2179430]
ENSMUSG00000107689	1.734141495	122.4770047	-6.191010899	2.76E-18	1.95E-16	Gm44386	6	86513891	86516273	-	429	lincRNA	predicted gene, 44386 [Source:MGI Symbol;Acc:MGI:5690778]
ENSMUSG00000034116	1118.635149	201.8169905	2.470509265	2.91E-18	2.05E-16	Vav1	17	57279100	57328031	+	3688	protein_coding	vav 1 oncogene [Source:MGI Symbol;Acc:MGI:98923]
ENSMUSG00000054978	7.458998065	141.6433756	-4.222319371	3.06E-18	2.15E-16	Kbtbd13	9	65388684	65391652	-	2969	protein_coding	kelch repeat and BTB (POZ) domain containing 13 [Source:MGI Symbol;Acc:MGI:1921742]
ENSMUSG00000069372	0.881121616	189.6426801	-7.570368535	3.46E-18	2.42E-16	Ctxn3	18	57468516	57478133	+	1605	protein_coding	cortexin 3 [Source:MGI Symbol;Acc:MGI:3642816]
ENSMUSG00000073412	137.1358056	19.30075716	2.827757549	3.76E-18	2.62E-16	Lst1	17	35185095	35188439	-	415	protein_coding	leukocyte specific transcript 1 [Source:MGI Symbol;Acc:MGI:1096324]
ENSMUSG00000002297	325.7695874	110.9208551	1.553920355	3.77E-18	2.62E-16	Dbf4	5	8396973	8422716	-	8728	protein_coding	DBF4 zinc finger [Source:MGI Symbol;Acc:MGI:1351328]
ENSMUSG00000024381	1350.280094	6466.091754	-2.259387697	4.18E-18	2.89E-16	Bin1	18	32377217	32435736	+	2451	protein_coding	bridging integrator 1 [Source:MGI Symbol;Acc:MGI:108092]
ENSMUSG00000038195	49.90426899	295.2661292	-2.5546527	4.34E-18	3.00E-16	Rilp	11	75510094	75513168	+	1583	protein_coding	Rab interacting lysosomal protein [Source:MGI Symbol;Acc:MGI:2144271]
ENSMUSG00000042613	1494.673024	5286.275159	-1.822477741	5.03E-18	3.46E-16	Pbxip1	3	89436706	89450952	+	4674	protein_coding	pre B cell leukemia transcription factor interacting protein 1 [Source:MGI Symbol;Acc:MGI:2441670]
ENSMUSG00000037139	182.639367	1584.287075	-3.112868593	5.08E-18	3.49E-16	Myom3	4	135759715	135815564	+	6038	protein_coding	myomesin family, member 3 [Source:MGI Symbol;Acc:MGI:2685280]
ENSMUSG00000100862	685.266049	1429.175549	-1.060484418	5.25E-18	3.59E-16	Gm10925	1	24613974	24614651	-	678	unprocessed_pseudogene	predicted gene 10925 [Source:MGI Symbol;Acc:MGI:3809095]
ENSMUSG00000041324	508.5950194	42.53872297	3.577365258	5.62E-18	3.83E-16	Inhba	13	16011851	16031621	+	6390	protein_coding	inhibin beta-A [Source:MGI Symbol;Acc:MGI:96570]
ENSMUSG00000026475	213.1576502	32.16106076	2.728901756	5.98E-18	4.06E-16	Rgs16	1	153740349	153745468	+	2339	protein_coding	regulator of G-protein signaling 16 [Source:MGI Symbol;Acc:MGI:108407]
ENSMUSG00000035105	6491.84958	1734.967372	1.903776786	6.55E-18	4.44E-16	Egln3	12	54178981	54203860	-	2662	protein_coding	egl-9 family hypoxia-inducible factor 3 [Source:MGI Symbol;Acc:MGI:1932288]
ENSMUSG00000002055	304.8595688	97.79499815	1.640418754	7.62E-18	5.14E-16	Spag5	11	78301529	78322457	+	5624	protein_coding	sperm associated antigen 5 [Source:MGI Symbol;Acc:MGI:1927470]
ENSMUSG00000044080	588.1479851	1490.26514	-1.342375241	8.32E-18	5.60E-16	S100a1	3	90511034	90514392	-	694	protein_coding	S100 calcium binding protein A1 [Source:MGI Symbol;Acc:MGI:1338917]
ENSMUSG00000030745	102.9175878	5.232468564	4.29722084	9.08E-18	6.09E-16	Il21r	7	125603429	125633570	+	3324	protein_coding	interleukin 21 receptor [Source:MGI Symbol;Acc:MGI:1890475]
ENSMUSG00000044827	774.5987642	56.69951712	3.772838956	9.39E-18	6.28E-16	Tlr1	5	64924679	64933563	-	3346	protein_coding	toll-like receptor 1 [Source:MGI Symbol;Acc:MGI:1341295]
ENSMUSG00000020456	3377.808105	7846.447541	-1.215830281	1.01E-17	6.75E-16	Ogdh	11	6291633	6356642	+	5456	protein_coding	oxoglutarate (alpha-ketoglutarate) dehydrogenase (lipoamide) [Source:MGI Symbol;Acc:MGI:1098267]
ENSMUSG00000043639	51.00161597	225.4285057	-2.138554753	1.19E-17	7.89E-16	Rbm20	19	53677306	53867080	+	6790	protein_coding	RNA binding motif protein 20 [Source:MGI Symbol;Acc:MGI:1920963]
ENSMUSG00000060002	410.7773062	1704.901883	-2.051605829	1.33E-17	8.80E-16	Chpt1	10	88452745	88504073	-	8324	protein_coding	choline phosphotransferase 1 [Source:MGI Symbol;Acc:MGI:2384841]
ENSMUSG00000025105	1211.509279	257.8897609	2.2314567	1.43E-17	9.48E-16	Bnc1	7	81966672	81992292	-	4646	protein_coding	basonuclin 1 [Source:MGI Symbol;Acc:MGI:1097164]
ENSMUSG00000043683	1418.964379	4342.395743	-1.613978407	1.48E-17	9.74E-16	Fem1a	17	56256793	56263608	+	6816	protein_coding	feminization 1 homolog a (C. elegans) [Source:MGI Symbol;Acc:MGI:1335089]
ENSMUSG00000031618	20.26767836	177.8362358	-3.120959775	1.50E-17	9.84E-16	Nr3c2	8	76899442	77245012	+	6474	protein_coding	nuclear receptor subfamily 3, group C, member 2 [Source:MGI Symbol;Acc:MGI:99459]
ENSMUSG00000048731	131.7557273	432.2457552	-1.710696923	1.75E-17	1.15E-15	Ggnbp1	17	26973217	27036378	+	6943	protein_coding	gametogenetin binding protein 1 [Source:MGI Symbol;Acc:MGI:3055306]
ENSMUSG00000073375	1.174828822	151.2577977	-6.840075959	1.88E-17	1.23E-15	Lrrc30	17	67630965	67632723	-	1759	protein_coding	leucine rich repeat containing 30 [Source:MGI Symbol;Acc:MGI:2685172]
ENSMUSG00000025579	1169.557853	2981.426052	-1.349540466	2.04E-17	1.33E-15	Gaa	11	119267887	119285454	+	4783	protein_coding	glucosidase, alpha, acid [Source:MGI Symbol;Acc:MGI:95609]
ENSMUSG00000026271	901.7932856	72.18990424	3.643113822	2.76E-17	1.78E-15	Gpr35	1	92950865	92986391	+	4839	protein_coding	G protein-coupled receptor 35 [Source:MGI Symbol;Acc:MGI:1929509]
ENSMUSG00000046794	498.7577001	45.73842238	3.44586511	2.76E-17	1.78E-15	Ppp1r3b	8	35375739	35388139	+	6216	protein_coding	protein phosphatase 1, regulatory (inhibitor) subunit 3B [Source:MGI Symbol;Acc:MGI:2177268]
ENSMUSG00000038393	8462.674126	26489.24674	-1.64624078	3.23E-17	2.09E-15	Txnip	3	96557957	96561883	+	3123	protein_coding	thioredoxin interacting protein [Source:MGI Symbol;Acc:MGI:1889549]
ENSMUSG00000015652	144.3269455	8.871347088	4.024735491	3.30E-17	2.12E-15	Steap1	5	5736317	5749326	-	1377	protein_coding	six transmembrane epithelial antigen of the prostate 1 [Source:MGI Symbol;Acc:MGI:1917608]
ENSMUSG00000030867	440.4491663	126.5456775	1.799006639	3.57E-17	2.29E-15	Plk1	7	122159439	122169873	+	2199	protein_coding	polo-like kinase 1 [Source:MGI Symbol;Acc:MGI:97621]
ENSMUSG00000021577	2947.671231	6295.151961	-1.094801789	3.64E-17	2.33E-15	Sdha	13	74322254	74350280	-	4126	protein_coding	succinate dehydrogenase complex, subunit A, flavoprotein (Fp) [Source:MGI Symbol;Acc:MGI:1914195]
ENSMUSG00000074264	27.32340035	231.5059887	-3.081761077	3.86E-17	2.46E-15	Amy1	3	113555710	113606699	-	3446	protein_coding	amylase 1, salivary [Source:MGI Symbol;Acc:MGI:88019]
ENSMUSG00000022354	1608.037413	3167.881277	-0.978504513	4.00E-17	2.54E-15	Ndufb9	15	58933810	58939489	+	651	protein_coding	NADH dehydrogenase (ubiquinone) 1 beta subcomplex, 9 [Source:MGI Symbol;Acc:MGI:1913468]
ENSMUSG00000000296	59.89821024	207.8637819	-1.795777576	4.70E-17	2.98E-15	Tpd52l1	10	31332376	31445958	-	1323	protein_coding	tumor protein D52-like 1 [Source:MGI Symbol;Acc:MGI:1298386]
ENSMUSG00000054452	3776.454115	8951.050602	-1.244859423	4.77E-17	3.01E-15	Aes	10	81559488	81566362	+	3334	protein_coding	amino-terminal enhancer of split [Source:MGI Symbol;Acc:MGI:95806]
ENSMUSG00000029167	6.486822179	212.150692	-4.978672416	4.82E-17	3.04E-15	Ppargc1a	5	51454250	51567726	-	6592	protein_coding	peroxisome proliferative activated receptor, gamma, coactivator 1 alpha [Source:MGI Symbol;Acc:MGI:1342774]
ENSMUSG00000033777	685.5165869	129.9628568	2.399634479	5.03E-17	3.16E-15	Tlr13	X	106143204	106160493	+	4086	protein_coding	toll-like receptor 13 [Source:MGI Symbol;Acc:MGI:3045213]
ENSMUSG00000022525	1.267912887	123.6712222	-6.535912719	5.49E-17	3.44E-15	Hrasls	16	29209695	29230531	+	3286	protein_coding	HRAS-like suppressor [Source:MGI Symbol;Acc:MGI:1351473]
ENSMUSG00000032267	240.8408274	808.7457721	-1.745156538	5.54E-17	3.46E-15	Usp28	9	48985375	49042517	+	5832	protein_coding	ubiquitin specific peptidase 28 [Source:MGI Symbol;Acc:MGI:2442293]
ENSMUSG00000100599	8.652267182	102.575087	-3.5627986	5.98E-17	3.73E-15	1700120C14Rik	15	99251788	99262044	+	1731	processed_transcript	RIKEN cDNA 1700120C14 gene [Source:MGI Symbol;Acc:MGI:1920850]
ENSMUSG00000045328	282.2991702	85.16346164	1.727092721	6.33E-17	3.93E-15	Cenpe	3	135212537	135273611	+	8620	protein_coding	centromere protein E [Source:MGI Symbol;Acc:MGI:1098230]
ENSMUSG00000053768	1128.512043	2226.68622	-0.980732117	6.41E-17	3.97E-15	Chchd3	6	32790976	33060260	-	2905	protein_coding	coiled-coil-helix-coiled-coil-helix domain containing 3 [Source:MGI Symbol;Acc:MGI:1913325]
ENSMUSG00000020897	427.9364694	142.749923	1.583583972	6.88E-17	4.25E-15	Aurkb	11	69045647	69051664	+	2946	protein_coding	aurora kinase B [Source:MGI Symbol;Acc:MGI:107168]
ENSMUSG00000062908	1436.207577	3733.84665	-1.377781367	7.09E-17	4.37E-15	Acadm	3	153922357	153944632	-	3913	protein_coding	acyl-Coenzyme A dehydrogenase, medium chain [Source:MGI Symbol;Acc:MGI:87867]
ENSMUSG00000030087	160.3814781	822.7635036	-2.358423446	7.21E-17	4.43E-15	Klf15	6	90462576	90475238	+	2791	protein_coding	Kruppel-like factor 15 [Source:MGI Symbol;Acc:MGI:1929988]
ENSMUSG00000097317	1.848503934	99.17416665	-5.643664799	8.93E-17	5.47E-15	Gm17281	2	91250743	91255995	-	3589	lincRNA	predicted gene, 17281 [Source:MGI Symbol;Acc:MGI:4936915]
ENSMUSG00000034460	9.38214577	162.6910802	-4.071651989	9.61E-17	5.87E-15	Six4	12	73099609	73113456	-	10855	protein_coding	sine oculis-related homeobox 4 [Source:MGI Symbol;Acc:MGI:106034]
ENSMUSG00000028435	12393.95373	3078.400247	2.009322804	1.07E-16	6.53E-15	Aqp3	4	41092722	41098183	-	1829	protein_coding	aquaporin 3 [Source:MGI Symbol;Acc:MGI:1333777]
ENSMUSG00000042258	5.79950034	163.6276761	-4.749917561	1.14E-16	6.88E-15	Isl1	13	116298281	116309689	-	3959	protein_coding	ISL1 transcription factor, LIM/homeodomain [Source:MGI Symbol;Acc:MGI:101791]
ENSMUSG00000032373	4017.710196	606.9920962	2.726454853	1.14E-16	6.88E-15	Car12	9	66713686	66766845	+	7597	protein_coding	carbonic anhydrase 12 [Source:MGI Symbol;Acc:MGI:1923709]
ENSMUSG00000097243	16.70070945	159.9291179	-3.234119435	1.32E-16	7.99E-15	Gm26908	14	70205324	70217659	+	1637	lincRNA	predicted gene, 26908 [Source:MGI Symbol;Acc:MGI:5477402]
ENSMUSG00000079278	1.762243233	627.5167493	-8.376278884	1.34E-16	8.04E-15	Tmem233	5	116038755	116083244	-	2477	protein_coding	transmembrane protein 233 [Source:MGI Symbol;Acc:MGI:3651514]
ENSMUSG00000099411	5.351712026	110.4917911	-4.311719625	1.47E-16	8.81E-15	2310015D24Rik	16	13514131	13521107	-	3035	lincRNA	RIKEN cDNA 2310015D24 gene [Source:MGI Symbol;Acc:MGI:1917350]
ENSMUSG00000008090	131.6783197	574.9114454	-2.123348038	1.47E-16	8.82E-15	Fgfrl1	5	108692382	108706924	+	2782	protein_coding	fibroblast growth factor receptor-like 1 [Source:MGI Symbol;Acc:MGI:2150920]
ENSMUSG00000028873	517.1214521	196.5832137	1.394619468	1.49E-16	8.91E-15	Cdca8	4	124918465	124939311	-	5177	protein_coding	cell division cycle associated 8 [Source:MGI Symbol;Acc:MGI:1196274]
ENSMUSG00000001435	4522.087507	2051.661536	1.140211774	1.55E-16	9.23E-15	Col18a1	10	77052178	77166548	-	7021	protein_coding	collagen, type XVIII, alpha 1 [Source:MGI Symbol;Acc:MGI:88451]
ENSMUSG00000025754	1.468536027	138.7388447	-6.405590793	1.62E-16	9.63E-15	Agbl1	7	76229887	77124698	+	5015	protein_coding	ATP/GTP binding protein-like 1 [Source:MGI Symbol;Acc:MGI:3646469]
ENSMUSG00000021903	204.4832926	1748.235878	-3.09380655	1.64E-16	9.70E-15	Galnt15	14	32028989	32062197	+	6326	protein_coding	UDP-N-acetyl-alpha-D-galactosamine:polypeptide N-acetylgalactosaminyltransferase 15 [Source:MGI Symbol;Acc:MGI:1926004]
ENSMUSG00000059447	1323.091612	3550.297121	-1.423439839	1.73E-16	1.02E-14	Hadhb	5	30155248	30184593	+	6595	protein_coding	hydroxyacyl-Coenzyme A dehydrogenase/3-ketoacyl-Coenzyme A thiolase/enoyl-Coenzyme A hydratase (trifunctional protein), beta subunit [Source:MGI Symbol;Acc:MGI:2136381]
ENSMUSG00000026853	2206.052394	5968.941382	-1.435845229	2.02E-16	1.19E-14	Crat	2	30400471	30415813	-	5388	protein_coding	carnitine acetyltransferase [Source:MGI Symbol;Acc:MGI:109501]
ENSMUSG00000028949	259.4934695	1021.738991	-1.979227282	2.03E-16	1.19E-14	Smarcd3	5	24590818	24624411	-	5120	protein_coding	SWI/SNF related, matrix associated, actin dependent regulator of chromatin, subfamily d, member 3 [Source:MGI Symbol;Acc:MGI:1914243]
ENSMUSG00000025271	51.06740658	195.264379	-1.930395915	2.05E-16	1.20E-14	Pfkfb1	X	150588229	150643878	+	4017	protein_coding	6-phosphofructo-2-kinase/fructose-2,6-biphosphatase 1 [Source:MGI Symbol;Acc:MGI:107816]
ENSMUSG00000036352	738.7234499	1990.632232	-1.429391551	2.06E-16	1.20E-14	Ubac1	2	25998543	26021747	-	2632	protein_coding	ubiquitin associated domain containing 1 [Source:MGI Symbol;Acc:MGI:1920995]
ENSMUSG00000002104	33.17910417	398.8501145	-3.577501609	2.35E-16	1.37E-14	Rapsn	2	91035620	91045729	+	1802	protein_coding	receptor-associated protein of the synapse [Source:MGI Symbol;Acc:MGI:99422]
ENSMUSG00000071708	206.4916137	603.0602991	-1.545841257	2.42E-16	1.41E-14	Sms	X	157443855	157492287	-	6010	protein_coding	spermine synthase [Source:MGI Symbol;Acc:MGI:109490]
ENSMUSG00000064358	563.6910491	1233.513045	-1.129259823	2.60E-16	1.51E-14	mt-Co3	MT	8607	9390	+	784	protein_coding	mitochondrially encoded cytochrome c oxidase III [Source:MGI Symbol;Acc:MGI:102502]
ENSMUSG00000051067	8.17921521	107.0155482	-3.691296436	2.70E-16	1.56E-14	Lingo3	10	80832801	80844039	-	3559	protein_coding	leucine rich repeat and Ig domain containing 3 [Source:MGI Symbol;Acc:MGI:3609246]
ENSMUSG00000030560	3745.206217	1163.51178	1.686722642	2.81E-16	1.62E-14	Ctsc	7	88278085	88310888	+	5808	protein_coding	cathepsin C [Source:MGI Symbol;Acc:MGI:109553]
ENSMUSG00000018411	97.25353794	803.6054164	-3.041245026	2.84E-16	1.63E-14	Mapt	11	104231390	104332090	+	7531	protein_coding	microtubule-associated protein tau [Source:MGI Symbol;Acc:MGI:97180]
ENSMUSG00000060600	380.8943876	24502.15493	-6.006741229	3.09E-16	1.77E-14	Eno3	11	70657202	70662513	+	1739	protein_coding	enolase 3, beta muscle [Source:MGI Symbol;Acc:MGI:95395]
ENSMUSG00000022847	5.645419231	94.65166119	-4.006026482	3.50E-16	2.00E-14	Thpo	16	20725158	20734511	-	1837	protein_coding	thrombopoietin [Source:MGI Symbol;Acc:MGI:101875]
ENSMUSG00000033863	737.1819102	2543.155947	-1.786491812	3.61E-16	2.06E-14	Klf9	19	23141226	23166911	+	3263	protein_coding	Kruppel-like factor 9 [Source:MGI Symbol;Acc:MGI:1333856]
ENSMUSG00000032060	859.175009	9601.200601	-3.481539577	4.01E-16	2.28E-14	Cryab	9	50751325	50756636	+	1479	protein_coding	crystallin, alpha B [Source:MGI Symbol;Acc:MGI:88516]
ENSMUSG00000017002	1044.522522	57.9620274	4.170699245	4.05E-16	2.30E-14	Slpi	2	164354070	164389095	-	1180	protein_coding	secretory leukocyte peptidase inhibitor [Source:MGI Symbol;Acc:MGI:109297]
ENSMUSG00000027452	131.7546544	743.1411386	-2.491298087	4.12E-16	2.33E-14	Acss1	2	150618105	150668500	-	4128	protein_coding	acyl-CoA synthetase short-chain family member 1 [Source:MGI Symbol;Acc:MGI:1915988]
ENSMUSG00000039601	32.7421988	282.4817532	-3.090417047	4.14E-16	2.33E-14	Rcan2	17	43801851	44039516	+	3744	protein_coding	regulator of calcineurin 2 [Source:MGI Symbol;Acc:MGI:1858219]
ENSMUSG00000025407	76.4778082	319.319072	-2.053295633	4.22E-16	2.37E-14	Gli1	10	127329882	127341974	-	4995	protein_coding	GLI-Kruppel family member GLI1 [Source:MGI Symbol;Acc:MGI:95727]
ENSMUSG00000079508	190.9693976	515.9616573	-1.4345199	4.33E-16	2.43E-14	Apoo	X	94367117	94417093	+	1255	protein_coding	apolipoprotein O [Source:MGI Symbol;Acc:MGI:1915566]
ENSMUSG00000037902	3942.132733	1517.679842	1.377143401	4.49E-16	2.52E-14	Sirpa	2	129592835	129632228	+	4911	protein_coding	signal-regulatory protein alpha [Source:MGI Symbol;Acc:MGI:108563]
ENSMUSG00000006398	858.1423129	287.3788245	1.577261849	4.52E-16	2.53E-14	Cdc20	4	118432901	118437352	-	1868	protein_coding	cell division cycle 20 [Source:MGI Symbol;Acc:MGI:1859866]
ENSMUSG00000048065	3.743549901	122.0694574	-4.963183632	4.75E-16	2.65E-14	Cyb5r2	7	107748455	107758032	-	2772	protein_coding	cytochrome b5 reductase 2 [Source:MGI Symbol;Acc:MGI:2444415]
ENSMUSG00000034648	23.99961133	297.6859944	-3.617145602	4.76E-16	2.65E-14	Lrrn1	6	107529768	107570214	+	3700	protein_coding	leucine rich repeat protein 1, neuronal [Source:MGI Symbol;Acc:MGI:106038]
ENSMUSG00000104453	26.92222838	250.517683	-3.20088273	4.84E-16	2.69E-14	Gm37829	7	81530309	81532521	-	2213	TEC	predicted gene, 37829 [Source:MGI Symbol;Acc:MGI:5611057]
ENSMUSG00000048175	369.0859053	863.6690161	-1.226635936	5.61E-16	3.10E-14	Asb8	15	98134637	98165625	-	2410	protein_coding	ankyrin repeat and SOCS box-containing 8 [Source:MGI Symbol;Acc:MGI:1925791]
ENSMUSG00000047261	364.9976424	33.66642469	3.43692978	6.21E-16	3.42E-14	Gap43	16	42248442	42340651	-	1523	protein_coding	growth associated protein 43 [Source:MGI Symbol;Acc:MGI:95639]
ENSMUSG00000056708	2613.202939	1164.327755	1.166340438	8.14E-16	4.48E-14	Ier5	1	155096361	155099636	-	3276	protein_coding	immediate early response 5 [Source:MGI Symbol;Acc:MGI:1337072]
ENSMUSG00000005800	219.0730045	9.520063212	4.524646252	8.51E-16	4.67E-14	Mmp8	9	7558456	7568485	+	2425	protein_coding	matrix metallopeptidase 8 [Source:MGI Symbol;Acc:MGI:1202395]
ENSMUSG00000024588	562.9600233	1338.531502	-1.248698113	9.90E-16	5.42E-14	Fech	18	64456550	64489066	-	2901	protein_coding	ferrochelatase [Source:MGI Symbol;Acc:MGI:95513]
ENSMUSG00000071547	1570.83777	558.1679728	1.492416624	1.02E-15	5.59E-14	Nt5dc2	14	31134853	31139121	+	1407	protein_coding	5'-nucleotidase domain containing 2 [Source:MGI Symbol;Acc:MGI:1917271]
ENSMUSG00000024672	967.1570501	182.3524528	2.407563383	1.08E-15	5.87E-14	Ms4a7	19	11321039	11336146	-	4453	protein_coding	membrane-spanning 4-domains, subfamily A, member 7 [Source:MGI Symbol;Acc:MGI:1918846]
ENSMUSG00000036052	434.7592583	1231.955479	-1.503789129	1.08E-15	5.89E-14	Dnajb5	4	42949814	42959425	+	5936	protein_coding	DnaJ heat shock protein family (Hsp40) member B5 [Source:MGI Symbol;Acc:MGI:1930018]
ENSMUSG00000007097	341.580815	22881.43427	-6.065091811	1.15E-15	6.25E-14	Atp1a2	1	172271709	172298064	-	7038	protein_coding	ATPase, Na+/K+ transporting, alpha 2 polypeptide [Source:MGI Symbol;Acc:MGI:88106]
ENSMUSG00000056515	2622.900189	528.5597435	2.310996388	1.16E-15	6.27E-14	Rab31	17	65651726	65772752	-	3476	protein_coding	RAB31, member RAS oncogene family [Source:MGI Symbol;Acc:MGI:1914603]
ENSMUSG00000020864	1316.959048	2782.188474	-1.078456078	1.18E-15	6.37E-14	Ankrd40	11	94328001	94341841	+	4255	protein_coding	ankyrin repeat domain 40 [Source:MGI Symbol;Acc:MGI:1918702]
ENSMUSG00000069793	706.7022984	159.4724478	2.146666166	1.19E-15	6.38E-14	Slfn9	11	82978390	82991830	-	5965	protein_coding	schlafen 9 [Source:MGI Symbol;Acc:MGI:2445121]
ENSMUSG00000033576	69.36872081	448.1180678	-2.683910908	1.26E-15	6.78E-14	Apol6	15	77044729	77057107	+	4499	protein_coding	apolipoprotein L 6 [Source:MGI Symbol;Acc:MGI:1919189]
ENSMUSG00000022707	183.1418818	687.9813818	-1.911872183	1.29E-15	6.91E-14	Gbe1	16	70313949	70569716	+	5352	protein_coding	glucan (1,4-alpha-), branching enzyme 1 [Source:MGI Symbol;Acc:MGI:1921435]
ENSMUSG00000029361	4.204984941	1393.915006	-8.332177305	1.29E-15	6.91E-14	Nos1	5	117781032	117958840	+	11151	protein_coding	nitric oxide synthase 1, neuronal [Source:MGI Symbol;Acc:MGI:97360]
ENSMUSG00000046546	1748.621098	687.9891089	1.345838782	1.39E-15	7.40E-14	Fam43a	16	30599723	30602797	+	3075	protein_coding	family with sequence similarity 43, member A [Source:MGI Symbol;Acc:MGI:2676309]
ENSMUSG00000028645	7276.339394	1511.772492	2.266900581	1.60E-15	8.51E-14	Slc2a1	4	119108711	119137983	+	3506	protein_coding	solute carrier family 2 (facilitated glucose transporter), member 1 [Source:MGI Symbol;Acc:MGI:95755]
ENSMUSG00000018574	1037.89754	2475.729082	-1.254008752	1.64E-15	8.69E-14	Acadvl	11	70010183	70015411	-	2686	protein_coding	acyl-Coenzyme A dehydrogenase, very long chain [Source:MGI Symbol;Acc:MGI:895149]
ENSMUSG00000031283	84.66262526	431.68318	-2.344413713	1.79E-15	9.44E-14	Chrdl1	X	143285674	143394262	-	6758	protein_coding	chordin-like 1 [Source:MGI Symbol;Acc:MGI:1933172]
ENSMUSG00000042485	196.020106	1985.983047	-3.338505745	1.84E-15	9.71E-14	Mustn1	14	30879257	30881608	+	1177	protein_coding	musculoskeletal, embryonic nuclear protein 1 [Source:MGI Symbol;Acc:MGI:1913425]
ENSMUSG00000027784	180.3087532	631.7647202	-1.804775078	1.91E-15	1.00E-13	Ppm1l	3	69316861	69560802	+	10496	protein_coding	protein phosphatase 1 (formerly 2C)-like [Source:MGI Symbol;Acc:MGI:2139740]
ENSMUSG00000030255	164.351212	1137.851963	-2.788023313	1.93E-15	1.01E-13	Sspn	6	145931641	145965223	+	4996	protein_coding	sarcospan [Source:MGI Symbol;Acc:MGI:1353511]
ENSMUSG00000106847	203.3281673	585.7339101	-1.527996809	2.08E-15	1.09E-13	Peg13	15	72805600	72810324	-	4725	sense_intronic	paternally expressed 13 [Source:MGI Symbol;Acc:MGI:2663476]
ENSMUSG00000031299	2001.932852	4694.471633	-1.229913353	2.10E-15	1.10E-13	Pdha1	X	160122209	160138413	-	3734	protein_coding	pyruvate dehydrogenase E1 alpha 1 [Source:MGI Symbol;Acc:MGI:97532]
ENSMUSG00000029581	2138.040735	666.6102703	1.681826148	2.19E-15	1.14E-13	Fscn1	5	142960343	142973185	+	3012	protein_coding	fascin actin-bundling protein 1 [Source:MGI Symbol;Acc:MGI:1352745]
ENSMUSG00000023913	1212.503005	278.915199	2.119999973	2.22E-15	1.15E-13	Pla2g7	17	43568098	43612201	+	2905	protein_coding	phospholipase A2, group VII (platelet-activating factor acetylhydrolase, plasma) [Source:MGI Symbol;Acc:MGI:1351327]
ENSMUSG00000002944	1823.386989	6344.826822	-1.798581499	2.24E-15	1.16E-13	Cd36	5	17781690	17888801	-	3590	protein_coding	CD36 antigen [Source:MGI Symbol;Acc:MGI:107899]
ENSMUSG00000034485	593.8962931	1666.39224	-1.487664852	2.44E-15	1.26E-13	Uaca	9	60794542	60880370	+	5807	protein_coding	uveal autoantigen with coiled-coil domains and ankyrin repeats [Source:MGI Symbol;Acc:MGI:1919815]
ENSMUSG00000025920	256.1033227	559.35524	-1.12717084	2.58E-15	1.33E-13	Stau2	1	16228674	16520112	-	6747	protein_coding	staufen (RNA binding protein) homolog 2 (Drosophila) [Source:MGI Symbol;Acc:MGI:1352508]
ENSMUSG00000024395	122.0478616	491.212541	-2.004396356	2.60E-15	1.34E-13	Lims2	18	31931325	31958619	+	2623	protein_coding	LIM and senescent cell antigen like domains 2 [Source:MGI Symbol;Acc:MGI:2385067]
ENSMUSG00000025190	1075.797916	2912.106022	-1.436637751	2.63E-15	1.35E-13	Got1	19	43499752	43524605	-	2539	protein_coding	glutamic-oxaloacetic transaminase 1, soluble [Source:MGI Symbol;Acc:MGI:95791]
ENSMUSG00000031239	106.4696467	1141.032764	-3.416373598	2.70E-15	1.38E-13	Itm2a	X	107397099	107403376	-	1744	protein_coding	integral membrane protein 2A [Source:MGI Symbol;Acc:MGI:107706]
ENSMUSG00000052920	16.94706634	185.1409068	-3.435118843	3.01E-15	1.54E-13	Prkg1	19	30567551	31765033	-	7799	protein_coding	protein kinase, cGMP-dependent, type I [Source:MGI Symbol;Acc:MGI:108174]
ENSMUSG00000024236	1401.881519	3552.354581	-1.341592481	3.02E-15	1.54E-13	Svil	18	4920540	5119299	+	10701	protein_coding	supervillin [Source:MGI Symbol;Acc:MGI:2147319]
ENSMUSG00000055653	179.5784432	947.5435011	-2.396916717	3.36E-15	1.71E-13	Gpc3	X	52272426	52613950	-	2690	protein_coding	glypican 3 [Source:MGI Symbol;Acc:MGI:104903]
ENSMUSG00000022982	1370.374111	2720.413388	-0.98943962	3.56E-15	1.81E-13	Sod1	16	90220742	90226322	+	646	protein_coding	superoxide dismutase 1, soluble [Source:MGI Symbol;Acc:MGI:98351]
ENSMUSG00000020256	236.9736107	51.21465771	2.211676565	3.61E-15	1.83E-13	Aldh1l2	10	83487450	83534140	-	7503	protein_coding	aldehyde dehydrogenase 1 family, member L2 [Source:MGI Symbol;Acc:MGI:2444680]
ENSMUSG00000100131	139.282959	398.5006797	-1.512843739	3.69E-15	1.87E-13	Gm28439	1	24611535	24612410	-	876	unprocessed_pseudogene	predicted gene 28439 [Source:MGI Symbol;Acc:MGI:5579145]
ENSMUSG00000029472	3417.265544	7198.711752	-1.075012657	4.25E-15	2.14E-13	Anapc5	5	122787459	122821339	-	6111	protein_coding	anaphase-promoting complex subunit 5 [Source:MGI Symbol;Acc:MGI:1929722]
ENSMUSG00000027406	1909.782431	4076.731371	-1.094445304	4.40E-15	2.21E-13	Idh3b	2	130279309	130284547	-	3422	protein_coding	isocitrate dehydrogenase 3 (NAD+) beta [Source:MGI Symbol;Acc:MGI:2158650]
ENSMUSG00000040675	530.4080993	150.9786977	1.811155656	4.54E-15	2.28E-13	Mthfd1l	10	3973118	4167081	+	4435	protein_coding	methylenetetrahydrofolate dehydrogenase (NADP+ dependent) 1-like [Source:MGI Symbol;Acc:MGI:1924836]
ENSMUSG00000025432	83.31439245	248.4925377	-1.574763556	4.70E-15	2.35E-13	Avil	10	127000709	127020994	+	3398	protein_coding	advillin [Source:MGI Symbol;Acc:MGI:1333798]
ENSMUSG00000042647	88.82228968	394.0329423	-2.141616359	5.26E-15	2.63E-13	Acad12	5	121596775	121618938	-	6516	protein_coding	acyl-Coenzyme A dehydrogenase family, member 12 [Source:MGI Symbol;Acc:MGI:2443320]
ENSMUSG00000054136	74.3615947	2.581317795	4.833117925	5.38E-15	2.68E-13	Adm2	15	89322972	89324728	+	1043	protein_coding	adrenomedullin 2 [Source:MGI Symbol;Acc:MGI:2675256]
ENSMUSG00000043126	2.14221114	83.41830236	-5.178615656	5.80E-15	2.88E-13	D830039M14Rik	10	61473576	61476937	-	3362	antisense_RNA	RIKEN cDNA D830039M14 gene [Source:MGI Symbol;Acc:MGI:2445111]
ENSMUSG00000021798	93.04153932	8728.171261	-6.549284333	6.03E-15	2.99E-13	Ldb3	14	34526699	34588681	-	6016	protein_coding	LIM domain binding 3 [Source:MGI Symbol;Acc:MGI:1344412]
ENSMUSG00000042529	16.16746872	231.9226205	-3.819473359	6.17E-15	3.05E-13	Kcnj12	11	61022564	61071131	+	2750	protein_coding	potassium inwardly-rectifying channel, subfamily J, member 12 [Source:MGI Symbol;Acc:MGI:108495]
ENSMUSG00000025877	1119.312307	150.4816379	2.89516847	6.76E-15	3.34E-13	Hk3	13	55005985	55021385	-	3682	protein_coding	hexokinase 3 [Source:MGI Symbol;Acc:MGI:2670962]
ENSMUSG00000029671	393.670836	32.26615085	3.606972488	6.83E-15	3.36E-13	Wnt16	6	22288227	22298522	+	4360	protein_coding	wingless-type MMTV integration site family, member 16 [Source:MGI Symbol;Acc:MGI:2136018]
ENSMUSG00000051243	4.249497179	124.3887439	-4.853687684	7.27E-15	3.57E-13	Islr2	9	58196297	58204319	-	5921	protein_coding	immunoglobulin superfamily containing leucine-rich repeat 2 [Source:MGI Symbol;Acc:MGI:2444277]
ENSMUSG00000068893	268.4325772	0.326800323	9.576370319	7.35E-15	3.61E-13	Sprr2a2	3	92215920	92256724	+	2910	protein_coding	small proline-rich protein 2A2 [Source:MGI Symbol;Acc:MGI:3845026]
ENSMUSG00000036585	139.9903377	464.6492473	-1.727421844	7.54E-15	3.69E-13	Fgf1	18	38838673	38929404	-	4648	protein_coding	fibroblast growth factor 1 [Source:MGI Symbol;Acc:MGI:95515]
ENSMUSG00000025165	1379.036183	426.0483347	1.694039113	7.86E-15	3.84E-13	Sectm1a	11	121067407	121081220	-	1692	protein_coding	secreted and transmembrane 1A [Source:MGI Symbol;Acc:MGI:2384805]
ENSMUSG00000029082	1486.34977	195.5438362	2.926597094	8.53E-15	4.15E-13	Bst1	5	43818885	43843986	+	3317	protein_coding	bone marrow stromal cell antigen 1 [Source:MGI Symbol;Acc:MGI:105370]
ENSMUSG00000005413	4845.494439	1137.410361	2.090801165	1.10E-14	5.32E-13	Hmox1	8	75093621	75100589	+	1751	protein_coding	heme oxygenase 1 [Source:MGI Symbol;Acc:MGI:96163]
ENSMUSG00000036450	1213.720673	2291.235312	-0.916786107	1.12E-14	5.45E-13	Hif1an	19	44562850	44576274	+	6606	protein_coding	hypoxia-inducible factor 1, alpha subunit inhibitor [Source:MGI Symbol;Acc:MGI:2442345]
ENSMUSG00000064341	35029.60728	63168.94285	-0.850659483	1.13E-14	5.45E-13	mt-Nd1	MT	2751	3707	+	957	protein_coding	mitochondrially encoded NADH dehydrogenase 1 [Source:MGI Symbol;Acc:MGI:101787]
ENSMUSG00000034394	307.3337416	31.7791572	3.273289468	1.16E-14	5.60E-13	Lif	11	4257557	4272514	+	4350	protein_coding	leukemia inhibitory factor [Source:MGI Symbol;Acc:MGI:96787]
ENSMUSG00000019942	573.3201607	151.5581859	1.917657184	1.19E-14	5.73E-13	Cdk1	10	69335146	69352938	-	4934	protein_coding	cyclin-dependent kinase 1 [Source:MGI Symbol;Acc:MGI:88351]
ENSMUSG00000004988	173.2293515	23.98620624	2.852972745	1.20E-14	5.78E-13	Fxyd4	6	117933559	117937692	-	1957	protein_coding	FXYD domain-containing ion transport regulator 4 [Source:MGI Symbol;Acc:MGI:1889005]
ENSMUSG00000027715	569.4811344	167.731865	1.76264537	1.22E-14	5.84E-13	Ccna2	3	36564865	36572150	-	4083	protein_coding	cyclin A2 [Source:MGI Symbol;Acc:MGI:108069]
ENSMUSG00000024924	402.144139	1447.564293	-1.846646819	1.22E-14	5.84E-13	Vldlr	19	27216484	27254231	+	10068	protein_coding	very low density lipoprotein receptor [Source:MGI Symbol;Acc:MGI:98935]
ENSMUSG00000028223	655.6764083	1758.400399	-1.422613848	1.23E-14	5.87E-13	Decr1	4	15917240	15945507	-	3879	protein_coding	2,4-dienoyl CoA reductase 1, mitochondrial [Source:MGI Symbol;Acc:MGI:1914710]
ENSMUSG00000055320	1070.530677	2893.787309	-1.434157312	1.28E-14	6.08E-13	Tead1	7	112679318	112906807	+	13570	protein_coding	TEA domain family member 1 [Source:MGI Symbol;Acc:MGI:101876]
ENSMUSG00000001228	1136.821549	423.0701441	1.425233223	1.32E-14	6.27E-13	Uhrf1	17	56303321	56323486	+	4259	protein_coding	ubiquitin-like, containing PHD and RING finger domains, 1 [Source:MGI Symbol;Acc:MGI:1338889]
ENSMUSG00000046731	3099.747157	1205.364641	1.362830079	1.36E-14	6.46E-13	Kctd11	11	69878261	69881406	-	3146	protein_coding	potassium channel tetramerisation domain containing 11 [Source:MGI Symbol;Acc:MGI:2448712]
ENSMUSG00000032454	764.0146233	126.3986848	2.594877195	1.42E-14	6.71E-13	Rbp2	9	98486115	98509781	+	962	protein_coding	retinol binding protein 2, cellular [Source:MGI Symbol;Acc:MGI:97877]
ENSMUSG00000038462	1838.216847	3411.685272	-0.892384988	1.51E-14	7.11E-13	Uqcrfs1	13	30540308	30545362	-	1363	protein_coding	ubiquinol-cytochrome c reductase, Rieske iron-sulfur polypeptide 1 [Source:MGI Symbol;Acc:MGI:1913944]
ENSMUSG00000025911	60.8772838	311.6092417	-2.350280915	1.53E-14	7.19E-13	Adhfe1	1	9547948	9580673	+	3780	protein_coding	alcohol dehydrogenase, iron containing, 1 [Source:MGI Symbol;Acc:MGI:1923437]
ENSMUSG00000097353	62.04731905	290.0937245	-2.216464249	1.54E-14	7.24E-13	A430046D13Rik	10	128499364	128504242	+	1997	lincRNA	Riken cDNA A430046D13 gene [Source:MGI Symbol;Acc:MGI:3609643]
ENSMUSG00000021221	11.84731306	109.1698601	-3.211622474	1.56E-14	7.33E-13	Dpf3	12	83213745	83487716	-	4225	protein_coding	D4, zinc and double PHD fingers, family 3 [Source:MGI Symbol;Acc:MGI:1917377]
ENSMUSG00000079227	1376.644	181.3178346	2.925138594	1.76E-14	8.26E-13	Ccr5	9	124121543	124147699	+	8434	protein_coding	chemokine (C-C motif) receptor 5 [Source:MGI Symbol;Acc:MGI:107182]
ENSMUSG00000035776	394.96477	1270.8142	-1.684367652	1.84E-14	8.60E-13	Cd99l2	X	71420060	71492849	-	4902	protein_coding	CD99 antigen-like 2 [Source:MGI Symbol;Acc:MGI:2177151]
ENSMUSG00000086043	169.5387121	841.5501228	-2.308667652	2.09E-14	9.72E-13	Gm12473	4	43631539	43641533	-	579	antisense_RNA	predicted gene 12473 [Source:MGI Symbol;Acc:MGI:3652337]
ENSMUSG00000064368	5116.123833	10088.04561	-0.979629807	2.11E-14	9.81E-13	mt-Nd6	MT	13552	14070	-	519	protein_coding	mitochondrially encoded NADH dehydrogenase 6 [Source:MGI Symbol;Acc:MGI:102495]
ENSMUSG00000020022	258.6762755	1008.365824	-1.964207738	2.21E-14	1.03E-12	Ndufa12	10	94198955	94221443	+	1334	protein_coding	NADH dehydrogenase (ubiquinone) 1 alpha subcomplex, 12 [Source:MGI Symbol;Acc:MGI:1913664]
ENSMUSG00000031779	278.1100158	48.048005	2.531953564	2.39E-14	1.10E-12	Ccl22	8	94745590	94751699	+	2325	protein_coding	chemokine (C-C motif) ligand 22 [Source:MGI Symbol;Acc:MGI:1306779]
ENSMUSG00000035642	92.13884211	403.8387782	-2.127148825	2.39E-14	1.10E-12	Aamdc	7	97550331	97579497	-	3833	protein_coding	adipogenesis associated Mth938 domain containing [Source:MGI Symbol;Acc:MGI:1913523]
ENSMUSG00000030089	82.44902166	312.8980008	-1.91633357	2.44E-14	1.12E-12	Slc41a3	6	90604725	90646412	+	2911	protein_coding	solute carrier family 41, member 3 [Source:MGI Symbol;Acc:MGI:1918949]
ENSMUSG00000063558	147.8123078	1245.071869	-3.070925488	2.81E-14	1.29E-12	Aox1	1	58029931	58106413	+	8690	protein_coding	aldehyde oxidase 1 [Source:MGI Symbol;Acc:MGI:88035]
ENSMUSG00000021486	6136.183359	3212.460736	0.933498062	3.03E-14	1.39E-12	Prelid1	13	55320500	55325272	+	2726	protein_coding	PRELI domain containing 1 [Source:MGI Symbol;Acc:MGI:1913744]
ENSMUSG00000033083	430.6665264	980.6358367	-1.18724721	3.13E-14	1.44E-12	Tbc1d4	14	101442360	101609191	-	7676	protein_coding	TBC1 domain family, member 4 [Source:MGI Symbol;Acc:MGI:2429660]
ENSMUSG00000016327	0.587414411	197.701302	-8.218190396	3.36E-14	1.53E-12	Atp1b4	X	38316184	38336769	+	4201	protein_coding	ATPase, (Na+)/K+ transporting, beta 4 polypeptide [Source:MGI Symbol;Acc:MGI:1915071]
ENSMUSG00000024726	128.6040646	355.8562506	-1.463977065	3.43E-14	1.56E-12	Carnmt1	19	18670780	18704788	+	2090	protein_coding	carnosine N-methyltransferase 1 [Source:MGI Symbol;Acc:MGI:1914633]
ENSMUSG00000083844	176.3824586	436.4793535	-1.306027489	3.47E-14	1.58E-12	Ube2d-ps	11	5762129	5784710	+	3102	transcribed_unprocessed_pseudogene	ubiquitin-conjugating enzyme E2D, pseudogene [Source:MGI Symbol;Acc:MGI:1913774]
ENSMUSG00000030306	192.5625012	615.7528017	-1.672849865	3.49E-14	1.59E-12	Tmtc1	6	148232430	148444389	-	8578	protein_coding	transmembrane and tetratricopeptide repeat containing 1 [Source:MGI Symbol;Acc:MGI:3039590]
ENSMUSG00000025488	26.63541884	3097.348013	-6.853629067	3.50E-14	1.59E-12	Cox8b	7	140898945	140900446	-	360	protein_coding	cytochrome c oxidase subunit VIIIb [Source:MGI Symbol;Acc:MGI:105958]
ENSMUSG00000040552	1912.942902	370.796399	2.367588328	3.62E-14	1.64E-12	C3ar1	6	122847138	122856161	-	4305	protein_coding	complement component 3a receptor 1 [Source:MGI Symbol;Acc:MGI:1097680]
ENSMUSG00000024011	1313.638483	7262.638573	-2.467272288	3.76E-14	1.70E-12	Pi16	17	29318877	29329413	+	3987	protein_coding	peptidase inhibitor 16 [Source:MGI Symbol;Acc:MGI:1921366]
ENSMUSG00000043924	13.28376206	109.176647	-3.016586431	3.94E-14	1.78E-12	Ncmap	4	135369576	135398227	-	2227	protein_coding	noncompact myelin associated protein [Source:MGI Symbol;Acc:MGI:2444888]
ENSMUSG00000034457	67.35053355	511.1076904	-2.9158851	3.96E-14	1.78E-12	Eda2r	X	97333840	97377216	-	5891	protein_coding	ectodysplasin A2 receptor [Source:MGI Symbol;Acc:MGI:2442860]
ENSMUSG00000053329	732.1532468	1465.410257	-1.001334373	4.08E-14	1.83E-12	D10Jhu81e	10	78162066	78169782	-	2527	protein_coding	DNA segment, Chr 10, Johns Hopkins University 81 expressed [Source:MGI Symbol;Acc:MGI:1351861]
ENSMUSG00000032648	171.4921544	40211.15061	-7.872305279	4.17E-14	1.87E-12	Pygm	19	6384399	6398459	+	3218	protein_coding	muscle glycogen phosphorylase [Source:MGI Symbol;Acc:MGI:97830]
ENSMUSG00000001333	29.71488076	457.2506998	-3.92857176	4.35E-14	1.94E-12	Sync	4	129287617	129308559	+	2862	protein_coding	syncoilin [Source:MGI Symbol;Acc:MGI:1916078]
ENSMUSG00000022803	33.62209891	487.1973356	-3.8462798	4.44E-14	1.98E-12	Popdc2	16	38362209	38378216	+	2360	protein_coding	popeye domain containing 2 [Source:MGI Symbol;Acc:MGI:1930150]
ENSMUSG00000042029	439.3393198	137.3934313	1.676183187	4.65E-14	2.07E-12	Ncapg2	12	116405402	116463731	+	9939	protein_coding	non-SMC condensin II complex, subunit G2 [Source:MGI Symbol;Acc:MGI:1923294]
ENSMUSG00000050370	99.03555898	5.48207104	4.161472821	4.86E-14	2.16E-12	Ch25h	19	34473786	34475135	-	1350	protein_coding	cholesterol 25-hydroxylase [Source:MGI Symbol;Acc:MGI:1333869]
ENSMUSG00000045349	538.2977503	55.37609502	3.280532422	5.03E-14	2.23E-12	Sh2d5	4	138250403	138261332	+	3740	protein_coding	SH2 domain containing 5 [Source:MGI Symbol;Acc:MGI:2446215]
ENSMUSG00000024679	3600.947281	378.068587	3.251854496	5.06E-14	2.24E-12	Ms4a6d	19	11586604	11604849	-	1735	protein_coding	membrane-spanning 4-domains, subfamily A, member 6D [Source:MGI Symbol;Acc:MGI:1916024]
ENSMUSG00000025007	1326.587618	359.1989332	1.884582321	5.14E-14	2.27E-12	Aldh18a1	19	40550257	40588463	-	4072	protein_coding	aldehyde dehydrogenase 18 family, member A1 [Source:MGI Symbol;Acc:MGI:1888908]
ENSMUSG00000039239	108.9658699	378.6772604	-1.794907279	5.61E-14	2.47E-12	Tgfb2	1	186622792	186705989	-	5791	protein_coding	transforming growth factor, beta 2 [Source:MGI Symbol;Acc:MGI:98726]
ENSMUSG00000071984	184.4838295	1313.690369	-2.828998804	5.66E-14	2.49E-12	Fndc1	17	7738569	7827302	-	9903	protein_coding	fibronectin type III domain containing 1 [Source:MGI Symbol;Acc:MGI:1915905]
ENSMUSG00000072720	105.4107969	5588.485219	-5.726354342	5.77E-14	2.53E-12	Myo18b	5	112688876	112896362	-	10698	protein_coding	myosin XVIIIb [Source:MGI Symbol;Acc:MGI:1921626]
ENSMUSG00000053175	2487.064369	328.1245085	2.921924028	6.42E-14	2.81E-12	Bcl3	7	19808462	19822770	-	2475	protein_coding	B cell leukemia/lymphoma 3 [Source:MGI Symbol;Acc:MGI:88140]
ENSMUSG00000026656	2657.774145	762.9041426	1.800857317	6.95E-14	3.04E-12	Fcgr2b	1	170958617	170976547	-	5790	protein_coding	Fc receptor, IgG, low affinity IIb [Source:MGI Symbol;Acc:MGI:95499]
ENSMUSG00000027932	4859.84824	1128.504318	2.106298523	7.09E-14	3.09E-12	Slc27a3	3	90385239	90389938	-	2569	protein_coding	solute carrier family 27 (fatty acid transporter), member 3 [Source:MGI Symbol;Acc:MGI:1347358]
ENSMUSG00000022893	3721.255937	1243.580967	1.581184746	7.27E-14	3.17E-12	Adamts1	16	85793827	85803113	-	5302	protein_coding	a disintegrin-like and metallopeptidase (reprolysin type) with thrombospondin type 1 motif, 1 [Source:MGI Symbol;Acc:MGI:109249]
ENSMUSG00000024442	463.3461677	986.2440541	-1.088828229	7.30E-14	3.17E-12	0610009O20Rik	18	38250249	38262629	+	2404	protein_coding	RIKEN cDNA 0610009O20 gene [Source:MGI Symbol;Acc:MGI:1914089]
ENSMUSG00000083773	8204.684382	24078.16407	-1.553254183	7.33E-14	3.18E-12	Gm13394	2	28933610	28934609	-	1000	processed_pseudogene	predicted gene 13394 [Source:MGI Symbol;Acc:MGI:3651848]
ENSMUSG00000009210	3.456666059	69.86791988	-4.268905891	7.47E-14	3.23E-12	Prr29	11	106365472	106377558	+	1724	protein_coding	proline rich 29 [Source:MGI Symbol;Acc:MGI:1922823]
ENSMUSG00000021238	602.5951531	1761.88514	-1.546359431	7.49E-14	3.23E-12	Aldh6a1	12	84430717	84451004	-	5784	protein_coding	aldehyde dehydrogenase family 6, subfamily A1 [Source:MGI Symbol;Acc:MGI:1915077]
ENSMUSG00000000627	175.8013801	48.67832798	1.851324235	8.23E-14	3.55E-12	Sema4f	6	82911885	82939769	-	5290	protein_coding	sema domain, immunoglobulin domain (Ig), TM domain, and short cytoplasmic domain [Source:MGI Symbol;Acc:MGI:1340055]
ENSMUSG00000101389	1223.070573	155.768141	2.973392987	8.88E-14	3.82E-12	Ms4a4a	19	11375523	11392790	+	836	protein_coding	membrane-spanning 4-domains, subfamily A, member 4A [Source:MGI Symbol;Acc:MGI:3643932]
ENSMUSG00000058966	607.8191804	1680.724293	-1.467236383	9.12E-14	3.91E-12	Fam57b	7	126797668	126830219	+	3935	protein_coding	family with sequence similarity 57, member B [Source:MGI Symbol;Acc:MGI:1916202]
ENSMUSG00000029366	627.0277625	186.6169907	1.748808413	9.23E-14	3.95E-12	Dck	5	88764996	88783281	+	3781	protein_coding	deoxycytidine kinase [Source:MGI Symbol;Acc:MGI:102726]
ENSMUSG00000015850	615.0565577	2277.809122	-1.88788392	9.28E-14	3.97E-12	Adamtsl4	3	95676201	95687917	-	4198	protein_coding	ADAMTS-like 4 [Source:MGI Symbol;Acc:MGI:2389008]
ENSMUSG00000028044	545.8393301	229.0392492	1.251510802	9.84E-14	4.20E-12	Cks1b	3	89415472	89418383	-	1126	protein_coding	CDC28 protein kinase 1b [Source:MGI Symbol;Acc:MGI:1889208]
ENSMUSG00000059498	1002.25405	282.6154007	1.826516844	1.07E-13	4.54E-12	Fcgr3	1	171051174	171064935	-	1736	protein_coding	Fc receptor, IgG, low affinity III [Source:MGI Symbol;Acc:MGI:95500]
ENSMUSG00000067081	0	106.6142622	-9.166095959	1.08E-13	4.57E-12	Asb18	1	89950220	90014666	-	3952	protein_coding	ankyrin repeat and SOCS box-containing 18 [Source:MGI Symbol;Acc:MGI:2655109]
ENSMUSG00000033209	179.5391378	713.480393	-1.987230549	1.08E-13	4.57E-12	Ttc28	5	110879803	111289780	+	12315	protein_coding	tetratricopeptide repeat domain 28 [Source:MGI Symbol;Acc:MGI:2140873]
ENSMUSG00000040152	9165.395697	2056.633991	2.155856412	1.09E-13	4.60E-12	Thbs1	2	118111876	118127133	+	6073	protein_coding	thrombospondin 1 [Source:MGI Symbol;Acc:MGI:98737]
ENSMUSG00000006715	369.8682667	152.8242944	1.273817839	1.09E-13	4.62E-12	Gmnn	13	24751845	24761923	-	1465	protein_coding	geminin [Source:MGI Symbol;Acc:MGI:1927344]
ENSMUSG00000041498	170.2045327	44.60240459	1.928756241	1.11E-13	4.69E-12	Kif14	1	136466343	136531511	+	10358	protein_coding	kinesin family member 14 [Source:MGI Symbol;Acc:MGI:1098226]
ENSMUSG00000026029	1049.393011	466.7304361	1.16869032	1.12E-13	4.73E-12	Casp8	1	58795374	58847503	+	2893	protein_coding	caspase 8 [Source:MGI Symbol;Acc:MGI:1261423]
ENSMUSG00000021196	6828.203042	2896.106907	1.237308052	1.13E-13	4.75E-12	Pfkp	13	6579768	6648777	-	13401	protein_coding	phosphofructokinase, platelet [Source:MGI Symbol;Acc:MGI:1891833]
ENSMUSG00000037944	206.1772317	22.40734594	3.203635794	1.14E-13	4.79E-12	Ccr7	11	99144196	99155077	-	1978	protein_coding	chemokine (C-C motif) receptor 7 [Source:MGI Symbol;Acc:MGI:103011]
ENSMUSG00000029158	0.587414411	159.8824373	-7.909713934	1.21E-13	5.07E-12	Yipf7	5	69516671	69542648	-	1219	protein_coding	Yip1 domain family, member 7 [Source:MGI Symbol;Acc:MGI:1922831]
ENSMUSG00000015354	232.5958959	772.6666186	-1.729095295	1.25E-13	5.22E-12	Pcolce2	9	95637601	95698096	+	4625	protein_coding	procollagen C-endopeptidase enhancer 2 [Source:MGI Symbol;Acc:MGI:1923727]
ENSMUSG00000015880	156.4894671	37.3932213	2.061100011	1.25E-13	5.22E-12	Ncapg	5	45669919	45700546	+	7066	protein_coding	non-SMC condensin I complex, subunit G [Source:MGI Symbol;Acc:MGI:1930197]
ENSMUSG00000026938	53.63546798	435.4548885	-3.010090165	1.26E-13	5.26E-12	Fcna	2	25624666	25628030	-	1374	protein_coding	ficolin A [Source:MGI Symbol;Acc:MGI:1340905]
ENSMUSG00000021820	734.8962726	1968.847535	-1.421495851	1.29E-13	5.34E-12	Camk2g	14	20734875	20794088	-	6401	protein_coding	calcium/calmodulin-dependent protein kinase II gamma [Source:MGI Symbol;Acc:MGI:88259]
ENSMUSG00000063684	331.0025566	838.2957942	-1.341232528	1.45E-13	6.02E-12	Gm13910	2	108948806	108950233	+	1428	processed_pseudogene	predicted gene 13910 [Source:MGI Symbol;Acc:MGI:3651143]
ENSMUSG00000047562	85.74234023	4.882390583	4.132800555	1.49E-13	6.16E-12	Mmp10	9	7502352	7510240	+	1722	protein_coding	matrix metallopeptidase 10 [Source:MGI Symbol;Acc:MGI:97007]
ENSMUSG00000060063	1141.370076	331.7506958	1.782756977	1.50E-13	6.21E-12	Alox5ap	5	149264767	149288153	+	1420	protein_coding	arachidonate 5-lipoxygenase activating protein [Source:MGI Symbol;Acc:MGI:107505]
ENSMUSG00000032816	208.6484846	1177.227293	-2.494134255	1.57E-13	6.48E-12	Igdcc4	9	65101486	65137940	+	9481	protein_coding	immunoglobulin superfamily, DCC subclass, member 4 [Source:MGI Symbol;Acc:MGI:1858497]
ENSMUSG00000031004	1916.672892	653.715028	1.551597735	1.59E-13	6.54E-12	Mki67	7	135689784	135716361	-	10061	protein_coding	antigen identified by monoclonal antibody Ki 67 [Source:MGI Symbol;Acc:MGI:106035]
ENSMUSG00000027469	674.0421484	202.0074693	1.73741533	1.60E-13	6.58E-12	Tpx2	2	152847964	152895321	+	4677	protein_coding	TPX2, microtubule-associated [Source:MGI Symbol;Acc:MGI:1919369]
ENSMUSG00000096617	167.8733896	451.1527436	-1.426157564	1.71E-13	7.00E-12	Gm5559	5	95861714	95862715	+	1002	processed_pseudogene	predicted gene 5559 [Source:MGI Symbol;Acc:MGI:3779498]
ENSMUSG00000021838	149.0333814	528.828895	-1.825399198	1.76E-13	7.18E-12	Samd4	14	46882854	47105817	+	8529	protein_coding	sterile alpha motif domain containing 4 [Source:MGI Symbol;Acc:MGI:1921730]
ENSMUSG00000029019	236.7531119	15.56140313	3.925484471	1.81E-13	7.38E-12	Nppb	4	147985788	147987205	+	781	protein_coding	natriuretic peptide type B [Source:MGI Symbol;Acc:MGI:97368]
ENSMUSG00000038943	451.1301829	152.79342	1.561651132	1.82E-13	7.43E-12	Prc1	7	80294450	80316259	+	8225	protein_coding	protein regulator of cytokinesis 1 [Source:MGI Symbol;Acc:MGI:1858961]
ENSMUSG00000013539	274.0339173	658.8999468	-1.263344625	1.87E-13	7.59E-12	Tango2	16	18300825	18348103	-	7040	protein_coding	transport and golgi organization 2 [Source:MGI Symbol;Acc:MGI:101825]
ENSMUSG00000038059	1015.364067	92.62503578	3.454145519	1.92E-13	7.81E-12	Smim3	18	60474193	60501983	-	1984	protein_coding	small integral membrane protein 3 [Source:MGI Symbol;Acc:MGI:1917088]
ENSMUSG00000026669	239.7527885	47.85571616	2.321993236	1.96E-13	7.94E-12	Mcm10	2	4989714	5012791	-	7692	protein_coding	minichromosome maintenance 10 replication initiation factor [Source:MGI Symbol;Acc:MGI:1917274]
ENSMUSG00000021253	170.0357319	453.907908	-1.413734999	2.03E-13	8.19E-12	Tgfb3	12	86056745	86079041	-	3383	protein_coding	transforming growth factor, beta 3 [Source:MGI Symbol;Acc:MGI:98727]
ENSMUSG00000020668	149.4305681	387.3737877	-1.37266203	2.04E-13	8.21E-12	Kif3c	12	3365132	3406494	+	7406	protein_coding	kinesin family member 3C [Source:MGI Symbol;Acc:MGI:107979]
ENSMUSG00000091498	381.379729	905.9687045	-1.249307594	2.04E-13	8.21E-12	Mpc1-ps	12	110858565	110858894	-	330	processed_pseudogene	mitochondrial pyruvate carrier 1, pseudogene [Source:MGI Symbol;Acc:MGI:3781628]
ENSMUSG00000024521	352.2429727	98.58799481	1.837061319	2.13E-13	8.56E-12	Pmaip1	18	66458604	66465550	+	2646	protein_coding	phorbol-12-myristate-13-acetate-induced protein 1 [Source:MGI Symbol;Acc:MGI:1930146]
ENSMUSG00000046345	0	91.38396598	-8.944187137	2.20E-13	8.85E-12	Smco1	16	32271468	32274779	+	1408	protein_coding	single-pass membrane protein with coiled-coil domains 1 [Source:MGI Symbol;Acc:MGI:1916826]
ENSMUSG00000097412	24.64234663	128.3775066	-2.378521072	2.29E-13	9.19E-12	1810014B01Rik	10	86685525	86694806	+	2652	transcribed_unprocessed_pseudogene	RIKEN cDNA 1810014B01 gene [Source:MGI Symbol;Acc:MGI:1913513]
ENSMUSG00000021569	245.9426522	78.28718432	1.648324979	2.62E-13	1.05E-11	Trip13	13	73911347	73937784	-	3472	protein_coding	thyroid hormone receptor interactor 13 [Source:MGI Symbol;Acc:MGI:1916966]
ENSMUSG00000042035	912.1959235	302.5276925	1.592001354	2.68E-13	1.07E-11	Igsf3	3	101377083	101463059	+	8479	protein_coding	immunoglobulin superfamily, member 3 [Source:MGI Symbol;Acc:MGI:1926158]
ENSMUSG00000027470	39.536036	10433.1445	-8.039898033	2.73E-13	1.09E-11	Mylk2	2	152911352	152923068	+	2951	protein_coding	myosin, light polypeptide kinase 2, skeletal muscle [Source:MGI Symbol;Acc:MGI:2139434]
ENSMUSG00000035765	336.9036553	771.3845973	-1.194000318	2.76E-13	1.10E-11	Dym	18	75018772	75286966	+	2471	protein_coding	dymeclin [Source:MGI Symbol;Acc:MGI:1918480]
ENSMUSG00000031628	686.5478406	222.1605677	1.626421379	2.79E-13	1.11E-11	Casp3	8	46617291	46639689	+	3357	protein_coding	caspase 3 [Source:MGI Symbol;Acc:MGI:107739]
ENSMUSG00000036395	94.4192857	896.6269061	-3.241663112	2.84E-13	1.13E-11	Glb1l2	9	26763044	26806468	-	9043	protein_coding	galactosidase, beta 1-like 2 [Source:MGI Symbol;Acc:MGI:2388283]
ENSMUSG00000025758	282.0368904	111.6990839	1.336380156	2.86E-13	1.13E-11	Plk4	3	40800019	40816883	+	6855	protein_coding	polo-like kinase 4 [Source:MGI Symbol;Acc:MGI:101783]
ENSMUSG00000047419	50.40921768	9525.77061	-7.558450689	2.87E-13	1.13E-11	Cmya5	13	93040713	93144724	-	11850	protein_coding	cardiomyopathy associated 5 [Source:MGI Symbol;Acc:MGI:1923719]
ENSMUSG00000043613	3801.843771	440.6708359	3.108899984	2.99E-13	1.18E-11	Mmp3	9	7445822	7455975	+	1801	protein_coding	matrix metallopeptidase 3 [Source:MGI Symbol;Acc:MGI:97010]
ENSMUSG00000023460	802.7669112	1823.359046	-1.183551348	3.32E-13	1.31E-11	Rab12	17	66494512	66519717	-	3021	protein_coding	RAB12, member RAS oncogene family [Source:MGI Symbol;Acc:MGI:894284]
ENSMUSG00000005824	251.7853417	6.963244207	5.181506665	3.41E-13	1.34E-11	Tnfsf14	17	57189492	57194189	-	1859	protein_coding	tumor necrosis factor (ligand) superfamily, member 14 [Source:MGI Symbol;Acc:MGI:1355317]
ENSMUSG00000039936	1252.926846	413.5731977	1.599277684	3.47E-13	1.36E-11	Pik3cd	4	149649168	149702571	-	6259	protein_coding	phosphatidylinositol-4,5-bisphosphate 3-kinase catalytic subunit delta [Source:MGI Symbol;Acc:MGI:1098211]
ENSMUSG00000022221	940.4446948	222.191145	2.08121268	3.64E-13	1.42E-11	Ripk3	14	55784996	55788857	-	1964	protein_coding	receptor-interacting serine-threonine kinase 3 [Source:MGI Symbol;Acc:MGI:2154952]
ENSMUSG00000024990	102.8531491	546.1166911	-2.403497128	3.77E-13	1.47E-11	Rbp4	19	38116620	38125321	-	1297	protein_coding	retinol binding protein 4, plasma [Source:MGI Symbol;Acc:MGI:97879]
ENSMUSG00000024261	68.24507898	6.22756119	3.45285235	3.77E-13	1.47E-11	Syt4	18	31437808	31447415	-	3901	protein_coding	synaptotagmin IV [Source:MGI Symbol;Acc:MGI:101759]
ENSMUSG00000027102	333.362104	987.6337058	-1.567230052	3.82E-13	1.49E-11	Hoxd8	2	74704615	74707933	+	2744	protein_coding	homeobox D8 [Source:MGI Symbol;Acc:MGI:96209]
ENSMUSG00000044177	2.442741709	68.87160612	-4.713789944	3.83E-13	1.49E-11	Wfikkn2	11	94235956	94246005	-	3827	protein_coding	WAP, follistatin/kazal, immunoglobulin, kunitz and netrin domain containing 2 [Source:MGI Symbol;Acc:MGI:2669209]
ENSMUSG00000029545	387.9196338	892.2989516	-1.200998329	3.89E-13	1.51E-11	Acads	5	115110299	115119346	-	2269	protein_coding	acyl-Coenzyme A dehydrogenase, short chain [Source:MGI Symbol;Acc:MGI:87868]
ENSMUSG00000034349	1291.880387	664.9446692	0.957868119	4.13E-13	1.60E-11	Smc4	3	69004738	69034623	+	5210	protein_coding	structural maintenance of chromosomes 4 [Source:MGI Symbol;Acc:MGI:1917349]
ENSMUSG00000018339	1606.67077	7465.722167	-2.215823877	4.20E-13	1.62E-11	Gpx3	11	54902453	54910377	+	1813	protein_coding	glutathione peroxidase 3 [Source:MGI Symbol;Acc:MGI:105102]
ENSMUSG00000031637	7.417249602	91.873748	-3.638561419	4.30E-13	1.66E-11	Lrp2bp	8	45999303	46029477	+	4338	protein_coding	Lrp2 binding protein [Source:MGI Symbol;Acc:MGI:1914870]
ENSMUSG00000037736	294.9152776	1363.54585	-2.210496143	4.39E-13	1.69E-11	Limch1	5	66745827	67057158	+	10263	protein_coding	LIM and calponin homology domains 1 [Source:MGI Symbol;Acc:MGI:1924819]
ENSMUSG00000000120	711.1066775	194.4949571	1.868843793	4.97E-13	1.91E-11	Ngfr	11	95568818	95587735	-	3446	protein_coding	nerve growth factor receptor (TNFR superfamily, member 16) [Source:MGI Symbol;Acc:MGI:97323]
ENSMUSG00000041431	524.7630697	158.2338583	1.728063891	5.02E-13	1.93E-11	Ccnb1	13	100778650	100786570	-	4217	protein_coding	cyclin B1 [Source:MGI Symbol;Acc:MGI:88302]
ENSMUSG00000040650	36.62253672	192.005643	-2.377137357	5.28E-13	2.02E-11	Cyp2b23	7	26665227	26686437	-	2189	protein_coding	cytochrome P450, family 2, subfamily b, polypeptide 23 [Source:MGI Symbol;Acc:MGI:3646735]
ENSMUSG00000026387	6.025387139	78.45291631	-3.655041525	5.40E-13	2.06E-11	Sctr	1	120006894	120063536	+	2012	protein_coding	secretin receptor [Source:MGI Symbol;Acc:MGI:2441720]
ENSMUSG00000042903	833.5377946	2241.662804	-1.426154059	5.40E-13	2.06E-11	Foxo4	X	101254528	101260873	+	3485	protein_coding	forkhead box O4 [Source:MGI Symbol;Acc:MGI:1891915]
ENSMUSG00000058135	873.7683329	2403.888419	-1.459030625	5.56E-13	2.12E-11	Gstm1	3	108012255	108017973	-	1473	protein_coding	glutathione S-transferase, mu 1 [Source:MGI Symbol;Acc:MGI:95860]
ENSMUSG00000052852	68.85668415	375.7793303	-2.44361314	5.63E-13	2.14E-11	Reep1	6	71707561	71810710	+	4112	protein_coding	receptor accessory protein 1 [Source:MGI Symbol;Acc:MGI:1098827]
ENSMUSG00000032218	460.3477778	162.1468381	1.504872881	5.81E-13	2.20E-11	Ccnb2	9	70407692	70421547	-	1531	protein_coding	cyclin B2 [Source:MGI Symbol;Acc:MGI:88311]
ENSMUSG00000097636	423.4871339	27.89800299	3.923966124	6.10E-13	2.31E-11	Mirt1	19	53441212	53464796	-	8664	lincRNA	myocardial infarction associated transcript 1 [Source:MGI Symbol;Acc:MGI:1922001]
ENSMUSG00000004791	357.5201805	65.12763751	2.45670815	6.23E-13	2.36E-11	Pgf	12	85166635	85177790	-	2903	protein_coding	placental growth factor [Source:MGI Symbol;Acc:MGI:105095]
ENSMUSG00000038086	17.79008586	314.5918074	-4.12379433	6.55E-13	2.47E-11	Hspb2	9	50751078	50752354	-	834	protein_coding	heat shock protein 2 [Source:MGI Symbol;Acc:MGI:1916503]
ENSMUSG00000046841	2435.967365	910.2028613	1.420259717	6.55E-13	2.47E-11	Ckap4	10	84526305	84534062	-	3089	protein_coding	cytoskeleton-associated protein 4 [Source:MGI Symbol;Acc:MGI:2444926]
ENSMUSG00000036768	226.3850185	77.35826128	1.549314773	6.56E-13	2.47E-11	Kif15	9	122951046	123018733	+	11020	protein_coding	kinesin family member 15 [Source:MGI Symbol;Acc:MGI:1098258]
ENSMUSG00000030785	25.26077516	3252.606996	-7.000971208	7.49E-13	2.81E-11	Cox6a2	7	128205435	128206387	-	680	protein_coding	cytochrome c oxidase subunit VIa polypeptide 2 [Source:MGI Symbol;Acc:MGI:104649]
ENSMUSG00000054659	51.57100331	224.6103942	-2.117701398	7.72E-13	2.89E-11	Pm20d2	4	33174230	33189737	-	1834	protein_coding	peptidase M20 domain containing 2 [Source:MGI Symbol;Acc:MGI:2685270]
ENSMUSG00000049551	26.09236806	161.1373347	-2.639497623	7.72E-13	2.89E-11	Fzd9	5	135248938	135251230	-	2293	protein_coding	frizzled class receptor 9 [Source:MGI Symbol;Acc:MGI:1313278]
ENSMUSG00000052911	1797.947897	4702.172763	-1.386724993	7.75E-13	2.89E-11	Lamb2	9	108479736	108490530	+	6082	protein_coding	laminin, beta 2 [Source:MGI Symbol;Acc:MGI:99916]
ENSMUSG00000056656	142.490769	34.94790606	2.026456066	7.76E-13	2.89E-11	Apol8	15	77747799	77755229	-	2665	protein_coding	apolipoprotein L 8 [Source:MGI Symbol;Acc:MGI:2444921]
ENSMUSG00000067873	773.62578	1472.417421	-0.928939798	7.83E-13	2.92E-11	Htatsf1	X	57053583	57067183	+	4879	protein_coding	HIV TAT specific factor 1 [Source:MGI Symbol;Acc:MGI:1919709]
ENSMUSG00000066800	1859.010586	305.1195206	2.60713351	7.98E-13	2.97E-11	Rnasel	1	153749426	153764221	+	6641	protein_coding	ribonuclease L (2', 5'-oligoisoadenylate synthetase-dependent) [Source:MGI Symbol;Acc:MGI:1098272]
ENSMUSG00000038777	148.5004197	1435.290659	-3.269722992	8.31E-13	3.08E-11	Sema6c	3	95160457	95174024	+	5935	protein_coding	sema domain, transmembrane domain (TM), and cytoplasmic domain, (semaphorin) 6C [Source:MGI Symbol;Acc:MGI:1338032]
ENSMUSG00000002010	1200.330358	2582.325421	-1.105886572	8.31E-13	3.08E-11	Idh3g	X	73778963	73786897	-	2701	protein_coding	isocitrate dehydrogenase 3 (NAD+), gamma [Source:MGI Symbol;Acc:MGI:1099463]
ENSMUSG00000033707	310.2888551	715.0814055	-1.203174986	8.36E-13	3.09E-11	Lrrc24	15	76715276	76723845	-	3912	protein_coding	leucine rich repeat containing 24 [Source:MGI Symbol;Acc:MGI:3605040]
ENSMUSG00000002781	211.5072104	539.6194689	-1.348247739	8.51E-13	3.14E-11	Tmem143	7	45896941	45917413	+	7518	protein_coding	transmembrane protein 143 [Source:MGI Symbol;Acc:MGI:1917459]
ENSMUSG00000030474	461.2782796	26.03641733	4.147924539	8.67E-13	3.19E-11	Siglece	7	43651070	43660161	-	1849	protein_coding	sialic acid binding Ig-like lectin E [Source:MGI Symbol;Acc:MGI:1932475]
ENSMUSG00000027875	670.8944854	1923.361723	-1.518938447	8.98E-13	3.30E-11	Hmgcs2	3	98280435	98310738	+	3290	protein_coding	3-hydroxy-3-methylglutaryl-Coenzyme A synthase 2 [Source:MGI Symbol;Acc:MGI:101939]
ENSMUSG00000041859	1087.066437	455.6477605	1.253508141	9.31E-13	3.42E-11	Mcm3	1	20802968	20820312	-	3752	protein_coding	minichromosome maintenance complex component 3 [Source:MGI Symbol;Acc:MGI:101845]
ENSMUSG00000020390	1837.328503	3194.647538	-0.797911208	9.39E-13	3.44E-11	Ube2b	11	51985497	52000762	-	2126	protein_coding	ubiquitin-conjugating enzyme E2B [Source:MGI Symbol;Acc:MGI:102944]
ENSMUSG00000022322	190.5946183	54.35859975	1.807633544	9.44E-13	3.46E-11	Shcbp1	8	4735976	4779567	-	6295	protein_coding	Shc SH2-domain binding protein 1 [Source:MGI Symbol;Acc:MGI:1338802]
ENSMUSG00000054752	66.00863657	251.3397931	-1.927964212	9.59E-13	3.50E-11	Fsd1l	4	53631471	53707009	+	9739	protein_coding	fibronectin type III and SPRY domain containing 1-like [Source:MGI Symbol;Acc:MGI:2442443]
ENSMUSG00000037580	591.0374769	116.173246	2.34712557	9.67E-13	3.53E-11	Gch1	14	47153895	47189413	-	2775	protein_coding	GTP cyclohydrolase 1 [Source:MGI Symbol;Acc:MGI:95675]
ENSMUSG00000114515	29.57356379	198.3774686	-2.742544914	1.00E-12	3.65E-11	Aldoa	7	126800790	126809108	-	799	protein_coding	aldolase A, fructose-bisphosphate [Source:MGI Symbol;Acc:MGI:87994]
ENSMUSG00000043168	14.96453816	99.98086569	-2.721430354	1.01E-12	3.66E-11	4930426D05Rik	18	21651448	21656105	+	3001	antisense_RNA	RIKEN cDNA 4930426D05 gene [Source:MGI Symbol;Acc:MGI:1921894]
ENSMUSG00000022367	222.3138349	43.44128292	2.356474122	1.06E-12	3.84E-11	Has2	15	56665627	56694539	-	4237	protein_coding	hyaluronan synthase 2 [Source:MGI Symbol;Acc:MGI:107821]
ENSMUSG00000032487	693.909456	45.54117285	3.928396392	1.08E-12	3.92E-11	Ptgs2	1	150100031	150108227	+	4580	protein_coding	prostaglandin-endoperoxide synthase 2 [Source:MGI Symbol;Acc:MGI:97798]
ENSMUSG00000079553	337.7192327	107.2751787	1.652532588	1.10E-12	3.96E-11	Kifc1	17	33875666	33890661	-	3407	protein_coding	kinesin family member C1 [Source:MGI Symbol;Acc:MGI:109596]
ENSMUSG00000036199	1230.155388	2387.939494	-0.957405784	1.10E-12	3.97E-11	Ndufa13	8	69894180	69902558	-	1251	protein_coding	NADH dehydrogenase (ubiquinone) 1 alpha subcomplex, 13 [Source:MGI Symbol;Acc:MGI:1914434]
ENSMUSG00000027379	177.0946309	56.71233351	1.641545415	1.12E-12	4.02E-11	Bub1	2	127801122	127831865	-	4354	protein_coding	BUB1, mitotic checkpoint serine/threonine kinase [Source:MGI Symbol;Acc:MGI:1100510]
ENSMUSG00000087408	7.666444569	97.10038085	-3.628714913	1.14E-12	4.11E-11	Cers1	8	70315775	70331592	+	3171	protein_coding	ceramide synthase 1 [Source:MGI Symbol;Acc:MGI:2136690]
ENSMUSG00000042810	509.8064931	1347.925975	-1.401041839	1.21E-12	4.35E-11	Krba1	6	48395586	48419781	+	14064	protein_coding	KRAB-A domain containing 1 [Source:MGI Symbol;Acc:MGI:1925077]
ENSMUSG00000025044	1611.748279	166.7677068	3.273294662	1.22E-12	4.38E-11	Msr1	8	39581685	39642673	-	6344	protein_coding	macrophage scavenger receptor 1 [Source:MGI Symbol;Acc:MGI:98257]
ENSMUSG00000031059	1915.58405	3293.37871	-0.78203222	1.27E-12	4.54E-11	Ndufb11	X	20615326	20617619	-	908	protein_coding	NADH dehydrogenase (ubiquinone) 1 beta subcomplex, 11 [Source:MGI Symbol;Acc:MGI:1349919]
ENSMUSG00000026568	1016.188211	2009.650335	-0.984230247	1.28E-12	4.57E-11	Mpc2	1	165460637	165481214	+	7344	protein_coding	mitochondrial pyruvate carrier 2 [Source:MGI Symbol;Acc:MGI:1917706]
ENSMUSG00000044167	630.8253247	1267.985643	-1.007859494	1.30E-12	4.64E-11	Foxo1	3	52268336	52353221	+	8665	protein_coding	forkhead box O1 [Source:MGI Symbol;Acc:MGI:1890077]
ENSMUSG00000020634	398.0226745	819.3514711	-1.041982908	1.31E-12	4.66E-11	Ubxn2a	12	4879032	4907705	-	2820	protein_coding	UBX domain protein 2A [Source:MGI Symbol;Acc:MGI:2442310]
ENSMUSG00000024644	3131.101901	1614.31262	0.955597303	1.31E-12	4.67E-11	Cndp2	18	84667470	84685633	-	2119	protein_coding	CNDP dipeptidase 2 (metallopeptidase M20 family) [Source:MGI Symbol;Acc:MGI:1913304]
ENSMUSG00000044308	1454.429144	3435.130074	-1.239555717	1.32E-12	4.69E-11	Ubr3	2	69897246	70024013	+	9719	protein_coding	ubiquitin protein ligase E3 component n-recognin 3 [Source:MGI Symbol;Acc:MGI:1861100]
ENSMUSG00000054580	295.4501985	947.3004589	-1.67857949	1.33E-12	4.71E-11	Pla2r1	2	60417543	60553308	-	9618	protein_coding	phospholipase A2 receptor 1 [Source:MGI Symbol;Acc:MGI:102468]
ENSMUSG00000020402	5735.441915	11362.95687	-0.98647136	1.36E-12	4.82E-11	Vdac1	11	52360860	52389397	+	2620	protein_coding	voltage-dependent anion channel 1 [Source:MGI Symbol;Acc:MGI:106919]
ENSMUSG00000028402	307.8431829	908.7438318	-1.561333173	1.37E-12	4.86E-11	Mpdz	4	81278500	81442815	-	12437	protein_coding	multiple PDZ domain protein [Source:MGI Symbol;Acc:MGI:1343489]
ENSMUSG00000099364	3.323863325	86.69519962	-4.610387932	1.44E-12	5.10E-11	5730419F03Rik	1	78595031	78609508	-	2092	lincRNA	RIKEN cDNA 5730419F03 gene [Source:MGI Symbol;Acc:MGI:1917787]
ENSMUSG00000069939	117.3865741	372.0135261	-1.664799011	1.48E-12	5.20E-11	Gm12070	11	26786633	26787634	+	1002	processed_pseudogene	predicted gene 12070 [Source:MGI Symbol;Acc:MGI:3650751]
ENSMUSG00000042684	2277.787654	655.0866412	1.797388327	1.51E-12	5.31E-11	Npl	1	153503015	153550045	-	2961	protein_coding	N-acetylneuraminate pyruvate lyase [Source:MGI Symbol;Acc:MGI:1921341]
ENSMUSG00000022488	1920.944345	519.1847435	1.887697193	1.53E-12	5.36E-11	Nckap1l	15	103453825	103498800	+	4717	protein_coding	NCK associated protein 1 like [Source:MGI Symbol;Acc:MGI:1926063]
ENSMUSG00000020386	1554.93118	3416.862523	-1.135206777	1.54E-12	5.41E-11	Sar1b	11	51763687	51791925	+	1255	protein_coding	secretion associated Ras related GTPase 1B [Source:MGI Symbol;Acc:MGI:1913647]
ENSMUSG00000078937	4.890276986	64.36379231	-3.692828935	1.55E-12	5.41E-11	Cpt1b	15	89416405	89425863	-	3372	protein_coding	carnitine palmitoyltransferase 1b, muscle [Source:MGI Symbol;Acc:MGI:1098297]
ENSMUSG00000038034	2946.174321	1153.742202	1.352372326	1.55E-12	5.43E-11	Igsf8	1	172261641	172319841	+	5217	protein_coding	immunoglobulin superfamily, member 8 [Source:MGI Symbol;Acc:MGI:2154090]
ENSMUSG00000074093	67.11410272	212.70756	-1.658300529	1.65E-12	5.74E-11	Svip	7	51997171	52006018	-	3561	protein_coding	small VCP/p97-interacting protein [Source:MGI Symbol;Acc:MGI:1922994]
ENSMUSG00000025586	120.8075068	448.6001769	-1.893658938	1.86E-12	6.48E-11	Cpeb1	7	81347026	81455465	-	4192	protein_coding	cytoplasmic polyadenylation element binding protein 1 [Source:MGI Symbol;Acc:MGI:108442]
ENSMUSG00000001123	3103.608511	954.2120914	1.701411982	1.89E-12	6.58E-11	Lgals9	11	78962974	78984946	-	2137	protein_coding	lectin, galactose binding, soluble 9 [Source:MGI Symbol;Acc:MGI:109496]
ENSMUSG00000062991	249.9317127	20.32527119	3.620207808	1.89E-12	6.58E-11	Nrg1	8	31814551	32884029	-	10351	protein_coding	neuregulin 1 [Source:MGI Symbol;Acc:MGI:96083]
ENSMUSG00000001891	1912.183033	4960.8903	-1.375731657	1.93E-12	6.70E-11	Ugp2	11	21321138	21371201	-	3069	protein_coding	UDP-glucose pyrophosphorylase 2 [Source:MGI Symbol;Acc:MGI:2183447]
ENSMUSG00000039063	51.62192568	165.8965772	-1.678354325	2.06E-12	7.15E-11	Echdc3	2	6188465	6213033	-	2685	protein_coding	enoyl Coenzyme A hydratase domain containing 3 [Source:MGI Symbol;Acc:MGI:1915106]
ENSMUSG00000019689	195.5445965	449.5320492	-1.202892246	2.13E-12	7.37E-11	Fmc1	6	38533502	38539449	+	689	protein_coding	formation of mitochondrial complex V assembly factor 1 [Source:MGI Symbol;Acc:MGI:1913367]
ENSMUSG00000025932	21.18372508	167.0203456	-2.961167418	2.22E-12	7.66E-11	Eya1	1	14168954	14310235	-	7808	protein_coding	EYA transcriptional coactivator and phosphatase 1 [Source:MGI Symbol;Acc:MGI:109344]
ENSMUSG00000030091	169.3352509	604.9135035	-1.833862975	2.23E-12	7.68E-11	Nup210	6	91013068	91116829	-	10474	protein_coding	nucleoporin 210 [Source:MGI Symbol;Acc:MGI:1859555]
ENSMUSG00000025492	16043.90023	4692.926755	1.773443693	2.45E-12	8.42E-11	Ifitm3	7	141009586	141010770	-	678	protein_coding	interferon induced transmembrane protein 3 [Source:MGI Symbol;Acc:MGI:1913391]
ENSMUSG00000030401	109.7972307	5126.602514	-5.542861317	2.60E-12	8.90E-11	Rtn2	7	19282624	19296160	+	4585	protein_coding	reticulon 2 (Z-band associated protein) [Source:MGI Symbol;Acc:MGI:107612]
ENSMUSG00000047343	3.221117818	65.77081497	-4.423562089	2.60E-12	8.90E-11	Mettl21c	1	44009408	44020034	-	4300	protein_coding	methyltransferase like 21C [Source:MGI Symbol;Acc:MGI:3611450]
ENSMUSG00000025745	3453.350897	7122.732269	-1.044302773	2.69E-12	9.21E-11	Hadha	5	30118304	30155162	-	8730	protein_coding	hydroxyacyl-Coenzyme A dehydrogenase/3-ketoacyl-Coenzyme A thiolase/enoyl-Coenzyme A hydratase (trifunctional protein), alpha subunit [Source:MGI Symbol;Acc:MGI:2135593]
ENSMUSG00000032479	3550.195471	9027.695721	-1.346223441	2.71E-12	9.27E-11	Map4	9	109931460	110083955	+	15143	protein_coding	microtubule-associated protein 4 [Source:MGI Symbol;Acc:MGI:97178]
ENSMUSG00000009647	360.8659728	805.1980418	-1.156031195	2.88E-12	9.81E-11	Mcu	10	59446984	59616692	-	6936	protein_coding	mitochondrial calcium uniporter [Source:MGI Symbol;Acc:MGI:3026965]
ENSMUSG00000022385	314.0969234	65.11934856	2.266449939	2.95E-12	1.00E-10	Gtse1	15	85859707	85876572	+	2721	protein_coding	G two S phase expressed protein 1 [Source:MGI Symbol;Acc:MGI:1352755]
ENSMUSG00000002588	20.38610039	290.173258	-3.812255349	2.97E-12	1.01E-10	Pon1	6	5168090	5193946	-	2898	protein_coding	paraoxonase 1 [Source:MGI Symbol;Acc:MGI:103295]
ENSMUSG00000043644	21.14799169	121.5993007	-2.515986324	2.99E-12	1.01E-10	0610009L18Rik	11	120348678	120351190	+	619	bidirectional_promoter_lncRNA	RIKEN cDNA 0610009L18 gene [Source:MGI Symbol;Acc:MGI:1914088]
ENSMUSG00000085348	0	71.78304152	-8.596635891	3.12E-12	1.06E-10	Myhas	11	67211256	67237573	-	2027	antisense_RNA	myosin heavy chain gene antisense RNA [Source:MGI Symbol;Acc:MGI:3650429]
ENSMUSG00000026211	540.7914886	1748.126158	-1.691732839	3.15E-12	1.07E-10	Obsl1	1	75479310	75506452	-	8467	protein_coding	obscurin-like 1 [Source:MGI Symbol;Acc:MGI:2138628]
ENSMUSG00000007877	33.61258608	9506.679509	-8.139084353	3.21E-12	1.09E-10	Tcap	11	98383811	98384953	+	948	protein_coding	titin-cap [Source:MGI Symbol;Acc:MGI:1330233]
ENSMUSG00000009185	3429.442038	333.4148839	3.362763892	3.31E-12	1.12E-10	Ccl8	11	82115185	82116799	+	511	protein_coding	chemokine (C-C motif) ligand 8 [Source:MGI Symbol;Acc:MGI:101878]
ENSMUSG00000033530	162.9083946	469.2083182	-1.528431826	3.32E-12	1.12E-10	Ttc7b	12	100300770	100520826	-	7320	protein_coding	tetratricopeptide repeat domain 7B [Source:MGI Symbol;Acc:MGI:2144724]
ENSMUSG00000075053	210.2295618	456.8426701	-1.118882497	3.39E-12	1.14E-10	Vdac3-ps1	13	18030741	18031593	-	853	unprocessed_pseudogene	voltage-dependent anion channel 3, pseudogene 1 [Source:MGI Symbol;Acc:MGI:1270159]
ENSMUSG00000112358	2.661805144	58.49241475	-4.451309464	3.48E-12	1.17E-10	AC108802.1	12	46701075	46704216	-	3142	TEC
ENSMUSG00000029683	37.50657072	2628.335268	-6.125149566	3.61E-12	1.21E-10	Lmod2	6	24597762	24605414	+	1976	protein_coding	leiomodin 2 (cardiac) [Source:MGI Symbol;Acc:MGI:2135672]
ENSMUSG00000026683	269.6603219	79.57202106	1.758642599	3.65E-12	1.22E-10	Nuf2	1	169497934	169531464	-	6341	protein_coding	NUF2, NDC80 kinetochore complex component [Source:MGI Symbol;Acc:MGI:1914227]
ENSMUSG00000024056	159.4325542	47.89857	1.732006632	3.65E-12	1.22E-10	Ndc80	17	71496100	71526857	-	2201	protein_coding	NDC80 kinetochore complex component [Source:MGI Symbol;Acc:MGI:1914302]
ENSMUSG00000042793	421.5695137	1098.919884	-1.381140517	3.72E-12	1.24E-10	Lgr6	1	134983301	135105276	-	6851	protein_coding	leucine-rich repeat-containing G protein-coupled receptor 6 [Source:MGI Symbol;Acc:MGI:2441805]
ENSMUSG00000045636	1451.405927	2472.540625	-0.768299263	3.72E-12	1.24E-10	Mtus1	8	40990914	41133726	-	10078	protein_coding	mitochondrial tumor suppressor 1 [Source:MGI Symbol;Acc:MGI:2142572]
ENSMUSG00000029664	75.79236754	11.52249786	2.72150315	3.79E-12	1.26E-10	Tfpi2	6	3962595	3988919	-	1747	protein_coding	tissue factor pathway inhibitor 2 [Source:MGI Symbol;Acc:MGI:108543]
ENSMUSG00000040694	24.20030878	5493.363705	-7.820126494	3.82E-12	1.27E-10	Apobec2	17	48419231	48432728	-	1218	protein_coding	apolipoprotein B mRNA editing enzyme, catalytic polypeptide 2 [Source:MGI Symbol;Acc:MGI:1343178]
ENSMUSG00000040612	31.0613484	148.3137412	-2.24880053	3.83E-12	1.27E-10	Ildr2	1	166254139	166316823	+	8251	protein_coding	immunoglobulin-like domain containing receptor 2 [Source:MGI Symbol;Acc:MGI:1196370]
ENSMUSG00000063296	16.91977289	119.4770843	-2.803229025	3.84E-12	1.27E-10	Tmem117	15	94629185	95096097	+	2781	protein_coding	transmembrane protein 117 [Source:MGI Symbol;Acc:MGI:2444580]
ENSMUSG00000043822	887.3517157	2296.950712	-1.371973721	3.91E-12	1.29E-10	Adamtsl5	10	80339110	80348412	-	4722	protein_coding	ADAMTS-like 5 [Source:MGI Symbol;Acc:MGI:1913798]
ENSMUSG00000058818	1308.849587	286.9470703	2.189309403	4.10E-12	1.35E-10	Pirb	7	3711409	3720391	-	4471	protein_coding	paired Ig-like receptor B [Source:MGI Symbol;Acc:MGI:894311]
ENSMUSG00000021477	17042.09031	6534.119363	1.383044885	4.20E-12	1.39E-10	Ctsl	13	64359337	64370890	-	6489	protein_coding	cathepsin L [Source:MGI Symbol;Acc:MGI:88564]
ENSMUSG00000020152	4898.01224	2550.861347	0.941097918	4.22E-12	1.39E-10	Actr2	11	20062304	20112913	-	5204	protein_coding	ARP2 actin-related protein 2 [Source:MGI Symbol;Acc:MGI:1913963]
ENSMUSG00000014609	6.158189873	63.97204353	-3.346811334	4.65E-12	1.53E-10	Chrne	11	70614883	70619216	-	1690	protein_coding	cholinergic receptor, nicotinic, epsilon polypeptide [Source:MGI Symbol;Acc:MGI:87894]
ENSMUSG00000043939	182.0241011	15.44165948	3.560266996	4.82E-12	1.58E-10	A530064D06Rik	17	48151896	48167270	-	1913	protein_coding	RIKEN cDNA A530064D06 gene [Source:MGI Symbol;Acc:MGI:2443476]
ENSMUSG00000047592	563.0077179	137.0975925	2.038907589	4.94E-12	1.62E-10	Nxpe5	5	138225898	138253363	+	4473	protein_coding	neurexophilin and PC-esterase domain family, member 5 [Source:MGI Symbol;Acc:MGI:3584036]
ENSMUSG00000006386	188.1161251	581.4825838	-1.628082214	5.03E-12	1.65E-10	Tek	4	94739289	94874976	+	4712	protein_coding	endothelial-specific receptor tyrosine kinase [Source:MGI Symbol;Acc:MGI:98664]
ENSMUSG00000057722	68.77123174	278.8162036	-2.011813188	5.39E-12	1.76E-10	Lepr	4	101717404	101815352	+	7049	protein_coding	leptin receptor [Source:MGI Symbol;Acc:MGI:104993]
ENSMUSG00000031821	324.8212869	117.0013855	1.471556459	5.44E-12	1.77E-10	Gins2	8	120578633	120589304	-	4097	protein_coding	GINS complex subunit 2 (Psf2 homolog) [Source:MGI Symbol;Acc:MGI:1921019]
ENSMUSG00000038028	201.2983813	560.7257302	-1.478643406	5.69E-12	1.85E-10	Tigar	6	127085116	127109557	-	3658	protein_coding	Trp53 induced glycolysis repulatory phosphatase [Source:MGI Symbol;Acc:MGI:2442752]
ENSMUSG00000059263	1769.43248	3430.321845	-0.955449865	5.70E-12	1.85E-10	Usp47	7	112023504	112111661	+	13755	protein_coding	ubiquitin specific peptidase 47 [Source:MGI Symbol;Acc:MGI:1922246]
ENSMUSG00000026980	193.3085855	56.90099704	1.76365112	5.80E-12	1.89E-10	Ly75	2	60292103	60383303	-	6905	protein_coding	lymphocyte antigen 75 [Source:MGI Symbol;Acc:MGI:106662]
ENSMUSG00000037904	235.7030645	927.5496458	-1.974809485	5.98E-12	1.94E-10	Ankrd9	12	110975353	110979040	-	3160	protein_coding	ankyrin repeat domain 9 [Source:MGI Symbol;Acc:MGI:1921501]
ENSMUSG00000030748	6992.821576	946.8153243	2.884675556	6.07E-12	1.97E-10	Il4ra	7	125552120	125579474	+	6002	protein_coding	interleukin 4 receptor, alpha [Source:MGI Symbol;Acc:MGI:105367]
ENSMUSG00000053279	49.18777252	1662.520246	-5.073793316	6.12E-12	1.98E-10	Aldh1a1	19	20492715	20643462	+	4934	protein_coding	aldehyde dehydrogenase family 1, subfamily A1 [Source:MGI Symbol;Acc:MGI:1353450]
ENSMUSG00000024083	880.5039278	1674.870352	-0.927179169	6.19E-12	2.00E-10	Pja2	17	64281005	64331916	-	4740	protein_coding	praja ring finger ubiquitin ligase 2 [Source:MGI Symbol;Acc:MGI:2159342]
ENSMUSG00000028207	698.1830387	1625.692077	-1.219501055	6.33E-12	2.04E-10	Asph	4	9448069	9669344	-	16102	protein_coding	aspartate-beta-hydroxylase [Source:MGI Symbol;Acc:MGI:1914186]
ENSMUSG00000021190	13017.54228	3416.863964	1.92976494	6.43E-12	2.07E-10	Lgmn	12	102394084	102439813	-	2323	protein_coding	legumain [Source:MGI Symbol;Acc:MGI:1330838]
ENSMUSG00000070524	123.3839755	5.281466143	4.549962673	6.94E-12	2.23E-10	Fcrlb	1	170907273	170912941	-	1284	protein_coding	Fc receptor-like B [Source:MGI Symbol;Acc:MGI:3576487]
ENSMUSG00000028415	83.96184701	8.775794193	3.249313239	6.98E-12	2.24E-10	Spink4	4	40920052	40931395	+	477	protein_coding	serine peptidase inhibitor, Kazal type 4 [Source:MGI Symbol;Acc:MGI:1341848]
ENSMUSG00000023349	651.4014807	68.6529542	3.24672906	7.21E-12	2.31E-10	Clec4n	6	123229843	123247021	+	1420	protein_coding	C-type lectin domain family 4, member n [Source:MGI Symbol;Acc:MGI:1861231]
ENSMUSG00000022040	150.520432	425.6760208	-1.495680431	7.41E-12	2.37E-10	Ephx2	14	66084374	66124500	-	2484	protein_coding	epoxide hydrolase 2, cytoplasmic [Source:MGI Symbol;Acc:MGI:99500]
ENSMUSG00000028104	254.7872331	660.0371967	-1.372957577	7.43E-12	2.38E-10	Polr3gl	3	96577872	96594181	-	1597	protein_coding	polymerase (RNA) III (DNA directed) polypeptide G like [Source:MGI Symbol;Acc:MGI:1917120]
ENSMUSG00000041798	29.47852424	236.3714358	-2.989539132	7.70E-12	2.46E-10	Gck	11	5900820	5950081	-	3033	protein_coding	glucokinase [Source:MGI Symbol;Acc:MGI:1270854]
ENSMUSG00000020949	580.1338826	1131.339163	-0.963907851	7.72E-12	2.46E-10	Fkbp3	12	65062424	65074007	-	7849	protein_coding	FK506 binding protein 3 [Source:MGI Symbol;Acc:MGI:1353460]
ENSMUSG00000023078	49.61212222	427.0705156	-3.106728521	7.80E-12	2.48E-10	Cxcl13	5	95956951	95961068	+	1150	protein_coding	chemokine (C-X-C motif) ligand 13 [Source:MGI Symbol;Acc:MGI:1888499]
ENSMUSG00000021763	57.55748006	259.0967295	-2.162810507	8.06E-12	2.56E-10	BC067074	13	113293159	113379711	+	8586	protein_coding	cDNA sequence BC067074 [Source:MGI Symbol;Acc:MGI:3040697]
ENSMUSG00000041775	139.6809539	375.2893469	-1.422988477	8.20E-12	2.60E-10	Mapk1ip1	7	138835823	138846273	-	1883	protein_coding	mitogen-activated protein kinase 1 interacting protein 1 [Source:MGI Symbol;Acc:MGI:1916796]
ENSMUSG00000030541	1490.155432	2992.636561	-1.005637594	8.34E-12	2.64E-10	Idh2	7	80094846	80115392	-	2588	protein_coding	isocitrate dehydrogenase 2 (NADP+), mitochondrial [Source:MGI Symbol;Acc:MGI:96414]
ENSMUSG00000038582	628.5332406	1268.028911	-1.012216923	8.49E-12	2.69E-10	Pptc7	5	122284365	122324281	+	4719	protein_coding	PTC7 protein phosphatase homolog [Source:MGI Symbol;Acc:MGI:2444593]
ENSMUSG00000046402	588.1941267	265.2894339	1.148250932	8.73E-12	2.76E-10	Rbp1	9	98422961	98446575	+	2652	protein_coding	retinol binding protein 1, cellular [Source:MGI Symbol;Acc:MGI:97876]
ENSMUSG00000024044	1046.896369	296.0525979	1.821876066	8.96E-12	2.82E-10	Epb41l3	17	69075683	69289989	+	11919	protein_coding	erythrocyte membrane protein band 4.1 like 3 [Source:MGI Symbol;Acc:MGI:103008]
ENSMUSG00000022150	3887.228178	914.8056177	2.087317171	8.96E-12	2.82E-10	Dab2	15	6299788	6440712	+	7342	protein_coding	disabled 2, mitogen-responsive phosphoprotein [Source:MGI Symbol;Acc:MGI:109175]
ENSMUSG00000078716	68.29128209	270.8130724	-1.98507726	9.20E-12	2.90E-10	Tmem8b	4	43668971	43692668	+	5553	protein_coding	transmembrane protein 8B [Source:MGI Symbol;Acc:MGI:2441680]
ENSMUSG00000022673	957.8389042	396.2622959	1.272199983	9.33E-12	2.93E-10	Mcm4	16	15623897	15637400	-	3589	protein_coding	minichromosome maintenance complex component 4 [Source:MGI Symbol;Acc:MGI:103199]
ENSMUSG00000078122	612.5817017	59.96752036	3.352913564	9.33E-12	2.93E-10	F630028O10Rik	X	96239926	96243636	+	3295	antisense_RNA	RIKEN cDNA F630028O10 gene [Source:MGI Symbol;Acc:MGI:3641813]
ENSMUSG00000021509	2107.16155	451.8896639	2.220929465	9.73E-12	3.05E-10	Slc25a48	13	56438355	56474239	+	3374	protein_coding	solute carrier family 25, member 48 [Source:MGI Symbol;Acc:MGI:2145373]
ENSMUSG00000047819	1.51507806	68.38579552	-5.379350101	1.01E-11	3.16E-10	Tigd4	3	84593574	84597032	+	3459	protein_coding	tigger transposable element derived 4 [Source:MGI Symbol;Acc:MGI:2685264]
ENSMUSG00000028587	153.0783862	26.97117609	2.498976879	1.03E-11	3.20E-10	Orc1	4	108579423	108614833	+	3479	protein_coding	origin recognition complex, subunit 1 [Source:MGI Symbol;Acc:MGI:1328337]
ENSMUSG00000024502	186.1369209	7.510263694	4.63025144	1.03E-11	3.22E-10	Jakmip2	18	43531408	43687773	-	3511	protein_coding	janus kinase and microtubule interacting protein 2 [Source:MGI Symbol;Acc:MGI:1923467]
ENSMUSG00000023809	125.2372548	652.2377178	-2.386038593	1.10E-11	3.42E-10	Rps6ka2	17	7170115	7303313	+	5404	protein_coding	ribosomal protein S6 kinase, polypeptide 2 [Source:MGI Symbol;Acc:MGI:1342290]
ENSMUSG00000054520	1242.934033	453.2561174	1.45524671	1.15E-11	3.58E-10	Sh3bp2	5	34525838	34563641	+	4296	protein_coding	SH3-domain binding protein 2 [Source:MGI Symbol;Acc:MGI:1346349]
ENSMUSG00000062257	5.477691397	64.67464176	-3.527125219	1.17E-11	3.64E-10	Opcml	9	27790775	28925410	+	14519	protein_coding	opioid binding protein/cell adhesion molecule-like [Source:MGI Symbol;Acc:MGI:97397]
ENSMUSG00000075706	3000.852167	5280.690017	-0.815084223	1.18E-11	3.67E-10	Gpx4	10	80047166	80056439	+	1724	protein_coding	glutathione peroxidase 4 [Source:MGI Symbol;Acc:MGI:104767]
ENSMUSG00000090066	24.13728194	1360.206899	-5.80814959	1.20E-11	3.71E-10	1110002E22Rik	3	138065052	138081506	+	9998	protein_coding	RIKEN cDNA 1110002E22 gene [Source:MGI Symbol;Acc:MGI:1915066]
ENSMUSG00000046591	139.8734761	37.09336202	1.911015344	1.20E-11	3.71E-10	Ticrr	7	79660196	79698148	+	10007	protein_coding	TOPBP1-interacting checkpoint and replication regulator [Source:MGI Symbol;Acc:MGI:1924261]
ENSMUSG00000030104	1983.32484	1054.440117	0.911223641	1.20E-11	3.72E-10	Edem1	6	108828641	108859356	+	6453	protein_coding	ER degradation enhancer, mannosidase alpha-like 1 [Source:MGI Symbol;Acc:MGI:2180139]
ENSMUSG00000020493	171.3526299	45.86427169	1.900875682	1.24E-11	3.81E-10	Prr11	11	87089153	87108708	-	3824	protein_coding	proline rich 11 [Source:MGI Symbol;Acc:MGI:2444496]
ENSMUSG00000087380	46.67747502	156.7833006	-1.745729162	1.29E-11	3.97E-10	2210408F21Rik	6	31220351	31337404	+	2406	processed_transcript	RIKEN cDNA 2210408F21 gene [Source:MGI Symbol;Acc:MGI:1920902]
ENSMUSG00000005054	3210.286117	1560.431613	1.040668545	1.29E-11	3.98E-10	Cstb	10	78425669	78427622	+	603	protein_coding	cystatin B [Source:MGI Symbol;Acc:MGI:109514]
ENSMUSG00000040747	1744.87676	281.9945497	2.629522535	1.30E-11	4.00E-10	Cd53	3	106759921	106790149	-	1742	protein_coding	CD53 antigen [Source:MGI Symbol;Acc:MGI:88341]
ENSMUSG00000007122	64.36949293	5739.93693	-6.47542706	1.34E-11	4.10E-10	Casq1	1	172209894	172219868	-	1951	protein_coding	calsequestrin 1 [Source:MGI Symbol;Acc:MGI:1309468]
ENSMUSG00000004266	1863.204023	828.0345279	1.169557915	1.36E-11	4.18E-10	Ptpn6	6	124720707	124738714	-	2802	protein_coding	protein tyrosine phosphatase, non-receptor type 6 [Source:MGI Symbol;Acc:MGI:96055]
ENSMUSG00000056201	19404.55315	7149.935081	1.440342669	1.39E-11	4.24E-10	Cfl1	19	5490455	5495201	+	2354	protein_coding	cofilin 1, non-muscle [Source:MGI Symbol;Acc:MGI:101757]
ENSMUSG00000042988	19.86846188	116.7462062	-2.540647533	1.40E-11	4.27E-10	Notum	11	120653788	120661175	-	2408	protein_coding	notum pectinacetylesterase homolog (Drosophila) [Source:MGI Symbol;Acc:MGI:1924833]
ENSMUSG00000102070	811.2953593	1599.386803	-0.978949886	1.42E-11	4.32E-10	Gm28661	1	24614885	24615565	-	681	unprocessed_pseudogene	predicted gene 28661 [Source:MGI Symbol;Acc:MGI:5579367]
ENSMUSG00000000958	396.4036295	137.4375173	1.529226566	1.43E-11	4.35E-10	Slc7a7	14	54369442	54417780	-	3292	protein_coding	solute carrier family 7 (cationic amino acid transporter, y+ system), member 7 [Source:MGI Symbol;Acc:MGI:1337120]
ENSMUSG00000027699	298.1790955	100.8396858	1.563269069	1.53E-11	4.65E-10	Ect2	3	27097222	27153878	-	5386	protein_coding	ect2 oncogene [Source:MGI Symbol;Acc:MGI:95281]
ENSMUSG00000018604	89.80911089	306.1965323	-1.775466953	1.54E-11	4.69E-10	Tbx3	5	119670669	119684724	+	6624	protein_coding	T-box 3 [Source:MGI Symbol;Acc:MGI:98495]
ENSMUSG00000033788	632.8319004	2013.368914	-1.67027039	1.69E-11	5.12E-10	Dysf	6	84008590	84211060	+	8328	protein_coding	dysferlin [Source:MGI Symbol;Acc:MGI:1349385]
ENSMUSG00000005087	7044.550783	2349.078292	1.584346049	1.69E-11	5.12E-10	Cd44	2	102811141	102901665	-	6776	protein_coding	CD44 antigen [Source:MGI Symbol;Acc:MGI:88338]
ENSMUSG00000006585	547.5339993	223.3026911	1.292615382	1.79E-11	5.40E-10	Cdt1	8	122568015	122573554	+	3140	protein_coding	chromatin licensing and DNA replication factor 1 [Source:MGI Symbol;Acc:MGI:1914427]
ENSMUSG00000030786	1526.941928	315.0689287	2.277088544	1.79E-11	5.41E-10	Itgam	7	128062640	128118491	+	5024	protein_coding	integrin alpha M [Source:MGI Symbol;Acc:MGI:96607]
ENSMUSG00000018893	33.47295998	10656.13532	-8.310082046	1.82E-11	5.50E-10	Mb	15	77015489	77050670	-	1252	protein_coding	myoglobin [Source:MGI Symbol;Acc:MGI:96922]
ENSMUSG00000029371	4388.676293	14.38558982	8.254985674	1.85E-11	5.57E-10	Cxcl5	5	90759360	90761624	+	1863	protein_coding	chemokine (C-X-C motif) ligand 5 [Source:MGI Symbol;Acc:MGI:1096868]
ENSMUSG00000001156	5381.284512	876.4058079	2.61817838	1.86E-11	5.60E-10	Mxd1	6	86647042	86669161	-	7072	protein_coding	MAX dimerization protein 1 [Source:MGI Symbol;Acc:MGI:96908]
ENSMUSG00000030189	10645.14775	21270.58781	-0.998576568	1.90E-11	5.71E-10	Ybx3	6	131364855	131388476	-	3075	protein_coding	Y box protein 3 [Source:MGI Symbol;Acc:MGI:2137670]
ENSMUSG00000071342	2.414639971	53.81066716	-4.512767479	2.05E-11	6.13E-10	Lsmem1	12	40175493	40199490	-	2281	protein_coding	leucine-rich single-pass membrane protein 1 [Source:MGI Symbol;Acc:MGI:2685735]
ENSMUSG00000038642	7186.864726	2029.536969	1.824341412	2.09E-11	6.25E-10	Ctss	3	95526786	95556403	+	1358	protein_coding	cathepsin S [Source:MGI Symbol;Acc:MGI:107341]
ENSMUSG00000031827	3794.139145	1356.480912	1.484085473	2.10E-11	6.28E-10	Cotl1	8	119809222	119840544	-	1596	protein_coding	coactosin-like 1 (Dictyostelium) [Source:MGI Symbol;Acc:MGI:1919292]
ENSMUSG00000023034	1006.849155	3173.120563	-1.656667608	2.17E-11	6.47E-10	Nr4a1	15	101266846	101274792	+	2474	protein_coding	nuclear receptor subfamily 4, group A, member 1 [Source:MGI Symbol;Acc:MGI:1352454]
ENSMUSG00000079557	649.5668517	1190.906954	-0.874074912	2.22E-11	6.60E-10	2-Mar	17	33685692	33718670	-	5997	protein_coding	membrane-associated ring finger (C3HC4) 2 [Source:MGI Symbol;Acc:MGI:1925915]
ENSMUSG00000019916	2084.948302	1038.994639	1.004786816	2.22E-11	6.61E-10	P4ha1	10	59323296	59373304	+	4114	protein_coding	procollagen-proline, 2-oxoglutarate 4-dioxygenase (proline 4-hydroxylase), alpha 1 polypeptide [Source:MGI Symbol;Acc:MGI:97463]
ENSMUSG00000030579	2140.35265	585.5800077	1.869925416	2.22E-11	6.61E-10	Tyrobp	7	30413760	30417585	+	667	protein_coding	TYRO protein tyrosine kinase binding protein [Source:MGI Symbol;Acc:MGI:1277211]
ENSMUSG00000049130	1337.646148	223.6585887	2.580482558	2.27E-11	6.73E-10	C5ar1	7	16246743	16259540	-	2570	protein_coding	complement component 5a receptor 1 [Source:MGI Symbol;Acc:MGI:88232]
ENSMUSG00000027940	3241.689114	1489.247925	1.122028066	2.32E-11	6.89E-10	Tpm3	3	90072649	90100902	+	6085	protein_coding	tropomyosin 3, gamma [Source:MGI Symbol;Acc:MGI:1890149]
ENSMUSG00000017499	226.534065	79.54203267	1.508983042	2.36E-11	6.99E-10	Cdc6	11	98907801	98923940	+	5229	protein_coding	cell division cycle 6 [Source:MGI Symbol;Acc:MGI:1345150]
ENSMUSG00000003283	1193.969994	127.1787618	3.231239922	2.36E-11	6.99E-10	Hck	2	153108468	153151441	+	2092	protein_coding	hemopoietic cell kinase [Source:MGI Symbol;Acc:MGI:96052]
ENSMUSG00000023903	153.2636717	12.69739807	3.589376604	2.37E-11	7.00E-10	Mmp25	17	23629458	23645269	-	3373	protein_coding	matrix metallopeptidase 25 [Source:MGI Symbol;Acc:MGI:2443938]
ENSMUSG00000062901	515.0652189	1245.171472	-1.272604166	2.44E-11	7.19E-10	Klhl24	16	20097554	20127744	+	6683	protein_coding	kelch-like 24 [Source:MGI Symbol;Acc:MGI:1923035]
ENSMUSG00000039347	188.7534071	478.8628438	-1.340874679	2.46E-11	7.25E-10	Atp6v0e2	6	48537615	48541801	+	2381	protein_coding	ATPase, H+ transporting, lysosomal V0 subunit E2 [Source:MGI Symbol;Acc:MGI:1923502]
ENSMUSG00000071715	1528.561396	331.0168009	2.206952181	2.48E-11	7.29E-10	Ncf4	15	78244801	78262580	+	2021	protein_coding	neutrophil cytosolic factor 4 [Source:MGI Symbol;Acc:MGI:109186]
ENSMUSG00000013593	2924.898616	5342.202607	-0.86925366	2.62E-11	7.70E-10	Ndufs2	1	171234853	171251388	-	2313	protein_coding	NADH dehydrogenase (ubiquinone) Fe-S protein 2 [Source:MGI Symbol;Acc:MGI:2385112]
ENSMUSG00000016252	3027.519511	5353.110184	-0.822497211	2.70E-11	7.93E-10	Atp5e	2	174461072	174464105	-	1756	protein_coding	ATP synthase, H+ transporting, mitochondrial F1 complex, epsilon subunit [Source:MGI Symbol;Acc:MGI:1855697]
ENSMUSG00000027523	680.2292483	1533.09117	-1.172334975	2.72E-11	7.96E-10	Gnas	2	174284320	174346744	+	11186	protein_coding	GNAS (guanine nucleotide binding protein, alpha stimulating) complex locus [Source:MGI Symbol;Acc:MGI:95777]
ENSMUSG00000087038	0	57.41157637	-8.273256704	2.72E-11	7.96E-10	2900079G21Rik	9	112234277	112348925	+	6718	lincRNA	RIKEN cDNA 2900079G21 gene [Source:MGI Symbol;Acc:MGI:1920268]
ENSMUSG00000014606	1473.112498	2534.418721	-0.782518935	2.74E-11	7.99E-10	Slc25a11	11	70644196	70647479	-	2120	protein_coding	solute carrier family 25 (mitochondrial carrier oxoglutarate carrier), member 11 [Source:MGI Symbol;Acc:MGI:1915113]
ENSMUSG00000028923	1978.544201	1158.28282	0.772282403	2.77E-11	8.09E-10	Necap2	4	141066512	141078357	-	3095	protein_coding	NECAP endocytosis associated 2 [Source:MGI Symbol;Acc:MGI:1913397]
ENSMUSG00000028584	1.174828822	69.35127298	-5.725684116	2.81E-11	8.20E-10	Lrrc38	4	143349757	143371032	+	2324	protein_coding	leucine rich repeat containing 38 [Source:MGI Symbol;Acc:MGI:2442845]
ENSMUSG00000069662	4741.983182	2017.232446	1.233022388	2.84E-11	8.25E-10	Marcks	10	37133375	37138920	-	4048	protein_coding	myristoylated alanine rich protein kinase C substrate [Source:MGI Symbol;Acc:MGI:96907]
ENSMUSG00000024660	877.3139219	366.2082995	1.259969111	2.87E-11	8.34E-10	Incenp	19	9872297	9899533	-	3217	protein_coding	inner centromere protein [Source:MGI Symbol;Acc:MGI:1313288]
ENSMUSG00000078771	455.4640035	139.9172146	1.704155446	2.89E-11	8.37E-10	Evi2a	11	79526560	79530609	-	2297	protein_coding	ecotropic viral integration site 2a [Source:MGI Symbol;Acc:MGI:95458]
ENSMUSG00000021939	36957.66945	16964.19303	1.123398779	2.96E-11	8.58E-10	Ctsb	14	63122462	63145923	+	6051	protein_coding	cathepsin B [Source:MGI Symbol;Acc:MGI:88561]
ENSMUSG00000056666	350.2774169	836.3617615	-1.254112141	3.06E-11	8.86E-10	Retsat	6	72598475	72608425	+	3537	protein_coding	retinol saturase (all trans retinol 13,14 reductase) [Source:MGI Symbol;Acc:MGI:1914692]
ENSMUSG00000018507	532.8270399	221.8821599	1.262731464	3.17E-11	9.16E-10	Trpv2	11	62574486	62600515	+	4485	protein_coding	transient receptor potential cation channel, subfamily V, member 2 [Source:MGI Symbol;Acc:MGI:1341836]
ENSMUSG00000022489	1118.059054	294.1932607	1.925698331	3.20E-11	9.22E-10	Pde1b	15	103503298	103530052	+	2954	protein_coding	phosphodiesterase 1B, Ca2+-calmodulin dependent [Source:MGI Symbol;Acc:MGI:97523]
ENSMUSG00000049932	990.9553712	479.9004713	1.045102044	3.22E-11	9.29E-10	H2afx	9	44334694	44336077	+	1384	protein_coding	H2A histone family, member X [Source:MGI Symbol;Acc:MGI:102688]
ENSMUSG00000002346	341.2099739	1071.838948	-1.64943027	3.26E-11	9.38E-10	Slc25a42	8	70184340	70212305	-	5996	protein_coding	solute carrier family 25, member 42 [Source:MGI Symbol;Acc:MGI:1920345]
ENSMUSG00000047746	10.29819249	973.9691421	-6.545013469	3.40E-11	9.77E-10	Fbxo40	16	36963460	36990467	-	5517	protein_coding	F-box protein 40 [Source:MGI Symbol;Acc:MGI:2443753]
ENSMUSG00000025781	2738.026207	5027.4524	-0.876914471	3.40E-11	9.77E-10	Atp5c1	2	10056016	10080510	-	1908	protein_coding	ATP synthase, H+ transporting, mitochondrial F1 complex, gamma polypeptide 1 [Source:MGI Symbol;Acc:MGI:1261437]
ENSMUSG00000045160	416.6563835	824.8985558	-0.987089578	3.50E-11	1.00E-09	Bola3	6	83349147	83360136	+	3211	protein_coding	bolA-like 3 (E. coli) [Source:MGI Symbol;Acc:MGI:1925903]
ENSMUSG00000071656	50.37138019	404.0340982	-2.993979519	3.51E-11	1.00E-09	Lrrn4cl	19	8850785	8853909	+	2583	protein_coding	LRRN4 C-terminal like [Source:MGI Symbol;Acc:MGI:1916102]
ENSMUSG00000112329	0	58.54389268	-8.301113621	3.53E-11	1.01E-09	AC109214.3	10	33477115	33477472	-	358	TEC
ENSMUSG00000072620	2186.40508	352.4505024	2.633094936	3.57E-11	1.02E-09	Slfn2	11	83065112	83070678	+	1664	protein_coding	schlafen 2 [Source:MGI Symbol;Acc:MGI:1313258]
ENSMUSG00000057969	301.3359232	992.9304848	-1.717794186	3.58E-11	1.02E-09	Sema3b	9	107597674	107609229	-	4777	protein_coding	sema domain, immunoglobulin domain (Ig), short basic domain, secreted, (semaphorin) 3B [Source:MGI Symbol;Acc:MGI:107561]
ENSMUSG00000024998	60.00460211	248.784389	-2.043874412	3.77E-11	1.07E-09	Plce1	19	38481109	38785030	+	15998	protein_coding	phospholipase C, epsilon 1 [Source:MGI Symbol;Acc:MGI:1921305]
ENSMUSG00000085653	0.293707205	103.6351281	-8.163440278	3.79E-11	1.08E-09	Gm15179	1	75368212	75375012	-	867	antisense_RNA	predicted gene 15179 [Source:MGI Symbol;Acc:MGI:3705125]
ENSMUSG00000040652	905.1160558	2019.987686	-1.158421488	3.83E-11	1.09E-09	Oaz2	9	65668001	65690300	+	2990	protein_coding	ornithine decarboxylase antizyme 2 [Source:MGI Symbol;Acc:MGI:109492]
ENSMUSG00000017716	481.6719608	150.7300845	1.675256969	3.84E-11	1.09E-09	Birc5	11	117849251	117855743	+	3402	protein_coding	baculoviral IAP repeat-containing 5 [Source:MGI Symbol;Acc:MGI:1203517]
ENSMUSG00000019960	2523.163594	720.3282771	1.808213466	3.98E-11	1.13E-09	Dusp6	10	99263231	99267489	+	3132	protein_coding	dual specificity phosphatase 6 [Source:MGI Symbol;Acc:MGI:1914853]
ENSMUSG00000039873	57.61563903	188.363949	-1.701341198	3.98E-11	1.13E-09	Neurl2	2	164830732	164833456	-	1014	protein_coding	neuralized E3 ubiquitin protein ligase 2 [Source:MGI Symbol;Acc:MGI:3043305]
ENSMUSG00000024663	974.4734986	389.2644216	1.324201378	4.04E-11	1.14E-09	Rab3il1	19	10001669	10038380	+	4543	protein_coding	RAB3A interacting protein (rabin3)-like 1 [Source:MGI Symbol;Acc:MGI:1922010]
ENSMUSG00000029622	10530.21747	4099.777114	1.360860976	4.10E-11	1.16E-09	Arpc1b	5	145114215	145130705	+	5115	protein_coding	actin related protein 2/3 complex, subunit 1B [Source:MGI Symbol;Acc:MGI:1343142]
ENSMUSG00000020189	2616.848219	605.2599833	2.112226386	4.16E-11	1.17E-09	Osbpl8	10	111164752	111297249	+	9401	protein_coding	oxysterol binding protein-like 8 [Source:MGI Symbol;Acc:MGI:2443807]
ENSMUSG00000053898	2180.40148	4560.215002	-1.064217815	4.18E-11	1.18E-09	Ech1	7	28825217	28832247	+	2284	protein_coding	enoyl coenzyme A hydratase 1, peroxisomal [Source:MGI Symbol;Acc:MGI:1858208]
ENSMUSG00000042717	6.132926214	1268.821808	-7.673985112	4.21E-11	1.18E-09	Ppp1r3a	6	14713977	14755274	-	6965	protein_coding	protein phosphatase 1, regulatory (inhibitor) subunit 3A [Source:MGI Symbol;Acc:MGI:2153588]
ENSMUSG00000095609	199.8335659	54.03363661	1.890672739	4.27E-11	1.20E-09	Gm21188	13	120034605	120052194	-	4572	protein_coding	predicted gene, 21188 [Source:MGI Symbol;Acc:MGI:5434543]
ENSMUSG00000042359	24.74712193	136.7823875	-2.44682458	4.49E-11	1.26E-09	Osbpl6	2	76406508	76600647	+	10063	protein_coding	oxysterol binding protein-like 6 [Source:MGI Symbol;Acc:MGI:2139014]
ENSMUSG00000042244	444.3685995	137.137339	1.695259796	4.62E-11	1.29E-09	Pglyrp3	3	92014583	92031582	+	1107	protein_coding	peptidoglycan recognition protein 3 [Source:MGI Symbol;Acc:MGI:2685266]
ENSMUSG00000026697	45.69732856	259.7799343	-2.496604721	4.62E-11	1.29E-09	Myoc	1	162639155	162649693	+	2074	protein_coding	myocilin [Source:MGI Symbol;Acc:MGI:1202864]
ENSMUSG00000024399	323.3905793	43.00793953	2.90986772	4.66E-11	1.30E-09	Ltb	17	35194439	35196320	+	1516	protein_coding	lymphotoxin B [Source:MGI Symbol;Acc:MGI:104796]
ENSMUSG00000030730	338.8025903	107803.3116	-8.313308646	4.67E-11	1.30E-09	Atp2a1	7	126445858	126463108	-	3477	protein_coding	ATPase, Ca++ transporting, cardiac muscle, fast twitch 1 [Source:MGI Symbol;Acc:MGI:105058]
ENSMUSG00000002265	418.5543888	2220.36554	-2.405945721	4.71E-11	1.31E-09	Peg3	7	6703892	6730431	-	13324	protein_coding	paternally expressed 3 [Source:MGI Symbol;Acc:MGI:104748]
ENSMUSG00000020153	2096.552748	4126.981244	-0.977426022	4.74E-11	1.32E-09	Ndufs7	10	80249121	80256794	+	1718	protein_coding	NADH dehydrogenase (ubiquinone) Fe-S protein 7 [Source:MGI Symbol;Acc:MGI:1922656]
ENSMUSG00000037106	0.633956443	91.52489115	-7.100227641	4.77E-11	1.32E-09	Fer1l6	15	58510048	58665092	+	8053	protein_coding	fer-1-like 6 (C. elegans) [Source:MGI Symbol;Acc:MGI:3645398]
ENSMUSG00000044811	362.8349286	108.7708226	1.740335557	4.81E-11	1.33E-09	Cd300c2	11	114996721	115001880	-	1275	protein_coding	CD300C molecule 2 [Source:MGI Symbol;Acc:MGI:2153249]
ENSMUSG00000040616	691.317568	303.9059098	1.184685261	4.81E-11	1.33E-09	Tmem51	4	142030992	142084304	-	1875	protein_coding	transmembrane protein 51 [Source:MGI Symbol;Acc:MGI:2384874]
ENSMUSG00000048163	1455.861135	356.7861848	2.028715076	4.82E-11	1.33E-09	Selplg	5	113818536	113832644	-	4272	protein_coding	selectin, platelet (p-selectin) ligand [Source:MGI Symbol;Acc:MGI:106689]
ENSMUSG00000030148	640.931566	159.3775219	2.007986405	4.82E-11	1.33E-09	Clec4a2	6	123106428	123143999	+	2926	protein_coding	C-type lectin domain family 4, member a2 [Source:MGI Symbol;Acc:MGI:1349412]
ENSMUSG00000020154	388.5035323	1078.305975	-1.471633297	4.83E-11	1.33E-09	Ptprb	10	116275523	116389535	+	13333	protein_coding	protein tyrosine phosphatase, receptor type, B [Source:MGI Symbol;Acc:MGI:97809]
ENSMUSG00000038205	565.6918273	1565.112234	-1.467308466	4.89E-11	1.35E-09	Prkab2	3	97658193	97673812	+	5096	protein_coding	protein kinase, AMP-activated, beta 2 non-catalytic subunit [Source:MGI Symbol;Acc:MGI:1336185]
ENSMUSG00000057469	361.1366183	848.2585357	-1.231582015	4.90E-11	1.35E-09	E2f6	12	16810963	16839742	+	5663	protein_coding	E2F transcription factor 6 [Source:MGI Symbol;Acc:MGI:1354159]
ENSMUSG00000078636	141.5441775	408.1540442	-1.529593042	4.92E-11	1.35E-09	Gm7336	7	51746647	51747878	+	1232	processed_pseudogene	predicted gene 7336 [Source:MGI Symbol;Acc:MGI:3644851]
ENSMUSG00000079419	652.6954275	121.5935411	2.425237019	4.92E-11	1.35E-09	Ms4a6c	19	11469366	11482192	+	2050	protein_coding	membrane-spanning 4-domains, subfamily A, member 6C [Source:MGI Symbol;Acc:MGI:2385644]
ENSMUSG00000027859	289.7004081	42.04070106	2.782500752	4.97E-11	1.36E-09	Ngf	3	102469919	102521013	+	1469	protein_coding	nerve growth factor [Source:MGI Symbol;Acc:MGI:97321]
ENSMUSG00000040026	8029.986378	168.8191823	5.571676273	4.99E-11	1.37E-09	Saa3	7	46711998	46715700	-	2606	protein_coding	serum amyloid A 3 [Source:MGI Symbol;Acc:MGI:98223]
ENSMUSG00000048865	1385.690858	498.6623642	1.474533449	5.01E-11	1.37E-09	Arhgap30	1	171388954	171410298	+	8591	protein_coding	Rho GTPase activating protein 30 [Source:MGI Symbol;Acc:MGI:2684948]
ENSMUSG00000095332	71.42264146	283.0665212	-1.978184758	5.13E-11	1.40E-09	Gm9821	2	91945703	91947655	+	1953	protein_coding	predicted gene 9821 [Source:MGI Symbol;Acc:MGI:3704208]
ENSMUSG00000103653	146.6022566	370.4771735	-1.336313618	5.25E-11	1.43E-09	Gstp-ps	1	192073820	192074450	-	631	processed_pseudogene	glutathione S-transferase, pi, pseudogene [Source:MGI Symbol;Acc:MGI:3782108]
ENSMUSG00000039611	116.9763586	540.450721	-2.202428912	5.25E-11	1.43E-09	Tmem246	4	49584506	49597876	-	3325	protein_coding	transmembrane protein 246 [Source:MGI Symbol;Acc:MGI:1914313]
ENSMUSG00000029156	419.105345	1151.903806	-1.458207258	5.26E-11	1.43E-09	Sgcb	5	73632749	73647790	-	4052	protein_coding	sarcoglycan, beta (dystrophin-associated glycoprotein) [Source:MGI Symbol;Acc:MGI:1346523]
ENSMUSG00000041528	920.5357984	1835.878604	-0.995489213	5.28E-11	1.44E-09	Rnf123	9	108051534	108083346	-	6754	protein_coding	ring finger protein 123 [Source:MGI Symbol;Acc:MGI:2148796]
ENSMUSG00000049988	729.4144312	142.4461033	2.356543231	5.40E-11	1.47E-09	Lrrc25	8	70616155	70620890	+	1446	protein_coding	leucine rich repeat containing 25 [Source:MGI Symbol;Acc:MGI:2445284]
ENSMUSG00000085586	49.08529163	164.4554695	-1.744099583	5.47E-11	1.49E-09	Gm11613	11	97644184	97660367	-	1971	processed_transcript	predicted gene 11613 [Source:MGI Symbol;Acc:MGI:3651819]
ENSMUSG00000046447	145.8868331	354.8828793	-1.281668052	5.48E-11	1.49E-09	Camk2n1	4	138454314	138460123	+	4444	protein_coding	calcium/calmodulin-dependent protein kinase II inhibitor 1 [Source:MGI Symbol;Acc:MGI:1913509]
ENSMUSG00000021998	5430.029868	1180.912973	2.201064527	5.52E-11	1.49E-09	Lcp1	14	75131101	75230842	+	9504	protein_coding	lymphocyte cytosolic protein 1 [Source:MGI Symbol;Acc:MGI:104808]
ENSMUSG00000038147	687.217206	247.5901825	1.473710235	5.59E-11	1.51E-09	Cd84	1	171839697	171890718	+	6272	protein_coding	CD84 antigen [Source:MGI Symbol;Acc:MGI:1336885]
ENSMUSG00000028893	921.5571315	472.4355798	0.963517547	5.67E-11	1.53E-09	Sesn2	4	132492032	132510501	-	3475	protein_coding	sestrin 2 [Source:MGI Symbol;Acc:MGI:2651874]
ENSMUSG00000027978	769.4359353	127.9205776	2.588058128	5.75E-11	1.55E-09	Prss12	3	123446913	123506597	+	2602	protein_coding	protease, serine 12 neurotrypsin (motopsin) [Source:MGI Symbol;Acc:MGI:1100881]
ENSMUSG00000045362	111.6691262	11.82357826	3.238387506	5.85E-11	1.58E-09	Tnfrsf26	7	143607659	143628722	-	3218	protein_coding	tumor necrosis factor receptor superfamily, member 26 [Source:MGI Symbol;Acc:MGI:2651928]
ENSMUSG00000020061	181.7630534	21998.45035	-6.918275925	5.90E-11	1.59E-09	Mybpc1	10	88518279	88605152	-	4527	protein_coding	myosin binding protein C, slow-type [Source:MGI Symbol;Acc:MGI:1336213]
ENSMUSG00000024049	150.9100758	9487.59626	-5.973063143	6.02E-11	1.62E-09	Myom1	17	71019521	71126856	+	5672	protein_coding	myomesin 1 [Source:MGI Symbol;Acc:MGI:1341430]
ENSMUSG00000011382	121.0322464	352.1895669	-1.539765207	6.09E-11	1.63E-09	Dhdh	7	45470987	45488805	-	7408	protein_coding	dihydrodiol dehydrogenase (dimeric) [Source:MGI Symbol;Acc:MGI:1919005]
ENSMUSG00000018821	3620.669064	1008.869262	1.843284142	6.27E-11	1.68E-09	Avpi1	19	42123273	42129059	-	1236	protein_coding	arginine vasopressin-induced 1 [Source:MGI Symbol;Acc:MGI:1916784]
ENSMUSG00000089762	860.1678346	247.7006175	1.796330187	6.52E-11	1.75E-09	Ier5l	2	30471537	30474219	-	2683	protein_coding	immediate early response 5-like [Source:MGI Symbol;Acc:MGI:1919750]
ENSMUSG00000086845	6.437442067	67.01616421	-3.389279244	6.56E-11	1.75E-09	Gm13010	4	137436579	137438395	-	828	antisense_RNA	predicted gene 13010 [Source:MGI Symbol;Acc:MGI:3651180]
ENSMUSG00000060147	2699.449492	6534.758489	-1.275328927	6.66E-11	1.78E-09	Serpinb6a	13	33917918	34002794	-	5409	protein_coding	serine (or cysteine) peptidase inhibitor, clade B, member 6a [Source:MGI Symbol;Acc:MGI:103123]
ENSMUSG00000025473	5591.481398	961.9665694	2.539145292	6.91E-11	1.84E-09	Adam8	7	139978932	139992562	-	4638	protein_coding	a disintegrin and metallopeptidase domain 8 [Source:MGI Symbol;Acc:MGI:107825]
ENSMUSG00000061130	1223.610526	2190.449258	-0.839489046	6.94E-11	1.85E-09	Ppm1b	17	84956741	85023991	+	4971	protein_coding	protein phosphatase 1B, magnesium dependent, beta isoform [Source:MGI Symbol;Acc:MGI:101841]
ENSMUSG00000014243	78.54124167	210.0662164	-1.420958566	7.11E-11	1.89E-09	Zswim7	11	62267224	62281375	-	732	protein_coding	zinc finger SWIM-type containing 7 [Source:MGI Symbol;Acc:MGI:1916997]
ENSMUSG00000032344	585.5797119	109.579386	2.417475971	7.24E-11	1.92E-09	Mb21d1	9	78430526	78443237	-	4126	protein_coding	Mab-21 domain containing 1 [Source:MGI Symbol;Acc:MGI:2442261]
ENSMUSG00000024909	1087.375263	323.5667949	1.748527849	7.64E-11	2.03E-09	Efemp2	19	5473973	5481853	+	2648	protein_coding	epidermal growth factor-containing fibulin-like extracellular matrix protein 2 [Source:MGI Symbol;Acc:MGI:1891209]
ENSMUSG00000032285	376.9956366	1241.74145	-1.717772628	7.75E-11	2.05E-09	Dnaja4	9	54698873	54716315	+	3589	protein_coding	DnaJ heat shock protein family (Hsp40) member A4 [Source:MGI Symbol;Acc:MGI:1927638]
ENSMUSG00000074466	68.47590796	196.1296509	-1.510872604	7.76E-11	2.05E-09	Gm15417	3	89391850	89398779	+	1669	antisense_RNA	predicted gene 15417 [Source:MGI Symbol;Acc:MGI:3642531]
ENSMUSG00000024989	210.5985724	46.46521137	2.177344008	7.89E-11	2.09E-09	Cep55	19	38055025	38074425	+	2778	protein_coding	centrosomal protein 55 [Source:MGI Symbol;Acc:MGI:1921357]
ENSMUSG00000006519	2506.593436	919.4942826	1.446911502	8.86E-11	2.34E-09	Cyba	8	122424776	122432930	-	1039	protein_coding	cytochrome b-245, alpha polypeptide [Source:MGI Symbol;Acc:MGI:1316658]
ENSMUSG00000024270	1611.132725	700.0875349	1.202530798	9.22E-11	2.43E-09	Slc39a6	18	24579881	24603817	-	4073	protein_coding	solute carrier family 39 (metal ion transporter), member 6 [Source:MGI Symbol;Acc:MGI:2147279]
ENSMUSG00000031169	824.739542	296.9116085	1.473612349	9.37E-11	2.47E-09	Porcn	X	8193848	8206525	-	3000	protein_coding	porcupine homolog (Drosophila) [Source:MGI Symbol;Acc:MGI:1890212]
ENSMUSG00000051456	0.587414411	82.10251507	-6.948311407	9.45E-11	2.49E-09	Hspb3	13	113662896	113663676	-	781	protein_coding	heat shock protein 3 [Source:MGI Symbol;Acc:MGI:1928479]
ENSMUSG00000018927	6530.379593	2046.585156	1.674046171	9.49E-11	2.49E-09	Ccl6	11	83587882	83593087	-	1795	protein_coding	chemokine (C-C motif) ligand 6 [Source:MGI Symbol;Acc:MGI:98263]
ENSMUSG00000040699	873.8192136	414.1190232	1.0769831	9.57E-11	2.51E-09	Limd2	11	106156256	106160860	-	3707	protein_coding	LIM domain containing 2 [Source:MGI Symbol;Acc:MGI:1915053]
ENSMUSG00000034774	73.04892312	3.260638361	4.486778426	9.59E-11	2.51E-09	Dsg1c	18	20247340	20285031	+	4088	protein_coding	desmoglein 1 gamma [Source:MGI Symbol;Acc:MGI:2664358]
ENSMUSG00000019927	504.4837509	1074.221438	-1.089914975	9.62E-11	2.52E-09	Ube2d1	10	71254980	71285262	-	4371	protein_coding	ubiquitin-conjugating enzyme E2D 1 [Source:MGI Symbol;Acc:MGI:2384911]
ENSMUSG00000030921	1312.934802	237.1414248	2.469191296	9.62E-11	2.52E-09	Trim30a	7	104409025	104465193	-	4111	protein_coding	tripartite motif-containing 30A [Source:MGI Symbol;Acc:MGI:98178]
ENSMUSG00000023064	250.2338562	781.3015942	-1.640463417	9.80E-11	2.56E-09	Sncg	14	34370274	34374789	-	852	protein_coding	synuclein, gamma [Source:MGI Symbol;Acc:MGI:1298397]
ENSMUSG00000012519	358.214469	91.85047034	1.963843092	9.88E-11	2.58E-09	Mlkl	8	111311797	111338177	-	2303	protein_coding	mixed lineage kinase domain-like [Source:MGI Symbol;Acc:MGI:1921818]
ENSMUSG00000025229	65.19980818	207.7832668	-1.667551746	1.01E-10	2.63E-09	Pitx3	19	46135685	46148326	-	1526	protein_coding	paired-like homeodomain transcription factor 3 [Source:MGI Symbol;Acc:MGI:1100498]
ENSMUSG00000038894	798.3109789	1965.3159	-1.29970491	1.03E-10	2.68E-09	Irs2	8	10984681	11008458	-	6323	protein_coding	insulin receptor substrate 2 [Source:MGI Symbol;Acc:MGI:109334]
ENSMUSG00000051220	143.0046687	43.065177	1.728633005	1.05E-10	2.73E-09	Ercc6l	X	102141716	102157091	-	5302	protein_coding	excision repair cross-complementing rodent repair deficiency complementation group 6 like [Source:MGI Symbol;Acc:MGI:2654144]
ENSMUSG00000020333	20.82982912	240.8090325	-3.519579359	1.08E-10	2.81E-09	Acsl6	11	54303798	54364756	+	9914	protein_coding	acyl-CoA synthetase long-chain family member 6 [Source:MGI Symbol;Acc:MGI:894291]
ENSMUSG00000099398	154.9089373	29.25420186	2.40532189	1.10E-10	2.84E-09	Ms4a14	19	11301249	11314454	-	4065	protein_coding	membrane-spanning 4-domains, subfamily A, member 14 [Source:MGI Symbol;Acc:MGI:2686122]
ENSMUSG00000052056	1365.949045	788.6869455	0.792052257	1.11E-10	2.87E-09	Zfp217	2	170108643	170148103	-	6139	protein_coding	zinc finger protein 217 [Source:MGI Symbol;Acc:MGI:2685408]
ENSMUSG00000042677	3129.95259	948.5203471	1.722177307	1.14E-10	2.94E-09	Zc3h12a	4	125118423	125127840	-	2882	protein_coding	zinc finger CCCH type containing 12A [Source:MGI Symbol;Acc:MGI:2385891]
ENSMUSG00000024912	581.4733167	220.4027477	1.399851025	1.16E-10	2.99E-09	Fosl1	19	5447703	5455945	+	1707	protein_coding	fos-like antigen 1 [Source:MGI Symbol;Acc:MGI:107179]
ENSMUSG00000017861	349.4163195	113.7612745	1.616825698	1.16E-10	3.00E-09	Mybl2	2	163054687	163084688	+	4632	protein_coding	myeloblastosis oncogene-like 2 [Source:MGI Symbol;Acc:MGI:101785]
ENSMUSG00000032523	25.77151601	1765.086053	-6.091743584	1.18E-10	3.05E-09	Hhatl	9	121784016	121792507	-	2625	protein_coding	hedgehog acyltransferase-like [Source:MGI Symbol;Acc:MGI:1922020]
ENSMUSG00000033031	287.9249277	101.7505999	1.499492312	1.19E-10	3.06E-09	C330027C09Rik	16	48994185	49019709	+	5688	protein_coding	RIKEN cDNA C330027C09 gene [Source:MGI Symbol;Acc:MGI:2146335]
ENSMUSG00000041084	1813.516709	918.8519744	0.980441278	1.19E-10	3.06E-09	Ostc	3	130695912	130709444	-	2751	protein_coding	oligosaccharyltransferase complex subunit (non-catalytic) [Source:MGI Symbol;Acc:MGI:1913607]
ENSMUSG00000051735	308.4986823	134.0782677	1.200745074	1.20E-10	3.09E-09	Rinl	7	28788969	28798963	+	3624	protein_coding	Ras and Rab interactor-like [Source:MGI Symbol;Acc:MGI:2444024]
ENSMUSG00000030589	853.9008895	340.3870449	1.326213256	1.21E-10	3.09E-09	Rasgrp4	7	29134851	29153961	+	6363	protein_coding	RAS guanyl releasing protein 4 [Source:MGI Symbol;Acc:MGI:2386851]
ENSMUSG00000025776	33.41019776	119.4932941	-1.832267546	1.24E-10	3.17E-09	Crispld1	1	17727045	17766344	+	4515	protein_coding	cysteine-rich secretory protein LCCL domain containing 1 [Source:MGI Symbol;Acc:MGI:1934666]
ENSMUSG00000037709	197.4928176	717.1959785	-1.858504997	1.25E-10	3.19E-09	Fam13a	6	58932090	59024549	-	10505	protein_coding	family with sequence similarity 13, member A [Source:MGI Symbol;Acc:MGI:1889842]
ENSMUSG00000018920	1353.609788	628.0104622	1.107440588	1.26E-10	3.23E-09	Cxcl16	11	70453983	70459984	-	3021	protein_coding	chemokine (C-X-C motif) ligand 16 [Source:MGI Symbol;Acc:MGI:1932682]
ENSMUSG00000024617	63.9421004	1649.991485	-4.685547926	1.27E-10	3.25E-09	Camk2a	18	60925618	60988152	+	7465	protein_coding	calcium/calmodulin-dependent protein kinase II alpha [Source:MGI Symbol;Acc:MGI:88256]
ENSMUSG00000056124	596.6316237	199.5431287	1.580434829	1.28E-10	3.27E-09	B4galt6	18	20684599	20746404	-	5808	protein_coding	UDP-Gal:betaGlcNAc beta 1,4-galactosyltransferase, polypeptide 6 [Source:MGI Symbol;Acc:MGI:1928380]
ENSMUSG00000005410	1296.978143	482.9263816	1.424430162	1.37E-10	3.48E-09	Mcm5	8	75109569	75128439	+	3993	protein_coding	minichromosome maintenance complex component 5 [Source:MGI Symbol;Acc:MGI:103197]
ENSMUSG00000030220	1872.057335	675.3262757	1.470545484	1.41E-10	3.57E-09	Arhgdib	6	136923655	136941899	-	1707	protein_coding	Rho, GDP dissociation inhibitor (GDI) beta [Source:MGI Symbol;Acc:MGI:101940]
ENSMUSG00000034786	570.2366065	160.1505201	1.831448449	1.46E-10	3.71E-09	Gpsm3	17	34589806	34591754	+	1343	protein_coding	G-protein signalling modulator 3 (AGS3-like, C. elegans) [Source:MGI Symbol;Acc:MGI:2146785]
ENSMUSG00000044749	13.96709862	156.8108467	-3.458118749	1.48E-10	3.77E-09	Abca6	11	110176820	110251776	-	5398	protein_coding	ATP-binding cassette, sub-family A (ABC1), member 6 [Source:MGI Symbol;Acc:MGI:1923434]
ENSMUSG00000055912	178.0759064	477.2114112	-1.423990974	1.51E-10	3.82E-09	Tmem150a	6	72355447	72359762	+	1548	protein_coding	transmembrane protein 150A [Source:MGI Symbol;Acc:MGI:2385244]
ENSMUSG00000024349	872.6896818	187.5615294	2.217829348	1.54E-10	3.90E-09	Tmem173	18	35733678	35740554	-	2302	protein_coding	transmembrane protein 173 [Source:MGI Symbol;Acc:MGI:1919762]
ENSMUSG00000028469	371.862747	1334.44111	-1.842235068	1.55E-10	3.91E-09	Npr2	4	43631935	43651244	+	4667	protein_coding	natriuretic peptide receptor 2 [Source:MGI Symbol;Acc:MGI:97372]
ENSMUSG00000052135	82.95139688	319.829796	-1.941000908	1.55E-10	3.92E-09	Foxo6	4	120267079	120287349	-	2615	protein_coding	forkhead box O6 [Source:MGI Symbol;Acc:MGI:2676586]
ENSMUSG00000041607	1047.67247	2265.018274	-1.111555451	1.56E-10	3.93E-09	Mbp	18	82475146	82585637	+	8403	protein_coding	myelin basic protein [Source:MGI Symbol;Acc:MGI:96925]
ENSMUSG00000018362	1331.671019	600.9674712	1.147229384	1.57E-10	3.97E-09	Kpna2	11	106988629	106999541	-	2873	protein_coding	karyopherin (importin) alpha 2 [Source:MGI Symbol;Acc:MGI:103561]
ENSMUSG00000031343	9.521771867	79.35367717	-3.021558834	1.59E-10	4.01E-09	Gabra3	X	72432681	72656848	-	3924	protein_coding	gamma-aminobutyric acid (GABA) A receptor, subunit alpha 3 [Source:MGI Symbol;Acc:MGI:95615]
ENSMUSG00000033721	1514.617799	395.4069344	1.936920437	1.62E-10	4.08E-09	Vav3	3	109340653	109685698	+	6005	protein_coding	vav 3 oncogene [Source:MGI Symbol;Acc:MGI:1888518]
ENSMUSG00000023805	559.3033521	1309.858325	-1.226422834	1.64E-10	4.12E-09	Synj2	17	5941280	6044290	+	8342	protein_coding	synaptojanin 2 [Source:MGI Symbol;Acc:MGI:1201671]
ENSMUSG00000023032	804.0099919	147.6993963	2.443628056	1.67E-10	4.19E-09	Slc4a8	15	100761747	100823968	+	13021	protein_coding	solute carrier family 4 (anion exchanger), member 8 [Source:MGI Symbol;Acc:MGI:1928745]
ENSMUSG00000051910	208.2482134	772.432956	-1.887397586	1.71E-10	4.28E-09	Sox6	7	115470872	116038796	-	14832	protein_coding	SRY (sex determining region Y)-box 6 [Source:MGI Symbol;Acc:MGI:98368]
ENSMUSG00000029910	326.547476	143.0105537	1.189092542	1.72E-10	4.31E-09	Mad2l1	6	66535390	66547220	+	8390	protein_coding	MAD2 mitotic arrest deficient-like 1 [Source:MGI Symbol;Acc:MGI:1860374]
ENSMUSG00000038763	37.66625369	2377.037761	-5.974565749	1.79E-10	4.46E-09	Alpk3	7	81057600	81105612	+	6445	protein_coding	alpha-kinase 3 [Source:MGI Symbol;Acc:MGI:2151224]
ENSMUSG00000063077	1941.352625	4721.132125	-1.281581241	1.81E-10	4.51E-09	Kif1b	4	149176319	149307693	-	17608	protein_coding	kinesin family member 1B [Source:MGI Symbol;Acc:MGI:108426]
ENSMUSG00000058794	188.1135933	15.41345921	3.608302466	1.86E-10	4.63E-09	Nfe2	15	103248212	103258403	-	2988	protein_coding	nuclear factor, erythroid derived 2 [Source:MGI Symbol;Acc:MGI:97308]
ENSMUSG00000081665	173.422102	23.68146245	2.872108024	1.90E-10	4.74E-09	Gm15922	7	3731630	3739889	-	3462	polymorphic_pseudogene	predicted gene 15922 [Source:MGI Symbol;Acc:MGI:3802148]
ENSMUSG00000000439	236.669885	490.4122827	-1.049385838	1.98E-10	4.94E-09	Mkrn2	6	115601902	115622624	+	7005	protein_coding	makorin, ring finger protein, 2 [Source:MGI Symbol;Acc:MGI:1914277]
ENSMUSG00000032011	5456.588861	1762.073193	1.630658744	1.99E-10	4.95E-09	Thy1	9	44043384	44048579	+	2995	protein_coding	thymus cell antigen 1, theta [Source:MGI Symbol;Acc:MGI:98747]
ENSMUSG00000020914	2523.972573	717.1394631	1.814954711	2.01E-10	4.99E-09	Top2a	11	98992943	99024189	-	9013	protein_coding	topoisomerase (DNA) II alpha [Source:MGI Symbol;Acc:MGI:98790]
ENSMUSG00000101249	296.9926497	895.3783159	-1.591588574	2.03E-10	5.05E-09	Gm29216	1	24615706	24616197	-	492	unprocessed_pseudogene	predicted gene 29216 [Source:MGI Symbol;Acc:MGI:5579922]
ENSMUSG00000034463	226.2282297	664.8747168	-1.55281542	2.05E-10	5.08E-09	Scara3	14	65919394	65953935	-	3597	protein_coding	scavenger receptor class A, member 3 [Source:MGI Symbol;Acc:MGI:2444418]
ENSMUSG00000051890	98.29898748	287.7107903	-1.546428423	2.08E-10	5.14E-09	Klhdc1	12	69241176	69284632	+	3137	protein_coding	kelch domain containing 1 [Source:MGI Symbol;Acc:MGI:2672853]
ENSMUSG00000050737	5763.33155	1390.705225	2.050965907	2.12E-10	5.23E-09	Ptges	2	30889471	30929863	-	3931	protein_coding	prostaglandin E synthase [Source:MGI Symbol;Acc:MGI:1927593]
ENSMUSG00000021843	1483.372341	2558.09227	-0.785666107	2.14E-10	5.29E-09	Ktn1	14	47648448	47736564	+	9582	protein_coding	kinectin 1 [Source:MGI Symbol;Acc:MGI:109153]
ENSMUSG00000040584	44.81897072	200.4975398	-2.153993006	2.15E-10	5.29E-09	Abcb1a	5	8660077	8748575	+	5480	protein_coding	ATP-binding cassette, sub-family B (MDR/TAP), member 1A [Source:MGI Symbol;Acc:MGI:97570]
ENSMUSG00000031534	323.2172025	679.1446648	-1.073174399	2.19E-10	5.38E-09	Smim19	8	22462614	22476882	-	1462	protein_coding	small integral membrane protein 19 [Source:MGI Symbol;Acc:MGI:2142501]
ENSMUSG00000007033	16.55142191	85.00414333	-2.354630551	2.20E-10	5.42E-09	Hspa1l	17	34972703	34979285	+	2472	protein_coding	heat shock protein 1-like [Source:MGI Symbol;Acc:MGI:96231]
ENSMUSG00000086918	7.174144018	103.5380841	-3.807800908	2.21E-10	5.43E-09	4930429F24Rik	9	79793641	79803235	+	1520	lincRNA	RIKEN cDNA 4930429F24 gene [Source:MGI Symbol;Acc:MGI:1921883]
ENSMUSG00000039263	1756.54459	3539.716738	-1.01120015	2.21E-10	5.43E-09	Npepl1	2	174110349	174123070	+	2998	protein_coding	aminopeptidase-like 1 [Source:MGI Symbol;Acc:MGI:2448523]
ENSMUSG00000029762	1052.972475	309.0425394	1.768593998	2.26E-10	5.54E-09	Akr1b8	6	34354119	34368463	+	1499	protein_coding	aldo-keto reductase family 1, member B8 [Source:MGI Symbol;Acc:MGI:107673]
ENSMUSG00000038886	1679.797828	4158.639416	-1.30746817	2.26E-10	5.54E-09	Man2a2	7	80349097	80371375	-	10317	protein_coding	mannosidase 2, alpha 2 [Source:MGI Symbol;Acc:MGI:2150656]
ENSMUSG00000021375	649.222552	1808.143971	-1.476379882	2.28E-10	5.59E-09	Kif13a	13	46749087	46929867	-	8094	protein_coding	kinesin family member 13A [Source:MGI Symbol;Acc:MGI:1098264]
ENSMUSG00000052373	18.5985935	223.005863	-3.560692915	2.29E-10	5.60E-09	Mpp3	11	101999652	102028461	-	9385	protein_coding	membrane protein, palmitoylated 3 (MAGUK p55 subfamily member 3) [Source:MGI Symbol;Acc:MGI:1328354]
ENSMUSG00000045968	14.34699222	91.454982	-2.68654257	2.30E-10	5.60E-09	Teddm2	1	153849542	153900228	-	4905	protein_coding	transmembrane epididymal family member 2 [Source:MGI Symbol;Acc:MGI:1923273]
ENSMUSG00000013707	470.9869535	225.7758334	1.06225864	2.30E-10	5.60E-09	Tnfaip8l2	3	95139521	95142360	-	1122	protein_coding	tumor necrosis factor, alpha-induced protein 8-like 2 [Source:MGI Symbol;Acc:MGI:1917019]
ENSMUSG00000034266	153.4335779	31.46216401	2.284990379	2.37E-10	5.76E-09	Batf	12	85686669	85709087	+	1406	protein_coding	basic leucine zipper transcription factor, ATF-like [Source:MGI Symbol;Acc:MGI:1859147]
ENSMUSG00000000168	1074.743544	1980.168498	-0.881812009	2.41E-10	5.86E-09	Dlat	9	50634633	50659780	-	4886	protein_coding	dihydrolipoamide S-acetyltransferase (E2 component of pyruvate dehydrogenase complex) [Source:MGI Symbol;Acc:MGI:2385311]
ENSMUSG00000030852	3413.255613	6787.30603	-0.991435017	2.44E-10	5.92E-09	Tacc2	7	130577438	130764785	+	15408	protein_coding	transforming, acidic coiled-coil containing protein 2 [Source:MGI Symbol;Acc:MGI:1928899]
ENSMUSG00000055994	1325.769023	364.997081	1.860571739	2.52E-10	6.13E-09	Nod2	8	88647315	88688474	+	5014	protein_coding	nucleotide-binding oligomerization domain containing 2 [Source:MGI Symbol;Acc:MGI:2429397]
ENSMUSG00000050592	93.10744594	303.3245954	-1.698331321	2.56E-10	6.21E-09	Fam78a	2	32050055	32084857	-	5973	protein_coding	family with sequence similarity 78, member A [Source:MGI Symbol;Acc:MGI:2443569]
ENSMUSG00000028678	238.8120218	76.8709977	1.634076367	2.58E-10	6.25E-09	Kif2c	4	117159639	117182639	-	4363	protein_coding	kinesin family member 2C [Source:MGI Symbol;Acc:MGI:1921054]
ENSMUSG00000028539	142.0783008	31.10563426	2.187517981	2.60E-10	6.29E-09	Artn	4	117926162	117929763	-	2405	protein_coding	artemin [Source:MGI Symbol;Acc:MGI:1333791]
ENSMUSG00000006221	157.7299288	4470.121492	-4.823187275	2.62E-10	6.33E-09	Hspb7	4	141420779	141425311	+	2769	protein_coding	heat shock protein family, member 7 (cardiovascular) [Source:MGI Symbol;Acc:MGI:1352494]
ENSMUSG00000002870	1105.893756	533.288709	1.051343091	2.73E-10	6.58E-09	Mcm2	6	88883474	88898780	-	6956	protein_coding	minichromosome maintenance complex component 2 [Source:MGI Symbol;Acc:MGI:105380]
ENSMUSG00000042489	287.1652565	89.33676414	1.681452538	2.73E-10	6.58E-09	Clspn	4	126556935	126593903	+	7186	protein_coding	claspin [Source:MGI Symbol;Acc:MGI:2445153]
ENSMUSG00000026879	15455.53899	45618.05535	-1.561431178	2.77E-10	6.68E-09	Gsn	2	35256380	35307892	+	3157	protein_coding	gelsolin [Source:MGI Symbol;Acc:MGI:95851]
ENSMUSG00000066058	13.55220561	122.7285206	-3.150335045	2.88E-10	6.93E-09	Cldn19	4	119255414	119262438	+	4263	protein_coding	claudin 19 [Source:MGI Symbol;Acc:MGI:3033992]
ENSMUSG00000047264	192.9174519	534.8377062	-1.469059065	2.97E-10	7.13E-09	Zfp358	8	3493138	3497208	+	2455	protein_coding	zinc finger protein 358 [Source:MGI Symbol;Acc:MGI:2153740]
ENSMUSG00000043439	958.0145085	302.497061	1.662811363	2.98E-10	7.14E-09	Epop	11	97627389	97629702	-	2314	protein_coding	elongin BC and polycomb repressive complex 2 associated protein [Source:MGI Symbol;Acc:MGI:2143991]
ENSMUSG00000028249	3672.474356	1619.956782	1.180710964	3.00E-10	7.19E-09	Sdcbp	4	6365650	6408423	+	6904	protein_coding	syndecan binding protein [Source:MGI Symbol;Acc:MGI:1337026]
ENSMUSG00000076441	672.2686416	159.3685788	2.075323989	3.06E-10	7.33E-09	Ass1	2	31470207	31520672	+	2414	protein_coding	argininosuccinate synthetase 1 [Source:MGI Symbol;Acc:MGI:88090]
ENSMUSG00000025481	9783.555029	3146.642282	1.636442798	3.11E-10	7.44E-09	Urah	7	140835018	140837966	+	1427	protein_coding	urate (5-hydroxyiso-) hydrolase [Source:MGI Symbol;Acc:MGI:1916142]
ENSMUSG00000002012	13.44743031	100.7751216	-2.910531675	3.25E-10	7.76E-09	Pnck	X	73655994	73660117	-	1971	protein_coding	pregnancy upregulated non-ubiquitously expressed CaM kinase [Source:MGI Symbol;Acc:MGI:1347357]
ENSMUSG00000029804	178.3654562	452.2227094	-1.338757249	3.26E-10	7.77E-09	Herc3	6	58831465	58920398	+	9127	protein_coding	hect domain and RLD 3 [Source:MGI Symbol;Acc:MGI:1921248]
ENSMUSG00000017146	193.1792624	60.8810976	1.662584285	3.37E-10	8.03E-09	Brca1	11	101488764	101551955	-	8533	protein_coding	breast cancer 1, early onset [Source:MGI Symbol;Acc:MGI:104537]
ENSMUSG00000114608	223.8963763	62.07622813	1.851815176	3.37E-10	8.03E-09	AC238811.2	13	120010390	120018931	+	1509	lincRNA
ENSMUSG00000013974	514.3478997	10.81989963	5.571245644	3.42E-10	8.15E-09	Mcemp1	8	3665754	3669259	+	1494	protein_coding	mast cell expressed membrane protein 1 [Source:MGI Symbol;Acc:MGI:1916439]
ENSMUSG00000058248	349.2492931	43.55709325	3.001094072	3.45E-10	8.20E-09	Kcnh1	1	192190774	192510159	+	7331	protein_coding	potassium voltage-gated channel, subfamily H (eag-related), member 1 [Source:MGI Symbol;Acc:MGI:1341721]
ENSMUSG00000030413	282.7543529	32.346974	3.126218684	3.48E-10	8.26E-09	Pglyrp1	7	18871331	18890459	+	1837	protein_coding	peptidoglycan recognition protein 1 [Source:MGI Symbol;Acc:MGI:1345092]
ENSMUSG00000107585	0.587414411	72.46728469	-6.76952785	3.52E-10	8.35E-09	3300002P13Rik	7	3421665	3423445	-	1092	lincRNA	RIKEN cDNA 3300002P13 gene [Source:MGI Symbol;Acc:MGI:1917480]
ENSMUSG00000004071	763.7487185	1404.036494	-0.878201738	3.63E-10	8.60E-09	Cdip1	16	4750348	4790292	-	5746	protein_coding	cell death inducing Trp53 target 1 [Source:MGI Symbol;Acc:MGI:1913876]
ENSMUSG00000041926	1486.68833	776.6190063	0.937023992	3.70E-10	8.75E-09	Rnpep	1	135262712	135284084	-	6977	protein_coding	arginyl aminopeptidase (aminopeptidase B) [Source:MGI Symbol;Acc:MGI:2384902]
ENSMUSG00000024810	2483.092621	538.6818946	2.204538029	3.81E-10	9.00E-09	Il33	19	29925114	29960718	+	2886	protein_coding	interleukin 33 [Source:MGI Symbol;Acc:MGI:1924375]
ENSMUSG00000031444	274.6095517	53.47283857	2.359612798	3.96E-10	9.35E-09	F10	8	13037308	13056676	+	2731	protein_coding	coagulation factor X [Source:MGI Symbol;Acc:MGI:103107]
ENSMUSG00000002908	46.98644552	170.1636826	-1.849196302	3.99E-10	9.42E-09	Kcnn1	8	70842049	70863258	-	4587	protein_coding	potassium intermediate/small conductance calcium-activated channel, subfamily N, member 1 [Source:MGI Symbol;Acc:MGI:1933993]
ENSMUSG00000084819	0.293707205	74.49059283	-7.688032257	4.01E-10	9.44E-09	Gm11967	11	5915315	5916731	+	480	antisense_RNA	predicted gene 11967 [Source:MGI Symbol;Acc:MGI:3650297]
ENSMUSG00000005667	473.4245537	134.2434217	1.817014674	4.05E-10	9.54E-09	Mthfd2	6	83305691	83325908	-	3487	protein_coding	methylenetetrahydrofolate dehydrogenase (NAD+ dependent), methenyltetrahydrofolate cyclohydrolase [Source:MGI Symbol;Acc:MGI:1338850]
ENSMUSG00000056632	3851.901856	1354.482104	1.507642588	4.37E-10	1.03E-08	Dsg3	18	20510304	20541310	+	4108	protein_coding	desmoglein 3 [Source:MGI Symbol;Acc:MGI:99499]
ENSMUSG00000022831	2101.075122	365.6058221	2.522718932	4.43E-10	1.04E-08	Hcls1	16	36934983	36963212	+	2525	protein_coding	hematopoietic cell specific Lyn substrate 1 [Source:MGI Symbol;Acc:MGI:104568]
ENSMUSG00000031662	581.9507581	106.0097353	2.456801396	4.44E-10	1.04E-08	Snx20	8	88626563	88636128	-	6439	protein_coding	sorting nexin 20 [Source:MGI Symbol;Acc:MGI:1918857]
ENSMUSG00000030254	221.6651588	90.81458194	1.285997234	4.67E-10	1.09E-08	Rad18	6	112619850	112696686	-	5796	protein_coding	RAD18 E3 ubiquitin protein ligase [Source:MGI Symbol;Acc:MGI:1890476]
ENSMUSG00000028613	248.2967319	47.00513592	2.39850049	4.72E-10	1.10E-08	Lrp8	4	107802261	107876840	+	10514	protein_coding	low density lipoprotein receptor-related protein 8, apolipoprotein e receptor [Source:MGI Symbol;Acc:MGI:1340044]
ENSMUSG00000028527	1304.316756	461.5613344	1.498618493	4.84E-10	1.13E-08	Ak4	4	101419277	101466995	+	4646	protein_coding	adenylate kinase 4 [Source:MGI Symbol;Acc:MGI:87979]
ENSMUSG00000066279	0	46.80728131	-7.978086153	5.08E-10	1.19E-08	Chrna10	7	102111266	102116828	-	2628	protein_coding	cholinergic receptor, nicotinic, alpha polypeptide 10 [Source:MGI Symbol;Acc:MGI:3609260]
ENSMUSG00000052353	184.2160874	40.9479213	2.16901851	5.15E-10	1.20E-08	Cemip	7	83932857	84086502	-	12232	protein_coding	cell migration inducing protein, hyaluronan binding [Source:MGI Symbol;Acc:MGI:2443629]
ENSMUSG00000009687	3030.225002	1013.236548	1.580314429	5.17E-10	1.20E-08	Fxyd5	7	31032722	31042481	-	4192	protein_coding	FXYD domain-containing ion transport regulator 5 [Source:MGI Symbol;Acc:MGI:1201785]
ENSMUSG00000019122	4917.199277	1341.325827	1.874240369	5.17E-10	1.20E-08	Ccl9	11	83572919	83578636	-	3045	protein_coding	chemokine (C-C motif) ligand 9 [Source:MGI Symbol;Acc:MGI:104533]
ENSMUSG00000029005	78.16714024	6.17119874	3.653960017	5.28E-10	1.23E-08	Draxin	4	148098437	148130698	-	5200	protein_coding	dorsal inhibitory axon guidance protein [Source:MGI Symbol;Acc:MGI:1917683]
ENSMUSG00000049103	1628.749225	440.3696522	1.887479675	5.30E-10	1.23E-08	Ccr2	9	124101950	124113557	+	6760	protein_coding	chemokine (C-C motif) receptor 2 [Source:MGI Symbol;Acc:MGI:106185]
ENSMUSG00000022091	635.5159317	2007.57777	-1.658691154	5.40E-10	1.25E-08	Sorbs3	14	70180468	70207637	-	2914	protein_coding	sorbin and SH3 domain containing 3 [Source:MGI Symbol;Acc:MGI:700013]
ENSMUSG00000032322	1131.935856	288.5631696	1.971440059	5.48E-10	1.27E-08	Pstpip1	9	56089962	56128888	+	3830	protein_coding	proline-serine-threonine phosphatase-interacting protein 1 [Source:MGI Symbol;Acc:MGI:1321396]
ENSMUSG00000026447	204.4719585	504.8156987	-1.300687745	5.50E-10	1.27E-08	Pik3c2b	1	133045667	133108687	+	9237	protein_coding	phosphatidylinositol-4-phosphate 3-kinase catalytic subunit type 2 beta [Source:MGI Symbol;Acc:MGI:2685045]
ENSMUSG00000061740	122.2343505	490.0993481	-2.001773556	5.62E-10	1.30E-08	Cyp2d22	15	82370528	82380260	-	2771	protein_coding	cytochrome P450, family 2, subfamily d, polypeptide 22 [Source:MGI Symbol;Acc:MGI:1929474]
ENSMUSG00000027165	117.0588244	269.9999978	-1.202354295	5.71E-10	1.32E-08	B230118H07Rik	2	101560781	101649532	-	4289	protein_coding	RIKEN cDNA B230118H07 gene [Source:MGI Symbol;Acc:MGI:1915420]
ENSMUSG00000003355	228.4494324	77.0706514	1.564385067	5.71E-10	1.32E-08	Fkbp11	15	98724373	98728198	-	731	protein_coding	FK506 binding protein 11 [Source:MGI Symbol;Acc:MGI:1913370]
ENSMUSG00000028420	414.6676354	1222.164277	-1.560727245	5.71E-10	1.32E-08	Tmem38b	4	53826045	53862019	+	3807	protein_coding	transmembrane protein 38B [Source:MGI Symbol;Acc:MGI:1098718]
ENSMUSG00000086298	8.997309989	82.46915998	-3.218555435	5.73E-10	1.32E-08	Gm11716	11	107338050	107344804	+	470	antisense_RNA	predicted gene 11716 [Source:MGI Symbol;Acc:MGI:3649215]
ENSMUSG00000074622	5907.14352	2167.136034	1.446633545	5.96E-10	1.37E-08	Mafb	2	160363703	160367065	-	3363	protein_coding	v-maf musculoaponeurotic fibrosarcoma oncogene family, protein B (avian) [Source:MGI Symbol;Acc:MGI:104555]
ENSMUSG00000031808	2417.652081	7192.222716	-1.572561226	5.98E-10	1.37E-08	Slc27a1	8	71568882	71587302	+	5835	protein_coding	solute carrier family 27 (fatty acid transporter), member 1 [Source:MGI Symbol;Acc:MGI:1347098]
ENSMUSG00000060216	2557.939065	1030.3461	1.311882307	6.09E-10	1.40E-08	Arrb2	11	70432635	70440828	+	2845	protein_coding	arrestin, beta 2 [Source:MGI Symbol;Acc:MGI:99474]
ENSMUSG00000026480	1634.65879	337.4006331	2.276356741	6.11E-10	1.40E-08	Ncf2	1	152800194	152836991	+	8478	protein_coding	neutrophil cytosolic factor 2 [Source:MGI Symbol;Acc:MGI:97284]
ENSMUSG00000015342	7.465821429	82.62107532	-3.44752559	6.21E-10	1.42E-08	Xk	X	9272756	9313250	+	5076	protein_coding	X-linked Kx blood group [Source:MGI Symbol;Acc:MGI:103569]
ENSMUSG00000032279	1275.876275	2640.128775	-1.049776835	6.54E-10	1.50E-08	Idh3a	9	54586334	54604661	+	5072	protein_coding	isocitrate dehydrogenase 3 (NAD+) alpha [Source:MGI Symbol;Acc:MGI:1915084]
ENSMUSG00000008475	6318.865782	3374.404298	0.904877593	6.54E-10	1.50E-08	Arpc5	1	152766542	152775597	+	2276	protein_coding	actin related protein 2/3 complex, subunit 5 [Source:MGI Symbol;Acc:MGI:1915021]
ENSMUSG00000027333	5031.885157	1103.853909	2.18843692	6.64E-10	1.52E-08	Smox	2	131491496	131525922	+	3894	protein_coding	spermine oxidase [Source:MGI Symbol;Acc:MGI:2445356]
ENSMUSG00000029414	234.7330906	77.6479673	1.594294096	6.66E-10	1.52E-08	Kntc1	5	123749716	123821593	+	7983	protein_coding	kinetochore associated 1 [Source:MGI Symbol;Acc:MGI:2673709]
ENSMUSG00000040809	261.3400779	20.54824064	3.67122617	6.68E-10	1.52E-08	Chil3	3	106147554	106167564	-	1632	protein_coding	chitinase-like 3 [Source:MGI Symbol;Acc:MGI:1330860]
ENSMUSG00000020185	264.1042842	81.13405547	1.700477792	6.90E-10	1.57E-08	E2f7	10	110745439	110787384	+	9009	protein_coding	E2F transcription factor 7 [Source:MGI Symbol;Acc:MGI:1289147]
ENSMUSG00000035357	881.4092401	1699.305172	-0.946419942	7.09E-10	1.61E-08	Pdzrn3	6	101149609	101377897	-	7256	protein_coding	PDZ domain containing RING finger 3 [Source:MGI Symbol;Acc:MGI:1933157]
ENSMUSG00000053113	10238.28953	1599.346721	2.678374424	7.15E-10	1.62E-08	Socs3	11	117966079	117970047	-	2891	protein_coding	suppressor of cytokine signaling 3 [Source:MGI Symbol;Acc:MGI:1201791]
ENSMUSG00000032845	16.15105822	824.9568155	-5.661596544	7.21E-10	1.64E-08	Alpk2	18	65265529	65393888	-	7782	protein_coding	alpha-kinase 2 [Source:MGI Symbol;Acc:MGI:2449492]
ENSMUSG00000026100	2.055950438	926.5796157	-8.763378701	7.80E-10	1.77E-08	Mstn	1	53061640	53068079	+	2705	protein_coding	myostatin [Source:MGI Symbol;Acc:MGI:95691]
ENSMUSG00000030246	1068.464422	2733.938913	-1.355334125	7.86E-10	1.78E-08	Ldhb	6	142490249	142507957	-	1570	protein_coding	lactate dehydrogenase B [Source:MGI Symbol;Acc:MGI:96763]
ENSMUSG00000001027	19.86934447	2961.968245	-7.212343434	7.86E-10	1.78E-08	Scn4a	11	106318592	106353288	-	7041	protein_coding	sodium channel, voltage-gated, type IV, alpha [Source:MGI Symbol;Acc:MGI:98250]
ENSMUSG00000031304	543.172378	194.2414703	1.482647731	7.92E-10	1.79E-08	Il2rg	X	101264378	101268255	-	2387	protein_coding	interleukin 2 receptor, gamma chain [Source:MGI Symbol;Acc:MGI:96551]
ENSMUSG00000024944	423.2998602	753.7580486	-0.831952898	8.04E-10	1.82E-08	Arl2	19	6134374	6141406	-	2891	protein_coding	ADP-ribosylation factor-like 2 [Source:MGI Symbol;Acc:MGI:1928393]
ENSMUSG00000032348	104.9045706	239.7050611	-1.189251702	8.43E-10	1.90E-08	Gsta4	9	78182774	78209349	+	1266	protein_coding	glutathione S-transferase, alpha 4 [Source:MGI Symbol;Acc:MGI:1309515]
ENSMUSG00000020978	431.3311072	872.7076896	-1.018245643	8.47E-10	1.91E-08	Klhdc2	12	69296681	69310687	+	5438	protein_coding	kelch domain containing 2 [Source:MGI Symbol;Acc:MGI:1916804]
ENSMUSG00000041189	113.7246218	601.8648682	-2.400910314	8.60E-10	1.93E-08	Chrnb1	11	69784036	69795943	-	2531	protein_coding	cholinergic receptor, nicotinic, beta polypeptide 1 (muscle) [Source:MGI Symbol;Acc:MGI:87890]
ENSMUSG00000037544	234.9173032	87.2712944	1.429645448	8.71E-10	1.96E-08	Dlgap5	14	47387779	47418407	-	6650	protein_coding	discs, large (Drosophila) homolog-associated protein 5 [Source:MGI Symbol;Acc:MGI:2183453]
ENSMUSG00000079428	0.293707205	68.17114213	-7.56046552	8.74E-10	1.96E-08	Tceal7	X	136214779	136226100	+	1217	protein_coding	transcription elongation factor A (SII)-like 7 [Source:MGI Symbol;Acc:MGI:1915746]
ENSMUSG00000052779	82.50028295	17.21131754	2.25662689	8.77E-10	1.97E-08	4833418N17Rik	7	81992002	81992618	+	615	pseudogene	RIKEN cDNA 4833418N17 gene [Source:MGI Symbol;Acc:MGI:1921157]
ENSMUSG00000027496	317.9955113	134.3805692	1.241491069	8.81E-10	1.97E-08	Aurka	2	172356190	172370535	-	2531	protein_coding	aurora kinase A [Source:MGI Symbol;Acc:MGI:894678]
ENSMUSG00000053799	165.1141201	350.9324972	-1.087310153	8.82E-10	1.98E-08	Exoc6	19	37550418	37683245	+	2729	protein_coding	exocyst complex component 6 [Source:MGI Symbol;Acc:MGI:1351611]
ENSMUSG00000004849	2457.486592	1503.245241	0.708863969	8.89E-10	1.99E-08	Ap1s1	5	137034993	137046135	-	2198	protein_coding	adaptor protein complex AP-1, sigma 1 [Source:MGI Symbol;Acc:MGI:1098244]
ENSMUSG00000026180	2791.609798	53.71274818	5.699694566	8.94E-10	2.00E-08	Cxcr2	1	74153989	74161246	+	3048	protein_coding	chemokine (C-X-C motif) receptor 2 [Source:MGI Symbol;Acc:MGI:105303]
ENSMUSG00000028312	600.4757535	235.3486609	1.35040477	9.34E-10	2.08E-08	Smc2	4	52439243	52488260	+	5478	protein_coding	structural maintenance of chromosomes 2 [Source:MGI Symbol;Acc:MGI:106067]
ENSMUSG00000027695	802.5682238	284.7988912	1.49437352	9.34E-10	2.08E-08	Pld1	3	27938695	28133362	+	12961	protein_coding	phospholipase D1 [Source:MGI Symbol;Acc:MGI:109585]
ENSMUSG00000030366	98.00407693	22.8857155	2.098482367	9.38E-10	2.09E-08	Ceacam12	7	18065929	18077986	+	2624	protein_coding	carcinoembryonic antigen-related cell adhesion molecule 12 [Source:MGI Symbol;Acc:MGI:1914565]
ENSMUSG00000040829	525.3415749	199.6604572	1.394242566	9.42E-10	2.10E-08	Zmynd15	11	70459433	70466202	+	4409	protein_coding	zinc finger, MYND-type containing 15 [Source:MGI Symbol;Acc:MGI:3603821]
ENSMUSG00000037012	3743.51718	2113.762855	0.824563799	9.44E-10	2.10E-08	Hk1	10	62268855	62379908	-	8532	protein_coding	hexokinase 1 [Source:MGI Symbol;Acc:MGI:96103]
ENSMUSG00000003810	1088.014821	2066.614528	-0.925099529	9.52E-10	2.11E-08	Mast2	4	116306762	116464183	-	7645	protein_coding	microtubule associated serine/threonine kinase 2 [Source:MGI Symbol;Acc:MGI:894676]
ENSMUSG00000029465	3694.088089	1855.551494	0.993095151	9.54E-10	2.12E-08	Arpc3	5	122391878	122414184	+	2762	protein_coding	actin related protein 2/3 complex, subunit 3 [Source:MGI Symbol;Acc:MGI:1928375]
ENSMUSG00000031207	7303.375902	2640.436903	1.467744157	9.91E-10	2.20E-08	Msn	X	96096042	96168552	+	6327	protein_coding	moesin [Source:MGI Symbol;Acc:MGI:97167]
ENSMUSG00000064354	1322.902412	2530.308338	-0.935676614	1.00E-09	2.22E-08	mt-Co2	MT	7013	7696	+	684	protein_coding	mitochondrially encoded cytochrome c oxidase II [Source:MGI Symbol;Acc:MGI:102503]
ENSMUSG00000015711	316.4499809	750.0341385	-1.245767173	1.04E-09	2.30E-08	Prune1	3	95253674	95282076	-	3618	protein_coding	prune exopolyphosphatase [Source:MGI Symbol;Acc:MGI:1925152]
ENSMUSG00000035711	1239.740498	520.860124	1.250585822	1.04E-09	2.30E-08	Dok3	13	55523231	55529296	-	2459	protein_coding	docking protein 3 [Source:MGI Symbol;Acc:MGI:1351490]
ENSMUSG00000047810	1163.698548	236.9640485	2.295605621	1.04E-09	2.30E-08	Ccdc88b	19	6844623	6858211	-	4959	protein_coding	coiled-coil domain containing 88B [Source:MGI Symbol;Acc:MGI:1925567]
ENSMUSG00000029177	723.0712691	307.4070629	1.234094797	1.05E-09	2.31E-08	Cenpa	5	30666777	30674830	+	5860	protein_coding	centromere protein A [Source:MGI Symbol;Acc:MGI:88375]
ENSMUSG00000059883	726.2085965	291.5356582	1.315991446	1.05E-09	2.31E-08	Irak4	15	94543643	94581815	+	5021	protein_coding	interleukin-1 receptor-associated kinase 4 [Source:MGI Symbol;Acc:MGI:2182474]
ENSMUSG00000027187	2162.73179	4355.610197	-1.009728	1.05E-09	2.31E-08	Cat	2	103453849	103485160	-	2613	protein_coding	catalase [Source:MGI Symbol;Acc:MGI:88271]
ENSMUSG00000048616	84.13214831	290.8691269	-1.785346987	1.07E-09	2.35E-08	Nog	11	89300638	89302332	-	1695	protein_coding	noggin [Source:MGI Symbol;Acc:MGI:104327]
ENSMUSG00000031266	433.8708568	158.9481009	1.448485878	1.08E-09	2.38E-08	Gla	X	134588149	134601125	-	3265	protein_coding	galactosidase, alpha [Source:MGI Symbol;Acc:MGI:1347344]
ENSMUSG00000020085	273.5187779	778.7252176	-1.507596071	1.09E-09	2.39E-08	Aifm2	10	61715263	61739260	+	4121	protein_coding	apoptosis-inducing factor, mitochondrion-associated 2 [Source:MGI Symbol;Acc:MGI:1918611]
ENSMUSG00000022353	2277.283298	1084.506691	1.070203781	1.09E-09	2.40E-08	Mtss1	15	58941244	59082026	-	4965	protein_coding	metastasis suppressor 1 [Source:MGI Symbol;Acc:MGI:2384818]
ENSMUSG00000015944	407.2084615	1324.254496	-1.700455286	1.12E-09	2.46E-08	Gatsl2	5	134099711	134144343	+	7560	protein_coding	GATS protein-like 2 [Source:MGI Symbol;Acc:MGI:1933384]
ENSMUSG00000096606	57.95109469	225.5572577	-1.953551599	1.14E-09	2.49E-08	Tpbgl	7	99624082	99627103	-	3022	protein_coding	trophoblast glycoprotein-like [Source:MGI Symbol;Acc:MGI:3646425]
ENSMUSG00000031381	910.0433042	408.1308241	1.156086975	1.14E-09	2.49E-08	Piga	X	164419787	164433916	+	6385	protein_coding	phosphatidylinositol glycan anchor biosynthesis, class A [Source:MGI Symbol;Acc:MGI:99461]
ENSMUSG00000004451	1423.606176	700.6620463	1.02240579	1.14E-09	2.49E-08	Ralb	1	119470305	119504794	-	4930	protein_coding	v-ral simian leukemia viral oncogene B [Source:MGI Symbol;Acc:MGI:1927244]
ENSMUSG00000027546	2072.720446	3862.211052	-0.897545409	1.15E-09	2.50E-08	Atp9a	2	168634438	168742409	-	5917	protein_coding	ATPase, class II, type 9A [Source:MGI Symbol;Acc:MGI:1330826]
ENSMUSG00000053964	358.260199	866.0516585	-1.270915473	1.15E-09	2.51E-08	Lgals4	7	28833854	28841708	+	2315	protein_coding	lectin, galactose binding, soluble 4 [Source:MGI Symbol;Acc:MGI:107536]
ENSMUSG00000025241	855.4299659	2334.568011	-1.447497885	1.20E-09	2.60E-08	Fyco1	9	123789500	123851899	-	8862	protein_coding	FYVE and coiled-coil domain containing 1 [Source:MGI Symbol;Acc:MGI:107277]
ENSMUSG00000000682	655.4799335	203.8571245	1.684415435	1.21E-09	2.63E-08	Cd52	4	134082448	134095082	-	1187	protein_coding	CD52 antigen [Source:MGI Symbol;Acc:MGI:1346088]
ENSMUSG00000052125	326.6416511	101.2734134	1.687682761	1.23E-09	2.66E-08	F730043M19Rik	12	33111711	33147597	-	4610	bidirectional_promoter_lncRNA	RIKEN cDNA F730043M19 gene [Source:MGI Symbol;Acc:MGI:2443237]
ENSMUSG00000026749	650.3430585	192.5759512	1.755178493	1.24E-09	2.68E-08	Nek6	2	38511643	38594606	+	10714	protein_coding	NIMA (never in mitosis gene a)-related expressed kinase 6 [Source:MGI Symbol;Acc:MGI:1891638]
ENSMUSG00000037161	57.95662224	7.946087438	2.876684083	1.24E-09	2.69E-08	Mgarp	3	51388412	51396738	-	2067	protein_coding	mitochondria localized glutamic acid rich protein [Source:MGI Symbol;Acc:MGI:1914999]
ENSMUSG00000027490	543.9529705	253.3892358	1.101121953	1.26E-09	2.73E-08	E2f1	2	154559407	154569892	-	3154	protein_coding	E2F transcription factor 1 [Source:MGI Symbol;Acc:MGI:101941]
ENSMUSG00000031246	1377.987533	680.8386161	1.016818254	1.27E-09	2.74E-08	Sh3bgrl	X	109095365	109197873	+	3298	protein_coding	SH3-binding domain glutamic acid-rich protein like [Source:MGI Symbol;Acc:MGI:1930849]
ENSMUSG00000036040	18.35541361	95.1355694	-2.350716201	1.30E-09	2.81E-08	Adamtsl2	2	27079379	27108981	+	7993	protein_coding	ADAMTS-like 2 [Source:MGI Symbol;Acc:MGI:1925044]
ENSMUSG00000020330	233.4928101	75.48171403	1.627088968	1.35E-09	2.91E-08	Hmmr	11	40701395	40733422	-	5431	protein_coding	hyaluronan mediated motility receptor (RHAMM) [Source:MGI Symbol;Acc:MGI:104667]
ENSMUSG00000067586	523.4369835	155.6959723	1.748119103	1.35E-09	2.91E-08	S1pr3	13	51408639	51422797	+	4463	protein_coding	sphingosine-1-phosphate receptor 3 [Source:MGI Symbol;Acc:MGI:1339365]
ENSMUSG00000017057	4369.143346	1485.808231	1.555890633	1.35E-09	2.92E-08	Il13ra1	X	36112110	36171259	+	3712	protein_coding	interleukin 13 receptor, alpha 1 [Source:MGI Symbol;Acc:MGI:105052]
ENSMUSG00000028982	89.47169973	253.6242989	-1.507707962	1.44E-09	3.10E-08	Slc25a33	4	149744036	149774277	-	1887	protein_coding	solute carrier family 25, member 33 [Source:MGI Symbol;Acc:MGI:1917806]
ENSMUSG00000069910	177.2514015	65.18582617	1.439790337	1.48E-09	3.18E-08	Spdl1	11	34809190	34833641	-	3460	protein_coding	spindle apparatus coiled-coil protein 1 [Source:MGI Symbol;Acc:MGI:1917635]
ENSMUSG00000040723	471.8650014	1362.003872	-1.530138822	1.49E-09	3.19E-08	Rcsd1	1	165646516	165709757	-	10131	protein_coding	RCSD domain containing 1 [Source:MGI Symbol;Acc:MGI:2676394]
ENSMUSG00000055053	2066.271255	5725.277017	-1.470065751	1.51E-09	3.24E-08	Nfic	10	81396186	81455635	-	6630	protein_coding	nuclear factor I/C [Source:MGI Symbol;Acc:MGI:109591]
ENSMUSG00000036880	2011.738717	3779.530834	-0.909813681	1.51E-09	3.24E-08	Acaa2	18	74779197	74806207	+	1515	protein_coding	acetyl-Coenzyme A acyltransferase 2 (mitochondrial 3-oxoacyl-Coenzyme A thiolase) [Source:MGI Symbol;Acc:MGI:1098623]
ENSMUSG00000032020	562.1886972	233.3253256	1.268785057	1.53E-09	3.27E-08	Ubash3b	9	41011098	41161697	-	7326	protein_coding	ubiquitin associated and SH3 domain containing, B [Source:MGI Symbol;Acc:MGI:1920078]
ENSMUSG00000015950	1362.686718	495.1979974	1.460982143	1.54E-09	3.29E-08	Ncf1	5	134220053	134229625	-	3663	protein_coding	neutrophil cytosolic factor 1 [Source:MGI Symbol;Acc:MGI:97283]
ENSMUSG00000079523	4259.507525	2115.812516	1.0095273	1.57E-09	3.35E-08	Tmsb10	6	72957347	72958748	-	1276	protein_coding	thymosin, beta 10 [Source:MGI Symbol;Acc:MGI:109146]
ENSMUSG00000073602	3217.691107	814.5359908	1.981738141	1.57E-09	3.36E-08	Serpinb3b	1	107153940	107278361	-	1688	protein_coding	serine (or cysteine) peptidase inhibitor, clade B (ovalbumin), member 3B [Source:MGI Symbol;Acc:MGI:2683293]
ENSMUSG00000097184	2.149034503	45.94421983	-4.323738371	1.58E-09	3.37E-08	4632428C04Rik	16	30008667	30021430	+	2430	lincRNA	RIKEN cDNA 4632428C04 gene [Source:MGI Symbol;Acc:MGI:1921600]
ENSMUSG00000024590	1747.720032	431.953326	2.01612491	1.58E-09	3.37E-08	Lmnb1	18	56707813	56753424	+	2962	protein_coding	lamin B1 [Source:MGI Symbol;Acc:MGI:96795]
ENSMUSG00000042404	746.4634509	1559.237102	-1.062588193	1.59E-09	3.39E-08	Dennd4b	3	90265185	90280669	+	6031	protein_coding	DENN/MADD domain containing 4B [Source:MGI Symbol;Acc:MGI:2446201]
ENSMUSG00000021886	94.16979351	25.79997736	1.865327349	1.64E-09	3.49E-08	Gpr65	12	98268635	98276644	+	2069	protein_coding	G-protein coupled receptor 65 [Source:MGI Symbol;Acc:MGI:108031]
ENSMUSG00000079451	1022.128529	41.65234574	4.615951684	1.66E-09	3.52E-08	Tmprss11g	5	86485876	86518600	-	5015	protein_coding	transmembrane protease, serine 11g [Source:MGI Symbol;Acc:MGI:2444058]
ENSMUSG00000024691	554.9909441	290.2544848	0.935903123	1.67E-09	3.55E-08	Fam111a	19	12545740	12589768	+	4125	protein_coding	family with sequence similarity 111, member A [Source:MGI Symbol;Acc:MGI:1915508]
ENSMUSG00000004099	2809.391349	1568.294103	0.840773417	1.68E-09	3.56E-08	Dnmt1	9	20907209	20959888	-	7377	protein_coding	DNA methyltransferase (cytosine-5) 1 [Source:MGI Symbol;Acc:MGI:94912]
ENSMUSG00000024795	186.1169581	67.88231112	1.456333942	1.69E-09	3.58E-08	Kif20b	19	34922361	34975745	+	6957	protein_coding	kinesin family member 20B [Source:MGI Symbol;Acc:MGI:2444576]
ENSMUSG00000025020	92.56375365	14.360783	2.687695323	1.72E-09	3.64E-08	Slit1	19	41600257	41743665	-	5921	protein_coding	slit homolog 1 (Drosophila) [Source:MGI Symbol;Acc:MGI:1315203]
ENSMUSG00000057802	8.535874949	73.53499867	-3.149333359	1.72E-09	3.65E-08	Gm10030	9	110989499	111008029	+	4355	processed_transcript	predicted gene 10030 [Source:MGI Symbol;Acc:MGI:3641798]
ENSMUSG00000047945	3749.033493	498.4041537	2.91103347	1.74E-09	3.67E-08	Marcksl1	4	129513581	129515985	+	1605	protein_coding	MARCKS-like 1 [Source:MGI Symbol;Acc:MGI:97143]
ENSMUSG00000025732	287.8847396	559.2844177	-0.960255775	1.76E-09	3.71E-08	Mcrip2	17	25863698	25868738	-	816	protein_coding	MAPK regulated corepressor interacting protein 2 [Source:MGI Symbol;Acc:MGI:1915491]
ENSMUSG00000090942	10.78205311	139.1901285	-3.679148136	1.77E-09	3.74E-08	F830016B08Rik	18	60293380	60303016	+	3297	protein_coding	RIKEN cDNA F830016B08 gene [Source:MGI Symbol;Acc:MGI:3588218]
ENSMUSG00000033278	193.3202586	507.9022619	-1.392372047	1.79E-09	3.76E-08	Ptprm	17	66666947	67354457	-	8828	protein_coding	protein tyrosine phosphatase, receptor type, M [Source:MGI Symbol;Acc:MGI:102694]
ENSMUSG00000069769	442.934539	996.8090631	-1.168989036	1.80E-09	3.79E-08	Msi2	11	88339382	88718513	-	10405	protein_coding	musashi RNA-binding protein 2 [Source:MGI Symbol;Acc:MGI:1923876]
ENSMUSG00000023092	578.0178465	24816.07772	-5.4236741	1.81E-09	3.81E-08	Fhl1	X	56731787	56793346	+	3714	protein_coding	four and a half LIM domains 1 [Source:MGI Symbol;Acc:MGI:1298387]
ENSMUSG00000004267	889.8189075	233.71548	1.928729724	1.85E-09	3.89E-08	Eno2	6	124760053	124769673	-	4705	protein_coding	enolase 2, gamma neuronal [Source:MGI Symbol;Acc:MGI:95394]
ENSMUSG00000024165	1182.990478	543.7007153	1.120895088	1.88E-09	3.94E-08	Hn1l	17	24942156	24960636	-	2933	protein_coding	hematological and neurological expressed 1-like [Source:MGI Symbol;Acc:MGI:1196260]
ENSMUSG00000054693	2112.250727	1260.143021	0.745084849	1.88E-09	3.94E-08	Adam10	9	70678997	70780229	+	4913	protein_coding	a disintegrin and metallopeptidase domain 10 [Source:MGI Symbol;Acc:MGI:109548]
ENSMUSG00000028194	557.3391664	123.774486	2.170724351	1.89E-09	3.95E-08	Ddah1	3	145758675	145894277	+	3983	protein_coding	dimethylarginine dimethylaminohydrolase 1 [Source:MGI Symbol;Acc:MGI:1916469]
ENSMUSG00000046245	235.2656807	20.48451332	3.522995017	1.91E-09	4.01E-08	Pilra	5	137821952	137836281	-	3090	protein_coding	paired immunoglobin-like type 2 receptor alpha [Source:MGI Symbol;Acc:MGI:2450529]
ENSMUSG00000052459	3342.633067	1879.563101	0.830674425	1.94E-09	4.06E-08	Atp6v1a	16	44085402	44139705	-	6044	protein_coding	ATPase, H+ transporting, lysosomal V1 subunit A [Source:MGI Symbol;Acc:MGI:1201780]
ENSMUSG00000091549	124.8171497	35.34698162	1.821257756	1.95E-09	4.06E-08	Gm6548	17	78850792	78851956	-	1165	processed_pseudogene	predicted gene 6548 [Source:MGI Symbol;Acc:MGI:3644071]
ENSMUSG00000085438	1836.46324	3470.363782	-0.917749331	1.96E-09	4.09E-08	1700020I14Rik	2	119594297	119607502	+	8306	lincRNA	RIKEN cDNA 1700020I14 gene [Source:MGI Symbol;Acc:MGI:1913852]
ENSMUSG00000027656	147.2684487	458.3680816	-1.634457325	1.99E-09	4.15E-08	Wisp2	2	163820861	163833146	+	1924	protein_coding	WNT1 inducible signaling pathway protein 2 [Source:MGI Symbol;Acc:MGI:1328326]
ENSMUSG00000047656	112.1179458	264.5524917	-1.238536729	2.03E-09	4.23E-08	Trpt1	19	6996131	6999044	+	1142	protein_coding	tRNA phosphotransferase 1 [Source:MGI Symbol;Acc:MGI:1333115]
ENSMUSG00000001403	606.308526	198.9082454	1.607019294	2.04E-09	4.25E-08	Ube2c	2	164769898	164778822	+	2600	protein_coding	ubiquitin-conjugating enzyme E2C [Source:MGI Symbol;Acc:MGI:1915862]
ENSMUSG00000008226	210.2228127	436.3559845	-1.050965405	2.07E-09	4.30E-08	Scrn3	2	73312601	73337818	+	4815	protein_coding	secernin 3 [Source:MGI Symbol;Acc:MGI:1921866]
ENSMUSG00000048138	5.004639425	67.77020227	-3.70868929	2.10E-09	4.36E-08	Dmrt2	19	25672420	25679010	+	2347	protein_coding	doublesex and mab-3 related transcription factor 2 [Source:MGI Symbol;Acc:MGI:1330307]
ENSMUSG00000023277	757.4433506	1783.091411	-1.235382531	2.11E-09	4.37E-08	Twf2	9	106203108	106215389	+	2319	protein_coding	twinfilin actin binding protein 2 [Source:MGI Symbol;Acc:MGI:1346078]
ENSMUSG00000048779	655.3883826	240.0102382	1.450040683	2.12E-09	4.40E-08	P2ry6	7	100937630	100974649	-	2887	protein_coding	pyrimidinergic receptor P2Y, G-protein coupled, 6 [Source:MGI Symbol;Acc:MGI:2673874]
ENSMUSG00000006958	55.29293591	258.8876529	-2.2172407	2.16E-09	4.48E-08	Chrd	16	20733127	20742384	+	5838	protein_coding	chordin [Source:MGI Symbol;Acc:MGI:1313268]
ENSMUSG00000058715	1105.718683	229.4100288	2.269168644	2.29E-09	4.73E-08	Fcer1g	1	171229572	171234365	-	874	protein_coding	Fc receptor, IgE, high affinity I, gamma polypeptide [Source:MGI Symbol;Acc:MGI:95496]
ENSMUSG00000015095	885.0862147	1520.175693	-0.780378913	2.29E-09	4.73E-08	Fbxw5	2	25500750	25505471	+	3052	protein_coding	F-box and WD-40 domain protein 5 [Source:MGI Symbol;Acc:MGI:1354731]
ENSMUSG00000045312	698.608858	256.613483	1.445429342	2.37E-09	4.89E-08	Lhfpl2	13	94057796	94195409	+	8415	protein_coding	lipoma HMGIC fusion partner-like 2 [Source:MGI Symbol;Acc:MGI:2145236]
ENSMUSG00000004383	211.9331585	485.2591191	-1.194918949	2.38E-09	4.91E-08	Large1	8	72814599	73353540	-	7976	protein_coding	LARGE xylosyl- and glucuronyltransferase 1 [Source:MGI Symbol;Acc:MGI:1342270]
ENSMUSG00000029175	1380.883455	673.7421848	1.034859287	2.38E-09	4.91E-08	Slc35f6	5	30647933	30659729	+	8495	protein_coding	solute carrier family 35, member F6 [Source:MGI Symbol;Acc:MGI:1922169]
ENSMUSG00000022940	251.2053724	688.1439463	-1.450595339	2.41E-09	4.97E-08	Pigp	16	94358763	94371015	-	1888	protein_coding	phosphatidylinositol glycan anchor biosynthesis, class P [Source:MGI Symbol;Acc:MGI:1860433]
ENSMUSG00000030409	1369.653251	5126.623328	-1.90376131	2.42E-09	4.98E-08	Dmpk	7	19083849	19093821	+	4330	protein_coding	dystrophia myotonica-protein kinase [Source:MGI Symbol;Acc:MGI:94906]
ENSMUSG00000048794	10.12080321	65.53625026	-2.677192616	2.44E-09	5.01E-08	Cfap100	6	90403479	90428797	-	4122	protein_coding	cilia and flagella associated protein 100 [Source:MGI Symbol;Acc:MGI:2141635]
ENSMUSG00000021748	1820.488808	2956.809692	-0.699826719	2.53E-09	5.20E-08	Pdhb	14	8165996	8173025	-	3861	protein_coding	pyruvate dehydrogenase (lipoamide) beta [Source:MGI Symbol;Acc:MGI:1915513]
ENSMUSG00000027326	150.8898559	48.58765961	1.63348714	2.55E-09	5.23E-08	Knl1	2	119047119	119105501	+	8542	protein_coding	kinetochore scaffold 1 [Source:MGI Symbol;Acc:MGI:1923714]
ENSMUSG00000026341	6287.512704	3513.230871	0.839576821	2.59E-09	5.31E-08	Actr3	1	125392905	125435727	-	4631	protein_coding	ARP3 actin-related protein 3 [Source:MGI Symbol;Acc:MGI:1921367]
ENSMUSG00000020836	62.68668704	2904.693171	-5.530822993	2.67E-09	5.47E-08	Coro6	11	77462411	77470484	+	3011	protein_coding	coronin 6 [Source:MGI Symbol;Acc:MGI:2183448]
ENSMUSG00000027423	4307.397049	2158.702002	0.996573061	2.70E-09	5.52E-08	Snx5	2	144250123	144270906	-	4177	protein_coding	sorting nexin 5 [Source:MGI Symbol;Acc:MGI:1916428]
ENSMUSG00000039759	523.089619	1075.82169	-1.039053859	2.73E-09	5.58E-08	Thap3	4	151982639	151988997	-	1334	protein_coding	THAP domain containing, apoptosis associated protein 3 [Source:MGI Symbol;Acc:MGI:1917126]
ENSMUSG00000020190	4809.246224	11430.91623	-1.248864209	2.74E-09	5.60E-08	Mknk2	10	80665327	80678112	-	3892	protein_coding	MAP kinase-interacting serine/threonine kinase 2 [Source:MGI Symbol;Acc:MGI:894279]
ENSMUSG00000034040	82.54729435	350.754344	-2.082614091	2.76E-09	5.63E-08	Wbscr17	5	130872082	131308497	-	9408	protein_coding	Williams-Beuren syndrome chromosome region 17 homolog (human) [Source:MGI Symbol;Acc:MGI:2137594]
ENSMUSG00000070372	2041.865173	998.9760551	1.031064989	2.76E-09	5.63E-08	Capza1	3	104822779	104864505	-	3781	protein_coding	capping protein (actin filament) muscle Z-line, alpha 1 [Source:MGI Symbol;Acc:MGI:106227]
ENSMUSG00000042845	71.68217571	4.160178091	4.090877715	2.77E-09	5.63E-08	Wfdc12	2	164189231	164190608	-	775	protein_coding	WAP four-disulfide core domain 12 [Source:MGI Symbol;Acc:MGI:2183434]
ENSMUSG00000022450	1050.500298	1750.851915	-0.736687536	2.77E-09	5.63E-08	Ndufa6	15	82350139	82354291	-	560	protein_coding	NADH dehydrogenase (ubiquinone) 1 alpha subcomplex, 6 (B14) [Source:MGI Symbol;Acc:MGI:1914380]
ENSMUSG00000019278	125.2952743	675.5326807	-2.426208383	2.79E-09	5.66E-08	Dpep1	8	123186242	123201812	+	2486	protein_coding	dipeptidase 1 (renal) [Source:MGI Symbol;Acc:MGI:94917]
ENSMUSG00000022033	250.3342003	90.77508347	1.460657199	2.80E-09	5.68E-08	Pbk	14	65805837	65817822	+	1791	protein_coding	PDZ binding kinase [Source:MGI Symbol;Acc:MGI:1289156]
ENSMUSG00000049775	18653.79938	12031.69703	0.632606495	2.82E-09	5.72E-08	Tmsb4x	X	167207093	167209315	-	1371	protein_coding	thymosin, beta 4, X chromosome [Source:MGI Symbol;Acc:MGI:99510]
ENSMUSG00000031799	7484.407647	3255.553422	1.200843269	2.82E-09	5.72E-08	Tpm4	8	72134975	72153142	+	2203	protein_coding	tropomyosin 4 [Source:MGI Symbol;Acc:MGI:2449202]
ENSMUSG00000030268	381.7492507	73.43388	2.379123803	2.83E-09	5.73E-08	Bcat1	6	144993835	145076184	-	9322	protein_coding	branched chain aminotransferase 1, cytosolic [Source:MGI Symbol;Acc:MGI:104861]
ENSMUSG00000112739	0.759935814	72.74234812	-6.743879917	2.86E-09	5.78E-08	AC155941.6	10	53498443	53518989	-	5486	lincRNA
ENSMUSG00000012443	433.2389681	142.7551046	1.600468642	2.87E-09	5.80E-08	Kif11	19	37376403	37421859	+	4819	protein_coding	kinesin family member 11 [Source:MGI Symbol;Acc:MGI:1098231]
ENSMUSG00000070577	0	37.76440461	-7.668855222	2.88E-09	5.82E-08	Gm572	4	148643317	148671572	+	1385	protein_coding	predicted gene 572 [Source:MGI Symbol;Acc:MGI:2685418]
ENSMUSG00000035000	246.369492	991.2612946	-2.005480942	2.89E-09	5.83E-08	Dpp4	2	62330073	62412231	-	6319	protein_coding	dipeptidylpeptidase 4 [Source:MGI Symbol;Acc:MGI:94919]
ENSMUSG00000028476	155.6867099	394.3463102	-1.337933329	2.90E-09	5.83E-08	Reck	4	43875530	43944806	+	4779	protein_coding	reversion-inducing-cysteine-rich protein with kazal motifs [Source:MGI Symbol;Acc:MGI:1855698]
ENSMUSG00000037572	211.0780345	82.55917421	1.353577648	2.91E-09	5.86E-08	Wdhd1	14	47240944	47276857	-	7192	protein_coding	WD repeat and HMG-box DNA binding protein 1 [Source:MGI Symbol;Acc:MGI:2443514]
ENSMUSG00000025001	351.7839861	129.397049	1.440395118	3.00E-09	6.03E-08	Hells	19	38930915	38971051	+	7205	protein_coding	helicase, lymphoid specific [Source:MGI Symbol;Acc:MGI:106209]
ENSMUSG00000035095	1303.909678	750.869918	0.795730598	3.02E-09	6.07E-08	Fam167a	14	63436394	63465498	+	4274	protein_coding	family with sequence similarity 167, member A [Source:MGI Symbol;Acc:MGI:3606565]
ENSMUSG00000026554	2057.135562	4042.03577	-0.974087528	3.06E-09	6.15E-08	Dcaf8	1	172148084	172197005	+	12996	protein_coding	DDB1 and CUL4 associated factor 8 [Source:MGI Symbol;Acc:MGI:91860]
ENSMUSG00000004032	425.0626653	820.9229065	-0.948301033	3.09E-09	6.19E-08	Gstm5	3	107895821	107898686	+	1278	protein_coding	glutathione S-transferase, mu 5 [Source:MGI Symbol;Acc:MGI:1309466]
ENSMUSG00000078780	111.3690089	7.665842431	3.868305845	3.20E-09	6.41E-08	Gm5150	3	15946870	16006437	-	1213	protein_coding	predicted gene 5150 [Source:MGI Symbol;Acc:MGI:3779469]
ENSMUSG00000023019	1115.726934	2997.800548	-1.42530394	3.26E-09	6.52E-08	Gpd1	15	99717515	99725005	+	2961	protein_coding	glycerol-3-phosphate dehydrogenase 1 (soluble) [Source:MGI Symbol;Acc:MGI:95679]
ENSMUSG00000097825	0	37.69579277	-7.666560461	3.26E-09	6.53E-08	9630001P10Rik	5	45638699	45645469	+	4765	antisense_RNA	RIKEN cDNA 9630001P10 gene [Source:MGI Symbol;Acc:MGI:2441755]
ENSMUSG00000020953	2042.084682	532.165979	1.939720745	3.34E-09	6.67E-08	Coch	12	51593341	51605771	+	2998	protein_coding	cochlin [Source:MGI Symbol;Acc:MGI:1278313]
ENSMUSG00000056671	142.1384896	47.6676306	1.579402789	3.36E-09	6.71E-08	Prelid2	18	41875696	41951194	-	724	protein_coding	PRELI domain containing 2 [Source:MGI Symbol;Acc:MGI:1924869]
ENSMUSG00000032400	206.8184808	74.29944895	1.473294572	3.44E-09	6.87E-08	Zwilch	9	64137144	64173104	-	4283	protein_coding	zwilch kinetochore protein [Source:MGI Symbol;Acc:MGI:1915264]
ENSMUSG00000002409	402.589912	1362.237307	-1.756674561	3.46E-09	6.89E-08	Dyrk1b	7	28179469	28187294	+	2695	protein_coding	dual-specificity tyrosine-(Y)-phosphorylation regulated kinase 1b [Source:MGI Symbol;Acc:MGI:1330302]
ENSMUSG00000073982	2982.312158	1130.419172	1.39934174	3.46E-09	6.89E-08	Rhog	7	102239123	102256054	-	1420	protein_coding	ras homolog family member G [Source:MGI Symbol;Acc:MGI:1928370]
ENSMUSG00000031527	642.6230855	352.7376823	0.865677221	3.70E-09	7.34E-08	Eri1	8	35465253	35496196	-	8868	protein_coding	exoribonuclease 1 [Source:MGI Symbol;Acc:MGI:1914526]
ENSMUSG00000034906	367.0023225	135.8109076	1.433480641	3.70E-09	7.34E-08	Ncaph	2	127103809	127133954	-	4307	protein_coding	non-SMC condensin I complex, subunit H [Source:MGI Symbol;Acc:MGI:2444777]
ENSMUSG00000044405	155.9367313	360.4604923	-1.205968469	3.72E-09	7.38E-08	Adig	2	158502612	158508198	+	810	protein_coding	adipogenin [Source:MGI Symbol;Acc:MGI:2675492]
ENSMUSG00000028581	3545.370438	1445.4125	1.294608468	3.74E-09	7.42E-08	Laptm5	4	130913125	130936141	+	3788	protein_coding	lysosomal-associated protein transmembrane 5 [Source:MGI Symbol;Acc:MGI:108046]
ENSMUSG00000022180	876.7997795	196.2822695	2.159966364	3.77E-09	7.46E-08	Slc7a8	14	54722216	54781886	-	4033	protein_coding	solute carrier family 7 (cationic amino acid transporter, y+ system), member 8 [Source:MGI Symbol;Acc:MGI:1355323]
ENSMUSG00000039055	76.40788369	20.00579765	1.934802668	3.77E-09	7.46E-08	Eme1	11	94644996	94653964	-	2762	protein_coding	essential meiotic structure-specific endonuclease 1 [Source:MGI Symbol;Acc:MGI:3576783]
ENSMUSG00000027995	994.5684983	131.3815619	2.920415089	3.88E-09	7.67E-08	Tlr2	3	83836272	83841767	-	3014	protein_coding	toll-like receptor 2 [Source:MGI Symbol;Acc:MGI:1346060]
ENSMUSG00000033991	1187.44385	561.2582265	1.080645112	3.92E-09	7.74E-08	Ttc37	13	76098734	76190316	+	11802	protein_coding	tetratricopeptide repeat domain 37 [Source:MGI Symbol;Acc:MGI:2679923]
ENSMUSG00000021707	251.1022553	115.5827185	1.117985633	3.92E-09	7.74E-08	Dhfr	13	92354726	92389053	+	5347	protein_coding	dihydrofolate reductase [Source:MGI Symbol;Acc:MGI:94890]
ENSMUSG00000023960	104.4612369	281.044088	-1.422512712	4.06E-09	8.00E-08	Enpp5	17	44078813	44086567	+	4858	protein_coding	ectonucleotide pyrophosphatase/phosphodiesterase 5 [Source:MGI Symbol;Acc:MGI:1933830]
ENSMUSG00000086914	18.16917118	78.95456352	-2.136445354	4.10E-09	8.08E-08	Gm16124	9	53667246	53681265	+	516	antisense_RNA	predicted gene 16124 [Source:MGI Symbol;Acc:MGI:3802001]
ENSMUSG00000032643	578.5754758	1631.967957	-1.49627345	4.25E-09	8.36E-08	Fhl3	4	124700701	124708611	+	1683	protein_coding	four and a half LIM domains 3 [Source:MGI Symbol;Acc:MGI:1341092]
ENSMUSG00000005338	440.1848566	1253.8611	-1.509512069	4.31E-09	8.48E-08	Cadm3	1	173333258	173367695	-	7248	protein_coding	cell adhesion molecule 3 [Source:MGI Symbol;Acc:MGI:2137858]
ENSMUSG00000061723	340.4990429	56806.77126	-7.381834212	4.32E-09	8.49E-08	Tnnt3	7	142498836	142516009	+	1583	protein_coding	troponin T3, skeletal, fast [Source:MGI Symbol;Acc:MGI:109550]
ENSMUSG00000027323	258.5481685	104.8335649	1.302041732	4.39E-09	8.62E-08	Rad51	2	119112793	119147445	+	6649	protein_coding	RAD51 recombinase [Source:MGI Symbol;Acc:MGI:97890]
ENSMUSG00000033032	300.2714571	659.0927451	-1.134104005	4.39E-09	8.62E-08	Afap1l1	18	61730261	61786702	-	3680	protein_coding	actin filament associated protein 1-like 1 [Source:MGI Symbol;Acc:MGI:2147199]
ENSMUSG00000063856	8929.693087	5782.437472	0.626935808	4.40E-09	8.63E-08	Gpx1	9	108338903	108340343	+	1441	protein_coding	glutathione peroxidase 1 [Source:MGI Symbol;Acc:MGI:104887]
ENSMUSG00000026104	1471.479027	471.4929654	1.641652912	4.59E-09	8.98E-08	Stat1	1	52119440	52161865	+	7105	protein_coding	signal transducer and activator of transcription 1 [Source:MGI Symbol;Acc:MGI:103063]
ENSMUSG00000032436	455.4214521	191.5369773	1.249982283	4.64E-09	9.08E-08	Cmtm7	9	114756836	114781856	-	3455	protein_coding	CKLF-like MARVEL transmembrane domain containing 7 [Source:MGI Symbol;Acc:MGI:2447166]
ENSMUSG00000067279	43.84978152	3342.200025	-6.248059509	4.76E-09	9.30E-08	Ppp1r3c	19	36731737	36736653	-	2719	protein_coding	protein phosphatase 1, regulatory (inhibitor) subunit 3C [Source:MGI Symbol;Acc:MGI:1858229]
ENSMUSG00000026950	263.3449536	22890.99064	-6.44106049	4.79E-09	9.35E-08	Neb	2	52136647	52378474	-	26582	protein_coding	nebulin [Source:MGI Symbol;Acc:MGI:97292]
ENSMUSG00000030427	319.7803939	42.66797671	2.906762342	4.93E-09	9.62E-08	Lilra6	7	3908280	3915503	-	3050	protein_coding	leukocyte immunoglobulin-like receptor, subfamily A (with TM domain), member 6 [Source:MGI Symbol;Acc:MGI:1195969]
ENSMUSG00000048218	49.18283034	206.5875312	-2.06316518	4.98E-09	9.71E-08	Amigo2	15	97244074	97247287	-	2871	protein_coding	adhesion molecule with Ig like domain 2 [Source:MGI Symbol;Acc:MGI:2145995]
ENSMUSG00000041423	102.7179215	304.4022993	-1.561450918	4.99E-09	9.72E-08	Paqr6	3	88364584	88368541	+	2429	protein_coding	progestin and adipoQ receptor family member VI [Source:MGI Symbol;Acc:MGI:1916207]
ENSMUSG00000038740	247.1501117	510.9849079	-1.047583263	5.05E-09	9.82E-08	Mvb12b	2	33729953	33887946	-	8741	protein_coding	multivesicular body subunit 12B [Source:MGI Symbol;Acc:MGI:1919793]
ENSMUSG00000024079	1087.019084	347.310068	1.646400498	5.11E-09	9.93E-08	Eif2ak2	17	78852564	78882573	-	5113	protein_coding	eukaryotic translation initiation factor 2-alpha kinase 2 [Source:MGI Symbol;Acc:MGI:1353449]
ENSMUSG00000048480	91.73885904	0.98040097	6.545093868	5.21E-09	1.01E-07	Cxcr1	1	74191785	74194631	-	1491	protein_coding	chemokine (C-X-C motif) receptor 1 [Source:MGI Symbol;Acc:MGI:2448715]
ENSMUSG00000011257	1355.024371	2893.095923	-1.094758811	5.22E-09	1.01E-07	Pabpc4	4	123262351	123298925	+	4027	protein_coding	poly(A) binding protein, cytoplasmic 4 [Source:MGI Symbol;Acc:MGI:2385206]
ENSMUSG00000020620	30.73083491	256.7727904	-3.04624905	5.26E-09	1.02E-07	Abca8b	11	109932190	109995845	-	7423	protein_coding	ATP-binding cassette, sub-family A (ABC1), member 8b [Source:MGI Symbol;Acc:MGI:1351668]
ENSMUSG00000024862	563.8109626	1131.25511	-1.005577893	5.31E-09	1.03E-07	Klc2	19	5107746	5118560	-	4134	protein_coding	kinesin light chain 2 [Source:MGI Symbol;Acc:MGI:107953]
ENSMUSG00000020591	0.967382318	53.51576858	-5.746417794	5.40E-09	1.05E-07	Ntsr2	12	16653382	16660227	+	3120	protein_coding	neurotensin receptor 2 [Source:MGI Symbol;Acc:MGI:108018]
ENSMUSG00000028859	4218.926147	157.8979922	4.739914486	5.41E-09	1.05E-07	Csf3r	4	126024550	126044440	+	3609	protein_coding	colony stimulating factor 3 receptor (granulocyte) [Source:MGI Symbol;Acc:MGI:1339755]
ENSMUSG00000004105	859.5028929	2148.946915	-1.321607153	5.44E-09	1.05E-07	Angptl2	2	33216069	33247717	+	6286	protein_coding	angiopoietin-like 2 [Source:MGI Symbol;Acc:MGI:1347002]
ENSMUSG00000025103	1395.395505	2352.098135	-0.753671801	5.49E-09	1.06E-07	Btbd1	7	81792074	81829431	-	3471	protein_coding	BTB (POZ) domain containing 1 [Source:MGI Symbol;Acc:MGI:1933765]
ENSMUSG00000002699	604.3840483	92.08115078	2.714962993	5.60E-09	1.08E-07	Lcp2	11	34046920	34092295	+	4459	protein_coding	lymphocyte cytosolic protein 2 [Source:MGI Symbol;Acc:MGI:1321402]
ENSMUSG00000034663	986.4819737	440.2007366	1.164179471	5.61E-09	1.08E-07	Bmp2k	5	96997689	97091867	+	8480	protein_coding	BMP2 inducible kinase [Source:MGI Symbol;Acc:MGI:2155456]
ENSMUSG00000018169	152.4190501	432.1479648	-1.500772615	5.62E-09	1.08E-07	Mfng	15	78755882	78773475	-	2839	protein_coding	MFNG O-fucosylpeptide 3-beta-N-acetylglucosaminyltransferase [Source:MGI Symbol;Acc:MGI:1095404]
ENSMUSG00000097779	117.2728152	9.488199551	3.625647698	5.63E-09	1.08E-07	4833407H14Rik	19	53460631	53462723	+	1485	lincRNA	RIKEN cDNA 4833407H14 gene [Source:MGI Symbol;Acc:MGI:1921149]
ENSMUSG00000050953	8757.882973	3373.583787	1.376211932	5.66E-09	1.09E-07	Gja1	10	56377330	56402513	+	10257	protein_coding	gap junction protein, alpha 1 [Source:MGI Symbol;Acc:MGI:95713]
ENSMUSG00000038252	935.3793047	481.1571839	0.958665768	5.80E-09	1.11E-07	Ncapd2	6	125168007	125191701	-	6267	protein_coding	non-SMC condensin I complex, subunit D2 [Source:MGI Symbol;Acc:MGI:1915548]
ENSMUSG00000033022	156.4535017	1149.268885	-2.873651743	5.80E-09	1.11E-07	Cdo1	18	46713205	46728342	-	1530	protein_coding	cysteine dioxygenase 1, cytosolic [Source:MGI Symbol;Acc:MGI:105925]
ENSMUSG00000005510	1291.725316	2284.808204	-0.823449984	5.81E-09	1.11E-07	Ndufs3	2	90894634	90904827	-	2178	protein_coding	NADH dehydrogenase (ubiquinone) Fe-S protein 3 [Source:MGI Symbol;Acc:MGI:1915599]
ENSMUSG00000003380	3656.699748	6193.522513	-0.760237601	5.85E-09	1.12E-07	Rabac1	7	24969752	24972754	-	1523	protein_coding	Rab acceptor 1 (prenylated) [Source:MGI Symbol;Acc:MGI:1201692]
ENSMUSG00000025465	1312.44514	2314.616597	-0.81888488	5.85E-09	1.12E-07	Echs1	7	140105710	140116476	-	8286	protein_coding	enoyl Coenzyme A hydratase, short chain, 1, mitochondrial [Source:MGI Symbol;Acc:MGI:2136460]
ENSMUSG00000032359	3364.290551	1859.039274	0.856031856	5.86E-09	1.12E-07	Ctsh	9	90054152	90076089	+	4499	protein_coding	cathepsin H [Source:MGI Symbol;Acc:MGI:107285]
ENSMUSG00000081194	0.633956443	55.84618659	-6.388132222	5.91E-09	1.13E-07	Gm8424	X	150924620	150926159	-	988	processed_pseudogene	predicted gene 8424 [Source:MGI Symbol;Acc:MGI:3646584]
ENSMUSG00000042302	155.4287361	384.6317367	-1.303766003	5.95E-09	1.13E-07	Ehbp1	11	22005828	22342292	-	5825	protein_coding	EH domain binding protein 1 [Source:MGI Symbol;Acc:MGI:2667252]
ENSMUSG00000009863	1315.016708	2737.235681	-1.058328385	5.97E-09	1.14E-07	Sdhb	4	140961203	140979193	+	2239	protein_coding	succinate dehydrogenase complex, subunit B, iron sulfur (Ip) [Source:MGI Symbol;Acc:MGI:1914930]
ENSMUSG00000078453	925.2300464	489.5112029	0.917483922	5.97E-09	1.14E-07	Abracl	10	18011260	18023288	-	1056	protein_coding	ABRA C-terminal like [Source:MGI Symbol;Acc:MGI:1920362]
ENSMUSG00000041548	1340.531636	5559.225212	-2.051565777	6.10E-09	1.16E-07	Hspb8	5	116408491	116422864	-	1950	protein_coding	heat shock protein 8 [Source:MGI Symbol;Acc:MGI:2135756]
ENSMUSG00000032712	1126.995802	438.048559	1.363028294	6.12E-09	1.16E-07	2810474O19Rik	6	149309414	149335663	+	9629	protein_coding	RIKEN cDNA 2810474O19 gene [Source:MGI Symbol;Acc:MGI:1914496]
ENSMUSG00000021091	4976.662527	981.8498646	2.341607211	6.13E-09	1.16E-07	Serpina3n	12	104406729	104414329	+	2064	protein_coding	serine (or cysteine) peptidase inhibitor, clade A, member 3N [Source:MGI Symbol;Acc:MGI:105045]
ENSMUSG00000029120	766.3464838	394.032201	0.958771408	6.20E-09	1.18E-07	Ppp2r2c	5	36868513	36955078	+	4450	protein_coding	protein phosphatase 2, regulatory subunit B, gamma [Source:MGI Symbol;Acc:MGI:2442660]
ENSMUSG00000002835	399.2061336	181.0573757	1.13856806	6.31E-09	1.20E-07	Chaf1a	17	56040416	56068026	+	3308	protein_coding	chromatin assembly factor 1, subunit A (p150) [Source:MGI Symbol;Acc:MGI:1351331]
ENSMUSG00000020216	47.08738415	3730.723273	-6.304263385	6.36E-09	1.20E-07	Jsrp1	10	80808496	80813498	-	1333	protein_coding	junctional sarcoplasmic reticulum protein 1 [Source:MGI Symbol;Acc:MGI:1916700]
ENSMUSG00000024087	1711.159683	680.4572195	1.329780182	6.36E-09	1.20E-07	Cyp1b1	17	79706953	79715041	-	5128	protein_coding	cytochrome P450, family 1, subfamily b, polypeptide 1 [Source:MGI Symbol;Acc:MGI:88590]
ENSMUSG00000001131	4065.468474	220.7481045	4.20304523	6.39E-09	1.21E-07	Timp1	X	20870166	20874735	+	888	protein_coding	tissue inhibitor of metalloproteinase 1 [Source:MGI Symbol;Acc:MGI:98752]
ENSMUSG00000068735	1111.807098	483.6382581	1.199924443	6.53E-09	1.23E-07	Trp53i11	2	93187548	93201759	+	3690	protein_coding	transformation related protein 53 inducible protein 11 [Source:MGI Symbol;Acc:MGI:2670995]
ENSMUSG00000079243	67.39761926	3390.059431	-5.649760533	6.54E-09	1.23E-07	Xirp1	9	120013755	120023598	-	5839	protein_coding	xin actin-binding repeat containing 1 [Source:MGI Symbol;Acc:MGI:1333878]
ENSMUSG00000027111	6608.991138	2517.527321	1.392291741	6.61E-09	1.25E-07	Itga6	2	71745616	71858416	+	9025	protein_coding	integrin alpha 6 [Source:MGI Symbol;Acc:MGI:96605]
ENSMUSG00000052415	248.3330036	102.4421318	1.2763735	6.67E-09	1.26E-07	Tchh	3	93442330	93449077	+	5823	protein_coding	trichohyalin [Source:MGI Symbol;Acc:MGI:2177944]
ENSMUSG00000026395	1958.306212	546.4763824	1.841326908	7.24E-09	1.36E-07	Ptprc	1	138062861	138175708	-	18313	protein_coding	protein tyrosine phosphatase, receptor type, C [Source:MGI Symbol;Acc:MGI:97810]
ENSMUSG00000039187	75.46170544	16.93229366	2.149031268	7.25E-09	1.36E-07	Fanci	7	79391929	79450264	+	5774	protein_coding	Fanconi anemia, complementation group I [Source:MGI Symbol;Acc:MGI:2384790]
ENSMUSG00000052751	201.783032	439.9470866	-1.125173302	7.32E-09	1.38E-07	Repin1	6	48593883	48599082	+	3975	protein_coding	replication initiator 1 [Source:MGI Symbol;Acc:MGI:1889817]
ENSMUSG00000040345	878.5780308	322.269515	1.446626362	7.35E-09	1.38E-07	Arhgap9	10	127321964	127329943	+	3787	protein_coding	Rho GTPase activating protein 9 [Source:MGI Symbol;Acc:MGI:2143764]
ENSMUSG00000051236	553.597929	1192.38473	-1.105534696	7.35E-09	1.38E-07	Msrb3	10	120781096	120899101	-	4048	protein_coding	methionine sulfoxide reductase B3 [Source:MGI Symbol;Acc:MGI:2443538]
ENSMUSG00000000126	46.22252442	217.9844497	-2.228720917	7.55E-09	1.42E-07	Wnt9a	11	59306928	59333552	+	3329	protein_coding	wingless-type MMTV integration site family, member 9A [Source:MGI Symbol;Acc:MGI:2446084]
ENSMUSG00000019899	185.8944531	762.111354	-2.032673622	7.59E-09	1.42E-07	Lama2	10	26980036	27619758	-	16338	protein_coding	laminin, alpha 2 [Source:MGI Symbol;Acc:MGI:99912]
ENSMUSG00000071540	6.214393347	2233.650262	-8.4719931	7.68E-09	1.44E-07	3425401B19Rik	14	32659119	32685272	-	5547	protein_coding	RIKEN cDNA 3425401B19 gene [Source:MGI Symbol;Acc:MGI:3588196]
ENSMUSG00000001525	11738.65807	5757.029209	1.027774577	7.75E-09	1.45E-07	Tubb5	17	35833921	35838306	-	3327	protein_coding	tubulin, beta 5 class I [Source:MGI Symbol;Acc:MGI:107812]
ENSMUSG00000037098	786.6274464	1556.730453	-0.984312823	7.78E-09	1.45E-07	Rab11fip3	17	25989036	26069409	-	6789	protein_coding	RAB11 family interacting protein 3 (class II) [Source:MGI Symbol;Acc:MGI:2444431]
ENSMUSG00000035678	110.6541472	17.04501856	2.697582323	8.01E-09	1.50E-07	Tnfsf9	17	57105385	57107757	+	1230	protein_coding	tumor necrosis factor (ligand) superfamily, member 9 [Source:MGI Symbol;Acc:MGI:1101058]
ENSMUSG00000068079	17.64965148	134.7100056	-2.909216121	8.03E-09	1.50E-07	Tcf15	2	152143561	152149097	+	980	protein_coding	transcription factor 15 [Source:MGI Symbol;Acc:MGI:104664]
ENSMUSG00000000708	550.3072075	1137.953493	-1.046936629	8.04E-09	1.50E-07	Kat2b	17	53566861	53672720	+	4867	protein_coding	K(lysine) acetyltransferase 2B [Source:MGI Symbol;Acc:MGI:1343094]
ENSMUSG00000044548	25.66512414	96.86599893	-1.906574253	8.33E-09	1.55E-07	Dact1	12	71309884	71320107	+	3761	protein_coding	dishevelled-binding antagonist of beta-catenin 1 [Source:MGI Symbol;Acc:MGI:1891740]
ENSMUSG00000031755	144.4348561	326.3009302	-1.171635087	8.45E-09	1.57E-07	Bbs2	8	94067954	94098928	-	3311	protein_coding	Bardet-Biedl syndrome 2 (human) [Source:MGI Symbol;Acc:MGI:2135267]
ENSMUSG00000028771	1708.377249	781.0431325	1.128735666	8.46E-09	1.57E-07	Ptpn12	5	20986645	21055911	-	3509	protein_coding	protein tyrosine phosphatase, non-receptor type 12 [Source:MGI Symbol;Acc:MGI:104673]
ENSMUSG00000022500	4866.524821	1818.485321	1.419992524	8.73E-09	1.62E-07	Litaf	16	10959275	11066157	-	2642	protein_coding	LPS-induced TN factor [Source:MGI Symbol;Acc:MGI:1929512]
ENSMUSG00000053062	154.1863098	554.9552394	-1.843061229	8.73E-09	1.62E-07	Jam2	16	84774123	84825928	+	5872	protein_coding	junction adhesion molecule 2 [Source:MGI Symbol;Acc:MGI:1933820]
ENSMUSG00000051615	860.1371412	427.2638022	1.008497716	8.76E-09	1.62E-07	Rap2a	14	120478461	120507194	+	4174	protein_coding	RAS related protein 2a [Source:MGI Symbol;Acc:MGI:97855]
ENSMUSG00000022579	245.6509566	550.2155241	-1.164689075	8.84E-09	1.64E-07	Gpihbp1	15	75596628	75599481	+	2554	protein_coding	GPI-anchored HDL-binding protein 1 [Source:MGI Symbol;Acc:MGI:1915703]
ENSMUSG00000026027	237.6907813	583.5770603	-1.293001656	8.85E-09	1.64E-07	Stradb	1	58973522	58995715	+	7256	protein_coding	STE20-related kinase adaptor beta [Source:MGI Symbol;Acc:MGI:2144047]
ENSMUSG00000006219	388.110465	145.0633213	1.419086051	9.11E-09	1.69E-07	Fblim1	4	141576062	141606096	-	4457	protein_coding	filamin binding LIM protein 1 [Source:MGI Symbol;Acc:MGI:1921452]
ENSMUSG00000017677	2076.697589	1257.83668	0.723063278	9.14E-09	1.69E-07	Wsb1	11	79239372	79254671	-	3987	protein_coding	WD repeat and SOCS box-containing 1 [Source:MGI Symbol;Acc:MGI:1926139]
ENSMUSG00000025612	2604.51137	1364.291803	0.932694124	9.15E-09	1.69E-07	Bach1	16	87698945	87733346	+	6179	protein_coding	BTB and CNC homology 1, basic leucine zipper transcription factor 1 [Source:MGI Symbol;Acc:MGI:894680]
ENSMUSG00000024737	1783.606036	235.9673505	2.91798023	9.25E-09	1.70E-07	Slc15a3	19	10839727	10859362	+	5491	protein_coding	solute carrier family 15, member 3 [Source:MGI Symbol;Acc:MGI:1929691]
ENSMUSG00000027342	2899.340503	1418.708455	1.030756982	9.25E-09	1.70E-07	Pcna	2	132249162	132253314	-	2400	protein_coding	proliferating cell nuclear antigen [Source:MGI Symbol;Acc:MGI:97503]
ENSMUSG00000022971	890.1571178	347.9426919	1.355403959	9.30E-09	1.71E-07	Ifnar2	16	91372783	91405589	+	3329	protein_coding	interferon (alpha and beta) receptor 2 [Source:MGI Symbol;Acc:MGI:1098243]
ENSMUSG00000047797	203.7357115	32.268247	2.6538569	9.34E-09	1.72E-07	Gjb1	X	101376378	101385629	+	1707	protein_coding	gap junction protein, beta 1 [Source:MGI Symbol;Acc:MGI:95719]
ENSMUSG00000021803	397.7263468	8.562939901	5.538829839	9.34E-09	1.72E-07	Cdhr1	14	37077857	37098347	-	4332	protein_coding	cadherin-related family member 1 [Source:MGI Symbol;Acc:MGI:2157782]
ENSMUSG00000036561	490.3428912	888.9412421	-0.857838557	9.56E-09	1.76E-07	Ppp6r2	15	89253035	89286261	+	2887	protein_coding	protein phosphatase 6, regulatory subunit 2 [Source:MGI Symbol;Acc:MGI:1918724]
ENSMUSG00000045545	183907.1008	84057.28849	1.12952927	9.63E-09	1.77E-07	Krt14	11	100203162	100207548	-	1758	protein_coding	keratin 14 [Source:MGI Symbol;Acc:MGI:96688]
ENSMUSG00000035004	740.8272056	147.6418617	2.326792468	9.64E-09	1.77E-07	Igsf6	7	121064067	121074572	-	2175	protein_coding	immunoglobulin superfamily, member 6 [Source:MGI Symbol;Acc:MGI:1891393]
ENSMUSG00000060261	1693.558107	2883.686989	-0.767541125	9.65E-09	1.77E-07	Gtf2i	5	134237834	134314760	-	10199	protein_coding	general transcription factor II I [Source:MGI Symbol;Acc:MGI:1202722]
ENSMUSG00000017830	623.7968148	136.3913309	2.193977805	9.66E-09	1.77E-07	Dhx58	11	100694884	100704271	-	3272	protein_coding	DEXH (Asp-Glu-X-His) box polypeptide 58 [Source:MGI Symbol;Acc:MGI:1931560]
ENSMUSG00000019173	7793.241556	3347.040744	1.219224	9.66E-09	1.77E-07	Rab5c	11	100715009	100738215	-	2194	protein_coding	RAB5C, member RAS oncogene family [Source:MGI Symbol;Acc:MGI:105306]
ENSMUSG00000085945	22.86970797	96.0914335	-2.064914622	9.77E-09	1.79E-07	2310014F06Rik	7	112612560	112680081	-	2810	bidirectional_promoter_lncRNA	RIKEN cDNA 2310014F06 gene [Source:MGI Symbol;Acc:MGI:1916875]
ENSMUSG00000028544	739.438821	291.0609791	1.344326717	9.93E-09	1.81E-07	Slc5a9	4	111875375	111902918	-	5184	protein_coding	solute carrier family 5 (sodium/glucose cotransporter), member 9 [Source:MGI Symbol;Acc:MGI:2140201]
ENSMUSG00000083563	66.93475796	188.8074728	-1.490956494	1.01E-08	1.83E-07	Gm13340	2	22588103	22589647	-	1545	unprocessed_pseudogene	predicted gene 13340 [Source:MGI Symbol;Acc:MGI:3650227]
ENSMUSG00000032690	2096.893232	413.2048485	2.343535608	1.01E-08	1.84E-07	Oas2	5	120730333	120749853	-	4451	protein_coding	2'-5' oligoadenylate synthetase 2 [Source:MGI Symbol;Acc:MGI:2180852]
ENSMUSG00000027668	1206.904066	1946.689752	-0.68933328	1.01E-08	1.85E-07	Mfn1	3	32529465	32579239	+	6114	protein_coding	mitofusin 1 [Source:MGI Symbol;Acc:MGI:1914664]
ENSMUSG00000042286	5905.362861	2021.343236	1.546817444	1.02E-08	1.86E-07	Stab1	14	31139013	31168641	-	10288	protein_coding	stabilin 1 [Source:MGI Symbol;Acc:MGI:2178742]
ENSMUSG00000011008	704.0589336	85.4320733	3.042716393	1.04E-08	1.89E-07	Mcoln2	3	146149833	146195513	+	3288	protein_coding	mucolipin 2 [Source:MGI Symbol;Acc:MGI:1915529]
ENSMUSG00000024937	2111.575038	4704.415597	-1.15589334	1.08E-08	1.97E-07	Ehbp1l1	19	5707376	5726317	-	6440	protein_coding	EH domain binding protein 1-like 1 [Source:MGI Symbol;Acc:MGI:3612340]
ENSMUSG00000022253	212.4326213	420.4426281	-0.987418529	1.10E-08	1.99E-07	Nadk2	15	9071260	9110487	+	4345	protein_coding	NAD kinase 2, mitochondrial [Source:MGI Symbol;Acc:MGI:1915896]
ENSMUSG00000024978	751.5443581	1910.477164	-1.345302062	1.11E-08	2.01E-07	Gpam	19	55069734	55099451	-	3832	protein_coding	glycerol-3-phosphate acyltransferase, mitochondrial [Source:MGI Symbol;Acc:MGI:109162]
ENSMUSG00000034484	2325.761812	1319.813144	0.817384705	1.11E-08	2.01E-07	Snx2	18	53176365	53220860	+	2013	protein_coding	sorting nexin 2 [Source:MGI Symbol;Acc:MGI:1915054]
ENSMUSG00000046603	114.9863148	273.8437607	-1.255366171	1.11E-08	2.02E-07	Tcaim	9	122805539	122836334	+	4620	protein_coding	T cell activation inhibitor, mitochondrial [Source:MGI Symbol;Acc:MGI:1196217]
ENSMUSG00000021033	583.8874836	1080.919647	-0.887109928	1.12E-08	2.02E-07	Gstz1	12	87147165	87164723	+	5088	protein_coding	glutathione transferase zeta 1 (maleylacetoacetate isomerase) [Source:MGI Symbol;Acc:MGI:1341859]
ENSMUSG00000031910	1784.101459	76.13203549	4.550451366	1.12E-08	2.03E-07	Has3	8	106870242	106884566	+	6380	protein_coding	hyaluronan synthase 3 [Source:MGI Symbol;Acc:MGI:109599]
ENSMUSG00000068699	820.7121581	22451.86047	-4.773582019	1.13E-08	2.04E-07	Flnc	6	29433256	29461883	+	9402	protein_coding	filamin C, gamma [Source:MGI Symbol;Acc:MGI:95557]
ENSMUSG00000037447	1644.893591	403.5303981	2.026848632	1.13E-08	2.04E-07	Arid5a	1	36307733	36324029	+	12540	protein_coding	AT rich interactive domain 5A (MRF1-like) [Source:MGI Symbol;Acc:MGI:2443039]
ENSMUSG00000067736	70.20606417	211.1100748	-1.580356585	1.13E-08	2.04E-07	Gm10222	1	24612407	24612700	-	294	unprocessed_pseudogene	predicted gene 10222 [Source:MGI Symbol;Acc:MGI:3642643]
ENSMUSG00000025651	3539.916104	6241.939218	-0.818496189	1.14E-08	2.05E-07	Uqcrc1	9	108936633	108949623	+	4135	protein_coding	ubiquinol-cytochrome c reductase core protein 1 [Source:MGI Symbol;Acc:MGI:107876]
ENSMUSG00000028841	653.5520574	1482.487164	-1.181223468	1.15E-08	2.07E-07	Cnksr1	4	134228041	134238399	-	2804	protein_coding	connector enhancer of kinase suppressor of Ras 1 [Source:MGI Symbol;Acc:MGI:2670958]
ENSMUSG00000039981	171.2990597	42.93440507	1.995394762	1.15E-08	2.07E-07	Zc3h12d	10	7832470	7870396	+	4092	protein_coding	zinc finger CCCH type containing 12D [Source:MGI Symbol;Acc:MGI:3045313]
ENSMUSG00000027331	408.755478	139.7297231	1.547823612	1.18E-08	2.12E-07	Knstrn	2	118814003	118853957	+	5158	protein_coding	kinetochore-localized astrin/SPAG5 binding [Source:MGI Symbol;Acc:MGI:1289298]
ENSMUSG00000035914	452.3837386	206.8088572	1.128892933	1.19E-08	2.13E-07	Cd276	9	58524298	58555437	-	3658	protein_coding	CD276 antigen [Source:MGI Symbol;Acc:MGI:2183926]
ENSMUSG00000074342	209.8463842	49.85811272	2.069967586	1.19E-08	2.13E-07	I830077J02Rik	3	105924358	105932664	-	2865	protein_coding	RIKEN cDNA I830077J02 gene [Source:MGI Symbol;Acc:MGI:3588284]
ENSMUSG00000030301	390.189064	677.1611522	-0.794619612	1.19E-08	2.14E-07	Ccdc91	6	147475828	147632612	+	2870	protein_coding	coiled-coil domain containing 91 [Source:MGI Symbol;Acc:MGI:1914265]
ENSMUSG00000020044	1391.84274	3225.222521	-1.21171218	1.20E-08	2.15E-07	Timp3	10	86300372	86349506	+	8144	protein_coding	tissue inhibitor of metalloproteinase 3 [Source:MGI Symbol;Acc:MGI:98754]
ENSMUSG00000023015	722.6214002	291.6342855	1.308213032	1.21E-08	2.17E-07	Racgap1	15	99620496	99651656	-	7079	protein_coding	Rac GTPase-activating protein 1 [Source:MGI Symbol;Acc:MGI:1349423]
ENSMUSG00000016526	132.688788	29.74237855	2.154152179	1.22E-08	2.19E-07	Dyrk3	1	131127455	131138340	-	3178	protein_coding	dual-specificity tyrosine-(Y)-phosphorylation regulated kinase 3 [Source:MGI Symbol;Acc:MGI:1330300]
ENSMUSG00000042821	421.2183163	102.7049839	2.035873675	1.23E-08	2.19E-07	Snai1	2	167538195	167542814	+	1621	protein_coding	snail family zinc finger 1 [Source:MGI Symbol;Acc:MGI:98330]
ENSMUSG00000058126	4776.76079	2306.768151	1.049956671	1.23E-08	2.20E-07	Tpm3-rs7	14	113314608	113316713	+	2106	protein_coding	tropomyosin 3, related sequence 7 [Source:MGI Symbol;Acc:MGI:99705]
ENSMUSG00000022214	1171.475435	1971.381604	-0.750357215	1.24E-08	2.20E-07	Dcaf11	14	55560006	55570065	+	8070	protein_coding	DDB1 and CUL4 associated factor 11 [Source:MGI Symbol;Acc:MGI:90168]
ENSMUSG00000037916	2044.725935	3912.032724	-0.936420483	1.24E-08	2.21E-07	Ndufv1	19	4007497	4012806	-	2521	protein_coding	NADH dehydrogenase (ubiquinone) flavoprotein 1 [Source:MGI Symbol;Acc:MGI:107851]
ENSMUSG00000063286	867.8674122	122.3562033	2.826785683	1.24E-08	2.21E-07	Gm8995	7	106504239	106511671	-	7433	transcribed_unprocessed_pseudogene	predicted gene 8995 [Source:MGI Symbol;Acc:MGI:3644223]
ENSMUSG00000028782	1294.191993	323.567659	1.999401401	1.25E-08	2.22E-07	Adgrb2	4	129984870	130022633	+	6487	protein_coding	adhesion G protein-coupled receptor B2 [Source:MGI Symbol;Acc:MGI:2451244]
ENSMUSG00000037712	713.6956966	1689.224762	-1.243893653	1.26E-08	2.23E-07	Fermt2	14	45458792	45530118	-	3746	protein_coding	fermitin family member 2 [Source:MGI Symbol;Acc:MGI:2385001]
ENSMUSG00000054091	3365.010976	1654.958002	1.023562841	1.27E-08	2.25E-07	1810037I17Rik	3	122924203	122926184	+	1160	protein_coding	RIKEN cDNA 1810037I17 gene [Source:MGI Symbol;Acc:MGI:1914954]
ENSMUSG00000024042	1440.066057	2791.825507	-0.954525104	1.28E-08	2.27E-07	Sik1	17	31844248	31855792	-	4511	protein_coding	salt inducible kinase 1 [Source:MGI Symbol;Acc:MGI:104754]
ENSMUSG00000026712	4522.373156	1228.081736	1.880751667	1.29E-08	2.29E-07	Mrc1	2	14229392	14332057	+	6371	protein_coding	mannose receptor, C type 1 [Source:MGI Symbol;Acc:MGI:97142]
ENSMUSG00000059534	1657.071405	2722.428386	-0.71655089	1.30E-08	2.30E-07	Uqcr10	11	4701973	4704342	-	584	protein_coding	ubiquinol-cytochrome c reductase, complex III subunit X [Source:MGI Symbol;Acc:MGI:1913402]
ENSMUSG00000087057	1.934764636	37.9527982	-4.254316413	1.30E-08	2.31E-07	Gm11730	11	117094948	117097067	-	829	antisense_RNA	predicted gene 11730 [Source:MGI Symbol;Acc:MGI:3650941]
ENSMUSG00000026495	36.57112682	112.5306659	-1.617527105	1.31E-08	2.32E-07	Efcab2	1	178406085	178484513	+	4151	protein_coding	EF-hand calcium binding domain 2 [Source:MGI Symbol;Acc:MGI:1915476]
ENSMUSG00000030707	3002.528638	884.2634194	1.763544503	1.31E-08	2.32E-07	Coro1a	7	126699773	126707787	-	2783	protein_coding	coronin, actin binding protein 1A [Source:MGI Symbol;Acc:MGI:1345961]
ENSMUSG00000052102	907.0725066	400.4933943	1.179989059	1.31E-08	2.32E-07	Gnpda1	18	38327558	38339003	-	2392	protein_coding	glucosamine-6-phosphate deaminase 1 [Source:MGI Symbol;Acc:MGI:1347054]
ENSMUSG00000024397	643.9104373	120.7562376	2.415196832	1.32E-08	2.33E-07	Aif1	17	35170991	35176068	-	1532	protein_coding	allograft inflammatory factor 1 [Source:MGI Symbol;Acc:MGI:1343098]
ENSMUSG00000034780	5.535850361	44.11907433	-3.026829357	1.33E-08	2.34E-07	B3galt1	2	67565871	68122689	+	5753	protein_coding	UDP-Gal:betaGlcNAc beta 1,3-galactosyltransferase, polypeptide 1 [Source:MGI Symbol;Acc:MGI:1349403]
ENSMUSG00000028438	162.2777637	56.01587902	1.532733468	1.34E-08	2.36E-07	Kif24	4	41390745	41464887	-	8014	protein_coding	kinesin family member 24 [Source:MGI Symbol;Acc:MGI:1918345]
ENSMUSG00000031376	0.633956443	52.8229394	-6.308982864	1.35E-08	2.37E-07	Atp2b3	X	73503086	73571005	+	4820	protein_coding	ATPase, Ca++ transporting, plasma membrane 3 [Source:MGI Symbol;Acc:MGI:1347353]
ENSMUSG00000020658	74.92171565	190.1580678	-1.342121806	1.36E-08	2.39E-07	Efr3b	12	3962554	4038915	-	10382	protein_coding	EFR3 homolog B [Source:MGI Symbol;Acc:MGI:2444851]
ENSMUSG00000062007	50.44621427	2.94242404	4.09617517	1.36E-08	2.40E-07	Hsh2d	8	72189638	72201527	+	1824	protein_coding	hematopoietic SH2 domain containing [Source:MGI Symbol;Acc:MGI:2676364]
ENSMUSG00000027809	913.9264149	1711.275813	-0.904500258	1.37E-08	2.41E-07	Etfdh	3	79603788	79629500	-	7505	protein_coding	electron transferring flavoprotein, dehydrogenase [Source:MGI Symbol;Acc:MGI:106100]
ENSMUSG00000023990	726.4733119	1866.478207	-1.360765431	1.39E-08	2.44E-07	Tfeb	17	47737030	47792419	+	5669	protein_coding	transcription factor EB [Source:MGI Symbol;Acc:MGI:103270]
ENSMUSG00000037313	569.9985682	227.7788622	1.321906051	1.41E-08	2.47E-07	Tacc3	5	33658128	33678995	+	3552	protein_coding	transforming, acidic coiled-coil containing protein 3 [Source:MGI Symbol;Acc:MGI:1341163]
ENSMUSG00000040133	104.4638521	23.41957249	2.15927591	1.42E-08	2.50E-07	Gpr176	2	118277110	118373419	-	3899	protein_coding	G protein-coupled receptor 176 [Source:MGI Symbol;Acc:MGI:2685858]
ENSMUSG00000038007	235.3022315	542.3029818	-1.201967857	1.43E-08	2.50E-07	Acer2	4	86874396	86934822	+	7159	protein_coding	alkaline ceramidase 2 [Source:MGI Symbol;Acc:MGI:1920932]
ENSMUSG00000040659	6782.353662	2632.628763	1.365271478	1.44E-08	2.52E-07	Efhd2	4	141858142	141874920	-	2381	protein_coding	EF hand domain containing 2 [Source:MGI Symbol;Acc:MGI:106504]
ENSMUSG00000041261	3.510031455	49.7055923	-3.779879592	1.46E-08	2.56E-07	Car8	4	8143362	8239041	-	3853	protein_coding	carbonic anhydrase 8 [Source:MGI Symbol;Acc:MGI:88253]
ENSMUSG00000051980	1.734141495	49.53566802	-4.873127737	1.48E-08	2.58E-07	Casr	16	36493696	36562141	-	4718	protein_coding	calcium-sensing receptor [Source:MGI Symbol;Acc:MGI:1351351]
ENSMUSG00000025130	12213.46606	6752.767906	0.854847617	1.49E-08	2.61E-07	P4hb	11	120560298	120573253	-	2861	protein_coding	prolyl 4-hydroxylase, beta polypeptide [Source:MGI Symbol;Acc:MGI:97464]
ENSMUSG00000038112	46.75097158	204.7007655	-2.120183989	1.53E-08	2.66E-07	AW551984	9	39587396	39604403	-	6082	protein_coding	expressed sequence AW551984 [Source:MGI Symbol;Acc:MGI:2143322]
ENSMUSG00000010461	24.68896297	140.0540541	-2.483625213	1.53E-08	2.67E-07	Eya4	10	23102963	23350786	-	9419	protein_coding	EYA transcriptional coactivator and phosphatase 4 [Source:MGI Symbol;Acc:MGI:1337104]
ENSMUSG00000050359	2496.323519	628.2922297	1.990394377	1.54E-08	2.68E-07	Sprr1a	3	92483952	92485895	-	806	protein_coding	small proline-rich protein 1A [Source:MGI Symbol;Acc:MGI:106660]
ENSMUSG00000032047	1637.431766	2843.299623	-0.796562736	1.54E-08	2.68E-07	Acat1	9	53580522	53610382	-	3758	protein_coding	acetyl-Coenzyme A acetyltransferase 1 [Source:MGI Symbol;Acc:MGI:87870]
ENSMUSG00000039748	106.2641974	26.96259009	1.971882973	1.56E-08	2.71E-07	Exo1	1	175880581	175913489	+	8422	protein_coding	exonuclease 1 [Source:MGI Symbol;Acc:MGI:1349427]
ENSMUSG00000044231	93.01827286	212.6291791	-1.192890348	1.57E-08	2.73E-07	Nhlrc1	13	47012557	47014850	-	2294	protein_coding	NHL repeat containing 1 [Source:MGI Symbol;Acc:MGI:2145264]
ENSMUSG00000015837	4036.900109	9282.918035	-1.201267304	1.58E-08	2.74E-07	Sqstm1	11	50199366	50210827	-	3356	protein_coding	sequestosome 1 [Source:MGI Symbol;Acc:MGI:107931]
ENSMUSG00000022360	590.2650812	290.9681384	1.019741098	1.59E-08	2.76E-07	Atad2	15	58094047	58135082	-	5683	protein_coding	ATPase family, AAA domain containing 2 [Source:MGI Symbol;Acc:MGI:1917722]
ENSMUSG00000033161	21592.39397	7779.226663	1.47278513	1.60E-08	2.77E-07	Atp1a1	3	101576219	101604684	-	4568	protein_coding	ATPase, Na+/K+ transporting, alpha 1 polypeptide [Source:MGI Symbol;Acc:MGI:88105]
ENSMUSG00000055865	14.92198141	63.77235174	-2.106277254	1.60E-08	2.77E-07	Fam19a3	3	104767406	104781840	-	4484	protein_coding	family with sequence similarity 19, member A3 [Source:MGI Symbol;Acc:MGI:3046463]
ENSMUSG00000087090	5.039564525	1019.684591	-7.636109822	1.60E-08	2.77E-07	Nctc1	7	142544609	142558596	-	3438	processed_transcript	non-coding transcript 1 [Source:MGI Symbol;Acc:MGI:1306816]
ENSMUSG00000039994	834.772477	264.2018848	1.658977629	1.62E-08	2.80E-07	Timeless	10	128232065	128252941	+	6115	protein_coding	timeless circadian clock 1 [Source:MGI Symbol;Acc:MGI:1321393]
ENSMUSG00000001440	4339.05073	2616.383502	0.729630621	1.64E-08	2.83E-07	Kpnb1	11	97159714	97187881	-	6590	protein_coding	karyopherin (importin) beta 1 [Source:MGI Symbol;Acc:MGI:107532]
ENSMUSG00000021109	5245.407432	1271.726627	2.044147184	1.65E-08	2.85E-07	Hif1a	12	73901375	73947530	+	5896	protein_coding	hypoxia inducible factor 1, alpha subunit [Source:MGI Symbol;Acc:MGI:106918]
ENSMUSG00000026811	282.4878375	618.7854828	-1.130575051	1.65E-08	2.85E-07	St6galnac6	2	32599709	32620806	+	4815	protein_coding	ST6 (alpha-N-acetyl-neuraminyl-2,3-beta-galactosyl-1,3)-N-acetylgalactosaminide alpha-2,6-sialyltransferase 6 [Source:MGI Symbol;Acc:MGI:1355316]
ENSMUSG00000022206	58.61706385	242.7796449	-2.051435377	1.68E-08	2.90E-07	Npr3	15	11839896	11905674	-	6927	protein_coding	natriuretic peptide receptor 3 [Source:MGI Symbol;Acc:MGI:97373]
ENSMUSG00000087543	26.97762357	158.9649377	-2.541393543	1.69E-08	2.91E-07	Gm16576	15	79742698	79757394	+	5404	lincRNA	predicted gene 16576 [Source:MGI Symbol;Acc:MGI:4414996]
ENSMUSG00000021703	1730.341155	871.5345394	0.989384387	1.70E-08	2.93E-07	Serinc5	13	92611091	92711947	+	6679	protein_coding	serine incorporator 5 [Source:MGI Symbol;Acc:MGI:2444223]
ENSMUSG00000053226	43.01214094	126.0736455	-1.554324525	1.71E-08	2.94E-07	Dand5	8	84815405	84822823	-	1584	protein_coding	DAN domain family member 5, BMP antagonist [Source:MGI Symbol;Acc:MGI:1344365]
ENSMUSG00000025780	173.1677836	861.0300605	-2.310312748	1.72E-08	2.95E-07	Itih5	2	10153571	10256529	+	7900	protein_coding	inter-alpha (globulin) inhibitor H5 [Source:MGI Symbol;Acc:MGI:1925751]
ENSMUSG00000024099	1133.195329	1969.594109	-0.798240851	1.72E-08	2.95E-07	Ndufv2	17	66078795	66101559	-	1990	protein_coding	NADH dehydrogenase (ubiquinone) flavoprotein 2 [Source:MGI Symbol;Acc:MGI:1920150]
ENSMUSG00000032526	283.4616482	506.4579292	-0.837017953	1.73E-08	2.97E-07	Ss18l2	9	121710329	121713388	+	3060	protein_coding	SS18, nBAF chromatin remodeling complex subunit like 2 [Source:MGI Symbol;Acc:MGI:1349474]
ENSMUSG00000042228	1307.278953	263.0096408	2.313518826	1.74E-08	2.98E-07	Lyn	4	3678115	3813122	+	4073	protein_coding	LYN proto-oncogene, Src family tyrosine kinase [Source:MGI Symbol;Acc:MGI:96892]
ENSMUSG00000073418	1036.795275	3659.275652	-1.818970737	1.74E-08	2.98E-07	C4b	17	34728380	34743882	-	5695	protein_coding	complement component 4B (Chido blood group) [Source:MGI Symbol;Acc:MGI:88228]
ENSMUSG00000032815	142.9833903	52.63057439	1.439506389	1.75E-08	3.00E-07	Fanca	8	123268300	123318576	-	8761	protein_coding	Fanconi anemia, complementation group A [Source:MGI Symbol;Acc:MGI:1341823]
ENSMUSG00000015337	180.5973696	379.8914163	-1.074797011	1.76E-08	3.01E-07	Endog	2	30171493	30174069	+	1063	protein_coding	endonuclease G [Source:MGI Symbol;Acc:MGI:1261433]
ENSMUSG00000021047	57.66345871	402.6345056	-2.796672461	1.78E-08	3.03E-07	Nova1	12	46694517	46818929	-	8747	protein_coding	neuro-oncological ventral antigen 1 [Source:MGI Symbol;Acc:MGI:104297]
ENSMUSG00000068823	3835.70239	5773.013853	-0.589930427	1.78E-08	3.03E-07	Csde1	3	103020426	103058186	+	10902	protein_coding	cold shock domain containing E1, RNA binding [Source:MGI Symbol;Acc:MGI:92356]
ENSMUSG00000049653	146.3973002	5.198162642	4.811045887	1.81E-08	3.09E-07	Spatc1	15	76268089	76292572	+	1605	protein_coding	spermatogenesis and centriole associated 1 [Source:MGI Symbol;Acc:MGI:1921531]
ENSMUSG00000022148	791.9042158	205.9514216	1.943588039	1.82E-08	3.10E-07	Fyb	15	6579871	6663313	+	5186	protein_coding	FYN binding protein [Source:MGI Symbol;Acc:MGI:1346327]
ENSMUSG00000040204	530.6855211	159.1303017	1.736457141	1.85E-08	3.15E-07	Pclaf	9	65890237	65903266	+	4813	protein_coding	PCNA clamp associated factor [Source:MGI Symbol;Acc:MGI:1915276]
ENSMUSG00000022094	3696.871657	638.9538094	2.532460198	1.87E-08	3.17E-07	Slc39a14	14	70303469	70351425	-	10550	protein_coding	solute carrier family 39 (zinc transporter), member 14 [Source:MGI Symbol;Acc:MGI:2384851]
ENSMUSG00000108695	44.63380119	0	7.945516107	1.89E-08	3.21E-07	Gm2511	7	43511165	43518970	-	886	lincRNA	predicted gene 2511 [Source:MGI Symbol;Acc:MGI:3780678]
ENSMUSG00000044103	2066.663667	885.4700328	1.22262337	1.91E-08	3.24E-07	Il1f9	2	24186476	24193568	+	1648	protein_coding	interleukin 1 family, member 9 [Source:MGI Symbol;Acc:MGI:2449929]
ENSMUSG00000027808	3957.977163	2099.84886	0.914259245	1.91E-08	3.25E-07	Serp1	3	58519817	58525892	-	4611	protein_coding	stress-associated endoplasmic reticulum protein 1 [Source:MGI Symbol;Acc:MGI:92638]
ENSMUSG00000073821	67.76757236	3.643801134	4.2241293	1.92E-08	3.26E-07	8030451A03Rik	4	63979854	64149924	+	4083	processed_transcript	RIKEN cDNA 8030451A03 gene [Source:MGI Symbol;Acc:MGI:1915353]
ENSMUSG00000058099	827.2710725	249.9188886	1.727057897	1.92E-08	3.26E-07	Nfam1	15	82997721	83033306	-	3222	protein_coding	Nfat activating molecule with ITAM motif 1 [Source:MGI Symbol;Acc:MGI:1921289]
ENSMUSG00000040998	331.3079695	901.7882166	-1.442191423	1.95E-08	3.31E-07	Npnt	3	132881745	132950291	-	5026	protein_coding	nephronectin [Source:MGI Symbol;Acc:MGI:2148811]
ENSMUSG00000028986	299.2694705	554.8214092	-0.891606308	1.96E-08	3.32E-07	Klhl7	5	24100605	24160792	+	3959	protein_coding	kelch-like 7 [Source:MGI Symbol;Acc:MGI:1196453]
ENSMUSG00000063576	2180.459269	4077.212347	-0.903106319	1.97E-08	3.33E-07	Klhdc3	17	46674550	46680930	-	2126	protein_coding	kelch domain containing 3 [Source:MGI Symbol;Acc:MGI:2651568]
ENSMUSG00000000094	8.594108218	75.48019585	-3.104389657	1.97E-08	3.33E-07	Tbx4	11	85886422	85916097	+	3401	protein_coding	T-box 4 [Source:MGI Symbol;Acc:MGI:102556]
ENSMUSG00000068762	236.4608401	85.13529945	1.472926655	2.00E-08	3.37E-07	Gstm6	3	107938847	107943749	-	1989	protein_coding	glutathione S-transferase, mu 6 [Source:MGI Symbol;Acc:MGI:1309467]
ENSMUSG00000110540	8.491362711	49.02718484	-2.543566503	2.05E-08	3.45E-07	Gm45743	8	122826086	122828880	+	2795	TEC	predicted gene 45743 [Source:MGI Symbol;Acc:MGI:5804858]
ENSMUSG00000027895	150.4080432	451.4169344	-1.585018724	2.06E-08	3.48E-07	Kcnc4	3	107438303	107459552	-	3667	protein_coding	potassium voltage gated channel, Shaw-related subfamily, member 4 [Source:MGI Symbol;Acc:MGI:96670]
ENSMUSG00000074754	84.28453854	195.762439	-1.218135905	2.07E-08	3.49E-07	Smim26	2	144594054	144595366	+	471	protein_coding	small integral membrane protein 26 [Source:MGI Symbol;Acc:MGI:2685407]
ENSMUSG00000060675	439.5620622	1224.713895	-1.476764103	2.09E-08	3.51E-07	Pla2g16	19	7557459	7588545	+	6396	protein_coding	phospholipase A2, group XVI [Source:MGI Symbol;Acc:MGI:2179715]
ENSMUSG00000015854	278.2769626	68.76651603	2.020030841	2.14E-08	3.60E-07	Cd5l	3	87357881	87371073	+	2036	protein_coding	CD5 antigen-like [Source:MGI Symbol;Acc:MGI:1334419]
ENSMUSG00000042155	56.04386996	153.9336791	-1.465044895	2.15E-08	3.61E-07	Klhl23	2	69821944	69836651	+	4925	protein_coding	kelch-like 23 [Source:MGI Symbol;Acc:MGI:2683536]
ENSMUSG00000030187	117.5323313	5.255746223	4.483445626	2.15E-08	3.61E-07	Klra2	6	131219223	131247362	-	1898	protein_coding	killer cell lectin-like receptor, subfamily A, member 2 [Source:MGI Symbol;Acc:MGI:101906]
ENSMUSG00000026255	43.64455512	145.5602397	-1.732678793	2.16E-08	3.62E-07	Efhd1	1	87264363	87310839	+	2125	protein_coding	EF hand domain containing 1 [Source:MGI Symbol;Acc:MGI:1921607]
ENSMUSG00000073386	57.34851483	0	8.308643014	2.17E-08	3.63E-07	9830107B12Rik	17	48125605	48146307	-	3639	protein_coding	RIKEN cDNA 9830107B12 gene [Source:MGI Symbol;Acc:MGI:3608415]
ENSMUSG00000022372	421.7833051	123.8195122	1.767587712	2.17E-08	3.64E-07	Sla	15	66780819	66831829	-	9186	protein_coding	src-like adaptor [Source:MGI Symbol;Acc:MGI:104295]
ENSMUSG00000027994	408.0726707	193.3712758	1.07664415	2.18E-08	3.64E-07	Mcub	3	129914960	129970206	-	1318	protein_coding	mitochondrial calcium uniporter dominant negative beta subunit [Source:MGI Symbol;Acc:MGI:1914065]
ENSMUSG00000065947	75.54958271	228.5275359	-1.599625306	2.20E-08	3.68E-07	mt-Nd4l	MT	9877	10173	+	297	protein_coding	mitochondrially encoded NADH dehydrogenase 4L [Source:MGI Symbol;Acc:MGI:102497]
ENSMUSG00000047963	112.7894008	477.4460902	-2.077307854	2.23E-08	3.73E-07	Stbd1	5	92603041	92606579	+	2221	protein_coding	starch binding domain 1 [Source:MGI Symbol;Acc:MGI:1261768]
ENSMUSG00000030884	1609.222394	2898.376794	-0.849298865	2.23E-08	3.73E-07	Uqcrc2	7	120635176	120659524	+	2552	protein_coding	ubiquinol cytochrome c reductase core protein 2 [Source:MGI Symbol;Acc:MGI:1914253]
ENSMUSG00000025393	16109.66176	28217.7202	-0.808729936	2.24E-08	3.74E-07	Atp5b	10	128083273	128090391	+	4237	protein_coding	ATP synthase, H+ transporting mitochondrial F1 complex, beta subunit [Source:MGI Symbol;Acc:MGI:107801]
ENSMUSG00000026435	387.634459	685.4717393	-0.820756254	2.26E-08	3.76E-07	Slc45a3	1	131962967	131982969	+	3563	protein_coding	solute carrier family 45, member 3 [Source:MGI Symbol;Acc:MGI:1922082]
ENSMUSG00000001175	11302.70308	7650.634488	0.562995784	2.27E-08	3.79E-07	Calm1	12	100199435	100209814	+	4706	protein_coding	calmodulin 1 [Source:MGI Symbol;Acc:MGI:88251]
ENSMUSG00000097960	5.713239638	91.09269271	-3.935471383	2.29E-08	3.81E-07	A330074K22Rik	8	120204434	120228230	-	2489	lincRNA	RIKEN cDNA A330074K22 gene [Source:MGI Symbol;Acc:MGI:3045392]
ENSMUSG00000074170	185.2957842	512.9690713	-1.470100044	2.31E-08	3.85E-07	Plekhf1	7	38216972	38228016	-	5263	protein_coding	pleckstrin homology domain containing, family F (with FYVE domain) member 1 [Source:MGI Symbol;Acc:MGI:1919537]
ENSMUSG00000053963	18.39310249	81.40239719	-2.135504694	2.32E-08	3.85E-07	Stum	1	180432387	180483504	-	7375	protein_coding	mechanosensory transduction mediator [Source:MGI Symbol;Acc:MGI:2138735]
ENSMUSG00000074781	2312.278357	1412.495608	0.710823661	2.35E-08	3.91E-07	Ube2n	10	95515145	95545657	+	4221	protein_coding	ubiquitin-conjugating enzyme E2N [Source:MGI Symbol;Acc:MGI:1934835]
ENSMUSG00000036943	2445.924801	1236.509529	0.98384724	2.39E-08	3.97E-07	Rab8b	9	66843664	66919687	-	4733	protein_coding	RAB8B, member RAS oncogene family [Source:MGI Symbol;Acc:MGI:2442982]
ENSMUSG00000020891	271.67829	20.89553025	3.699448592	2.41E-08	3.99E-07	Alox8	11	69183932	69197843	-	3559	protein_coding	arachidonate 8-lipoxygenase [Source:MGI Symbol;Acc:MGI:1098228]
ENSMUSG00000050860	94.83119201	280.923884	-1.561072518	2.42E-08	4.01E-07	Phospho1	11	95824499	95832140	+	2029	protein_coding	phosphatase, orphan 1 [Source:MGI Symbol;Acc:MGI:2447348]
ENSMUSG00000035606	11.23950286	1399.508541	-6.949363593	2.42E-08	4.01E-07	Ky	9	102505750	102546239	+	5879	protein_coding	kyphoscoliosis peptidase [Source:MGI Symbol;Acc:MGI:96709]
ENSMUSG00000020573	212.8883059	67.63057441	1.653293122	2.44E-08	4.03E-07	Pik3cg	12	32173473	32208659	-	8426	protein_coding	phosphatidylinositol-4,5-bisphosphate 3-kinase catalytic subunit gamma [Source:MGI Symbol;Acc:MGI:1353576]
ENSMUSG00000028702	143.5435112	47.54849202	1.590519393	2.44E-08	4.04E-07	Rad54l	4	116094264	116123690	-	7706	protein_coding	RAD54 like (S. cerevisiae) [Source:MGI Symbol;Acc:MGI:894697]
ENSMUSG00000000794	32.17890085	313.8463553	-3.272745713	2.49E-08	4.12E-07	Kcnn3	3	89520164	89675132	+	10451	protein_coding	potassium intermediate/small conductance calcium-activated channel, subfamily N, member 3 [Source:MGI Symbol;Acc:MGI:2153183]
ENSMUSG00000107265	0	28.15863373	-7.245897645	2.50E-08	4.13E-07	Gm15469	5	31135753	31137344	-	961	antisense_RNA	predicted gene 15469 [Source:MGI Symbol;Acc:MGI:3705154]
ENSMUSG00000035683	225.8932108	60.26271598	1.902800973	2.50E-08	4.13E-07	Melk	4	44300876	44364675	+	2972	protein_coding	maternal embryonic leucine zipper kinase [Source:MGI Symbol;Acc:MGI:106924]
ENSMUSG00000109244	114.9802997	35.81711129	1.6832619	2.52E-08	4.15E-07	Gm44751	7	88311478	88315864	+	4387	lincRNA	predicted gene 44751 [Source:MGI Symbol;Acc:MGI:5753327]
ENSMUSG00000002032	7.934079832	59.78953898	-2.875624614	2.54E-08	4.18E-07	Tmem25	9	44793769	44799307	-	3212	protein_coding	transmembrane protein 25 [Source:MGI Symbol;Acc:MGI:1918937]
ENSMUSG00000040613	1641.654881	581.602616	1.497470406	2.60E-08	4.28E-07	Apobec1	6	122577792	122602444	-	2702	protein_coding	apolipoprotein B mRNA editing enzyme, catalytic polypeptide 1 [Source:MGI Symbol;Acc:MGI:103298]
ENSMUSG00000048486	1058.345984	2123.389613	-1.003896441	2.72E-08	4.48E-07	Fitm2	2	163466379	163472629	-	3967	protein_coding	fat storage-inducing transmembrane protein 2 [Source:MGI Symbol;Acc:MGI:2444508]
ENSMUSG00000067714	208.8039214	94.06789352	1.148962857	2.75E-08	4.52E-07	Lpar5	6	125067920	125082472	+	1515	protein_coding	lysophosphatidic acid receptor 5 [Source:MGI Symbol;Acc:MGI:2685918]
ENSMUSG00000021953	515.5889922	68.40337884	2.91289351	2.81E-08	4.62E-07	Tdh	14	63492347	63509092	-	2615	protein_coding	L-threonine dehydrogenase [Source:MGI Symbol;Acc:MGI:1926231]
ENSMUSG00000003051	164.5552388	30.41070894	2.435680207	2.84E-08	4.66E-07	Elf3	1	135253575	135258568	-	2217	protein_coding	E74-like factor 3 [Source:MGI Symbol;Acc:MGI:1101781]
ENSMUSG00000034825	314.7008172	144.3214184	1.124519475	2.86E-08	4.70E-07	Nrip3	7	109758055	109782025	-	4012	protein_coding	nuclear receptor interacting protein 3 [Source:MGI Symbol;Acc:MGI:1925843]
ENSMUSG00000059213	5.384607332	57.32216721	-3.372588559	2.87E-08	4.71E-07	Ddn	15	98803782	98807925	-	3740	protein_coding	dendrin [Source:MGI Symbol;Acc:MGI:108101]
ENSMUSG00000020019	287.0417763	567.7328065	-0.984615763	2.88E-08	4.72E-07	Ntn4	10	93640681	93747207	+	3741	protein_coding	netrin 4 [Source:MGI Symbol;Acc:MGI:1888978]
ENSMUSG00000032534	287.3448242	516.6417082	-0.845879313	2.90E-08	4.74E-07	Cep63	9	102584588	102626534	-	9598	protein_coding	centrosomal protein 63 [Source:MGI Symbol;Acc:MGI:2158560]
ENSMUSG00000031402	1591.78364	796.687553	0.998763522	2.92E-08	4.77E-07	Mpp1	X	75109733	75131016	-	5343	protein_coding	membrane protein, palmitoylated [Source:MGI Symbol;Acc:MGI:105941]
ENSMUSG00000030826	1267.766371	2076.601218	-0.711501139	2.96E-08	4.84E-07	Bcat2	7	45570153	45589711	+	3900	protein_coding	branched chain aminotransferase 2, mitochondrial [Source:MGI Symbol;Acc:MGI:1276534]
ENSMUSG00000036578	16.20914288	66.65352881	-2.048054312	2.97E-08	4.85E-07	Fxyd7	7	31042513	31051467	-	693	protein_coding	FXYD domain-containing ion transport regulator 7 [Source:MGI Symbol;Acc:MGI:1889006]
ENSMUSG00000051502	170.1406558	513.3257271	-1.589029937	2.99E-08	4.88E-07	Ufsp1	5	137294629	137295665	+	1037	protein_coding	UFM1-specific peptidase 1 [Source:MGI Symbol;Acc:MGI:1917490]
ENSMUSG00000008892	1011.457376	1688.026388	-0.739585803	2.99E-08	4.88E-07	Vdac3	8	22577075	22593813	-	5420	protein_coding	voltage-dependent anion channel 3 [Source:MGI Symbol;Acc:MGI:106922]
ENSMUSG00000103409	24.29446574	95.02074836	-1.971697084	3.02E-08	4.91E-07	Lsmem2	9	107593841	107597075	-	369	lincRNA	leucine-rich single-pass membrane protein 2 [Source:MGI Symbol;Acc:MGI:3612240]
ENSMUSG00000056091	147.8201297	365.4891453	-1.302598169	3.02E-08	4.91E-07	St3gal5	6	72097592	72154571	+	2618	protein_coding	ST3 beta-galactoside alpha-2,3-sialyltransferase 5 [Source:MGI Symbol;Acc:MGI:1339963]
ENSMUSG00000019979	459.2687642	187.3667222	1.292924272	3.06E-08	4.97E-07	Apaf1	10	90989311	91082770	-	9028	protein_coding	apoptotic peptidase activating factor 1 [Source:MGI Symbol;Acc:MGI:1306796]
ENSMUSG00000052760	205.7941611	82.47709184	1.317314105	3.10E-08	5.03E-07	A630001G21Rik	1	85717083	85778643	-	2709	protein_coding	RIKEN cDNA A630001G21 gene [Source:MGI Symbol;Acc:MGI:2443131]
ENSMUSG00000090086	224.9457875	457.3715664	-1.021400209	3.21E-08	5.20E-07	AI480526	5	123133723	123141666	-	4725	lincRNA	expressed sequence AI480526 [Source:MGI Symbol;Acc:MGI:2140910]
ENSMUSG00000098112	376.8102116	94.48018064	1.996675077	3.21E-08	5.21E-07	Bin2	15	100641077	100669553	-	2530	protein_coding	bridging integrator 2 [Source:MGI Symbol;Acc:MGI:3611448]
ENSMUSG00000028854	3929.765763	1796.465055	1.129147026	3.22E-08	5.21E-07	Slc9a1	4	133369706	133423702	+	5324	protein_coding	solute carrier family 9 (sodium/hydrogen exchanger), member 1 [Source:MGI Symbol;Acc:MGI:102462]
ENSMUSG00000069601	711.3355366	1530.381212	-1.104438268	3.25E-08	5.26E-07	Ank3	10	69398773	70027438	+	34838	protein_coding	ankyrin 3, epithelial [Source:MGI Symbol;Acc:MGI:88026]
ENSMUSG00000080242	2345.343182	1313.872173	0.835661823	3.26E-08	5.28E-07	Gm15487	6	37806086	37806550	+	465	processed_pseudogene	predicted gene 15487 [Source:MGI Symbol;Acc:MGI:3709610]
ENSMUSG00000006403	2306.971476	80.06055484	4.84906566	3.26E-08	5.28E-07	Adamts4	1	171250421	171260637	+	4810	protein_coding	a disintegrin-like and metallopeptidase (reprolysin type) with thrombospondin type 1 motif, 4 [Source:MGI Symbol;Acc:MGI:1339949]
ENSMUSG00000063142	26.14580776	135.3626136	-2.363965221	3.28E-08	5.30E-07	Kcnma1	14	23289431	24014491	-	16976	protein_coding	potassium large conductance calcium-activated channel, subfamily M, alpha member 1 [Source:MGI Symbol;Acc:MGI:99923]
ENSMUSG00000002111	3517.44216	873.4406119	2.009790588	3.28E-08	5.30E-07	Spi1	2	91082390	91115756	+	2695	protein_coding	spleen focus forming virus (SFFV) proviral integration oncogene [Source:MGI Symbol;Acc:MGI:98282]
ENSMUSG00000010797	8.915917161	110.4451216	-3.593316239	3.29E-08	5.30E-07	Wnt2	6	17988940	18030585	-	2255	protein_coding	wingless-type MMTV integration site family, member 2 [Source:MGI Symbol;Acc:MGI:98954]
ENSMUSG00000068744	772.985361	237.6580116	1.700667125	3.29E-08	5.30E-07	Psrc1	3	108383839	108388231	+	3364	protein_coding	proline/serine-rich coiled-coil 1 [Source:MGI Symbol;Acc:MGI:1913099]
ENSMUSG00000007041	5861.814193	3305.676371	0.826223752	3.31E-08	5.33E-07	Clic1	17	35049966	35058749	+	1799	protein_coding	chloride intracellular channel 1 [Source:MGI Symbol;Acc:MGI:2148924]
ENSMUSG00000072704	988.7052404	1636.180197	-0.726563745	3.33E-08	5.36E-07	Smim10l1	6	133104909	133110899	+	3068	protein_coding	small integral membrane protein 10 like 1 [Source:MGI Symbol;Acc:MGI:1914379]
ENSMUSG00000021097	194.6095242	440.2104295	-1.17455517	3.33E-08	5.36E-07	Clmn	12	104763117	104865076	-	12409	protein_coding	calmin [Source:MGI Symbol;Acc:MGI:2136957]
ENSMUSG00000032508	2068.194463	657.4902391	1.653020348	3.36E-08	5.41E-07	Myd88	9	119335934	119341411	-	2576	protein_coding	myeloid differentiation primary response gene 88 [Source:MGI Symbol;Acc:MGI:108005]
ENSMUSG00000029163	962.392504	385.3030222	1.320570139	3.41E-08	5.48E-07	Emilin1	5	30913402	30921277	+	4937	protein_coding	elastin microfibril interfacer 1 [Source:MGI Symbol;Acc:MGI:1926189]
ENSMUSG00000059479	464.2553167	260.535989	0.833922697	3.42E-08	5.48E-07	B3gnt8	7	25626654	25635100	+	6474	protein_coding	UDP-GlcNAc:betaGal beta-1,3-N-acetylglucosaminyltransferase 8 [Source:MGI Symbol;Acc:MGI:2385269]
ENSMUSG00000002068	190.5540171	65.68140581	1.533377897	3.43E-08	5.50E-07	Ccne1	7	38097984	38107534	-	2662	protein_coding	cyclin E1 [Source:MGI Symbol;Acc:MGI:88316]
ENSMUSG00000022283	11381.57755	6663.849684	0.772198724	3.45E-08	5.53E-07	Pabpc1	15	36595661	36608973	-	5768	protein_coding	poly(A) binding protein, cytoplasmic 1 [Source:MGI Symbol;Acc:MGI:1349722]
ENSMUSG00000078817	193.0827458	16.54790976	3.540635457	3.47E-08	5.56E-07	Nlrp12	7	3218784	3249740	-	7545	protein_coding	NLR family, pyrin domain containing 12 [Source:MGI Symbol;Acc:MGI:2676630]
ENSMUSG00000027248	9896.508482	5370.381944	0.881786166	3.51E-08	5.62E-07	Pdia3	2	121413775	121438687	+	3139	protein_coding	protein disulfide isomerase associated 3 [Source:MGI Symbol;Acc:MGI:95834]
ENSMUSG00000020911	6.27734588	49.57084896	-2.972144958	3.51E-08	5.62E-07	Krt19	11	100140810	100148665	-	1855	protein_coding	keratin 19 [Source:MGI Symbol;Acc:MGI:96693]
ENSMUSG00000025491	1684.774655	245.8368105	2.776570857	3.66E-08	5.86E-07	Ifitm1	7	140967221	140969825	+	1094	protein_coding	interferon induced transmembrane protein 1 [Source:MGI Symbol;Acc:MGI:1915963]
ENSMUSG00000024301	248.5198875	104.062701	1.254516793	3.67E-08	5.87E-07	Kifc5b	17	26917091	26932579	+	2627	protein_coding	kinesin family member C5B [Source:MGI Symbol;Acc:MGI:2137414]
ENSMUSG00000029455	4287.907735	7200.789751	-0.747699127	3.69E-08	5.88E-07	Aldh2	5	121566027	121593824	-	5126	protein_coding	aldehyde dehydrogenase 2, mitochondrial [Source:MGI Symbol;Acc:MGI:99600]
ENSMUSG00000049037	793.7425836	208.6161461	1.927971956	3.75E-08	5.99E-07	Clec4a1	6	122921848	122934619	+	1558	protein_coding	C-type lectin domain family 4, member a1 [Source:MGI Symbol;Acc:MGI:3036291]
ENSMUSG00000026399	386.0284753	990.1527416	-1.357612716	3.79E-08	6.04E-07	Cd55	1	130439027	130462744	-	4853	protein_coding	CD55 molecule, decay accelerating factor for complement [Source:MGI Symbol;Acc:MGI:104850]
ENSMUSG00000026003	2330.247702	4715.816173	-1.017295594	3.80E-08	6.05E-07	Acadl	1	66830839	66863277	-	2005	protein_coding	acyl-Coenzyme A dehydrogenase, long-chain [Source:MGI Symbol;Acc:MGI:87866]
ENSMUSG00000038132	84.10109248	1631.193692	-4.274941419	3.80E-08	6.05E-07	Rbm24	13	46418434	46431095	+	3491	protein_coding	RNA binding motif protein 24 [Source:MGI Symbol;Acc:MGI:3610364]
ENSMUSG00000021373	75.32284593	1890.456608	-4.646591935	3.81E-08	6.05E-07	Cap2	13	46501848	46650281	+	4159	protein_coding	CAP, adenylate cyclase-associated protein, 2 (yeast) [Source:MGI Symbol;Acc:MGI:1914502]
ENSMUSG00000033350	187.4892566	66.16161255	1.500841842	3.83E-08	6.08E-07	Chst2	9	95399292	95406722	-	7328	protein_coding	carbohydrate sulfotransferase 2 [Source:MGI Symbol;Acc:MGI:1891160]
ENSMUSG00000021460	473.6002847	830.4727101	-0.811314588	3.86E-08	6.13E-07	Auh	13	52835119	52929681	-	9580	protein_coding	AU RNA binding protein/enoyl-coenzyme A hydratase [Source:MGI Symbol;Acc:MGI:1338011]
ENSMUSG00000019768	86.33462251	319.328274	-1.880724506	3.86E-08	6.13E-07	Esr1	10	4611593	5005614	+	13661	protein_coding	estrogen receptor 1 (alpha) [Source:MGI Symbol;Acc:MGI:1352467]
ENSMUSG00000017737	2015.611843	291.0672481	2.791572086	3.87E-08	6.13E-07	Mmp9	2	164940780	164955850	+	3539	protein_coding	matrix metallopeptidase 9 [Source:MGI Symbol;Acc:MGI:97011]
ENSMUSG00000086564	101.7418764	14.57516645	2.807239076	3.87E-08	6.13E-07	Cd101	3	100993529	101029556	-	3330	protein_coding	CD101 antigen [Source:MGI Symbol;Acc:MGI:2685862]
ENSMUSG00000020974	176.8774487	74.05350986	1.252716928	3.94E-08	6.23E-07	Pole2	12	69201773	69228195	-	2881	protein_coding	polymerase (DNA directed), epsilon 2 (p59 subunit) [Source:MGI Symbol;Acc:MGI:1197514]
ENSMUSG00000028607	528.0303853	986.2785047	-0.900916462	3.97E-08	6.28E-07	Cpt2	4	107903981	107923610	-	2391	protein_coding	carnitine palmitoyltransferase 2 [Source:MGI Symbol;Acc:MGI:109176]
ENSMUSG00000090665	88.50010921	5.904424259	3.904801714	3.99E-08	6.30E-07	Gad1-ps	10	99444044	99445819	+	1776	processed_pseudogene	glutamate decarboxylase 1, pseudogene [Source:MGI Symbol;Acc:MGI:95633]
ENSMUSG00000043857	646.0060502	284.2003557	1.184084357	4.00E-08	6.32E-07	Mgat5b	11	116918863	116986948	+	4596	protein_coding	mannoside acetylglucosaminyltransferase 5, isoenzyme B [Source:MGI Symbol;Acc:MGI:3606200]
ENSMUSG00000040274	2014.187012	920.211818	1.129811082	4.00E-08	6.32E-07	Cdk6	5	3341485	3531008	+	13989	protein_coding	cyclin-dependent kinase 6 [Source:MGI Symbol;Acc:MGI:1277162]
ENSMUSG00000070436	6014.455311	3005.280111	1.000977777	4.02E-08	6.34E-07	Serpinh1	7	99345376	99353239	-	2443	protein_coding	serine (or cysteine) peptidase inhibitor, clade H, member 1 [Source:MGI Symbol;Acc:MGI:88283]
ENSMUSG00000029171	524.0805415	227.6992821	1.202683172	4.02E-08	6.34E-07	Pgm1	5	64092950	64128351	+	2590	protein_coding	phosphoglucomutase 1 [Source:MGI Symbol;Acc:MGI:97564]
ENSMUSG00000032306	363.0393141	636.2152204	-0.809015053	4.13E-08	6.51E-07	Mpi	9	57544256	57552763	-	3142	protein_coding	mannose phosphate isomerase [Source:MGI Symbol;Acc:MGI:97075]
ENSMUSG00000038676	0	27.62142137	-7.217312848	4.16E-08	6.55E-07	Ucn	5	31138063	31138829	-	504	protein_coding	urocortin [Source:MGI Symbol;Acc:MGI:1276123]
ENSMUSG00000030677	391.0281217	157.2902055	1.312093506	4.17E-08	6.56E-07	Kif22	7	127027729	127042471	-	4903	protein_coding	kinesin family member 22 [Source:MGI Symbol;Acc:MGI:109233]
ENSMUSG00000030317	36.36463721	333.9130919	-3.18613332	4.20E-08	6.60E-07	Timp4	6	115241892	115252205	-	5894	protein_coding	tissue inhibitor of metalloproteinase 4 [Source:MGI Symbol;Acc:MGI:109125]
ENSMUSG00000031389	644.548495	229.5942225	1.489229307	4.23E-08	6.64E-07	Arhgap4	X	73891442	73921870	-	8105	protein_coding	Rho GTPase activating protein 4 [Source:MGI Symbol;Acc:MGI:2159577]
ENSMUSG00000031700	741.4888777	1523.558129	-1.037632591	4.23E-08	6.64E-07	Gpt2	8	85492576	85527560	+	5643	protein_coding	glutamic pyruvate transaminase (alanine aminotransferase) 2 [Source:MGI Symbol;Acc:MGI:1915391]
ENSMUSG00000020354	31.21266573	136.1242103	-2.109438957	4.26E-08	6.68E-07	Sgcd	11	46896253	47988969	-	8257	protein_coding	sarcoglycan, delta (dystrophin-associated glycoprotein) [Source:MGI Symbol;Acc:MGI:1346525]
ENSMUSG00000060791	672.0956327	154.6127407	2.119945841	4.27E-08	6.69E-07	Gmfg	7	28437447	28448233	+	2817	protein_coding	glia maturation factor, gamma [Source:MGI Symbol;Acc:MGI:1927135]
ENSMUSG00000024338	2210.525922	1241.457895	0.8321031	4.27E-08	6.69E-07	Psmb8	17	34197721	34201454	+	2736	protein_coding	proteasome (prosome, macropain) subunit, beta type 8 (large multifunctional peptidase 7) [Source:MGI Symbol;Acc:MGI:1346527]
ENSMUSG00000003644	1154.533795	599.1675691	0.945857212	4.42E-08	6.92E-07	Rps6ka1	4	133847290	133887797	-	4258	protein_coding	ribosomal protein S6 kinase polypeptide 1 [Source:MGI Symbol;Acc:MGI:104558]
ENSMUSG00000053846	608.8518027	119.3315335	2.350861511	4.44E-08	6.95E-07	Lipg	18	74939322	74961263	-	3787	protein_coding	lipase, endothelial [Source:MGI Symbol;Acc:MGI:1341803]
ENSMUSG00000034853	177.9700021	73.12947134	1.279737425	4.47E-08	6.99E-07	Acot11	4	106744555	106804998	-	6056	protein_coding	acyl-CoA thioesterase 11 [Source:MGI Symbol;Acc:MGI:1913736]
ENSMUSG00000064369	12.09447823	75.12481105	-2.636796807	4.47E-08	6.99E-07	mt-Te	MT	14071	14139	-	69	Mt_tRNA	mitochondrially encoded tRNA glutamic acid [Source:MGI Symbol;Acc:MGI:102488]
ENSMUSG00000045776	1.687599463	39.33353395	-4.553571298	4.53E-08	7.07E-07	Lrtm1	14	29018208	29033645	+	7939	protein_coding	leucine-rich repeats and transmembrane domains 1 [Source:MGI Symbol;Acc:MGI:2442106]
ENSMUSG00000045027	655.7350548	272.6028432	1.267219823	4.58E-08	7.14E-07	Prss22	17	23993535	23998100	-	1323	protein_coding	protease, serine 22 [Source:MGI Symbol;Acc:MGI:1918085]
ENSMUSG00000021993	363.9042155	660.8433449	-0.862536871	4.62E-08	7.20E-07	Mipep	14	60784573	60905478	+	5389	protein_coding	mitochondrial intermediate peptidase [Source:MGI Symbol;Acc:MGI:1917728]
ENSMUSG00000049608	42.58198464	2.663400164	4.01202148	4.69E-08	7.30E-07	Gpr55	1	85938318	85961007	-	3721	protein_coding	G protein-coupled receptor 55 [Source:MGI Symbol;Acc:MGI:2685064]
ENSMUSG00000052310	3420.832318	1581.300903	1.113057884	4.69E-08	7.30E-07	Slc39a1	3	90248172	90253612	+	2364	protein_coding	solute carrier family 39 (zinc transporter), member 1 [Source:MGI Symbol;Acc:MGI:1353474]
ENSMUSG00000028273	1705.113541	3381.224332	-0.987145848	4.79E-08	7.45E-07	Pdlim5	3	142239590	142395696	-	8877	protein_coding	PDZ and LIM domain 5 [Source:MGI Symbol;Acc:MGI:1927489]
ENSMUSG00000045193	1187.816161	2262.766333	-0.929294306	4.80E-08	7.45E-07	Cirbp	10	80165985	80172786	+	2604	protein_coding	cold inducible RNA binding protein [Source:MGI Symbol;Acc:MGI:893588]
ENSMUSG00000041426	208.7337323	403.7358985	-0.951303629	4.80E-08	7.45E-07	Hibch	1	52844929	52920986	+	6059	protein_coding	3-hydroxyisobutyryl-Coenzyme A hydrolase [Source:MGI Symbol;Acc:MGI:1923792]
ENSMUSG00000027074	382.3705499	1131.230178	-1.564408752	4.85E-08	7.53E-07	Slc43a3	2	84936579	84958509	+	4464	protein_coding	solute carrier family 43, member 3 [Source:MGI Symbol;Acc:MGI:1931054]
ENSMUSG00000022021	183.6665104	66.34599664	1.467039803	4.93E-08	7.65E-07	Diaph3	14	86655367	87141224	-	4584	protein_coding	diaphanous related formin 3 [Source:MGI Symbol;Acc:MGI:1927222]
ENSMUSG00000002625	924.1471871	1463.800724	-0.663133519	5.02E-08	7.77E-07	Akap8l	17	32321425	32350581	-	2075	protein_coding	A kinase (PRKA) anchor protein 8-like [Source:MGI Symbol;Acc:MGI:1860606]
ENSMUSG00000070691	512.994645	240.9145753	1.089851416	5.03E-08	7.79E-07	Runx3	4	135120652	135177990	+	5003	protein_coding	runt related transcription factor 3 [Source:MGI Symbol;Acc:MGI:102672]
ENSMUSG00000051367	28.97622332	684.6664661	-4.55475612	5.06E-08	7.82E-07	Six1	12	73040015	73053887	-	4383	protein_coding	sine oculis-related homeobox 1 [Source:MGI Symbol;Acc:MGI:102780]
ENSMUSG00000037003	1131.298742	2370.135059	-1.067066425	5.06E-08	7.82E-07	Tns2	15	102102988	102116401	+	4728	protein_coding	tensin 2 [Source:MGI Symbol;Acc:MGI:2387586]
ENSMUSG00000049134	84.86888286	10687.43368	-6.974770246	5.09E-08	7.86E-07	Nrap	19	56320035	56390037	-	5507	protein_coding	nebulin-related anchoring protein [Source:MGI Symbol;Acc:MGI:1098765]
ENSMUSG00000072902	0	25.24070848	-7.087761482	5.21E-08	8.04E-07	Gm10435	11	59002910	59007293	+	2926	antisense_RNA	predicted gene 10435 [Source:MGI Symbol;Acc:MGI:3642820]
ENSMUSG00000067158	23.93382072	114.0601826	-2.232919572	5.23E-08	8.06E-07	Col4a4	1	82448423	82586849	-	10612	protein_coding	collagen, type IV, alpha 4 [Source:MGI Symbol;Acc:MGI:104687]
ENSMUSG00000091478	1071.706983	1812.660509	-0.759034737	5.26E-08	8.10E-07	Gm10039	11	100361716	100362126	-	411	processed_pseudogene	predicted pseudogene 10039 [Source:MGI Symbol;Acc:MGI:3704382]
ENSMUSG00000029553	141.5449115	16.78194556	3.077520091	5.29E-08	8.14E-07	Tfec	6	16833373	16898441	-	5594	protein_coding	transcription factor EC [Source:MGI Symbol;Acc:MGI:1333760]
ENSMUSG00000042816	58.74061837	2.933838038	4.319371765	5.35E-08	8.23E-07	Gpr151	18	42578020	42579652	-	1633	protein_coding	G protein-coupled receptor 151 [Source:MGI Symbol;Acc:MGI:2441887]
ENSMUSG00000047875	195.277746	579.455069	-1.565933361	5.36E-08	8.24E-07	Gpr157	4	150087365	150105927	+	4900	protein_coding	G protein-coupled receptor 157 [Source:MGI Symbol;Acc:MGI:2442046]
ENSMUSG00000029084	332.0196617	50.4250545	2.718416097	5.36E-08	8.24E-07	Cd38	5	43868553	43912375	+	3890	protein_coding	CD38 antigen [Source:MGI Symbol;Acc:MGI:107474]
ENSMUSG00000097705	0	25.12676244	-7.082276087	5.37E-08	8.24E-07	Gm26740	10	22187013	22302835	-	1724	antisense_RNA	predicted gene, 26740 [Source:MGI Symbol;Acc:MGI:5477234]
ENSMUSG00000027438	79.96802924	205.0114593	-1.359794881	5.38E-08	8.26E-07	Napb	2	148693985	148732467	-	7051	protein_coding	N-ethylmaleimide sensitive fusion protein attachment protein beta [Source:MGI Symbol;Acc:MGI:104562]
ENSMUSG00000064246	6622.480769	305.5551363	4.437832416	5.42E-08	8.31E-07	Chil1	1	134182176	134190181	+	2804	protein_coding	chitinase-like 1 [Source:MGI Symbol;Acc:MGI:1340899]
ENSMUSG00000046095	20.44222956	89.10342056	-2.108498723	5.43E-08	8.32E-07	Krt32	11	100080848	100088226	-	1721	protein_coding	keratin 32 [Source:MGI Symbol;Acc:MGI:1309995]
ENSMUSG00000002668	898.0432021	293.083617	1.615007965	5.44E-08	8.34E-07	Dennd1c	17	57066056	57078510	-	2520	protein_coding	DENN/MADD domain containing 1C [Source:MGI Symbol;Acc:MGI:1918035]
ENSMUSG00000002459	457.727627	135.9343147	1.750649154	5.47E-08	8.37E-07	Rgs20	1	4909576	5070285	-	4239	protein_coding	regulator of G-protein signaling 20 [Source:MGI Symbol;Acc:MGI:1929866]
ENSMUSG00000024940	2351.430497	4106.325141	-0.804207326	5.50E-08	8.41E-07	Ltbp3	19	5740904	5758532	+	5190	protein_coding	latent transforming growth factor beta binding protein 3 [Source:MGI Symbol;Acc:MGI:1101355]
ENSMUSG00000028656	7143.036665	4227.828646	0.756533653	5.53E-08	8.46E-07	Cap1	4	122859047	122886056	-	3494	protein_coding	CAP, adenylate cyclase-associated protein 1 (yeast) [Source:MGI Symbol;Acc:MGI:88262]
ENSMUSG00000043342	182.1498538	555.2660237	-1.606477087	5.56E-08	8.50E-07	Hoxd9	2	74697727	74700208	+	2136	protein_coding	homeobox D9 [Source:MGI Symbol;Acc:MGI:96210]
ENSMUSG00000040209	210.1168159	427.3806128	-1.023249291	5.61E-08	8.56E-07	Zfp704	3	9427020	9610085	-	15255	protein_coding	zinc finger protein 704 [Source:MGI Symbol;Acc:MGI:2180715]
ENSMUSG00000029580	36487.70632	17722.24683	1.041822511	5.68E-08	8.66E-07	Actb	5	142903115	142906754	-	2679	protein_coding	actin, beta [Source:MGI Symbol;Acc:MGI:87904]
ENSMUSG00000032602	643.2773399	1207.010279	-0.907363625	5.68E-08	8.66E-07	Slc25a20	9	108662088	108684641	+	4844	protein_coding	solute carrier family 25 (mitochondrial carnitine/acylcarnitine translocase), member 20 [Source:MGI Symbol;Acc:MGI:1928738]
ENSMUSG00000040528	189.8021443	35.7500286	2.411027527	5.78E-08	8.80E-07	Milr1	11	106751226	106768794	+	2474	protein_coding	mast cell immunoglobulin like receptor 1 [Source:MGI Symbol;Acc:MGI:2685731]
ENSMUSG00000021367	118.2654195	294.5766063	-1.313283927	5.89E-08	8.97E-07	Edn1	13	42301476	42307990	+	2139	protein_coding	endothelin 1 [Source:MGI Symbol;Acc:MGI:95283]
ENSMUSG00000055553	632.9673455	1018.315733	-0.685389351	5.97E-08	9.08E-07	Kxd1	8	70508272	70527956	-	3176	protein_coding	KxDL motif containing 1 [Source:MGI Symbol;Acc:MGI:1922870]
ENSMUSG00000037443	301.8805254	659.8187276	-1.130273638	6.00E-08	9.11E-07	Cep85	4	134129858	134187112	-	5269	protein_coding	centrosomal protein 85 [Source:MGI Symbol;Acc:MGI:1917262]
ENSMUSG00000037621	100.9924664	325.9860822	-1.688901532	6.00E-08	9.11E-07	Atoh8	6	72206177	72235577	-	2507	protein_coding	atonal bHLH transcription factor 8 [Source:MGI Symbol;Acc:MGI:1918343]
ENSMUSG00000034613	336.1084736	139.2880746	1.272699922	6.09E-08	9.25E-07	Ppm1h	10	122678762	122945795	+	10226	protein_coding	protein phosphatase 1H (PP2C domain containing) [Source:MGI Symbol;Acc:MGI:2442087]
ENSMUSG00000085396	1701.09448	2557.75671	-0.588419436	6.11E-08	9.27E-07	Firre	X	50555744	50635321	-	8247	processed_transcript	functional intergenic repeating RNA element [Source:MGI Symbol;Acc:MGI:2147989]
ENSMUSG00000044005	143.2102521	46.11544141	1.635710387	6.14E-08	9.30E-07	Gls2	10	128194457	128210004	+	3474	protein_coding	glutaminase 2 (liver, mitochondrial) [Source:MGI Symbol;Acc:MGI:2143539]
ENSMUSG00000031198	541.6543095	1030.275093	-0.928408	6.23E-08	9.44E-07	Fundc2	X	75382399	75396459	+	2785	protein_coding	FUN14 domain containing 2 [Source:MGI Symbol;Acc:MGI:1914641]
ENSMUSG00000067786	108.6896044	512.1420453	-2.232183519	6.27E-08	9.49E-07	Nnat	2	157560078	157562522	+	1829	protein_coding	neuronatin [Source:MGI Symbol;Acc:MGI:104716]
ENSMUSG00000056758	147.8483293	42.11080397	1.812231733	6.42E-08	9.71E-07	Hmga2	10	120361275	120476469	-	6772	protein_coding	high mobility group AT-hook 2 [Source:MGI Symbol;Acc:MGI:101761]
ENSMUSG00000026355	1091.71568	449.9242778	1.277901347	6.53E-08	9.87E-07	Mcm6	1	128331590	128359664	-	4666	protein_coding	minichromosome maintenance complex component 6 [Source:MGI Symbol;Acc:MGI:1298227]
ENSMUSG00000030978	1176.727779	598.0794201	0.975575921	6.54E-08	9.88E-07	Rrm1	7	102441695	102469771	+	11012	protein_coding	ribonucleotide reductase M1 [Source:MGI Symbol;Acc:MGI:98180]
ENSMUSG00000049971	135.2029222	32.78985459	2.038158809	6.70E-08	1.01E-06	Glt1d1	5	127632262	127709374	+	4378	protein_coding	glycosyltransferase 1 domain containing 1 [Source:MGI Symbol;Acc:MGI:2442755]
ENSMUSG00000032265	1874.737296	877.2529295	1.095462592	6.71E-08	1.01E-06	Fam46a	9	85320439	85327348	-	5703	protein_coding	family with sequence similarity 46, member A [Source:MGI Symbol;Acc:MGI:2670964]
ENSMUSG00000017309	141.4444513	867.5620846	-2.612652907	6.79E-08	1.02E-06	Cd300lg	11	102041509	102055620	+	2737	protein_coding	CD300 molecule like family member G [Source:MGI Symbol;Acc:MGI:1289168]
ENSMUSG00000025314	1078.280576	402.0124225	1.42329272	6.85E-08	1.03E-06	Ptprj	2	90429754	90580647	-	8352	protein_coding	protein tyrosine phosphatase, receptor type, J [Source:MGI Symbol;Acc:MGI:104574]
ENSMUSG00000030592	355.5847669	35022.7808	-6.621533496	6.86E-08	1.03E-06	Ryr1	7	29003344	29125179	-	21838	protein_coding	ryanodine receptor 1, skeletal muscle [Source:MGI Symbol;Acc:MGI:99659]
ENSMUSG00000046688	311.7620361	122.9714123	1.343109891	6.87E-08	1.03E-06	Tifa	3	127789805	127832164	+	3199	protein_coding	TRAF-interacting protein with forkhead-associated domain [Source:MGI Symbol;Acc:MGI:2182965]
ENSMUSG00000010142	178.5655175	45.83550443	1.964485328	6.88E-08	1.03E-06	Tnfrsf13b	11	61126755	61149372	+	2836	protein_coding	tumor necrosis factor receptor superfamily, member 13b [Source:MGI Symbol;Acc:MGI:1889411]
ENSMUSG00000022443	14306.13512	7818.466049	0.871621398	6.91E-08	1.04E-06	Myh9	15	77760587	77842175	-	12928	protein_coding	myosin, heavy polypeptide 9, non-muscle [Source:MGI Symbol;Acc:MGI:107717]
ENSMUSG00000022890	2286.626151	3614.026636	-0.660680303	6.95E-08	1.04E-06	Atp5j	16	84827866	84835625	-	3130	protein_coding	ATP synthase, H+ transporting, mitochondrial F0 complex, subunit F [Source:MGI Symbol;Acc:MGI:107777]
ENSMUSG00000029999	1058.28253	522.752794	1.017499362	6.98E-08	1.05E-06	Tgfa	6	86195223	86275719	+	6490	protein_coding	transforming growth factor alpha [Source:MGI Symbol;Acc:MGI:98724]
ENSMUSG00000038708	2765.10351	5720.844165	-1.048550191	7.07E-08	1.06E-06	Golga4	9	118506267	118582519	+	13602	protein_coding	golgi autoantigen, golgin subfamily a, 4 [Source:MGI Symbol;Acc:MGI:1859646]
ENSMUSG00000029309	1219.140914	3128.266579	-1.359106705	7.12E-08	1.07E-06	Sparcl1	5	104079111	104113733	-	2937	protein_coding	SPARC-like 1 [Source:MGI Symbol;Acc:MGI:108110]
ENSMUSG00000043131	3391.170019	2277.072016	0.574598857	7.20E-08	1.08E-06	Mob1a	6	83326016	83343776	+	4794	protein_coding	MOB kinase activator 1A [Source:MGI Symbol;Acc:MGI:2442631]
ENSMUSG00000055447	2708.661924	1635.008611	0.728298798	7.32E-08	1.10E-06	Cd47	16	49855618	49915010	+	5277	protein_coding	CD47 antigen (Rh-related antigen, integrin-associated signal transducer) [Source:MGI Symbol;Acc:MGI:96617]
ENSMUSG00000062248	431.631201	164.2711507	1.392843177	7.39E-08	1.10E-06	Cks2	13	51645232	51650660	+	692	protein_coding	CDC28 protein kinase regulatory subunit 2 [Source:MGI Symbol;Acc:MGI:1913447]
ENSMUSG00000032374	256.1899966	86.6930273	1.565146192	7.39E-08	1.10E-06	Plod2	9	92542223	92608428	+	5392	protein_coding	procollagen lysine, 2-oxoglutarate 5-dioxygenase 2 [Source:MGI Symbol;Acc:MGI:1347007]
ENSMUSG00000112375	5.917848063	43.24407148	-2.853620294	7.47E-08	1.12E-06	AC158636.1	10	82845733	82859008	-	646	bidirectional_promoter_lncRNA
ENSMUSG00000044768	803.1651002	319.6404098	1.328523211	7.48E-08	1.12E-06	D1Ertd622e	1	97606318	97662074	-	41324	protein_coding	DNA segment, Chr 1, ERATO Doi 622, expressed [Source:MGI Symbol;Acc:MGI:1277184]
ENSMUSG00000025330	273.5010662	57.25115119	2.257637213	7.51E-08	1.12E-06	Padi4	4	140745865	140774236	-	4835	protein_coding	peptidyl arginine deiminase, type IV [Source:MGI Symbol;Acc:MGI:1338898]
ENSMUSG00000028788	2922.88008	4584.148979	-0.649223801	7.52E-08	1.12E-06	Ptp4a2	4	129811219	129850003	+	4377	protein_coding	protein tyrosine phosphatase 4a2 [Source:MGI Symbol;Acc:MGI:1277117]
ENSMUSG00000021185	87.22452298	242.3274065	-1.467616182	7.54E-08	1.12E-06	9030617O03Rik	12	100779057	100896981	+	4599	protein_coding	RIKEN cDNA 9030617O03 gene [Source:MGI Symbol;Acc:MGI:2444813]
ENSMUSG00000030346	150.629044	58.05998446	1.373971983	7.66E-08	1.14E-06	Rad51ap1	6	126923050	126939587	-	4813	protein_coding	RAD51 associated protein 1 [Source:MGI Symbol;Acc:MGI:1098224]
ENSMUSG00000033220	1471.496775	381.1548726	1.948935793	7.89E-08	1.17E-06	Rac2	15	78559169	78572783	-	3036	protein_coding	RAS-related C3 botulinum substrate 2 [Source:MGI Symbol;Acc:MGI:97846]
ENSMUSG00000032006	24.12275262	87.65319795	-1.855252738	7.94E-08	1.18E-06	Pdgfd	9	6168584	6378850	+	3154	protein_coding	platelet-derived growth factor, D polypeptide [Source:MGI Symbol;Acc:MGI:1919035]
ENSMUSG00000031972	1671.046314	225011.7376	-7.073013738	7.97E-08	1.18E-06	Acta1	8	123891769	123894751	-	1536	protein_coding	actin, alpha 1, skeletal muscle [Source:MGI Symbol;Acc:MGI:87902]
ENSMUSG00000024776	324.7143513	120.0941957	1.432409199	7.98E-08	1.18E-06	Stambpl1	19	34192229	34240333	+	5557	protein_coding	STAM binding protein like 1 [Source:MGI Symbol;Acc:MGI:1923880]
ENSMUSG00000070371	94.96472873	214.9997769	-1.174785058	8.02E-08	1.19E-06	Prss36	7	127932638	127946725	-	3221	protein_coding	protease, serine 36 [Source:MGI Symbol;Acc:MGI:1924863]
ENSMUSG00000029204	111.861063	19.7610797	2.501719626	8.02E-08	1.19E-06	Rhoh	5	65861213	65896700	+	10341	protein_coding	ras homolog family member H [Source:MGI Symbol;Acc:MGI:1921984]
ENSMUSG00000025746	400.0527273	3.973043719	6.657272085	8.05E-08	1.19E-06	Il6	5	30013114	30019981	+	2428	protein_coding	interleukin 6 [Source:MGI Symbol;Acc:MGI:96559]
ENSMUSG00000022010	1447.01058	2765.968288	-0.934360027	8.07E-08	1.19E-06	Tsc22d1	14	76414961	76507765	+	8994	protein_coding	TSC22 domain family, member 1 [Source:MGI Symbol;Acc:MGI:109127]
ENSMUSG00000085888	0	26.03397507	-7.13154815	8.13E-08	1.20E-06	Gm12224	11	54340369	54353479	-	1091	antisense_RNA	predicted gene 12224 [Source:MGI Symbol;Acc:MGI:3651369]
ENSMUSG00000051586	1010.055425	2141.501928	-1.083456074	8.16E-08	1.21E-06	Mical3	6	120931707	121130999	-	22950	protein_coding	microtubule associated monooxygenase, calponin and LIM domain containing 3 [Source:MGI Symbol;Acc:MGI:2442733]
ENSMUSG00000031609	516.2967606	203.6551733	1.341017722	8.18E-08	1.21E-06	Sap30	8	57482707	57487860	-	1178	protein_coding	sin3 associated polypeptide [Source:MGI Symbol;Acc:MGI:1929129]
ENSMUSG00000003779	229.9486618	108.6047445	1.080221288	8.25E-08	1.22E-06	Kif20a	18	34624624	34633265	+	3796	protein_coding	kinesin family member 20A [Source:MGI Symbol;Acc:MGI:1201682]
ENSMUSG00000034449	195.191527	406.2075116	-1.058984585	8.53E-08	1.26E-06	Dhrs11	11	84820856	84828994	-	1603	protein_coding	dehydrogenase/reductase (SDR family) member 11 [Source:MGI Symbol;Acc:MGI:2652816]
ENSMUSG00000023007	691.5001421	1290.043421	-0.899069854	8.78E-08	1.29E-06	Prpf40b	15	99295087	99317018	+	4952	protein_coding	pre-mRNA processing factor 40B [Source:MGI Symbol;Acc:MGI:1925583]
ENSMUSG00000058624	3170.147085	1080.18965	1.553194759	8.89E-08	1.31E-06	Gda	19	21391307	21473445	-	6135	protein_coding	guanine deaminase [Source:MGI Symbol;Acc:MGI:95678]
ENSMUSG00000022018	370.3210715	671.9121276	-0.858065224	9.00E-08	1.32E-06	Rgcc	14	79288756	79301645	-	918	protein_coding	regulator of cell cycle [Source:MGI Symbol;Acc:MGI:1913464]
ENSMUSG00000020798	8.987722852	59.66735306	-2.702447789	9.00E-08	1.32E-06	Spns3	11	72494919	72550506	-	5508	protein_coding	spinster homolog 3 [Source:MGI Symbol;Acc:MGI:1924827]
ENSMUSG00000085322	0	24.28602743	-7.031900169	9.10E-08	1.34E-06	Gm14261	2	168766143	168768108	+	1429	processed_transcript	predicted gene 14261 [Source:MGI Symbol;Acc:MGI:3649583]
ENSMUSG00000026535	1480.569847	388.175081	1.931655907	9.16E-08	1.34E-06	Ifi202b	1	173962568	173982744	-	1697	protein_coding	interferon activated gene 202B [Source:MGI Symbol;Acc:MGI:1347083]
ENSMUSG00000022860	7.044105058	51.93045652	-2.885809697	9.17E-08	1.35E-06	Chodl	16	78930948	78951733	+	3820	protein_coding	chondrolectin [Source:MGI Symbol;Acc:MGI:2179069]
ENSMUSG00000030222	51.05099608	153.7161993	-1.582552643	9.17E-08	1.35E-06	Rerg	6	137054825	137170497	-	2731	protein_coding	RAS-like, estrogen-regulated, growth-inhibitor [Source:MGI Symbol;Acc:MGI:2665139]
ENSMUSG00000044948	1117.618256	570.8304108	0.969062875	9.18E-08	1.35E-06	Cfap43	19	47737561	47919299	-	9955	protein_coding	cilia and flagella associated protein 43 [Source:MGI Symbol;Acc:MGI:1289258]
ENSMUSG00000002504	323.108605	924.628388	-1.514927615	9.22E-08	1.35E-06	Slc9a3r2	17	24639282	24650305	-	2257	protein_coding	solute carrier family 9 (sodium/hydrogen exchanger), member 3 regulator 2 [Source:MGI Symbol;Acc:MGI:1890662]
ENSMUSG00000073155	804.7746432	1441.415138	-0.840002393	9.30E-08	1.36E-06	1810058I24Rik	6	35252654	35263496	+	2784	lincRNA	RIKEN cDNA 1810058I24 gene [Source:MGI Symbol;Acc:MGI:1914955]
ENSMUSG00000034765	1005.62974	382.9765536	1.392145206	9.45E-08	1.38E-06	Dusp5	19	53529109	53542431	+	2473	protein_coding	dual specificity phosphatase 5 [Source:MGI Symbol;Acc:MGI:2685183]
ENSMUSG00000037411	3770.206201	777.9429199	2.277013628	9.49E-08	1.39E-06	Serpine1	5	137061504	137072268	-	3876	protein_coding	serine (or cysteine) peptidase inhibitor, clade E, member 1 [Source:MGI Symbol;Acc:MGI:97608]
ENSMUSG00000026622	209.8502535	77.23210394	1.439661098	9.53E-08	1.39E-06	Nek2	1	191821444	191833050	+	4516	protein_coding	NIMA (never in mitosis gene a)-related expressed kinase 2 [Source:MGI Symbol;Acc:MGI:109359]
ENSMUSG00000045273	175.9298768	73.64096378	1.25571248	9.56E-08	1.40E-06	Cenph	13	100759674	100775899	-	1784	protein_coding	centromere protein H [Source:MGI Symbol;Acc:MGI:1349448]
ENSMUSG00000010830	404.3801174	174.2166364	1.215131339	9.58E-08	1.40E-06	Kdelr3	15	79516408	79527739	+	1414	protein_coding	KDEL (Lys-Asp-Glu-Leu) endoplasmic reticulum protein retention receptor 3 [Source:MGI Symbol;Acc:MGI:2145953]
ENSMUSG00000058354	31626.74224	7123.823962	2.150420886	9.61E-08	1.40E-06	Krt6a	15	101689932	101694307	-	2256	protein_coding	keratin 6A [Source:MGI Symbol;Acc:MGI:1100845]
ENSMUSG00000024597	963.6251239	2502.399439	-1.375851804	9.64E-08	1.40E-06	Slc12a2	18	57878678	57946821	+	6520	protein_coding	solute carrier family 12, member 2 [Source:MGI Symbol;Acc:MGI:101924]
ENSMUSG00000062515	5301.86022	13125.25816	-1.307629333	9.89E-08	1.44E-06	Fabp4	3	10204088	10208576	-	4489	protein_coding	fatty acid binding protein 4, adipocyte [Source:MGI Symbol;Acc:MGI:88038]
ENSMUSG00000025428	13471.04739	21488.10231	-0.673713818	1.01E-07	1.47E-06	Atp5a1	18	77773729	77782869	+	3135	protein_coding	ATP synthase, H+ transporting, mitochondrial F1 complex, alpha subunit 1 [Source:MGI Symbol;Acc:MGI:88115]
ENSMUSG00000035385	1735.627026	294.4174461	2.559985514	1.01E-07	1.47E-06	Ccl2	11	82035571	82037453	+	1138	protein_coding	chemokine (C-C motif) ligand 2 [Source:MGI Symbol;Acc:MGI:98259]
ENSMUSG00000028445	26.32035895	92.81335319	-1.802492065	1.01E-07	1.47E-06	Enho	4	41638144	41640324	-	1269	protein_coding	energy homeostasis associated [Source:MGI Symbol;Acc:MGI:1916888]
ENSMUSG00000073755	373.9722894	692.8391231	-0.889316452	1.02E-07	1.48E-06	5730409E04Rik	4	126609818	126614371	+	2891	protein_coding	RIKEN cDNA 5730409E04Rik gene [Source:MGI Symbol;Acc:MGI:3609248]
ENSMUSG00000111394	1252.262166	360.7429968	1.795166823	1.03E-07	1.49E-06	AC160637.1	9	59672814	59676700	+	3887	TEC
ENSMUSG00000034006	1984.50474	1184.973394	0.743539854	1.06E-07	1.54E-06	Pqlc1	18	80253292	80292725	+	6100	protein_coding	PQ loop repeat containing 1 [Source:MGI Symbol;Acc:MGI:1914193]
ENSMUSG00000028583	2787.66911	622.43974	2.163105678	1.06E-07	1.54E-06	Pdpn	4	143267431	143299564	-	1817	protein_coding	podoplanin [Source:MGI Symbol;Acc:MGI:103098]
ENSMUSG00000032942	22.47096085	2279.343214	-6.659095697	1.06E-07	1.54E-06	Ucp3	7	100472990	100486432	+	3135	protein_coding	uncoupling protein 3 (mitochondrial, proton carrier) [Source:MGI Symbol;Acc:MGI:1099787]
ENSMUSG00000021255	0.927663649	34.4229431	-5.114595751	1.08E-07	1.56E-06	Esrrb	12	86361117	86521628	+	6047	protein_coding	estrogen related receptor, beta [Source:MGI Symbol;Acc:MGI:1346832]
ENSMUSG00000053716	4840.605736	2717.224178	0.833199633	1.09E-07	1.57E-06	Dusp7	9	106368632	106375724	+	3356	protein_coding	dual specificity phosphatase 7 [Source:MGI Symbol;Acc:MGI:2387100]
ENSMUSG00000034773	92.05886111	22.77180756	2.009866289	1.09E-07	1.57E-06	BC030867	11	102248882	102265187	+	3032	protein_coding	cDNA sequence BC030867 [Source:MGI Symbol;Acc:MGI:2387601]
ENSMUSG00000014543	51.28274935	2.65115077	4.280994236	1.09E-07	1.57E-06	Klra17	6	129831154	129876672	-	1192	protein_coding	killer cell lectin-like receptor, subfamily A, member 17 [Source:MGI Symbol;Acc:MGI:2180674]
ENSMUSG00000038065	146.9677278	582.0086503	-1.981007361	1.09E-07	1.57E-06	Mturn	6	54681624	54703851	+	5695	protein_coding	maturin, neural progenitor differentiation regulator homolog (Xenopus) [Source:MGI Symbol;Acc:MGI:1915485]
ENSMUSG00000031264	261.8564713	87.9585578	1.574401365	1.11E-07	1.60E-06	Btk	X	134542336	134583570	-	3149	protein_coding	Bruton agammaglobulinemia tyrosine kinase [Source:MGI Symbol;Acc:MGI:88216]
ENSMUSG00000019997	1277.057577	3316.857748	-1.376747316	1.12E-07	1.61E-06	Ctgf	10	24595442	24598683	+	2861	protein_coding	connective tissue growth factor [Source:MGI Symbol;Acc:MGI:95537]
ENSMUSG00000042073	104.1133561	267.2571513	-1.356009647	1.16E-07	1.66E-06	Abhd14b	9	106447459	106452923	+	2671	protein_coding	abhydrolase domain containing 14b [Source:MGI Symbol;Acc:MGI:1923741]
ENSMUSG00000006435	94.21230856	1542.865017	-4.030936884	1.18E-07	1.69E-06	Neurl1a	19	47178820	47259440	+	4411	protein_coding	neuralized E3 ubiquitin protein ligase 1A [Source:MGI Symbol;Acc:MGI:1334263]
ENSMUSG00000038506	423.7142657	733.0524411	-0.79081191	1.18E-07	1.70E-06	Dcun1d2	8	13255963	13288131	-	4988	protein_coding	DCN1, defective in cullin neddylation 1, domain containing 2 (S. cerevisiae) [Source:MGI Symbol;Acc:MGI:2142792]
ENSMUSG00000026672	252.463758	574.163194	-1.185452742	1.18E-07	1.70E-06	Optn	2	5020642	5064051	-	3753	protein_coding	optineurin [Source:MGI Symbol;Acc:MGI:1918898]
ENSMUSG00000025255	50.87651919	208.6918943	-2.025260746	1.19E-07	1.71E-06	Zfhx4	3	5218526	5415857	+	15737	protein_coding	zinc finger homeodomain 4 [Source:MGI Symbol;Acc:MGI:2137668]
ENSMUSG00000039763	46.72084005	158.835992	-1.757274886	1.20E-07	1.72E-06	Dnajc28	16	91614257	91619026	-	3562	protein_coding	DnaJ heat shock protein family (Hsp40) member C28 [Source:MGI Symbol;Acc:MGI:2181053]
ENSMUSG00000022906	1224.441931	461.5362525	1.407700413	1.20E-07	1.72E-06	Parp9	16	35938470	35972605	+	4872	protein_coding	poly (ADP-ribose) polymerase family, member 9 [Source:MGI Symbol;Acc:MGI:1933117]
ENSMUSG00000042670	250.4675649	447.2809632	-0.836591101	1.20E-07	1.72E-06	Immp1l	2	105904638	105965558	+	955	protein_coding	IMP1 inner mitochondrial membrane peptidase-like (S. cerevisiae) [Source:MGI Symbol;Acc:MGI:1913791]
ENSMUSG00000032527	956.5141789	1511.604297	-0.660941097	1.21E-07	1.73E-06	Pccb	9	100982032	101034898	-	2771	protein_coding	propionyl Coenzyme A carboxylase, beta polypeptide [Source:MGI Symbol;Acc:MGI:1914154]
ENSMUSG00000017400	294.4519234	107.0641997	1.457558527	1.22E-07	1.74E-06	Stac2	11	98036623	98053462	-	3139	protein_coding	SH3 and cysteine rich domain 2 [Source:MGI Symbol;Acc:MGI:2144518]
ENSMUSG00000014444	2453.008253	6924.335581	-1.496877458	1.22E-07	1.74E-06	Piezo1	8	122481698	122551329	-	9935	protein_coding	piezo-type mechanosensitive ion channel component 1 [Source:MGI Symbol;Acc:MGI:3603204]
ENSMUSG00000017390	455.7481054	233.51421	0.965830978	1.22E-07	1.75E-06	Aldoc	11	78322968	78327781	+	3263	protein_coding	aldolase C, fructose-bisphosphate [Source:MGI Symbol;Acc:MGI:101863]
ENSMUSG00000027186	89.53277108	30.19659543	1.571830882	1.23E-07	1.75E-06	Elf5	2	103411688	103450989	+	5877	protein_coding	E74-like factor 5 [Source:MGI Symbol;Acc:MGI:1335079]
ENSMUSG00000027792	131.328748	294.730116	-1.168077206	1.25E-07	1.79E-06	Bche	3	73635808	73708415	-	6741	protein_coding	butyrylcholinesterase [Source:MGI Symbol;Acc:MGI:894278]
ENSMUSG00000051747	609.1575647	73662.08407	-6.917728925	1.25E-07	1.79E-06	Ttn	2	76703980	76982547	-	116825	protein_coding	titin [Source:MGI Symbol;Acc:MGI:98864]
ENSMUSG00000030946	1941.322147	4712.356024	-1.279377918	1.25E-07	1.79E-06	Lhpp	7	132610638	132706420	+	2416	protein_coding	phospholysine phosphohistidine inorganic pyrophosphate phosphatase [Source:MGI Symbol;Acc:MGI:1923679]
ENSMUSG00000022122	981.0552298	363.8876453	1.431177262	1.26E-07	1.79E-06	Ednrb	14	103814625	103844173	-	4037	protein_coding	endothelin receptor type B [Source:MGI Symbol;Acc:MGI:102720]
ENSMUSG00000055782	143.5225301	468.4713869	-1.703034613	1.27E-07	1.81E-06	Abcd2	15	91145884	91191807	-	5527	protein_coding	ATP-binding cassette, sub-family D (ALD), member 2 [Source:MGI Symbol;Acc:MGI:1349467]
ENSMUSG00000040033	2568.063817	911.5099307	1.494391277	1.27E-07	1.81E-06	Stat2	10	128270559	128292849	+	5926	protein_coding	signal transducer and activator of transcription 2 [Source:MGI Symbol;Acc:MGI:103039]
ENSMUSG00000037263	562.6150131	177.5618646	1.662460595	1.27E-07	1.81E-06	Aldh3b3	19	3958645	3972103	+	4179	protein_coding	aldehyde dehydrogenase 3 family, member B3 [Source:MGI Symbol;Acc:MGI:1920708]
ENSMUSG00000032402	571.4265954	1242.031242	-1.120563052	1.27E-07	1.81E-06	Smad3	9	63646767	63757994	-	5542	protein_coding	SMAD family member 3 [Source:MGI Symbol;Acc:MGI:1201674]
ENSMUSG00000047534	133.6643457	43.04193743	1.633573244	1.31E-07	1.87E-06	Mis18bp1	12	65132734	65172604	-	7990	protein_coding	MIS18 binding protein 1 [Source:MGI Symbol;Acc:MGI:2145099]
ENSMUSG00000028480	989.2312066	262.9993352	1.911202942	1.32E-07	1.87E-06	Glipr2	4	43957401	43979118	+	2320	protein_coding	GLI pathogenesis-related 2 [Source:MGI Symbol;Acc:MGI:1917770]
ENSMUSG00000026544	49.77342175	131.6880938	-1.399650685	1.34E-07	1.89E-06	Dusp23	1	172630764	172632962	-	1410	protein_coding	dual specificity phosphatase 23 [Source:MGI Symbol;Acc:MGI:1915690]
ENSMUSG00000030247	92.91648424	306.2261094	-1.715741154	1.36E-07	1.92E-06	Kcnj8	6	142564837	142571614	-	2548	protein_coding	potassium inwardly-rectifying channel, subfamily J, member 8 [Source:MGI Symbol;Acc:MGI:1100508]
ENSMUSG00000052681	4423.645564	2218.152293	0.995753498	1.36E-07	1.92E-06	Rap1b	10	117813871	117846035	-	2884	protein_coding	RAS related protein 1b [Source:MGI Symbol;Acc:MGI:894315]
ENSMUSG00000024965	1123.44611	520.0576012	1.111367747	1.38E-07	1.95E-06	Fermt3	19	6998958	7019469	-	2587	protein_coding	fermitin family member 3 [Source:MGI Symbol;Acc:MGI:2147790]
ENSMUSG00000031749	673.6552555	1552.508948	-1.203406689	1.40E-07	1.98E-06	St3gal2	8	110919922	110972480	+	5041	protein_coding	ST3 beta-galactoside alpha-2,3-sialyltransferase 2 [Source:MGI Symbol;Acc:MGI:99427]
ENSMUSG00000113940	0.587414411	45.44829407	-6.108197584	1.41E-07	1.99E-06	AC159244.4	12	85429110	85436249	-	1119	lincRNA
ENSMUSG00000031133	218.1308767	589.5400988	-1.431926877	1.41E-07	1.99E-06	Arhgef6	X	57231485	57338729	-	8552	protein_coding	Rac/Cdc42 guanine nucleotide exchange factor (GEF) 6 [Source:MGI Symbol;Acc:MGI:1920591]
ENSMUSG00000025017	797.6708518	171.0338881	2.222098896	1.41E-07	2.00E-06	Pik3ap1	19	41274218	41385070	-	2615	protein_coding	phosphoinositide-3-kinase adaptor protein 1 [Source:MGI Symbol;Acc:MGI:1933177]
ENSMUSG00000022969	676.9069635	308.8802771	1.132090476	1.43E-07	2.01E-06	Il10rb	16	91406164	91425834	+	3808	protein_coding	interleukin 10 receptor, beta [Source:MGI Symbol;Acc:MGI:109380]
ENSMUSG00000066607	75.46899817	262.6593994	-1.797299137	1.44E-07	2.04E-06	6030419C18Rik	9	58488603	58499780	+	2331	protein_coding	RIKEN cDNA 6030419C18 gene [Source:MGI Symbol;Acc:MGI:2442108]
ENSMUSG00000002325	2060.918483	999.3925041	1.044091207	1.46E-07	2.05E-06	Irf9	14	55603571	55610030	+	5386	protein_coding	interferon regulatory factor 9 [Source:MGI Symbol;Acc:MGI:107587]
ENSMUSG00000030798	1130.105138	556.6388166	1.021498839	1.47E-07	2.07E-06	Cd37	7	45233632	45239115	-	3522	protein_coding	CD37 antigen [Source:MGI Symbol;Acc:MGI:88330]
ENSMUSG00000055805	2145.677991	527.2319496	2.024831921	1.47E-07	2.07E-06	Fmnl1	11	103171107	103198901	+	4886	protein_coding	formin-like 1 [Source:MGI Symbol;Acc:MGI:1888994]
ENSMUSG00000050276	0	25.37545182	-7.094697914	1.48E-07	2.09E-06	Mrgprg	7	143763710	143766993	-	1990	protein_coding	MAS-related GPR, member G [Source:MGI Symbol;Acc:MGI:3033145]
ENSMUSG00000002910	427.6848822	1090.658751	-1.34941342	1.49E-07	2.09E-06	Arrdc2	8	70835129	70839720	-	3232	protein_coding	arrestin domain containing 2 [Source:MGI Symbol;Acc:MGI:1918057]
ENSMUSG00000073771	413.7245925	215.2171696	0.941406873	1.50E-07	2.11E-06	Btbd19	4	117119219	117125725	-	3883	protein_coding	BTB (POZ) domain containing 19 [Source:MGI Symbol;Acc:MGI:1925861]
ENSMUSG00000075595	1400.893375	2403.35697	-0.77816069	1.51E-07	2.13E-06	Zfp652	11	95712673	95835115	+	15444	protein_coding	zinc finger protein 652 [Source:MGI Symbol;Acc:MGI:2442221]
ENSMUSG00000009292	597.0770235	18.94701579	4.97750812	1.52E-07	2.13E-06	Trpm2	10	77907722	77970563	-	12459	protein_coding	transient receptor potential cation channel, subfamily M, member 2 [Source:MGI Symbol;Acc:MGI:1351901]
ENSMUSG00000024725	3370.312206	1968.793325	0.775270303	1.52E-07	2.13E-06	Ostf1	19	18579328	18631789	-	4784	protein_coding	osteoclast stimulating factor 1 [Source:MGI Symbol;Acc:MGI:700012]
ENSMUSG00000025817	825.6146159	362.7879282	1.185222776	1.53E-07	2.15E-06	Nudt5	2	5845019	5871895	+	6484	protein_coding	nudix (nucleoside diphosphate linked moiety X)-type motif 5 [Source:MGI Symbol;Acc:MGI:1858232]
ENSMUSG00000020790	2200.019274	1223.908787	0.846019423	1.54E-07	2.16E-06	Ankfy1	11	72690006	72772146	+	11332	protein_coding	ankyrin repeat and FYVE domain containing 1 [Source:MGI Symbol;Acc:MGI:1337008]
ENSMUSG00000039153	241.6500926	84.57874277	1.513536847	1.55E-07	2.16E-06	Runx2	17	44495987	44814797	-	8837	protein_coding	runt related transcription factor 2 [Source:MGI Symbol;Acc:MGI:99829]
ENSMUSG00000019787	23.1747675	3695.697543	-7.311894761	1.56E-07	2.18E-06	Trdn	10	33080554	33476709	+	9352	protein_coding	triadin [Source:MGI Symbol;Acc:MGI:1924007]
ENSMUSG00000021319	22.99940801	1110.939257	-5.586500677	1.57E-07	2.19E-06	Sfrp4	13	19623104	19632994	+	4179	protein_coding	secreted frizzled-related protein 4 [Source:MGI Symbol;Acc:MGI:892010]
ENSMUSG00000042632	393.5225144	657.8204057	-0.740715159	1.58E-07	2.21E-06	Pla2g6	15	79286228	79328390	-	4980	protein_coding	phospholipase A2, group VI [Source:MGI Symbol;Acc:MGI:1859152]
ENSMUSG00000087410	0.587414411	40.51942434	-5.938502979	1.59E-07	2.22E-06	2310065F04Rik	11	67112461	67120080	-	2916	lincRNA	RIKEN cDNA 2310065F04 gene [Source:MGI Symbol;Acc:MGI:1921434]
ENSMUSG00000071713	3147.795601	670.3263738	2.231323089	1.60E-07	2.23E-06	Csf2rb	15	78325990	78351000	+	4764	protein_coding	colony stimulating factor 2 receptor, beta, low-affinity (granulocyte-macrophage) [Source:MGI Symbol;Acc:MGI:1339759]
ENSMUSG00000044313	348.432601	129.3668288	1.42809113	1.62E-07	2.26E-06	Mab21l3	3	101813076	101848959	-	3610	protein_coding	mab-21-like 3 (C. elegans) [Source:MGI Symbol;Acc:MGI:2446273]
ENSMUSG00000040432	963.0574965	361.8928887	1.411183149	1.62E-07	2.26E-06	Ltb4r2	14	55761428	55763229	+	1439	protein_coding	leukotriene B4 receptor 2 [Source:MGI Symbol;Acc:MGI:1888501]
ENSMUSG00000031394	1.100185052	33.79139898	-5.054115701	1.65E-07	2.30E-06	Opn1mw	X	74127464	74150760	+	1562	protein_coding	opsin 1 (cone pigments), medium-wave-sensitive (color blindness, deutan) [Source:MGI Symbol;Acc:MGI:1097692]
ENSMUSG00000049281	10.58020846	55.65260046	-2.387900198	1.65E-07	2.30E-06	Scn3b	9	40269217	40291618	+	5461	protein_coding	sodium channel, voltage-gated, type III, beta [Source:MGI Symbol;Acc:MGI:1918882]
ENSMUSG00000018822	60.81122857	336.3016224	-2.458134144	1.67E-07	2.32E-06	Sfrp5	19	42197971	42202252	-	1900	protein_coding	secreted frizzled-related sequence protein 5 [Source:MGI Symbol;Acc:MGI:1860298]
ENSMUSG00000045954	348.7543645	1243.203229	-1.831904815	1.67E-07	2.32E-06	Cavin2	1	51289126	51302960	+	3055	protein_coding	caveolae associated 2 [Source:MGI Symbol;Acc:MGI:99513]
ENSMUSG00000020821	9394.018004	16412.07544	-0.804850921	1.69E-07	2.35E-06	Kif1c	11	70700548	70731964	+	7276	protein_coding	kinesin family member 1C [Source:MGI Symbol;Acc:MGI:1098260]
ENSMUSG00000020847	64.1156204	157.3461948	-1.291984174	1.70E-07	2.36E-06	Rph3al	11	75830999	75938429	-	3814	protein_coding	rabphilin 3A-like (without C2 domains) [Source:MGI Symbol;Acc:MGI:1923492]
ENSMUSG00000048058	176.3448259	454.5197727	-1.363135597	1.71E-07	2.37E-06	Ldlrad3	2	101950203	102186385	-	6023	protein_coding	low density lipoprotein receptor class A domain containing 3 [Source:MGI Symbol;Acc:MGI:2138856]
ENSMUSG00000064284	195.2663194	370.0813771	-0.920117728	1.73E-07	2.40E-06	Cdpf1	15	85806972	85811697	-	1215	protein_coding	cysteine rich, DPF motif domain containing 1 [Source:MGI Symbol;Acc:MGI:1919605]
ENSMUSG00000035208	737.9343489	123.8796523	2.574924415	1.77E-07	2.45E-06	Slfn8	11	83002158	83020810	-	4091	protein_coding	schlafen 8 [Source:MGI Symbol;Acc:MGI:2672859]
ENSMUSG00000030214	3855.696747	1513.516848	1.348900959	1.78E-07	2.47E-06	Plbd1	6	136612070	136661928	-	2633	protein_coding	phospholipase B domain containing 1 [Source:MGI Symbol;Acc:MGI:1914107]
ENSMUSG00000068290	1712.68839	2574.290064	-0.588064227	1.81E-07	2.50E-06	Ddrgk1	2	130653960	130664659	-	2084	protein_coding	DDRGK domain containing 1 [Source:MGI Symbol;Acc:MGI:1924256]
ENSMUSG00000005124	129.1840938	49.57084896	1.382236064	1.83E-07	2.52E-06	Wisp1	15	66891320	66923201	+	5518	protein_coding	WNT1 inducible signaling pathway protein 1 [Source:MGI Symbol;Acc:MGI:1197008]
ENSMUSG00000026603	471.6362385	1095.091241	-1.216864117	1.85E-07	2.55E-06	Smyd2	1	189880492	189922363	-	2717	protein_coding	SET and MYND domain containing 2 [Source:MGI Symbol;Acc:MGI:1915889]
ENSMUSG00000045763	1552.827414	468.533866	1.728875993	1.85E-07	2.55E-06	Basp1	15	25363285	25413764	-	1847	protein_coding	brain abundant, membrane attached signal protein 1 [Source:MGI Symbol;Acc:MGI:1917600]
ENSMUSG00000002204	226.9649734	94.87711099	1.2566229	1.86E-07	2.57E-06	Napsa	7	44572380	44586862	+	2660	protein_coding	napsin A aspartic peptidase [Source:MGI Symbol;Acc:MGI:109365]
ENSMUSG00000054855	322.0719471	43.07746448	2.901139836	1.87E-07	2.58E-06	Rnd1	15	98663421	98677461	-	2967	protein_coding	Rho family GTPase 1 [Source:MGI Symbol;Acc:MGI:2444878]
ENSMUSG00000012428	3522.537551	774.7274814	2.18476535	1.87E-07	2.58E-06	Steap4	5	7960457	7982213	+	3155	protein_coding	STEAP family member 4 [Source:MGI Symbol;Acc:MGI:1923560]
ENSMUSG00000041733	519.9635027	908.6054878	-0.8049561	1.88E-07	2.59E-06	Coq5	5	115279666	115296972	+	3034	protein_coding	coenzyme Q5 methyltransferase [Source:MGI Symbol;Acc:MGI:1098643]
ENSMUSG00000028035	604.0533552	1238.872503	-1.035017558	1.91E-07	2.62E-06	Dnajb4	3	152178511	152210302	-	8765	protein_coding	DnaJ heat shock protein family (Hsp40) member B4 [Source:MGI Symbol;Acc:MGI:1914285]
ENSMUSG00000050896	323.6344498	40.17973146	3.01122575	1.91E-07	2.62E-06	Rtn4rl2	2	84871924	84886710	-	1506	protein_coding	reticulon 4 receptor-like 2 [Source:MGI Symbol;Acc:MGI:2669796]
ENSMUSG00000052738	1031.08426	2010.988071	-0.964555997	1.92E-07	2.65E-06	Suclg1	6	73248382	73276911	+	4617	protein_coding	succinate-CoA ligase, GDP-forming, alpha subunit [Source:MGI Symbol;Acc:MGI:1927234]
ENSMUSG00000061048	1687.364804	667.6431632	1.337124569	1.94E-07	2.66E-06	Cdh3	8	106510891	106557297	+	4384	protein_coding	cadherin 3 [Source:MGI Symbol;Acc:MGI:88356]
ENSMUSG00000043252	673.196867	1323.002381	-0.973609089	1.94E-07	2.66E-06	Tmem64	4	15265831	15286753	+	4670	protein_coding	transmembrane protein 64 [Source:MGI Symbol;Acc:MGI:2140359]
ENSMUSG00000002342	682.171891	1123.674542	-0.720568769	1.95E-07	2.68E-06	Tmem161a	8	70172356	70183681	+	3673	protein_coding	transmembrane protein 161A [Source:MGI Symbol;Acc:MGI:2384577]
ENSMUSG00000039474	194.2575094	364.5346276	-0.907418916	1.95E-07	2.68E-06	Wfs1	5	36966104	36989205	-	3787	protein_coding	wolframin ER transmembrane glycoprotein [Source:MGI Symbol;Acc:MGI:1328355]
ENSMUSG00000041650	213.6673	396.9989029	-0.893855781	1.96E-07	2.68E-06	Pcca	14	122534324	122891100	+	5210	protein_coding	propionyl-Coenzyme A carboxylase, alpha polypeptide [Source:MGI Symbol;Acc:MGI:97499]
ENSMUSG00000026126	204.2104362	86.77205136	1.233082977	1.96E-07	2.69E-06	Ptpn18	1	34459762	34475733	+	6492	protein_coding	protein tyrosine phosphatase, non-receptor type 18 [Source:MGI Symbol;Acc:MGI:108410]
ENSMUSG00000021589	191.6770228	417.5441724	-1.125394445	1.97E-07	2.70E-06	Rhobtb3	13	75869537	75943925	-	5781	protein_coding	Rho-related BTB domain containing 3 [Source:MGI Symbol;Acc:MGI:1920546]
ENSMUSG00000025545	99.39804349	237.7561625	-1.254435445	1.98E-07	2.71E-06	Clybl	14	122181694	122402232	+	1239	protein_coding	citrate lyase beta like [Source:MGI Symbol;Acc:MGI:1916884]
ENSMUSG00000040350	1151.049835	2207.520138	-0.938624733	2.02E-07	2.76E-06	Trim7	11	48826140	48852209	+	7597	protein_coding	tripartite motif-containing 7 [Source:MGI Symbol;Acc:MGI:2137353]
ENSMUSG00000079071	151.2627722	27.29095766	2.472734354	2.02E-07	2.76E-06	Gm14085	2	122484941	122528040	+	4996	protein_coding	predicted gene 14085 [Source:MGI Symbol;Acc:MGI:3702173]
ENSMUSG00000001555	994.2633495	473.7580346	1.069821508	2.05E-07	2.80E-06	Fkbp10	11	100415697	100424824	+	2935	protein_coding	FK506 binding protein 10 [Source:MGI Symbol;Acc:MGI:104769]
ENSMUSG00000021356	49.97817878	260.2823228	-2.371366566	2.05E-07	2.80E-06	Irf4	13	30749226	30766976	+	4903	protein_coding	interferon regulatory factor 4 [Source:MGI Symbol;Acc:MGI:1096873]
ENSMUSG00000096727	1418.422151	872.3538229	0.700871628	2.06E-07	2.81E-06	Psmb9	17	34181988	34187764	-	3659	protein_coding	proteasome (prosome, macropain) subunit, beta type 9 (large multifunctional peptidase 2) [Source:MGI Symbol;Acc:MGI:1346526]
ENSMUSG00000031480	323.4274272	823.4722236	-1.346858537	2.07E-07	2.82E-06	Thsd1	8	22227313	22261334	+	4422	protein_coding	thrombospondin, type I, domain 1 [Source:MGI Symbol;Acc:MGI:1929096]
ENSMUSG00000028382	4744.929936	2414.704144	0.974387317	2.08E-07	2.83E-06	Ptbp3	4	59471868	59549364	-	7480	protein_coding	polypyrimidine tract binding protein 3 [Source:MGI Symbol;Acc:MGI:1923334]
ENSMUSG00000006542	22.96448291	234.7907384	-3.336530309	2.09E-07	2.84E-06	Prkag3	1	74738922	74749221	-	3682	protein_coding	protein kinase, AMP-activated, gamma 3 non-catatlytic subunit [Source:MGI Symbol;Acc:MGI:1891343]
ENSMUSG00000102252	24.98259587	79.64216206	-1.671280532	2.09E-07	2.84E-06	Snrpn	7	59982495	60140219	-	2159	protein_coding	small nuclear ribonucleoprotein N [Source:MGI Symbol;Acc:MGI:98347]
ENSMUSG00000060981	13.71790365	98.89297046	-2.830837389	2.09E-07	2.84E-06	Hist1h4h	13	23531050	23531519	+	470	protein_coding	histone cluster 1, H4h [Source:MGI Symbol;Acc:MGI:2448427]
ENSMUSG00000037351	2140.55465	3574.232922	-0.739709763	2.12E-07	2.87E-06	Actr1b	1	36698114	36714422	-	4274	protein_coding	ARP1 actin-related protein 1B, centractin beta [Source:MGI Symbol;Acc:MGI:1917446]
ENSMUSG00000005656	1406.034773	839.894691	0.742877092	2.12E-07	2.87E-06	Snx6	12	54746349	54795703	-	2998	protein_coding	sorting nexin 6 [Source:MGI Symbol;Acc:MGI:1919433]
ENSMUSG00000018008	1989.671148	725.5700864	1.455605645	2.13E-07	2.89E-06	Cyth4	15	78597047	78622019	+	2791	protein_coding	cytohesin 4 [Source:MGI Symbol;Acc:MGI:2441702]
ENSMUSG00000025161	6961.659758	1786.408154	1.962328465	2.15E-07	2.91E-06	Slc16a3	11	120948480	120960868	+	5318	protein_coding	solute carrier family 16 (monocarboxylic acid transporters), member 3 [Source:MGI Symbol;Acc:MGI:1933438]
ENSMUSG00000037206	118.9333585	693.6720386	-2.53954286	2.15E-07	2.91E-06	Islr	9	58156268	58204306	-	2686	protein_coding	immunoglobulin superfamily containing leucine-rich repeat [Source:MGI Symbol;Acc:MGI:1349645]
ENSMUSG00000032089	733.817328	260.8409342	1.492611847	2.15E-07	2.91E-06	Il10ra	9	45253837	45269149	-	3498	protein_coding	interleukin 10 receptor, alpha [Source:MGI Symbol;Acc:MGI:96538]
ENSMUSG00000047067	104.8047375	254.3599439	-1.273133554	2.15E-07	2.91E-06	Dusp28	1	92906981	92908435	+	1314	protein_coding	dual specificity phosphatase 28 [Source:MGI Symbol;Acc:MGI:1914696]
ENSMUSG00000034958	0.720217145	40.18186569	-5.896063059	2.18E-07	2.94E-06	Atcay	10	81204508	81230833	-	3996	protein_coding	ataxia, cerebellar, Cayman type [Source:MGI Symbol;Acc:MGI:2448730]
ENSMUSG00000027555	2113.337066	879.7001589	1.264235297	2.18E-07	2.95E-06	Car13	3	14641727	14663002	+	2299	protein_coding	carbonic anhydrase 13 [Source:MGI Symbol;Acc:MGI:1931322]
ENSMUSG00000022996	25.80076495	111.1887745	-2.092778278	2.21E-07	2.99E-06	Wnt10b	15	98771753	98778150	-	2334	protein_coding	wingless-type MMTV integration site family, member 10B [Source:MGI Symbol;Acc:MGI:108061]
ENSMUSG00000021835	202.2463066	554.6003836	-1.452875607	2.21E-07	2.99E-06	Bmp4	14	46383520	46390669	-	2224	protein_coding	bone morphogenetic protein 4 [Source:MGI Symbol;Acc:MGI:88180]
ENSMUSG00000022865	3545.021879	1578.958349	1.166568034	2.22E-07	2.99E-06	Cxadr	16	78301496	78359785	+	6309	protein_coding	coxsackie virus and adenovirus receptor [Source:MGI Symbol;Acc:MGI:1201679]
ENSMUSG00000060989	331.9899215	166.9425317	0.989904974	2.22E-07	2.99E-06	Gm11847	4	12232833	12233951	+	1119	processed_pseudogene	predicted gene 11847 [Source:MGI Symbol;Acc:MGI:3651787]
ENSMUSG00000002603	1664.727581	728.9629277	1.191364585	2.23E-07	3.00E-06	Tgfb1	7	25687002	25705077	+	5042	protein_coding	transforming growth factor, beta 1 [Source:MGI Symbol;Acc:MGI:98725]
ENSMUSG00000028896	1122.183933	571.8985775	0.971625478	2.23E-07	3.00E-06	Rcc1	4	132331919	132353605	-	3848	protein_coding	regulator of chromosome condensation 1 [Source:MGI Symbol;Acc:MGI:1913989]
ENSMUSG00000026321	457.7355431	243.5074993	0.91074699	2.23E-07	3.00E-06	Tnfrsf11a	1	105780718	105847981	+	5985	protein_coding	tumor necrosis factor receptor superfamily, member 11a, NFKB activator [Source:MGI Symbol;Acc:MGI:1314891]
ENSMUSG00000040945	4464.469994	2930.465668	0.607245052	2.24E-07	3.01E-06	Rcc2	4	140700541	140723220	+	4155	protein_coding	regulator of chromosome condensation 2 [Source:MGI Symbol;Acc:MGI:1919784]
ENSMUSG00000030433	8.489407221	355.1258058	-5.366654678	2.24E-07	3.01E-06	Sbk2	7	4940512	4964406	-	3147	protein_coding	SH3-binding domain kinase family, member 2 [Source:MGI Symbol;Acc:MGI:2685925]
ENSMUSG00000022111	763.8902204	393.7805295	0.955787893	2.25E-07	3.02E-06	Uchl3	14	101653967	101696124	+	929	protein_coding	ubiquitin carboxyl-terminal esterase L3 (ubiquitin thiolesterase) [Source:MGI Symbol;Acc:MGI:1355274]
ENSMUSG00000027332	610.1120926	1048.402981	-0.780396321	2.25E-07	3.02E-06	Ivd	2	118861954	118882909	+	5505	protein_coding	isovaleryl coenzyme A dehydrogenase [Source:MGI Symbol;Acc:MGI:1929242]
ENSMUSG00000030996	13.93704139	2488.618343	-7.472078343	2.26E-07	3.03E-06	Art1	7	102101743	102113933	+	2809	protein_coding	ADP-ribosyltransferase 1 [Source:MGI Symbol;Acc:MGI:107511]
ENSMUSG00000008822	114.9261261	236.9010819	-1.048230421	2.26E-07	3.03E-06	Acyp1	12	85272398	85288438	-	1380	protein_coding	acylphosphatase 1, erythrocyte (common) type [Source:MGI Symbol;Acc:MGI:1913454]
ENSMUSG00000032369	358.4306489	77.95611553	2.20037679	2.28E-07	3.05E-06	Plscr1	9	92249750	92272278	+	2462	protein_coding	phospholipid scramblase 1 [Source:MGI Symbol;Acc:MGI:893575]
ENSMUSG00000027574	6.35198965	56.35000613	-3.116314373	2.32E-07	3.10E-06	Nkain4	2	180934772	180954699	-	1239	protein_coding	Na+/K+ transporting ATPase interacting 4 [Source:MGI Symbol;Acc:MGI:1915372]
ENSMUSG00000027639	6535.922634	2103.545725	1.63559226	2.32E-07	3.10E-06	Samhd1	2	157097533	157135265	-	9150	protein_coding	SAM domain and HD domain, 1 [Source:MGI Symbol;Acc:MGI:1927468]
ENSMUSG00000020901	1312.184297	409.8552571	1.678791802	2.33E-07	3.11E-06	Pik3r5	11	68432121	68497849	+	5550	protein_coding	phosphoinositide-3-kinase regulatory subunit 5 [Source:MGI Symbol;Acc:MGI:2443588]
ENSMUSG00000071654	453.6690189	771.7344977	-0.766602043	2.33E-07	3.11E-06	Uqcc3	19	8880016	8880933	-	829	protein_coding	ubiquinol-cytochrome c reductase complex assembly factor 3 [Source:MGI Symbol;Acc:MGI:2147553]
ENSMUSG00000070390	112.0220236	41.26979902	1.44057074	2.37E-07	3.16E-06	Nlrp1b	11	71153102	71230733	-	6305	protein_coding	NLR family, pyrin domain containing 1B [Source:MGI Symbol;Acc:MGI:3582959]
ENSMUSG00000018293	16140.04957	8467.296985	0.930631958	2.37E-07	3.16E-06	Pfn1	11	70651850	70654644	-	2405	protein_coding	profilin 1 [Source:MGI Symbol;Acc:MGI:97549]
ENSMUSG00000004317	485.1667055	256.0480213	0.923228717	2.37E-07	3.16E-06	Clcn5	X	7153810	7319358	-	11452	protein_coding	chloride channel, voltage-sensitive 5 [Source:MGI Symbol;Acc:MGI:99486]
ENSMUSG00000079186	112.175784	41.24774249	1.445319004	2.39E-07	3.19E-06	Gzmc	14	56231441	56234656	-	894	protein_coding	granzyme C [Source:MGI Symbol;Acc:MGI:109256]
ENSMUSG00000035673	12011.49974	3795.339484	1.662077711	2.41E-07	3.21E-06	Sbno2	10	80056992	80105571	-	10715	protein_coding	strawberry notch homolog 2 (Drosophila) [Source:MGI Symbol;Acc:MGI:2448490]
ENSMUSG00000026880	4405.493196	1338.528116	1.718591182	2.42E-07	3.22E-06	Stom	2	35313986	35336976	-	2827	protein_coding	stomatin [Source:MGI Symbol;Acc:MGI:95403]
ENSMUSG00000018900	205.0749751	383.7930598	-0.901436189	2.43E-07	3.23E-06	Slc22a5	11	53864542	53891660	-	3071	protein_coding	solute carrier family 22 (organic cation transporter), member 5 [Source:MGI Symbol;Acc:MGI:1329012]
ENSMUSG00000040296	1333.896183	432.1644031	1.626105663	2.43E-07	3.23E-06	Ddx58	4	40203773	40239828	-	7050	protein_coding	DEAD (Asp-Glu-Ala-Asp) box polypeptide 58 [Source:MGI Symbol;Acc:MGI:2442858]
ENSMUSG00000050410	526.5340737	265.1607962	0.988156737	2.44E-07	3.24E-06	Tcf19	17	35512734	35516824	-	1782	protein_coding	transcription factor 19 [Source:MGI Symbol;Acc:MGI:103180]
ENSMUSG00000030340	1144.459071	524.5734696	1.12516343	2.46E-07	3.27E-06	Scnn1a	6	125320659	125344943	+	4132	protein_coding	sodium channel, nonvoltage-gated 1 alpha [Source:MGI Symbol;Acc:MGI:101782]
ENSMUSG00000051043	121.1949903	466.3808023	-1.939317658	2.48E-07	3.29E-06	Gprc5c	11	114851152	114872617	+	5245	protein_coding	G protein-coupled receptor, family C, group 5, member C [Source:MGI Symbol;Acc:MGI:1917605]
ENSMUSG00000048327	342.3820064	181.2787779	0.916063749	2.49E-07	3.31E-06	Ckap2l	2	129268210	129297212	-	3137	protein_coding	cytoskeleton associated protein 2-like [Source:MGI Symbol;Acc:MGI:1917716]
ENSMUSG00000010067	634.1038114	316.3779452	1.00297418	2.51E-07	3.33E-06	Rassf1	9	107551555	107562267	+	5845	protein_coding	Ras association (RalGDS/AF-6) domain family member 1 [Source:MGI Symbol;Acc:MGI:1928386]
ENSMUSG00000112041	0.293707205	35.35434649	-6.612481477	2.54E-07	3.36E-06	AC104880.1	12	11185993	11204502	-	2284	lincRNA
ENSMUSG00000037622	1012.354638	1674.669797	-0.725954141	2.55E-07	3.37E-06	Wdtc1	4	133292459	133353481	-	4800	protein_coding	WD and tetratricopeptide repeats 1 [Source:MGI Symbol;Acc:MGI:2685541]
ENSMUSG00000039384	89.94522107	281.2976729	-1.643246931	2.64E-07	3.50E-06	Dusp10	1	184013302	184075636	+	3042	protein_coding	dual specificity phosphatase 10 [Source:MGI Symbol;Acc:MGI:1927070]
ENSMUSG00000040061	272.1480634	129.9526655	1.068516784	2.66E-07	3.52E-06	Plcb2	2	118707517	118728438	-	6597	protein_coding	phospholipase C, beta 2 [Source:MGI Symbol;Acc:MGI:107465]
ENSMUSG00000032050	1611.450074	2604.96105	-0.692879119	2.69E-07	3.56E-06	Rdx	9	52047173	52088735	+	4639	protein_coding	radixin [Source:MGI Symbol;Acc:MGI:97887]
ENSMUSG00000028475	41.02408522	152.2709103	-1.883125595	2.70E-07	3.57E-06	Spaar	4	43730034	43759462	+	5195	protein_coding	small regulatory polypeptide of amino acid response [Source:MGI Symbol;Acc:MGI:1918656]
ENSMUSG00000026074	6167.804626	3655.689184	0.754500488	2.71E-07	3.58E-06	Map4k4	1	39900913	40026310	+	9579	protein_coding	mitogen-activated protein kinase kinase kinase kinase 4 [Source:MGI Symbol;Acc:MGI:1349394]
ENSMUSG00000027763	2179.116569	3314.440725	-0.604755062	2.72E-07	3.59E-06	Mbnl1	3	60472830	60629750	+	18717	protein_coding	muscleblind like splicing factor 1 [Source:MGI Symbol;Acc:MGI:1928482]
ENSMUSG00000032314	1903.624426	3136.185039	-0.719886612	2.73E-07	3.60E-06	Etfa	9	55454508	55512243	-	1835	protein_coding	electron transferring flavoprotein, alpha polypeptide [Source:MGI Symbol;Acc:MGI:106092]
ENSMUSG00000094845	145.8201598	44.16658084	1.719415855	2.76E-07	3.63E-06	Tmem95	11	69876684	69878018	-	531	protein_coding	transmembrane protein 95 [Source:MGI Symbol;Acc:MGI:3779488]
ENSMUSG00000073600	314.810415	1551.46911	-2.299188316	2.76E-07	3.64E-06	Prob1	18	35650351	35655238	-	4888	protein_coding	proline rich basic protein 1 [Source:MGI Symbol;Acc:MGI:2686460]
ENSMUSG00000089647	28.83199397	0	7.314648553	2.79E-07	3.68E-06	Gm2245	15	6604341	6654303	-	3376	antisense_RNA	predicted gene 2245 [Source:MGI Symbol;Acc:MGI:3780415]
ENSMUSG00000000182	242.9972183	0.339049718	9.432817791	2.81E-07	3.69E-06	Fgf23	6	127072902	127081408	+	1814	protein_coding	fibroblast growth factor 23 [Source:MGI Symbol;Acc:MGI:1891427]
ENSMUSG00000021871	1283.416501	657.4488382	0.964918152	2.81E-07	3.70E-06	Pnp	14	50944302	50965237	+	3085	protein_coding	purine-nucleoside phosphorylase [Source:MGI Symbol;Acc:MGI:97365]
ENSMUSG00000022244	350.613119	628.9498084	-0.842492925	2.85E-07	3.75E-06	Amacr	15	10981756	10996624	+	2575	protein_coding	alpha-methylacyl-CoA racemase [Source:MGI Symbol;Acc:MGI:1098273]
ENSMUSG00000041920	744.8730966	306.2254138	1.281526396	2.86E-07	3.75E-06	Slc16a6	11	109450855	109473598	-	4883	protein_coding	solute carrier family 16 (monocarboxylic acid transporters), member 6 [Source:MGI Symbol;Acc:MGI:2144585]
ENSMUSG00000025647	5967.25584	2925.88944	1.028111219	2.87E-07	3.77E-06	Shisa5	9	109038565	109057777	+	3297	protein_coding	shisa family member 5 [Source:MGI Symbol;Acc:MGI:1915044]
ENSMUSG00000036764	35.81192498	106.9772328	-1.589339308	2.93E-07	3.84E-06	Dnajc12	10	63382443	63410576	+	4476	protein_coding	DnaJ heat shock protein family (Hsp40) member C12 [Source:MGI Symbol;Acc:MGI:1353428]
ENSMUSG00000066839	504.105762	930.7769827	-0.886209909	2.94E-07	3.85E-06	Ecsit	9	22072246	22085438	-	2490	protein_coding	ECSIT signalling integrator [Source:MGI Symbol;Acc:MGI:1349469]
ENSMUSG00000015247	435.7233332	194.4129999	1.163394911	2.99E-07	3.91E-06	Nipsnap3b	4	53011880	53022060	+	1687	protein_coding	nipsnap homolog 3B [Source:MGI Symbol;Acc:MGI:1913786]
ENSMUSG00000037474	245.3491484	93.69785515	1.385479178	3.00E-07	3.93E-06	Dtl	1	191537356	191575544	-	13709	protein_coding	denticleless E3 ubiquitin protein ligase [Source:MGI Symbol;Acc:MGI:1924093]
ENSMUSG00000074738	216.0501919	397.4524276	-0.881512149	3.00E-07	3.93E-06	Fndc10	4	155694342	155696481	+	2140	protein_coding	fibronectin type III domain containing 10 [Source:MGI Symbol;Acc:MGI:2444790]
ENSMUSG00000049858	207.4172059	585.3428916	-1.493212162	3.01E-07	3.93E-06	Suox	10	128669894	128674073	-	2497	protein_coding	sulfite oxidase [Source:MGI Symbol;Acc:MGI:2446117]
ENSMUSG00000055254	243.4133109	567.3901154	-1.221428026	3.03E-07	3.96E-06	Ntrk2	13	58806569	59133970	+	19292	protein_coding	neurotrophic tyrosine kinase, receptor, type 2 [Source:MGI Symbol;Acc:MGI:97384]
ENSMUSG00000038037	321.5638305	81.73076476	1.976291566	3.03E-07	3.96E-06	Socs1	16	10783808	10785536	-	1220	protein_coding	suppressor of cytokine signaling 1 [Source:MGI Symbol;Acc:MGI:1354910]
ENSMUSG00000024247	344.4319925	927.9546542	-1.428116056	3.05E-07	3.98E-06	Pkdcc	17	83215292	83225070	+	2712	protein_coding	protein kinase domain containing, cytoplasmic [Source:MGI Symbol;Acc:MGI:2147077]
ENSMUSG00000006611	493.6954598	263.9209966	0.903356405	3.05E-07	3.98E-06	Hfe	13	23702034	23710854	-	3572	protein_coding	hemochromatosis [Source:MGI Symbol;Acc:MGI:109191]
ENSMUSG00000010751	160.9695703	65.16285653	1.301970943	3.07E-07	4.00E-06	Tnfrsf22	7	143634806	143649661	-	4217	protein_coding	tumor necrosis factor receptor superfamily, member 22 [Source:MGI Symbol;Acc:MGI:1930270]
ENSMUSG00000059182	2315.912372	1023.207843	1.178049163	3.10E-07	4.04E-06	Skap2	6	51857422	52012549	-	11357	protein_coding	src family associated phosphoprotein 2 [Source:MGI Symbol;Acc:MGI:1889206]
ENSMUSG00000097494	15.6169349	61.1138361	-1.964575125	3.11E-07	4.05E-06	4933406C10Rik	12	32919384	32953789	-	2569	lincRNA	RIKEN cDNA 4933406C10 gene [Source:MGI Symbol;Acc:MGI:1921326]
ENSMUSG00000061751	194.8312771	448.2333797	-1.201356538	3.12E-07	4.06E-06	Kalrn	16	33974258	34573532	-	18660	protein_coding	kalirin, RhoGEF kinase [Source:MGI Symbol;Acc:MGI:2685385]
ENSMUSG00000022759	0.633956443	35.7926125	-5.74776691	3.17E-07	4.12E-06	Lrrc74b	16	17544465	17561247	-	3941	protein_coding	leucine rich repeat containing 74B [Source:MGI Symbol;Acc:MGI:1921935]
ENSMUSG00000101356	2.275013874	31.19290918	-3.747166119	3.17E-07	4.12E-06	Gm28876	15	103096151	103102111	-	703	lincRNA	predicted gene 28876 [Source:MGI Symbol;Acc:MGI:5579582]
ENSMUSG00000031431	2013.904676	6063.503764	-1.589846477	3.24E-07	4.21E-06	Tsc22d3	X	140539528	140600659	-	4341	protein_coding	TSC22 domain family, member 3 [Source:MGI Symbol;Acc:MGI:1196284]
ENSMUSG00000004846	3576.566008	1780.647447	1.006036598	3.25E-07	4.21E-06	Plod3	5	136987019	136996648	+	4519	protein_coding	procollagen-lysine, 2-oxoglutarate 5-dioxygenase 3 [Source:MGI Symbol;Acc:MGI:1347008]
ENSMUSG00000035963	0	35.67263699	-7.587400824	3.26E-07	4.23E-06	Odf3l2	10	79639526	79645738	-	1248	protein_coding	outer dense fiber of sperm tails 3-like 2 [Source:MGI Symbol;Acc:MGI:2686003]
ENSMUSG00000056737	5041.123081	3184.576638	0.66261059	3.26E-07	4.23E-06	Capg	6	72544391	72562983	+	2529	protein_coding	capping protein (actin filament), gelsolin-like [Source:MGI Symbol;Acc:MGI:1098259]
ENSMUSG00000037493	276.680566	893.6845033	-1.688811538	3.28E-07	4.25E-06	Cib2	9	54544794	54560218	-	1433	protein_coding	calcium and integrin binding family member 2 [Source:MGI Symbol;Acc:MGI:1929293]
ENSMUSG00000022451	1825.625371	1012.612442	0.849941957	3.30E-07	4.27E-06	Twf1	15	94577951	94589889	-	3054	protein_coding	twinfilin actin binding protein 1 [Source:MGI Symbol;Acc:MGI:1100520]
ENSMUSG00000057465	57.73782342	0.98040097	5.876745302	3.32E-07	4.30E-06	Saa2	7	46751790	46754313	+	2518	protein_coding	serum amyloid A 2 [Source:MGI Symbol;Acc:MGI:98222]
ENSMUSG00000024791	194.5595079	64.65200727	1.586480961	3.35E-07	4.33E-06	Cdca5	19	6084983	6091777	+	2129	protein_coding	cell division cycle associated 5 [Source:MGI Symbol;Acc:MGI:1915099]
ENSMUSG00000103308	43.77322396	4.55681139	3.254105135	3.37E-07	4.35E-06	Gm37800	1	184610280	184629473	-	995	lincRNA	predicted gene, 37800 [Source:MGI Symbol;Acc:MGI:5611028]
ENSMUSG00000003378	277.0169695	564.5315508	-1.02650874	3.37E-07	4.36E-06	Grik5	7	25009849	25072346	-	5168	protein_coding	glutamate receptor, ionotropic, kainate 5 (gamma 2) [Source:MGI Symbol;Acc:MGI:95818]
ENSMUSG00000026778	267.5737144	728.450843	-1.4463162	3.38E-07	4.36E-06	Prkcq	2	11172108	11301222	+	7081	protein_coding	protein kinase C, theta [Source:MGI Symbol;Acc:MGI:97601]
ENSMUSG00000042918	91.2281508	316.5900007	-1.788739089	3.38E-07	4.36E-06	Mamstr	7	45639977	45646521	+	4877	protein_coding	MEF2 activating motif and SAP domain containing transcriptional regulator [Source:MGI Symbol;Acc:MGI:1921740]
ENSMUSG00000024696	199.8880785	59.61988463	1.747156283	3.41E-07	4.39E-06	Lpxn	19	12798606	12833807	+	1675	protein_coding	leupaxin [Source:MGI Symbol;Acc:MGI:2147677]
ENSMUSG00000034161	148.9533405	543.0095895	-1.862428441	3.41E-07	4.40E-06	Scx	15	76457438	76459468	+	1136	protein_coding	scleraxis [Source:MGI Symbol;Acc:MGI:102934]
ENSMUSG00000039377	565.7247734	201.7712721	1.486396622	3.46E-07	4.46E-06	Hlx	1	184727140	184732619	-	2278	protein_coding	H2.0-like homeobox [Source:MGI Symbol;Acc:MGI:96109]
ENSMUSG00000020826	638.7170839	27.8232474	4.520837578	3.47E-07	4.46E-06	Nos2	11	78920787	78960254	+	4412	protein_coding	nitric oxide synthase 2, inducible [Source:MGI Symbol;Acc:MGI:97361]
ENSMUSG00000039844	1602.715665	2919.800243	-0.865435758	3.54E-07	4.55E-06	Rapgef1	2	29619720	29740978	+	7385	protein_coding	Rap guanine nucleotide exchange factor (GEF) 1 [Source:MGI Symbol;Acc:MGI:104580]
ENSMUSG00000018965	3399.001558	2109.360313	0.688118967	3.55E-07	4.56E-06	Ywhah	5	33018816	33027966	+	3709	protein_coding	tyrosine 3-monooxygenase/tryptophan 5-monooxygenase activation protein, eta polypeptide [Source:MGI Symbol;Acc:MGI:109194]
ENSMUSG00000038936	269.839007	480.1951109	-0.829024169	3.57E-07	4.59E-06	Sccpdh	1	179668210	179687189	+	7562	protein_coding	saccharopine dehydrogenase (putative) [Source:MGI Symbol;Acc:MGI:1924486]
ENSMUSG00000000730	58.17487739	11.21653293	2.378479672	3.59E-07	4.61E-06	Dnmt3l	10	78041947	78063622	+	2988	protein_coding	DNA (cytosine-5-)-methyltransferase 3-like [Source:MGI Symbol;Acc:MGI:1859287]
ENSMUSG00000025075	0.633956443	38.31359642	-5.849806213	3.61E-07	4.63E-06	Habp2	19	56287137	56320822	+	3193	protein_coding	hyaluronic acid binding protein 2 [Source:MGI Symbol;Acc:MGI:1196378]
ENSMUSG00000015568	2685.135174	7556.007873	-1.49237278	3.66E-07	4.69E-06	Lpl	8	68880491	68907448	+	10478	protein_coding	lipoprotein lipase [Source:MGI Symbol;Acc:MGI:96820]
ENSMUSG00000035697	2207.746697	971.5371146	1.184315519	3.66E-07	4.69E-06	Arhgap45	10	80016653	80031472	+	4478	protein_coding	Rho GTPase activating protein 45 [Source:MGI Symbol;Acc:MGI:1917969]
ENSMUSG00000050762	970.8557473	198.1364793	2.292581823	3.69E-07	4.72E-06	Prss27	17	24038144	24045954	+	1253	protein_coding	protease, serine 27 [Source:MGI Symbol;Acc:MGI:2450123]
ENSMUSG00000019845	160.0165869	38.25265748	2.062325882	3.70E-07	4.73E-06	Tube1	10	39133976	39152542	+	7838	protein_coding	epsilon-tubulin 1 [Source:MGI Symbol;Acc:MGI:1919174]
ENSMUSG00000050052	84.47875154	180.7921303	-1.100651331	3.72E-07	4.76E-06	Tdrp	8	13952008	13975032	-	4695	protein_coding	testis development related protein [Source:MGI Symbol;Acc:MGI:1919398]
ENSMUSG00000026526	1159.064012	1970.319478	-0.76625676	3.73E-07	4.77E-06	Fh1	1	175600374	175625635	-	3392	protein_coding	fumarate hydratase 1 [Source:MGI Symbol;Acc:MGI:95530]
ENSMUSG00000033355	1160.4914	253.8361064	2.193183043	3.81E-07	4.86E-06	Rtp4	16	23520291	23614222	+	2131	protein_coding	receptor transporter protein 4 [Source:MGI Symbol;Acc:MGI:1915025]
ENSMUSG00000059540	77.61756331	173.8512507	-1.16922139	3.84E-07	4.91E-06	Tcea2	2	181680310	181688071	+	2704	protein_coding	transcription elongation factor A (SII), 2 [Source:MGI Symbol;Acc:MGI:107368]
ENSMUSG00000073700	908.1073977	2033.879975	-1.162452511	3.86E-07	4.92E-06	Klhl21	4	152008803	152017680	+	3986	protein_coding	kelch-like 21 [Source:MGI Symbol;Acc:MGI:1919288]
ENSMUSG00000018377	723.9499477	1233.271484	-0.767505271	3.86E-07	4.92E-06	Vezf1	11	88068279	88084729	+	4601	protein_coding	vascular endothelial zinc finger 1 [Source:MGI Symbol;Acc:MGI:1313291]
ENSMUSG00000022978	303.8921865	156.5523502	0.955994563	3.86E-07	4.92E-06	Mis18a	16	90719312	90727404	-	2863	protein_coding	MIS18 kinetochore protein A [Source:MGI Symbol;Acc:MGI:1913828]
ENSMUSG00000047126	4915.121084	3196.236151	0.620857637	3.86E-07	4.92E-06	Cltc	11	86694351	86757565	-	8499	protein_coding	clathrin, heavy polypeptide (Hc) [Source:MGI Symbol;Acc:MGI:2388633]
ENSMUSG00000039232	650.3489287	121.689661	2.417598714	3.89E-07	4.95E-06	Stx11	10	12938209	12964298	-	4209	protein_coding	syntaxin 11 [Source:MGI Symbol;Acc:MGI:1921982]
ENSMUSG00000106019	56.11494167	141.4879797	-1.336599633	3.89E-07	4.95E-06	Gm43672	3	22074412	22076142	-	1731	lincRNA	predicted gene 43672 [Source:MGI Symbol;Acc:MGI:5663809]
ENSMUSG00000036136	291.0292945	102.6209882	1.50282075	3.90E-07	4.96E-06	Fam110c	12	31073861	31080251	+	3088	protein_coding	family with sequence similarity 110, member C [Source:MGI Symbol;Acc:MGI:1918813]
ENSMUSG00000048922	187.0154707	73.54663201	1.343081189	3.97E-07	5.04E-06	Cdca2	14	67676331	67715841	-	5715	protein_coding	cell division cycle associated 2 [Source:MGI Symbol;Acc:MGI:1919787]
ENSMUSG00000029380	1414.220436	61.19317915	4.531092788	4.00E-07	5.08E-06	Cxcl1	5	90891241	90893115	+	1875	protein_coding	chemokine (C-X-C motif) ligand 1 [Source:MGI Symbol;Acc:MGI:108068]
ENSMUSG00000097504	34.13122319	102.8403323	-1.581510378	4.01E-07	5.09E-06	4930516B21Rik	9	119440278	119444830	-	1195	lincRNA	RIKEN cDNA 4930516B21 gene [Source:MGI Symbol;Acc:MGI:1922364]
ENSMUSG00000028931	555.3544833	227.4609778	1.288894326	4.09E-07	5.19E-06	Kcnab2	4	152390742	152477871	-	5578	protein_coding	potassium voltage-gated channel, shaker-related subfamily, beta member 2 [Source:MGI Symbol;Acc:MGI:109239]
ENSMUSG00000056492	708.1551269	1530.610906	-1.112711422	4.13E-07	5.24E-06	Adgrf5	17	43360451	43459557	+	9010	protein_coding	adhesion G protein-coupled receptor F5 [Source:MGI Symbol;Acc:MGI:2182928]
ENSMUSG00000000183	0	19.87838109	-6.744582037	4.15E-07	5.26E-06	Fgf6	6	127015586	127028187	+	4657	protein_coding	fibroblast growth factor 6 [Source:MGI Symbol;Acc:MGI:95520]
ENSMUSG00000021614	2151.272133	474.3156549	2.181384435	4.16E-07	5.27E-06	Vcan	13	89655312	89742509	-	14462	protein_coding	versican [Source:MGI Symbol;Acc:MGI:102889]
ENSMUSG00000021125	396.3040139	59.04435685	2.746189477	4.18E-07	5.29E-06	Arg2	12	79130777	79156301	+	1428	protein_coding	arginase type II [Source:MGI Symbol;Acc:MGI:1330806]
ENSMUSG00000048503	11.44208149	55.58063324	-2.263117813	4.19E-07	5.30E-06	Tmem136	9	43108650	43116570	-	3578	protein_coding	transmembrane protein 136 [Source:MGI Symbol;Acc:MGI:2685030]
ENSMUSG00000025175	14.47507569	118.5153735	-3.005111203	4.20E-07	5.30E-06	Fn3k	11	121434913	121450491	+	4399	protein_coding	fructosamine 3 kinase [Source:MGI Symbol;Acc:MGI:1926834]
ENSMUSG00000026574	1475.148105	4475.716475	-1.600802465	4.23E-07	5.35E-06	Dpt	1	164796644	164824266	+	1724	protein_coding	dermatopontin [Source:MGI Symbol;Acc:MGI:1928392]
ENSMUSG00000025823	2531.722193	1270.791985	0.993991761	4.26E-07	5.39E-06	Pdia4	6	47796141	47813430	-	2399	protein_coding	protein disulfide isomerase associated 4 [Source:MGI Symbol;Acc:MGI:104864]
ENSMUSG00000029685	0.293707205	37.10107301	-6.681722683	4.31E-07	5.43E-06	Asb15	6	24528144	24573164	+	4497	protein_coding	ankyrin repeat and SOCS box-containing 15 [Source:MGI Symbol;Acc:MGI:1926160]
ENSMUSG00000036054	633.6523222	1073.852983	-0.761603259	4.31E-07	5.43E-06	Sugp2	8	70234226	70279915	+	14428	protein_coding	SURP and G patch domain containing 2 [Source:MGI Symbol;Acc:MGI:2678085]
ENSMUSG00000071001	33.04549315	126.0947889	-1.920124409	4.31E-07	5.43E-06	Hrct1	4	43727188	43728639	+	1452	protein_coding	histidine rich carboxyl terminus 1 [Source:MGI Symbol;Acc:MGI:1917945]
ENSMUSG00000037820	1676.37434	5307.857294	-1.66304487	4.33E-07	5.46E-06	Tgm2	2	158116402	158146436	-	4608	protein_coding	transglutaminase 2, C polypeptide [Source:MGI Symbol;Acc:MGI:98731]
ENSMUSG00000007080	284.8888489	145.7226053	0.966122615	4.42E-07	5.56E-06	Pole	5	110286306	110337474	+	11160	protein_coding	polymerase (DNA directed), epsilon [Source:MGI Symbol;Acc:MGI:1196391]
ENSMUSG00000037405	1526.248506	410.1518262	1.895544341	4.45E-07	5.60E-06	Icam1	9	21015985	21028817	+	4360	protein_coding	intercellular adhesion molecule 1 [Source:MGI Symbol;Acc:MGI:96392]
ENSMUSG00000097729	140.7754628	265.9399872	-0.917874434	4.45E-07	5.60E-06	2310015A10Rik	12	80120546	80132844	-	2330	processed_transcript	RIKEN cDNA 2310015A10 gene [Source:MGI Symbol;Acc:MGI:1916798]
ENSMUSG00000041347	100.0806878	10.901982	3.200359312	4.48E-07	5.63E-06	Bdkrb1	12	105603085	105605428	+	1435	protein_coding	bradykinin receptor, beta 1 [Source:MGI Symbol;Acc:MGI:88144]
ENSMUSG00000035557	54278.39544	26204.46859	1.050548444	4.49E-07	5.64E-06	Krt17	11	100256217	100261029	-	1551	protein_coding	keratin 17 [Source:MGI Symbol;Acc:MGI:96691]
ENSMUSG00000047371	271.1287093	471.8401407	-0.801588817	4.49E-07	5.64E-06	Zfp768	7	127342795	127345589	-	2522	protein_coding	zinc finger protein 768 [Source:MGI Symbol;Acc:MGI:2384582]
ENSMUSG00000039934	454.3735125	98.8360791	2.200629676	4.50E-07	5.65E-06	Gsap	5	21186255	21315132	+	10425	protein_coding	gamma-secretase activating protein [Source:MGI Symbol;Acc:MGI:2442259]
ENSMUSG00000053198	184.2580967	617.3097468	-1.741952717	4.51E-07	5.66E-06	Prx	7	27499324	27520214	+	5579	protein_coding	periaxin [Source:MGI Symbol;Acc:MGI:108176]
ENSMUSG00000047557	301.3515671	146.1746499	1.043860926	4.55E-07	5.70E-06	Lxn	3	67457998	67463926	-	1508	protein_coding	latexin [Source:MGI Symbol;Acc:MGI:107633]
ENSMUSG00000108322	22.24426577	578.1358011	-4.690551106	4.55E-07	5.70E-06	5430431A17Rik	7	44484517	44485413	+	795	lincRNA	RIKEN cDNA 5430431A17 gene [Source:MGI Symbol;Acc:MGI:1918618]
ENSMUSG00000043091	4241.061753	2108.771574	1.007776464	4.56E-07	5.71E-06	Tuba1c	15	99029891	99038105	+	1977	protein_coding	tubulin, alpha 1C [Source:MGI Symbol;Acc:MGI:1095409]
ENSMUSG00000034640	1060.868687	409.3465311	1.373550229	4.62E-07	5.78E-06	Tiparp	3	65528410	65555518	+	4358	protein_coding	TCDD-inducible poly(ADP-ribose) polymerase [Source:MGI Symbol;Acc:MGI:2159210]
ENSMUSG00000042225	1603.773731	754.0455061	1.088726473	4.64E-07	5.80E-06	Ammecr1	X	142851146	142966728	-	5437	protein_coding	Alport syndrome, mental retardation, midface hypoplasia and elliptocytosis chromosomal region gene 1 [Source:MGI Symbol;Acc:MGI:1860206]
ENSMUSG00000038412	2304.32492	1045.357253	1.140304381	4.71E-07	5.89E-06	Higd1a	9	121848563	121858362	-	3040	protein_coding	HIG1 domain family, member 1A [Source:MGI Symbol;Acc:MGI:1930666]
ENSMUSG00000040488	3260.857466	6320.793877	-0.954707472	4.72E-07	5.90E-06	Ltbp4	7	27305136	27337692	-	6463	protein_coding	latent transforming growth factor beta binding protein 4 [Source:MGI Symbol;Acc:MGI:1321395]
ENSMUSG00000004798	559.2791613	1092.83002	-0.965441187	4.73E-07	5.90E-06	Ulk2	11	61775649	61855073	-	5977	protein_coding	unc-51 like kinase 2 [Source:MGI Symbol;Acc:MGI:1352758]
ENSMUSG00000031465	405.1775791	99.0525587	2.031872366	4.77E-07	5.95E-06	Angpt2	8	18690263	18741562	-	3690	protein_coding	angiopoietin 2 [Source:MGI Symbol;Acc:MGI:1202890]
ENSMUSG00000033416	467.9903342	978.9561734	-1.064503703	4.77E-07	5.95E-06	Gucd1	10	75351111	75517972	-	8206	protein_coding	guanylyl cyclase domain containing 1 [Source:MGI Symbol;Acc:MGI:1916028]
ENSMUSG00000068220	8876.533419	4176.485849	1.087739153	4.77E-07	5.95E-06	Lgals1	15	78926725	78930465	+	800	protein_coding	lectin, galactose binding, soluble 1 [Source:MGI Symbol;Acc:MGI:96777]
ENSMUSG00000023912	160.7322895	320.4740499	-0.991598521	4.78E-07	5.96E-06	Slc25a27	17	43641900	43667015	-	2687	protein_coding	solute carrier family 25, member 27 [Source:MGI Symbol;Acc:MGI:1921261]
ENSMUSG00000032494	367.5787871	0.326800323	10.03001005	4.87E-07	6.06E-06	Tdgf1	9	110939603	110946158	-	2622	protein_coding	teratocarcinoma-derived growth factor 1 [Source:MGI Symbol;Acc:MGI:98658]
ENSMUSG00000016356	306.5765658	532.3576137	-0.795050517	4.87E-07	6.06E-06	Col20a1	2	180986535	181017540	+	4193	protein_coding	collagen, type XX, alpha 1 [Source:MGI Symbol;Acc:MGI:1920618]
ENSMUSG00000000325	889.2417415	1729.651679	-0.959320318	4.87E-07	6.06E-06	Arvcf	16	18348182	18407076	+	6425	protein_coding	armadillo repeat gene deleted in velocardiofacial syndrome [Source:MGI Symbol;Acc:MGI:109620]
ENSMUSG00000058835	2812.299372	1864.091955	0.593203814	4.89E-07	6.07E-06	Abi1	2	22940073	23040241	-	4032	protein_coding	abl-interactor 1 [Source:MGI Symbol;Acc:MGI:104913]
ENSMUSG00000108545	112.8089321	25.8314949	2.122229402	5.02E-07	6.23E-06	Gm44613	7	18074016	18186952	-	1109	antisense_RNA	predicted gene 44613 [Source:MGI Symbol;Acc:MGI:5753189]
ENSMUSG00000052837	10610.5116	3858.19002	1.45942585	5.02E-07	6.23E-06	Junb	8	84974484	84978718	-	2301	protein_coding	jun B proto-oncogene [Source:MGI Symbol;Acc:MGI:96647]
ENSMUSG00000021474	738.0966413	425.4653659	0.793903949	5.02E-07	6.23E-06	Sfxn1	13	54071869	54108342	+	9841	protein_coding	sideroflexin 1 [Source:MGI Symbol;Acc:MGI:2137677]
ENSMUSG00000033361	87.18561259	271.3801285	-1.632565016	5.06E-07	6.27E-06	Prrg3	X	71962624	71972722	+	6087	protein_coding	proline rich Gla (G-carboxyglutamic acid) 3 (transmembrane) [Source:MGI Symbol;Acc:MGI:2685214]
ENSMUSG00000029552	580.4138725	238.4885282	1.281916331	5.09E-07	6.30E-06	Tes	6	17065149	17105828	+	6835	protein_coding	testis derived transcript [Source:MGI Symbol;Acc:MGI:105081]
ENSMUSG00000030711	159.0947624	718.6604291	-2.171894613	5.11E-07	6.33E-06	Sult1a1	7	126672865	126676432	-	1507	protein_coding	sulfotransferase family 1A, phenol-preferring, member 1 [Source:MGI Symbol;Acc:MGI:102896]
ENSMUSG00000007682	207.5865358	95.64305233	1.115787533	5.15E-07	6.37E-06	Dio2	12	90724552	90738438	-	5815	protein_coding	deiodinase, iodothyronine, type II [Source:MGI Symbol;Acc:MGI:1338833]
ENSMUSG00000024300	1290.183939	529.0071083	1.286517073	5.17E-07	6.40E-06	Myo1f	17	33555719	33607764	+	4914	protein_coding	myosin IF [Source:MGI Symbol;Acc:MGI:107711]
ENSMUSG00000080850	4.684860277	53.49764539	-3.464656363	5.18E-07	6.40E-06	Gm12439	4	48675156	48675520	+	365	processed_pseudogene	predicted gene 12439 [Source:MGI Symbol;Acc:MGI:3651708]
ENSMUSG00000004655	2119.383473	4098.693581	-0.951292899	5.19E-07	6.41E-06	Aqp1	6	55336432	55348555	+	2627	protein_coding	aquaporin 1 [Source:MGI Symbol;Acc:MGI:103201]
ENSMUSG00000054555	419.8812545	127.2387495	1.72448261	5.22E-07	6.45E-06	Adam12	7	133883199	134232146	-	10573	protein_coding	a disintegrin and metallopeptidase domain 12 (meltrin alpha) [Source:MGI Symbol;Acc:MGI:105378]
ENSMUSG00000005882	312.1996755	538.2860459	-0.788004802	5.22E-07	6.45E-06	Uqcc1	2	155846894	155930310	-	6044	protein_coding	ubiquinol-cytochrome c reductase complex assembly factor 1 [Source:MGI Symbol;Acc:MGI:1929472]
ENSMUSG00000020955	239.939426	454.6202101	-0.922959371	5.26E-07	6.48E-06	Ap4s1	12	51691033	51744786	+	1137	protein_coding	adaptor-related protein complex AP-4, sigma 1 [Source:MGI Symbol;Acc:MGI:1337065]
ENSMUSG00000071042	102.5735997	258.1035012	-1.336162953	5.26E-07	6.48E-06	Rasgrp3	17	75435905	75529043	+	4921	protein_coding	RAS, guanyl releasing protein 3 [Source:MGI Symbol;Acc:MGI:3028579]
ENSMUSG00000030082	2918.15235	1775.051116	0.716953658	5.27E-07	6.49E-06	Sec61a1	6	88503579	88518905	-	6732	protein_coding	Sec61 alpha 1 subunit (S. cerevisiae) [Source:MGI Symbol;Acc:MGI:1858417]
ENSMUSG00000034595	2044.166583	893.6097316	1.193617519	5.27E-07	6.49E-06	Ppp1r18	17	35865593	35875596	+	4317	protein_coding	protein phosphatase 1, regulatory subunit 18 [Source:MGI Symbol;Acc:MGI:1923698]
ENSMUSG00000026288	1098.139642	418.4729508	1.391815916	5.35E-07	6.58E-06	Inpp5d	1	87620312	87720507	+	7602	protein_coding	inositol polyphosphate-5-phosphatase D [Source:MGI Symbol;Acc:MGI:107357]
ENSMUSG00000079685	158.0478359	70.60940052	1.160662939	5.38E-07	6.62E-06	Ulbp1	10	7440362	7473638	-	6726	protein_coding	UL16 binding protein 1 [Source:MGI Symbol;Acc:MGI:1925027]
ENSMUSG00000020427	2521.91698	5871.079482	-1.219065042	5.43E-07	6.67E-06	Igfbp3	11	7206086	7213923	-	3130	protein_coding	insulin-like growth factor binding protein 3 [Source:MGI Symbol;Acc:MGI:96438]
ENSMUSG00000032033	425.5508084	877.8813838	-1.042863517	5.43E-07	6.67E-06	Barx2	9	31846044	31913462	-	1968	protein_coding	BarH-like homeobox 2 [Source:MGI Symbol;Acc:MGI:109617]
ENSMUSG00000079022	0.974205681	32.90284943	-5.041076438	5.50E-07	6.75E-06	Col22a1	15	71795795	72034227	-	9203	protein_coding	collagen, type XXII, alpha 1 [Source:MGI Symbol;Acc:MGI:1916950]
ENSMUSG00000031532	1470.943796	2339.580388	-0.668948052	5.52E-07	6.78E-06	Saraf	8	34154575	34170821	+	2929	protein_coding	store-operated calcium entry-associated regulatory factor [Source:MGI Symbol;Acc:MGI:1915137]
ENSMUSG00000021298	343.6988028	78.38827588	2.131915025	5.54E-07	6.79E-06	Gpr132	12	112850873	112868228	-	2715	protein_coding	G protein-coupled receptor 132 [Source:MGI Symbol;Acc:MGI:1890220]
ENSMUSG00000035891	2990.829087	1667.74819	0.84232024	5.54E-07	6.79E-06	Cerk	15	86139128	86186141	-	4812	protein_coding	ceramide kinase [Source:MGI Symbol;Acc:MGI:2386052]
ENSMUSG00000023089	1322.428406	2301.880227	-0.800229813	5.55E-07	6.79E-06	Ndufa5	6	24518666	24528013	-	1032	protein_coding	NADH dehydrogenase (ubiquinone) 1 alpha subcomplex, 5 [Source:MGI Symbol;Acc:MGI:1915452]
ENSMUSG00000036972	31.77197841	102.8317463	-1.679159161	5.55E-07	6.79E-06	Zic4	9	91362413	91389348	+	10335	protein_coding	zinc finger protein of the cerebellum 4 [Source:MGI Symbol;Acc:MGI:107201]
ENSMUSG00000040016	44.15894233	171.9762055	-1.954965308	5.57E-07	6.82E-06	Ptger3	3	157566892	157645888	+	5688	protein_coding	prostaglandin E receptor 3 (subtype EP3) [Source:MGI Symbol;Acc:MGI:97795]
ENSMUSG00000055980	121.6760872	412.0241244	-1.754417528	5.67E-07	6.94E-06	Irs1	1	82233101	82291416	-	9144	protein_coding	insulin receptor substrate 1 [Source:MGI Symbol;Acc:MGI:99454]
ENSMUSG00000031137	55.191073	262.4085758	-2.239160488	5.68E-07	6.94E-06	Fgf13	X	59062145	59568071	-	4019	protein_coding	fibroblast growth factor 13 [Source:MGI Symbol;Acc:MGI:109178]
ENSMUSG00000000223	80.53876853	366.9164931	-2.18264237	5.70E-07	6.96E-06	Drp2	X	134404551	134456573	+	8553	protein_coding	dystrophin related protein 2 [Source:MGI Symbol;Acc:MGI:107432]
ENSMUSG00000025731	169.9754689	342.3613555	-1.009294382	5.71E-07	6.97E-06	Mettl26	17	25875464	25886007	+	1109	protein_coding	methyltransferase like 26 [Source:MGI Symbol;Acc:MGI:1915597]
ENSMUSG00000024007	1041.520593	571.4441398	0.865200774	5.75E-07	7.02E-06	Ppil1	17	29250803	29264158	-	2163	protein_coding	peptidylprolyl isomerase (cyclophilin)-like 1 [Source:MGI Symbol;Acc:MGI:1916066]
ENSMUSG00000046743	85.63203737	231.4143582	-1.42720736	5.81E-07	7.08E-06	Fat4	3	38886940	39011985	+	17165	protein_coding	FAT atypical cadherin 4 [Source:MGI Symbol;Acc:MGI:3045256]
ENSMUSG00000035356	3355.800904	1603.466881	1.065230816	5.81E-07	7.08E-06	Nfkbiz	16	55811375	55838899	-	5018	protein_coding	nuclear factor of kappa light polypeptide gene enhancer in B cells inhibitor, zeta [Source:MGI Symbol;Acc:MGI:1931595]
ENSMUSG00000093573	40.34385136	0.326800323	6.838019544	5.84E-07	7.11E-06	Gm20610	10	61046422	61051900	-	587	lincRNA	predicted gene 20610 [Source:MGI Symbol;Acc:MGI:5313057]
ENSMUSG00000036446	2373.779821	1292.178498	0.877613933	5.90E-07	7.19E-06	Lum	10	97565128	97572703	+	2448	protein_coding	lumican [Source:MGI Symbol;Acc:MGI:109347]
ENSMUSG00000050821	63.32919942	194.0150693	-1.611710728	5.91E-07	7.19E-06	Fam131a	16	20693282	20703048	+	2853	protein_coding	family with sequence similarity 131, member A [Source:MGI Symbol;Acc:MGI:1925658]
ENSMUSG00000014294	1148.817922	1789.623301	-0.640168699	5.92E-07	7.20E-06	Ndufa2	18	36742332	36744557	-	572	protein_coding	NADH dehydrogenase (ubiquinone) 1 alpha subcomplex, 2 [Source:MGI Symbol;Acc:MGI:1343103]
ENSMUSG00000021457	2914.732325	820.1157301	1.829390237	5.95E-07	7.23E-06	Syk	13	52583173	52648792	+	9362	protein_coding	spleen tyrosine kinase [Source:MGI Symbol;Acc:MGI:99515]
ENSMUSG00000020913	26.7284286	117.8157845	-2.127331859	5.98E-07	7.27E-06	Krt24	11	99279959	99285262	-	1847	protein_coding	keratin 24 [Source:MGI Symbol;Acc:MGI:1922956]
ENSMUSG00000022994	969.0293712	1937.449989	-0.998995944	5.99E-07	7.27E-06	Adcy6	15	98589994	98607633	-	6017	protein_coding	adenylate cyclase 6 [Source:MGI Symbol;Acc:MGI:87917]
ENSMUSG00000000142	532.7533621	1082.805017	-1.021601517	6.07E-07	7.36E-06	Axin2	11	108920349	108950783	+	5506	protein_coding	axin 2 [Source:MGI Symbol;Acc:MGI:1270862]
ENSMUSG00000068606	1.354173588	144.7305135	-6.746748344	6.18E-07	7.50E-06	Gm4841	18	60268301	60273267	-	2838	protein_coding	predicted gene 4841 [Source:MGI Symbol;Acc:MGI:3643814]
ENSMUSG00000001829	731.6228858	1222.647487	-0.742042695	6.22E-07	7.55E-06	Clpb	7	101663633	101795506	+	9960	protein_coding	ClpB caseinolytic peptidase B [Source:MGI Symbol;Acc:MGI:1100517]
ENSMUSG00000042688	2520.406788	1171.713813	1.105032835	6.26E-07	7.59E-06	Mapk6	9	75369062	75410005	-	6675	protein_coding	mitogen-activated protein kinase 6 [Source:MGI Symbol;Acc:MGI:1354946]
ENSMUSG00000003477	1.51507806	48.99452233	-4.926149053	6.27E-07	7.59E-06	Inmt	6	55170626	55175043	-	1600	protein_coding	indolethylamine N-methyltransferase [Source:MGI Symbol;Acc:MGI:102963]
ENSMUSG00000026094	1330.843824	486.8857339	1.450090417	6.29E-07	7.62E-06	Stk17b	1	53755506	53785224	-	5185	protein_coding	serine/threonine kinase 17b (apoptosis-inducing) [Source:MGI Symbol;Acc:MGI:2138162]
ENSMUSG00000056888	114.839396	29.34086073	1.96414425	6.35E-07	7.68E-06	Glipr1	10	111985448	112002631	-	1543	protein_coding	GLI pathogenesis-related 1 (glioma) [Source:MGI Symbol;Acc:MGI:1920940]
ENSMUSG00000072966	6.957844356	41.33440135	-2.565353893	6.36E-07	7.68E-06	Gprasp2	X	135839034	135844730	+	4540	protein_coding	G protein-coupled receptor associated sorting protein 2 [Source:MGI Symbol;Acc:MGI:2442071]
ENSMUSG00000027580	2705.213407	714.5536313	1.920680956	6.37E-07	7.70E-06	Helz2	2	181227615	181242027	-	11529	protein_coding	helicase with zinc finger 2, transcriptional coactivator [Source:MGI Symbol;Acc:MGI:2385169]
ENSMUSG00000012350	976.2886671	361.4538129	1.432999534	6.42E-07	7.75E-06	Ehf	2	103263433	103303278	-	5576	protein_coding	ets homologous factor [Source:MGI Symbol;Acc:MGI:1270840]
ENSMUSG00000029862	6.927787129	725.6422907	-6.695053857	6.43E-07	7.76E-06	Clcn1	6	42286685	42315756	+	5428	protein_coding	chloride channel, voltage-sensitive 1 [Source:MGI Symbol;Acc:MGI:88417]
ENSMUSG00000039824	51.47547622	161.5643787	-1.645675309	6.47E-07	7.80E-06	Myl6b	10	128494157	128498685	-	1847	protein_coding	myosin, light polypeptide 6B [Source:MGI Symbol;Acc:MGI:1917789]
ENSMUSG00000004730	2026.187482	696.983626	1.539735665	6.49E-07	7.82E-06	Adgre1	17	57358686	57483529	+	3245	protein_coding	adhesion G protein-coupled receptor E1 [Source:MGI Symbol;Acc:MGI:106912]
ENSMUSG00000045838	565.3482524	951.7314319	-0.750184898	6.51E-07	7.85E-06	A430105I19Rik	2	118754158	118762661	-	4779	protein_coding	RIKEN cDNA A430105I19 gene [Source:MGI Symbol;Acc:MGI:2685199]
ENSMUSG00000023800	108.820303	277.802794	-1.346873192	6.52E-07	7.85E-06	Tiam2	17	3326573	3519397	+	6281	protein_coding	T cell lymphoma invasion and metastasis 2 [Source:MGI Symbol;Acc:MGI:1344338]
ENSMUSG00000046908	1225.29972	451.8294967	1.438594523	6.56E-07	7.90E-06	Ltb4r1	14	55765962	55768494	+	1394	protein_coding	leukotriene B4 receptor 1 [Source:MGI Symbol;Acc:MGI:1309472]
ENSMUSG00000028478	4550.462674	3026.275859	0.588326283	6.60E-07	7.94E-06	Clta	4	44004452	44032846	+	1800	protein_coding	clathrin, light polypeptide (Lca) [Source:MGI Symbol;Acc:MGI:894297]
ENSMUSG00000022378	1178.398657	534.14431	1.141084655	6.61E-07	7.94E-06	Fam49b	15	63929097	64060448	-	3869	protein_coding	family with sequence similarity 49, member B [Source:MGI Symbol;Acc:MGI:1923520]
ENSMUSG00000040283	64.61934757	419.4500539	-2.692132435	6.62E-07	7.96E-06	Btnl9	11	49165585	49187159	-	6054	protein_coding	butyrophilin-like 9 [Source:MGI Symbol;Acc:MGI:2442439]
ENSMUSG00000066235	132.0079506	276.1558889	-1.069740347	6.63E-07	7.96E-06	Pomgnt2	9	121981606	121997110	-	2903	protein_coding	protein O-linked mannose beta 1,4-N-acetylglucosaminyltransferase 2 [Source:MGI Symbol;Acc:MGI:2143424]
ENSMUSG00000006498	3907.374388	2331.532127	0.744688664	6.64E-07	7.97E-06	Ptbp1	10	79854427	79864771	+	4740	protein_coding	polypyrimidine tract binding protein 1 [Source:MGI Symbol;Acc:MGI:97791]
ENSMUSG00000050556	34.97871552	168.7193338	-2.256831087	6.66E-07	7.99E-06	Kcnb1	2	167095969	167190155	-	11488	protein_coding	potassium voltage gated channel, Shab-related subfamily, member 1 [Source:MGI Symbol;Acc:MGI:96666]
ENSMUSG00000004040	10546.10841	3871.9401	1.445535059	6.71E-07	8.04E-06	Stat3	11	100885098	100939540	-	9527	protein_coding	signal transducer and activator of transcription 3 [Source:MGI Symbol;Acc:MGI:103038]
ENSMUSG00000057606	18.69167756	125.5864581	-2.725810662	6.81E-07	8.16E-06	Colq	14	31523082	31591343	-	3803	protein_coding	collagen-like tail subunit (single strand of homotrimer) of asymmetric acetylcholinesterase [Source:MGI Symbol;Acc:MGI:1338761]
ENSMUSG00000025283	2855.92041	1748.416719	0.707993602	6.84E-07	8.19E-06	Sat1	X	155213132	155216449	-	2774	protein_coding	spermidine/spermine N1-acetyl transferase 1 [Source:MGI Symbol;Acc:MGI:98233]
ENSMUSG00000031980	48.05786916	237.733896	-2.295869404	6.86E-07	8.21E-06	Agt	8	124556534	124569706	-	1891	protein_coding	angiotensinogen (serpin peptidase inhibitor, clade A, member 8) [Source:MGI Symbol;Acc:MGI:87963]
ENSMUSG00000031725	28.81451057	203.9664669	-2.809855253	6.86E-07	8.21E-06	Ces1f	8	93256236	93279747	-	3285	protein_coding	carboxylesterase 1F [Source:MGI Symbol;Acc:MGI:2142687]
ENSMUSG00000031103	1012.628684	602.237265	0.750193113	6.86E-07	8.21E-06	Elf4	X	48411046	48463132	-	6148	protein_coding	E74-like factor 4 (ets domain transcription factor) [Source:MGI Symbol;Acc:MGI:1928377]
ENSMUSG00000059089	414.1692583	77.01013474	2.427550244	6.95E-07	8.31E-06	Fcgr4	1	171018920	171029761	+	1256	protein_coding	Fc receptor, IgG, low affinity IV [Source:MGI Symbol;Acc:MGI:2179523]
ENSMUSG00000016494	1755.145609	3716.116219	-1.081957498	6.98E-07	8.33E-06	Cd34	1	194938819	194961279	+	7290	protein_coding	CD34 antigen [Source:MGI Symbol;Acc:MGI:88329]
ENSMUSG00000037035	2091.685689	733.4974017	1.511600537	6.99E-07	8.35E-06	Inhbb	1	119415465	119422248	-	4255	protein_coding	inhibin beta-B [Source:MGI Symbol;Acc:MGI:96571]
ENSMUSG00000072082	374.9127734	179.0656613	1.065542576	7.00E-07	8.35E-06	Ccnf	17	24223232	24251409	-	3099	protein_coding	cyclin F [Source:MGI Symbol;Acc:MGI:102551]
ENSMUSG00000018500	676.2715065	301.3292447	1.165302997	7.04E-07	8.40E-06	Adora2b	11	62248984	62266453	+	1845	protein_coding	adenosine A2b receptor [Source:MGI Symbol;Acc:MGI:99403]
ENSMUSG00000054474	44.36152096	114.7790397	-1.369898202	7.07E-07	8.41E-06	Thnsl2	6	71128166	71144439	-	2164	protein_coding	threonine synthase-like 2 (bacterial) [Source:MGI Symbol;Acc:MGI:3041254]
ENSMUSG00000106609	37.05214936	0.326800323	6.715992116	7.07E-07	8.41E-06	Gm43181	5	43784046	43786117	-	2072	TEC	predicted gene 43181 [Source:MGI Symbol;Acc:MGI:5663318]
ENSMUSG00000074361	37.55484533	2.605816584	3.838725053	7.07E-07	8.41E-06	C5ar2	7	16234585	16244154	-	3561	protein_coding	complement component 5a receptor 2 [Source:MGI Symbol;Acc:MGI:2442013]
ENSMUSG00000021816	952.0743797	1586.858692	-0.737583986	7.09E-07	8.43E-06	Ppp3cb	14	20499364	20546573	-	8809	protein_coding	protein phosphatase 3, catalytic subunit, beta isoform [Source:MGI Symbol;Acc:MGI:107163]
ENSMUSG00000036214	48.49990701	122.9486636	-1.338588759	7.12E-07	8.47E-06	Znrd1as	17	36958592	36965625	+	1713	protein_coding	zinc ribbon domain containing 1, antisense [Source:MGI Symbol;Acc:MGI:1923666]
ENSMUSG00000004552	107.1754506	29.25298073	1.87381298	7.18E-07	8.53E-06	Ctse	1	131638306	131675505	+	3170	protein_coding	cathepsin E [Source:MGI Symbol;Acc:MGI:107361]
ENSMUSG00000024972	191.0558812	488.2453972	-1.350738146	7.29E-07	8.65E-06	Lgals12	19	7596660	7607193	-	2773	protein_coding	lectin, galactose binding, soluble 12 [Source:MGI Symbol;Acc:MGI:1929094]
ENSMUSG00000015027	243.4406786	110.745057	1.137834799	7.30E-07	8.66E-06	Galns	8	122578242	122611463	-	2650	protein_coding	galactosamine (N-acetyl)-6-sulfate sulfatase [Source:MGI Symbol;Acc:MGI:1355303]
ENSMUSG00000074994	500.9562596	827.9157845	-0.725326009	7.33E-07	8.69E-06	Qser1	2	104754795	104816696	-	8973	protein_coding	glutamine and serine rich 1 [Source:MGI Symbol;Acc:MGI:2138986]
ENSMUSG00000002227	465.910224	202.9523161	1.199392971	7.34E-07	8.70E-06	Mov10	3	104794836	104818563	-	5607	protein_coding	Moloney leukemia virus 10 [Source:MGI Symbol;Acc:MGI:97054]
ENSMUSG00000030830	474.8838452	79.29060398	2.582601304	7.44E-07	8.81E-06	Itgal	7	127296260	127335138	+	6569	protein_coding	integrin alpha L [Source:MGI Symbol;Acc:MGI:96606]
ENSMUSG00000060206	264.8278088	466.6866691	-0.817899448	7.47E-07	8.84E-06	Zfp462	4	54945048	55083563	+	10702	protein_coding	zinc finger protein 462 [Source:MGI Symbol;Acc:MGI:107690]
ENSMUSG00000039167	151.7019174	408.6034451	-1.428952895	7.52E-07	8.90E-06	Adgrl4	3	151437887	151545086	+	4585	protein_coding	adhesion G protein-coupled receptor L4 [Source:MGI Symbol;Acc:MGI:2655562]
ENSMUSG00000096140	62.40740224	8.538441112	2.867701468	7.65E-07	9.05E-06	Ankrd66	17	43534174	43543639	-	1321	protein_coding	ankyrin repeat domain 66 [Source:MGI Symbol;Acc:MGI:1925106]
ENSMUSG00000052188	7.246757993	47.11541856	-2.657451067	7.78E-07	9.19E-06	Gm14964	19	6530711	6532011	-	760	antisense_RNA	predicted gene 14964 [Source:MGI Symbol;Acc:MGI:3641621]
ENSMUSG00000034614	241.1003254	708.694994	-1.554631015	7.78E-07	9.19E-06	Pik3ip1	11	3330401	3342971	+	4272	protein_coding	phosphoinositide-3-kinase interacting protein 1 [Source:MGI Symbol;Acc:MGI:1917016]
ENSMUSG00000109695	25.78266357	102.5744329	-1.997567803	7.78E-07	9.19E-06	Gm31166	19	5512528	5550368	+	1565	transcribed_processed_pseudogene	predicted gene, 31166 [Source:MGI Symbol;Acc:MGI:5590325]
ENSMUSG00000029915	173.0423987	25.97394923	2.735029691	7.79E-07	9.19E-06	Clec5a	6	40574894	40585821	-	3840	protein_coding	C-type lectin domain family 5, member a [Source:MGI Symbol;Acc:MGI:1345151]
ENSMUSG00000027035	880.8008681	516.7747972	0.76939182	7.88E-07	9.29E-06	Cers6	2	68861441	69114282	+	8875	protein_coding	ceramide synthase 6 [Source:MGI Symbol;Acc:MGI:2442564]
ENSMUSG00000032562	10776.60273	5379.221703	1.002400473	7.91E-07	9.33E-06	Gnai2	9	107614125	107635367	-	3779	protein_coding	guanine nucleotide binding protein (G protein), alpha inhibiting 2 [Source:MGI Symbol;Acc:MGI:95772]
ENSMUSG00000041669	8.806348291	50.20975795	-2.494266667	7.94E-07	9.36E-06	Prima1	12	103196908	103242150	-	1253	protein_coding	proline rich membrane anchor 1 [Source:MGI Symbol;Acc:MGI:1926097]
ENSMUSG00000028393	1118.619195	2100.982987	-0.909401116	7.95E-07	9.37E-06	Alad	4	62509169	62519918	-	1871	protein_coding	aminolevulinate, delta-, dehydratase [Source:MGI Symbol;Acc:MGI:96853]
ENSMUSG00000020916	0.293707205	29.20272393	-6.336071348	7.96E-07	9.37E-06	Krt36	11	100102007	100105626	-	1671	protein_coding	keratin 36 [Source:MGI Symbol;Acc:MGI:109364]
ENSMUSG00000034245	199.4660976	380.8973053	-0.930057494	8.04E-07	9.46E-06	Hdac11	6	91156665	91174692	+	3849	protein_coding	histone deacetylase 11 [Source:MGI Symbol;Acc:MGI:2385252]
ENSMUSG00000037921	558.4901219	127.8553321	2.127655453	8.18E-07	9.61E-06	Ddx60	8	61928087	62038244	+	8684	protein_coding	DEAD (Asp-Glu-Ala-Asp) box polypeptide 60 [Source:MGI Symbol;Acc:MGI:2384570]
ENSMUSG00000022146	2525.689804	924.0792233	1.45037628	8.18E-07	9.61E-06	Osmr	15	6813577	6874969	-	12113	protein_coding	oncostatin M receptor [Source:MGI Symbol;Acc:MGI:1330819]
ENSMUSG00000018217	1407.773743	2738.298083	-0.959682286	8.25E-07	9.69E-06	Pmp22	11	63128982	63159547	+	2354	protein_coding	peripheral myelin protein 22 [Source:MGI Symbol;Acc:MGI:97631]
ENSMUSG00000025192	244.245317	97.01921158	1.330267586	8.27E-07	9.71E-06	Entpd7	19	43689672	43733697	+	8963	protein_coding	ectonucleoside triphosphate diphosphohydrolase 7 [Source:MGI Symbol;Acc:MGI:2135885]
ENSMUSG00000053158	1641.318952	665.896979	1.301210393	8.29E-07	9.72E-06	Fes	7	80377756	80387946	-	5074	protein_coding	feline sarcoma oncogene [Source:MGI Symbol;Acc:MGI:95514]
ENSMUSG00000027367	1316.29162	1997.532957	-0.602002832	8.29E-07	9.72E-06	Stard7	2	127270218	127298932	+	5567	protein_coding	START domain containing 7 [Source:MGI Symbol;Acc:MGI:2139090]
ENSMUSG00000031165	324.0216506	126.7107663	1.354857562	8.36E-07	9.80E-06	Was	X	8081453	8090498	-	2381	protein_coding	Wiskott-Aldrich syndrome [Source:MGI Symbol;Acc:MGI:105059]
ENSMUSG00000061665	2557.115657	1423.077884	0.845240838	8.38E-07	9.82E-06	Cd2ap	17	42792951	42876424	-	5399	protein_coding	CD2-associated protein [Source:MGI Symbol;Acc:MGI:1330281]
ENSMUSG00000042524	2844.778002	4763.583376	-0.743427068	8.39E-07	9.82E-06	Sun2	15	79724070	79742536	-	4969	protein_coding	Sad1 and UNC84 domain containing 2 [Source:MGI Symbol;Acc:MGI:2443011]
ENSMUSG00000037347	271.1401958	98.41089942	1.460988509	8.44E-07	9.88E-06	Chst7	X	20059560	20097521	+	2206	protein_coding	carbohydrate (N-acetylglucosamino) sulfotransferase 7 [Source:MGI Symbol;Acc:MGI:1891767]
ENSMUSG00000061535	36.43150072	102.1245335	-1.481221833	8.51E-07	9.96E-06	C1qtnf7	5	43515538	43618803	+	4162	protein_coding	C1q and tumor necrosis factor related protein 7 [Source:MGI Symbol;Acc:MGI:1925911]
ENSMUSG00000040428	198.7199752	550.0317146	-1.466203847	8.56E-07	1.00E-05	Plekha4	7	45526330	45554229	+	6371	protein_coding	pleckstrin homology domain containing, family A (phosphoinositide binding specific) member 4 [Source:MGI Symbol;Acc:MGI:1916467]
ENSMUSG00000022369	191.0475391	88.71568129	1.105083179	8.68E-07	1.01E-05	Mtbp	15	55557408	55626423	+	5481	protein_coding	Mdm2, transformed 3T3 cell double minute p53 binding protein [Source:MGI Symbol;Acc:MGI:2146005]
ENSMUSG00000060376	228.5468914	442.1681351	-0.95107072	8.69E-07	1.01E-05	Bckdha	7	25629946	25658981	-	1899	protein_coding	branched chain ketoacid dehydrogenase E1, alpha polypeptide [Source:MGI Symbol;Acc:MGI:107701]
ENSMUSG00000034810	122.7136404	411.2130012	-1.739678804	8.78E-07	1.02E-05	Scn7a	2	66673425	66784914	-	7338	protein_coding	sodium channel, voltage-gated, type VII, alpha [Source:MGI Symbol;Acc:MGI:102965]
ENSMUSG00000062510	150.9817185	58.45295437	1.36819991	8.81E-07	1.03E-05	Nsl1	1	191063012	191086474	+	5303	protein_coding	NSL1, MIS12 kinetochore complex component [Source:MGI Symbol;Acc:MGI:2685830]
ENSMUSG00000004936	2793.428096	1154.787655	1.274199226	8.81E-07	1.03E-05	Map2k1	9	64185770	64253631	-	3391	protein_coding	mitogen-activated protein kinase kinase 1 [Source:MGI Symbol;Acc:MGI:1346866]
ENSMUSG00000079426	2223.87817	1288.316232	0.787258437	8.85E-07	1.03E-05	Arpc4	6	113378115	113390448	+	2321	protein_coding	actin related protein 2/3 complex, subunit 4 [Source:MGI Symbol;Acc:MGI:1915339]
ENSMUSG00000037225	121.9530123	276.6973535	-1.183430821	8.88E-07	1.03E-05	Fgf2	3	37348346	37410108	+	6782	protein_coding	fibroblast growth factor 2 [Source:MGI Symbol;Acc:MGI:95516]
ENSMUSG00000022686	81.01552674	8.857876563	3.191615052	9.01E-07	1.05E-05	B3gnt5	16	19760208	19772753	+	5197	protein_coding	UDP-GlcNAc:betaGal beta-1,3-N-acetylglucosaminyltransferase 5 [Source:MGI Symbol;Acc:MGI:2137302]
ENSMUSG00000022441	2.368097939	27.15983962	-3.532039947	9.06E-07	1.05E-05	Efcab6	15	83866712	84065379	-	6408	protein_coding	EF-hand calcium binding domain 6 [Source:MGI Symbol;Acc:MGI:1924877]
ENSMUSG00000028032	2690.783376	1402.55466	0.939635072	9.23E-07	1.07E-05	Papss1	3	131564768	131643671	+	3053	protein_coding	3'-phosphoadenosine 5'-phosphosulfate synthase 1 [Source:MGI Symbol;Acc:MGI:1330587]
ENSMUSG00000055862	149.9181494	318.5162572	-1.083753994	9.28E-07	1.08E-05	Izumo4	10	80702184	80705373	+	2799	protein_coding	IZUMO family member 4 [Source:MGI Symbol;Acc:MGI:1918814]
ENSMUSG00000058076	1405.523114	2136.282061	-0.604425378	9.35E-07	1.09E-05	Sdhc	1	171127165	171150603	-	3250	protein_coding	succinate dehydrogenase complex, subunit C, integral membrane protein [Source:MGI Symbol;Acc:MGI:1913302]
ENSMUSG00000039257	2.995231019	35.73655807	-3.571266063	9.44E-07	1.10E-05	Vstm2b	7	40898328	40930594	+	2747	protein_coding	V-set and transmembrane domain containing 2B [Source:MGI Symbol;Acc:MGI:1914525]
ENSMUSG00000017491	4.804016284	35.99688079	-2.868231711	9.53E-07	1.11E-05	Rarb	14	16430839	16819156	-	5265	protein_coding	retinoic acid receptor, beta [Source:MGI Symbol;Acc:MGI:97857]
ENSMUSG00000038843	379.5413286	107.5665391	1.818367159	9.66E-07	1.12E-05	Gcnt1	19	17326141	17356667	-	5571	protein_coding	glucosaminyl (N-acetyl) transferase 1, core 2 [Source:MGI Symbol;Acc:MGI:95676]
ENSMUSG00000030337	402.6237733	737.7426333	-0.872853339	9.69E-07	1.12E-05	Vamp1	6	125215551	125245964	+	10167	protein_coding	vesicle-associated membrane protein 1 [Source:MGI Symbol;Acc:MGI:1313276]
ENSMUSG00000026107	1040.588098	435.5590021	1.256742143	9.69E-07	1.12E-05	Nabp1	1	51465862	51478425	-	8498	protein_coding	nucleic acid binding protein 1 [Source:MGI Symbol;Acc:MGI:1923258]
ENSMUSG00000055322	4770.095903	8640.57266	-0.85711829	9.76E-07	1.13E-05	Tns1	1	73910231	74124449	-	16010	protein_coding	tensin 1 [Source:MGI Symbol;Acc:MGI:104552]
ENSMUSG00000039146	559.7138903	99.69894683	2.489920407	9.77E-07	1.13E-05	Ifi44l	3	151758737	151762892	-	1376	protein_coding	interferon-induced protein 44 like [Source:MGI Symbol;Acc:MGI:95975]
ENSMUSG00000002266	21.43575813	217.8049882	-3.328394377	9.79E-07	1.13E-05	Zim1	7	6671269	6696450	-	8086	protein_coding	zinc finger, imprinted 1 [Source:MGI Symbol;Acc:MGI:1341879]
ENSMUSG00000020661	826.5460473	1475.365454	-0.835351753	9.79E-07	1.13E-05	Dnmt3a	12	3806007	3914443	+	16642	protein_coding	DNA methyltransferase 3A [Source:MGI Symbol;Acc:MGI:1261827]
ENSMUSG00000034987	56.91655165	10.2042683	2.479707511	9.80E-07	1.13E-05	Hrh2	13	54192129	54236180	+	5935	protein_coding	histamine receptor H2 [Source:MGI Symbol;Acc:MGI:108482]
ENSMUSG00000057596	221.2561269	29.6778143	2.899897703	9.82E-07	1.13E-05	Trim30d	7	104470014	104507849	-	3758	protein_coding	tripartite motif-containing 30D [Source:MGI Symbol;Acc:MGI:3035181]
ENSMUSG00000006057	1190.221083	2289.312191	-0.944503715	9.82E-07	1.13E-05	Atp5g1	11	96068852	96075670	-	4912	protein_coding	ATP synthase, H+ transporting, mitochondrial F0 complex, subunit C1 (subunit 9) [Source:MGI Symbol;Acc:MGI:107653]
ENSMUSG00000030530	4091.082482	2345.45752	0.802635146	9.92E-07	1.14E-05	Furin	7	80388585	80405436	-	9178	protein_coding	furin (paired basic amino acid cleaving enzyme) [Source:MGI Symbol;Acc:MGI:97513]
ENSMUSG00000021772	317.6620619	575.0617606	-0.853971448	1.00E-06	1.16E-05	Nkiras1	14	18271136	18284003	+	5491	protein_coding	NFKB inhibitor interacting Ras-like protein 1 [Source:MGI Symbol;Acc:MGI:1916971]
ENSMUSG00000039456	855.1249209	536.4171335	0.67217111	1.01E-06	1.16E-05	Morc3	16	93832121	93876072	+	5331	protein_coding	microrchidia 3 [Source:MGI Symbol;Acc:MGI:2136841]
ENSMUSG00000042099	543.8354818	1072.62156	-0.979144643	1.02E-06	1.17E-05	Kank3	17	33810520	33822918	+	3118	protein_coding	KN motif and ankyrin repeat domains 3 [Source:MGI Symbol;Acc:MGI:1098615]
ENSMUSG00000002897	1820.870059	622.33994	1.548483929	1.02E-06	1.18E-05	Il17ra	6	120463247	120487559	+	8662	protein_coding	interleukin 17 receptor A [Source:MGI Symbol;Acc:MGI:107399]
ENSMUSG00000102573	2.06756737	36.49796101	-4.169287171	1.02E-06	1.18E-05	Gm7265	9	72691549	72695050	+	3502	TEC	predicted gene 7265 [Source:MGI Symbol;Acc:MGI:3648991]
ENSMUSG00000005950	110.1700219	230.1722196	-1.058969575	1.03E-06	1.18E-05	P2rx5	11	73160421	73172685	+	2395	protein_coding	purinergic receptor P2X, ligand-gated ion channel, 5 [Source:MGI Symbol;Acc:MGI:2137026]
ENSMUSG00000001750	3268.0749	1732.836989	0.915254749	1.03E-06	1.19E-05	Tcirg1	19	3896050	3907133	-	4470	protein_coding	T cell, immune regulator 1, ATPase, H+ transporting, lysosomal V0 protein A3 [Source:MGI Symbol;Acc:MGI:1350931]
ENSMUSG00000031818	7137.707288	10586.32818	-0.568759515	1.04E-06	1.20E-05	Cox4i1	8	120668222	120674207	+	1550	protein_coding	cytochrome c oxidase subunit 4I1 [Source:MGI Symbol;Acc:MGI:88473]
ENSMUSG00000018765	2285.887299	3407.450878	-0.575841584	1.05E-06	1.20E-05	Fxr2	11	69632990	69653297	+	3766	protein_coding	fragile X mental retardation, autosomal homolog 2 [Source:MGI Symbol;Acc:MGI:1346074]
ENSMUSG00000023048	4047.171825	2088.458064	0.954306714	1.07E-06	1.23E-05	Prr13	15	102459028	102462806	+	1562	protein_coding	proline rich 13 [Source:MGI Symbol;Acc:MGI:1913401]
ENSMUSG00000031636	271.704735	9622.664887	-5.145689167	1.07E-06	1.23E-05	Pdlim3	8	45885461	45919548	+	5147	protein_coding	PDZ and LIM domain 3 [Source:MGI Symbol;Acc:MGI:1859274]
ENSMUSG00000028599	2512.464675	543.6277232	2.208461107	1.07E-06	1.23E-05	Tnfrsf1b	4	145213463	145246870	-	3818	protein_coding	tumor necrosis factor receptor superfamily, member 1b [Source:MGI Symbol;Acc:MGI:1314883]
ENSMUSG00000026822	3524.844949	307.4380625	3.519163771	1.07E-06	1.23E-05	Lcn2	2	32384633	32388252	-	2623	protein_coding	lipocalin 2 [Source:MGI Symbol;Acc:MGI:96757]
ENSMUSG00000061731	1881.599835	954.7269773	0.978688818	1.07E-06	1.23E-05	Ext1	15	53064038	53346159	-	8077	protein_coding	exostoses (multiple) 1 [Source:MGI Symbol;Acc:MGI:894663]
ENSMUSG00000032878	29.40185067	92.8173627	-1.646176691	1.08E-06	1.23E-05	Ccdc85a	11	28385685	28584324	-	6971	protein_coding	coiled-coil domain containing 85A [Source:MGI Symbol;Acc:MGI:2445069]
ENSMUSG00000027951	1360.69753	635.4438275	1.098751597	1.08E-06	1.23E-05	Adar	3	89715022	89753446	+	8118	protein_coding	adenosine deaminase, RNA-specific [Source:MGI Symbol;Acc:MGI:1889575]
ENSMUSG00000034035	102.1492682	224.0423075	-1.129555518	1.08E-06	1.23E-05	Ccdc17	4	116596654	116600266	+	2634	protein_coding	coiled-coil domain containing 17 [Source:MGI Symbol;Acc:MGI:1915667]
ENSMUSG00000053411	435.3774313	1225.685437	-1.491529136	1.08E-06	1.24E-05	Cbx7	15	79915807	79971119	-	6487	protein_coding	chromobox 7 [Source:MGI Symbol;Acc:MGI:1196439]
ENSMUSG00000040430	388.4831402	759.7281245	-0.968821958	1.08E-06	1.24E-05	Pitpnc1	11	107207892	107470699	-	6612	protein_coding	phosphatidylinositol transfer protein, cytoplasmic 1 [Source:MGI Symbol;Acc:MGI:1919045]
ENSMUSG00000025375	306.9849145	816.0751976	-1.408499509	1.08E-06	1.24E-05	Aatk	11	120007313	120047167	-	7159	protein_coding	apoptosis-associated tyrosine kinase [Source:MGI Symbol;Acc:MGI:1197518]
ENSMUSG00000027777	18.35817738	72.07252667	-1.97133378	1.08E-06	1.24E-05	Schip1	3	68064802	68626481	+	5102	protein_coding	schwannomin interacting protein 1 [Source:MGI Symbol;Acc:MGI:1353557]
ENSMUSG00000031654	21.44730075	0	6.894216183	1.09E-06	1.24E-05	Cbln1	8	87468405	87472609	-	3037	protein_coding	cerebellin 1 precursor protein [Source:MGI Symbol;Acc:MGI:88281]
ENSMUSG00000000938	25.9163489	116.9187361	-2.15724347	1.09E-06	1.24E-05	Hoxa10	6	52231197	52240854	-	3270	protein_coding	homeobox A10 [Source:MGI Symbol;Acc:MGI:96171]
ENSMUSG00000034342	1911.328328	1274.498871	0.584436189	1.10E-06	1.25E-05	Cbl	9	44142976	44234049	-	12345	protein_coding	Casitas B-lineage lymphoma [Source:MGI Symbol;Acc:MGI:88279]
ENSMUSG00000052749	396.2904597	13.12711616	4.91615165	1.13E-06	1.29E-05	Trim30b	7	104355382	104369884	-	7527	protein_coding	tripartite motif-containing 30B [Source:MGI Symbol;Acc:MGI:4821256]
ENSMUSG00000027227	225.3124059	580.2023506	-1.361089339	1.14E-06	1.29E-05	Sord	2	122234749	122265340	+	2352	protein_coding	sorbitol dehydrogenase [Source:MGI Symbol;Acc:MGI:98266]
ENSMUSG00000020733	1983.776904	1064.392107	0.897940795	1.14E-06	1.30E-05	Slc9a3r1	11	115163341	115181181	+	1925	protein_coding	solute carrier family 9 (sodium/hydrogen exchanger), member 3 regulator 1 [Source:MGI Symbol;Acc:MGI:1349482]
ENSMUSG00000048279	129.4825946	252.2743995	-0.965418556	1.14E-06	1.30E-05	Sacs	14	61138457	61240695	+	20414	protein_coding	sacsin [Source:MGI Symbol;Acc:MGI:1354724]
ENSMUSG00000099974	137.7444423	34.53318765	1.99591252	1.14E-06	1.30E-05	Bcl2a1d	9	88723285	88731914	-	863	protein_coding	B cell leukemia/lymphoma 2 related protein A1d [Source:MGI Symbol;Acc:MGI:1278325]
ENSMUSG00000022878	455.0954349	1929.784477	-2.082963064	1.15E-06	1.30E-05	Adipoq	16	23146536	23158028	+	1381	protein_coding	adiponectin, C1Q and collagen domain containing [Source:MGI Symbol;Acc:MGI:106675]
ENSMUSG00000048234	2059.416504	681.1681557	1.595873828	1.15E-06	1.30E-05	Rnf149	1	39551296	39577405	-	2838	protein_coding	ring finger protein 149 [Source:MGI Symbol;Acc:MGI:2677438]
ENSMUSG00000054115	210.8808113	96.09944154	1.133699735	1.15E-06	1.31E-05	Skp2	15	9111985	9155425	-	7875	protein_coding	S-phase kinase-associated protein 2 (p45) [Source:MGI Symbol;Acc:MGI:1351663]
ENSMUSG00000074217	5.29834663	47.45446828	-3.114431365	1.16E-06	1.31E-05	2210011C24Rik	8	84010222	84012171	-	1413	protein_coding	RIKEN cDNA 2210011C24 gene [Source:MGI Symbol;Acc:MGI:1917384]
ENSMUSG00000041515	954.2049269	373.0461115	1.35570771	1.16E-06	1.31E-05	Irf8	8	120736358	120756694	+	7055	protein_coding	interferon regulatory factor 8 [Source:MGI Symbol;Acc:MGI:96395]
ENSMUSG00000032586	128.3069575	53.24986912	1.265067008	1.16E-06	1.32E-05	Traip	9	107950136	107972270	+	6281	protein_coding	TRAF-interacting protein [Source:MGI Symbol;Acc:MGI:1096377]
ENSMUSG00000036223	95.70331186	36.8584512	1.37265478	1.18E-06	1.33E-05	Ska1	18	74195299	74207818	-	2669	protein_coding	spindle and kinetochore associated complex subunit 1 [Source:MGI Symbol;Acc:MGI:1913718]
ENSMUSG00000040136	330.0491038	87.67346636	1.913028275	1.18E-06	1.34E-05	Abcc8	7	46104523	46180033	-	8090	protein_coding	ATP-binding cassette, sub-family C (CFTR/MRP), member 8 [Source:MGI Symbol;Acc:MGI:1352629]
ENSMUSG00000019132	5638.81097	3873.482323	0.54170733	1.19E-06	1.35E-05	BC005537	13	24801657	24816197	+	5849	protein_coding	cDNA sequence BC005537 [Source:MGI Symbol;Acc:MGI:2441726]
ENSMUSG00000039004	121.8767846	499.8077211	-2.031122365	1.20E-06	1.36E-05	Bmp6	13	38345107	38500302	+	3900	protein_coding	bone morphogenetic protein 6 [Source:MGI Symbol;Acc:MGI:88182]
ENSMUSG00000018774	2113.66448	843.3200584	1.325889162	1.21E-06	1.36E-05	Cd68	11	69664213	69666153	-	1257	protein_coding	CD68 antigen [Source:MGI Symbol;Acc:MGI:88342]
ENSMUSG00000029093	478.5537281	187.400104	1.350777715	1.21E-06	1.37E-05	Sorcs2	5	36017180	36398139	-	8802	protein_coding	sortilin-related VPS10 domain containing receptor 2 [Source:MGI Symbol;Acc:MGI:1932289]
ENSMUSG00000046062	1667.377265	975.9353879	0.772719014	1.23E-06	1.38E-05	Ppp1r15b	1	133131143	133139783	+	5594	protein_coding	protein phosphatase 1, regulatory (inhibitor) subunit 15b [Source:MGI Symbol;Acc:MGI:2444211]
ENSMUSG00000015653	266.4797727	97.90886801	1.442848043	1.23E-06	1.38E-05	Steap2	5	5664829	5694578	-	12144	protein_coding	six transmembrane epithelial antigen of prostate 2 [Source:MGI Symbol;Acc:MGI:1921301]
ENSMUSG00000032232	453.0645904	925.4036076	-1.029137671	1.23E-06	1.38E-05	Cgnl1	9	71626509	71771602	-	7844	protein_coding	cingulin-like 1 [Source:MGI Symbol;Acc:MGI:1915428]
ENSMUSG00000020902	436.410423	1029.196965	-1.236901263	1.23E-06	1.39E-05	Ntn1	11	68209364	68400823	-	6277	protein_coding	netrin 1 [Source:MGI Symbol;Acc:MGI:105088]
ENSMUSG00000006589	1887.68692	1001.339585	0.914124015	1.23E-06	1.39E-05	Aprt	8	122574635	122576909	-	1615	protein_coding	adenine phosphoribosyl transferase [Source:MGI Symbol;Acc:MGI:88061]
ENSMUSG00000032705	315.5768625	616.7607217	-0.964307687	1.23E-06	1.39E-05	Exd2	12	80463095	80500227	+	8337	protein_coding	exonuclease 3'-5' domain containing 2 [Source:MGI Symbol;Acc:MGI:1922485]
ENSMUSG00000036777	712.45281	314.3865169	1.179916242	1.23E-06	1.39E-05	Anln	9	22332012	22389188	-	9063	protein_coding	anillin, actin binding protein [Source:MGI Symbol;Acc:MGI:1920174]
ENSMUSG00000025656	17.74070575	80.48839766	-2.164197668	1.24E-06	1.39E-05	Arhgef9	X	95048935	95196856	-	8776	protein_coding	CDC42 guanine nucleotide exchange factor (GEF) 9 [Source:MGI Symbol;Acc:MGI:2442233]
ENSMUSG00000051403	2275.982814	3424.432074	-0.589321192	1.24E-06	1.40E-05	Ppp1r37	7	19530800	19563076	-	4110	protein_coding	protein phosphatase 1, regulatory subunit 37 [Source:MGI Symbol;Acc:MGI:2687042]
ENSMUSG00000030546	442.3283726	1962.714737	-2.148595176	1.25E-06	1.41E-05	Plin1	7	79720218	79732903	-	4649	protein_coding	perilipin 1 [Source:MGI Symbol;Acc:MGI:1890505]
ENSMUSG00000030495	137.7263554	531.1212133	-1.943832664	1.26E-06	1.41E-05	Slc7a10	7	35186385	35201114	+	2111	protein_coding	solute carrier family 7 (cationic amino acid transporter, y+ system), member 10 [Source:MGI Symbol;Acc:MGI:1858261]
ENSMUSG00000022639	346.7103972	166.9297154	1.053300813	1.27E-06	1.42E-05	Dubr	16	50719294	50732773	-	4679	lincRNA	Dppa2 upstream binding RNA [Source:MGI Symbol;Acc:MGI:1915440]
ENSMUSG00000050721	1281.661626	491.2116007	1.383553857	1.27E-06	1.43E-05	Plekho2	9	65552698	65580040	-	5547	protein_coding	pleckstrin homology domain containing, family O member 2 [Source:MGI Symbol;Acc:MGI:2143132]
ENSMUSG00000085839	0.587414411	34.685103	-5.719366064	1.27E-06	1.43E-05	Gm15949	5	66985091	66985641	-	126	antisense_RNA	predicted gene 15949 [Source:MGI Symbol;Acc:MGI:3801730]
ENSMUSG00000021764	838.3104162	1382.557326	-0.722861022	1.27E-06	1.43E-05	Ndufs4	13	114287795	114388258	-	2298	protein_coding	NADH dehydrogenase (ubiquinone) Fe-S protein 4 [Source:MGI Symbol;Acc:MGI:1343135]
ENSMUSG00000110841	580.7343583	967.0357153	-0.735047923	1.29E-06	1.44E-05	AC153368.1	10	45875291	45876086	+	796	transcribed_processed_pseudogene
ENSMUSG00000060131	225.3002127	74.48506514	1.597205375	1.29E-06	1.44E-05	Atp8b4	2	126320973	126500674	-	6660	protein_coding	ATPase, class I, type 8B, member 4 [Source:MGI Symbol;Acc:MGI:1859664]
ENSMUSG00000041193	106.3994432	29.30285332	1.85601202	1.29E-06	1.44E-05	Pla2g5	4	138799244	138863482	-	2884	protein_coding	phospholipase A2, group V [Source:MGI Symbol;Acc:MGI:101899]
ENSMUSG00000061533	213.8351438	78.48813533	1.44309662	1.29E-06	1.44E-05	Cep128	12	90998492	91384409	-	14093	protein_coding	centrosomal protein 128 [Source:MGI Symbol;Acc:MGI:1922466]
ENSMUSG00000031379	122.5863091	240.220525	-0.96616677	1.29E-06	1.44E-05	Pir	X	164269371	164373011	+	5553	protein_coding	pirin [Source:MGI Symbol;Acc:MGI:1916906]
ENSMUSG00000087107	179.1187589	50.08390864	1.839563638	1.30E-06	1.45E-05	AI662270	11	83223576	83226604	+	3029	processed_transcript	expressed sequence AI662270 [Source:MGI Symbol;Acc:MGI:2144254]
ENSMUSG00000043017	223.9726965	57.69457166	1.956524283	1.31E-06	1.46E-05	Ptgir	7	16906490	16910905	+	3334	protein_coding	prostaglandin I receptor (IP) [Source:MGI Symbol;Acc:MGI:99535]
ENSMUSG00000022371	283.8044618	1548.447104	-2.446012957	1.31E-06	1.46E-05	Col14a1	15	55307750	55520803	+	7013	protein_coding	collagen, type XIV, alpha 1 [Source:MGI Symbol;Acc:MGI:1341272]
ENSMUSG00000023044	839.1991785	1357.869522	-0.69338228	1.31E-06	1.46E-05	Csad	15	102176998	102189043	-	2265	protein_coding	cysteine sulfinic acid decarboxylase [Source:MGI Symbol;Acc:MGI:2180098]
ENSMUSG00000020067	33.63386445	3041.337166	-6.494785823	1.32E-06	1.47E-05	Mypn	10	63115795	63203952	-	5821	protein_coding	myopalladin [Source:MGI Symbol;Acc:MGI:1916052]
ENSMUSG00000027673	906.4186655	1420.592103	-0.648430389	1.33E-06	1.49E-05	Ndufb5	3	32736990	32751566	+	4995	protein_coding	NADH dehydrogenase (ubiquinone) 1 beta subcomplex, 5 [Source:MGI Symbol;Acc:MGI:1913296]
ENSMUSG00000050377	283.4139172	775.3012862	-1.44947541	1.35E-06	1.50E-05	Il31ra	13	112519898	112594360	-	5673	protein_coding	interleukin 31 receptor A [Source:MGI Symbol;Acc:MGI:2180511]
ENSMUSG00000026121	1272.324683	523.2166081	1.281686759	1.35E-06	1.51E-05	Sema4c	1	36548639	36558349	-	4593	protein_coding	sema domain, immunoglobulin domain (Ig), transmembrane domain (TM) and short cytoplasmic domain, (semaphorin) 4C [Source:MGI Symbol;Acc:MGI:109252]
ENSMUSG00000037946	528.190621	205.603851	1.36059936	1.36E-06	1.51E-05	Fgd3	13	49261554	49320311	-	6012	protein_coding	FYVE, RhoGEF and PH domain containing 3 [Source:MGI Symbol;Acc:MGI:1353657]
ENSMUSG00000085881	9.260959968	63.88870194	-2.762015583	1.36E-06	1.51E-05	Gm15912	13	74008009	74009354	-	1297	processed_transcript	predicted gene 15912 [Source:MGI Symbol;Acc:MGI:3801895]
ENSMUSG00000028367	4546.854503	2850.507505	0.673500005	1.37E-06	1.52E-05	Txn1	4	57943373	57956411	-	1051	protein_coding	thioredoxin 1 [Source:MGI Symbol;Acc:MGI:98874]
ENSMUSG00000026896	1028.775507	386.7913555	1.411340135	1.41E-06	1.56E-05	Ifih1	2	62595798	62646255	-	8165	protein_coding	interferon induced with helicase C domain 1 [Source:MGI Symbol;Acc:MGI:1918836]
ENSMUSG00000026088	455.68773	223.109721	1.030209844	1.43E-06	1.59E-05	Mitd1	1	37874801	37890411	-	2770	protein_coding	MIT, microtubule interacting and transport, domain containing 1 [Source:MGI Symbol;Acc:MGI:1916278]
ENSMUSG00000069014	345.1331006	174.7370119	0.979824252	1.43E-06	1.59E-05	Gm5641	3	54481438	54482925	+	1488	transcribed_processed_pseudogene	predicted gene 5641 [Source:MGI Symbol;Acc:MGI:3645731]
ENSMUSG00000021411	874.707396	377.2167179	1.212424678	1.44E-06	1.59E-05	Pxdc1	13	34627834	34653486	-	2914	protein_coding	PX domain containing 1 [Source:MGI Symbol;Acc:MGI:1914145]
ENSMUSG00000044499	0.293707205	27.52460926	-6.251026654	1.45E-06	1.61E-05	Hs3st5	10	36506814	36834397	+	4340	protein_coding	heparan sulfate (glucosamine) 3-O-sulfotransferase 5 [Source:MGI Symbol;Acc:MGI:2441996]
ENSMUSG00000025202	3207.769684	8096.133468	-1.335542349	1.45E-06	1.61E-05	Scd3	19	44203288	44244016	+	3470	protein_coding	stearoyl-coenzyme A desaturase 3 [Source:MGI Symbol;Acc:MGI:1353437]
ENSMUSG00000022848	504.4794032	1050.543715	-1.056643164	1.46E-06	1.62E-05	Dirc2	16	35694062	35769356	-	5395	protein_coding	disrupted in renal carcinoma 2 (human) [Source:MGI Symbol;Acc:MGI:2387188]
ENSMUSG00000002881	1485.032823	900.5571638	0.721184881	1.47E-06	1.63E-05	Nab1	1	52457294	52500679	-	4100	protein_coding	Ngfi-A binding protein 1 [Source:MGI Symbol;Acc:MGI:107564]
ENSMUSG00000022026	48.4680846	0.98040097	5.624116193	1.49E-06	1.64E-05	Olfm4	14	80000302	80021930	+	1640	protein_coding	olfactomedin 4 [Source:MGI Symbol;Acc:MGI:2685142]
ENSMUSG00000005233	206.0430171	56.54663961	1.862684216	1.49E-06	1.65E-05	Spc25	2	69193895	69206194	-	3188	protein_coding	SPC25, NDC80 kinetochore complex component, homolog (S. cerevisiae) [Source:MGI Symbol;Acc:MGI:1913692]
ENSMUSG00000043384	335.2443062	599.593122	-0.836285807	1.51E-06	1.67E-05	Gprasp1	X	135742733	135803474	+	8119	protein_coding	G protein-coupled receptor associated sorting protein 1 [Source:MGI Symbol;Acc:MGI:1917418]
ENSMUSG00000044938	10.41937829	1269.146844	-6.917812101	1.52E-06	1.68E-05	Klhl31	9	77636500	77660127	+	6494	protein_coding	kelch-like 31 [Source:MGI Symbol;Acc:MGI:3045305]
ENSMUSG00000033213	82.74568295	14.34975474	2.522788905	1.52E-06	1.68E-05	AA467197	2	122636986	122641191	+	1203	protein_coding	expressed sequence AA467197 [Source:MGI Symbol;Acc:MGI:3034182]
ENSMUSG00000057098	155.0139174	398.8313481	-1.359808794	1.53E-06	1.68E-05	Ebf1	11	44617317	45008091	+	9756	protein_coding	early B cell factor 1 [Source:MGI Symbol;Acc:MGI:95275]
ENSMUSG00000086801	0.927663649	26.82693364	-4.758014021	1.53E-06	1.69E-05	Gm15943	15	58214475	58324053	+	3821	processed_transcript	predicted gene 15943 [Source:MGI Symbol;Acc:MGI:3802102]
ENSMUSG00000025141	2.349657644	236.0076478	-6.600151781	1.54E-06	1.69E-05	Myadml2	11	120646031	120648158	-	992	protein_coding	myeloid-associated differentiation marker-like 2 [Source:MGI Symbol;Acc:MGI:1915765]
ENSMUSG00000051498	241.3416513	58.8082249	2.035765847	1.54E-06	1.70E-05	Tlr6	5	64952031	64960097	-	3727	protein_coding	toll-like receptor 6 [Source:MGI Symbol;Acc:MGI:1341296]
ENSMUSG00000075514	76.05479601	177.0766319	-1.218224661	1.58E-06	1.74E-05	Gm13375	2	20969054	20969997	+	854	antisense_RNA	predicted gene 13375 [Source:MGI Symbol;Acc:MGI:3649913]
ENSMUSG00000046722	3477.649522	2377.250611	0.548638297	1.60E-06	1.76E-05	Cdc42se1	3	95228732	95236409	+	3258	protein_coding	CDC42 small effector 1 [Source:MGI Symbol;Acc:MGI:1889510]
ENSMUSG00000061353	3450.723045	1877.093318	0.878345515	1.62E-06	1.78E-05	Cxcl12	6	117168535	117181367	+	8176	protein_coding	chemokine (C-X-C motif) ligand 12 [Source:MGI Symbol;Acc:MGI:103556]
ENSMUSG00000068742	639.781834	1416.974881	-1.145839012	1.63E-06	1.79E-05	Cry2	2	92403646	92434043	-	6320	protein_coding	cryptochrome 2 (photolyase-like) [Source:MGI Symbol;Acc:MGI:1270859]
ENSMUSG00000059248	5683.21264	2648.705211	1.101322829	1.63E-06	1.79E-05	9-Sep	11	117199661	117362325	+	7565	protein_coding	septin 9 [Source:MGI Symbol;Acc:MGI:1858222]
ENSMUSG00000027775	2415.052891	1645.373324	0.55375902	1.63E-06	1.79E-05	Mfsd1	3	67582741	67604237	+	3042	protein_coding	major facilitator superfamily domain containing 1 [Source:MGI Symbol;Acc:MGI:1914118]
ENSMUSG00000029379	1599.221534	16.41473366	6.606397883	1.66E-06	1.82E-05	Cxcl3	5	90786103	90789600	+	3498	protein_coding	chemokine (C-X-C motif) ligand 3 [Source:MGI Symbol;Acc:MGI:3037818]
ENSMUSG00000066682	80.97214354	14.75985856	2.452053521	1.67E-06	1.83E-05	Pilrb2	5	137865827	137871815	-	1957	protein_coding	paired immunoglobin-like type 2 receptor beta 2 [Source:MGI Symbol;Acc:MGI:2450535]
ENSMUSG00000023224	2114.554873	4173.015151	-0.980686099	1.67E-06	1.83E-05	Serping1	2	84765387	84775444	-	2325	protein_coding	serine (or cysteine) peptidase inhibitor, clade G, member 1 [Source:MGI Symbol;Acc:MGI:894696]
ENSMUSG00000102112	84.14842836	14.4649219	2.53947757	1.68E-06	1.84E-05	1810041H14Rik	14	121876725	121879409	-	851	antisense_RNA	RIKEN cDNA 1810041H14 gene [Source:MGI Symbol;Acc:MGI:1925562]
ENSMUSG00000051378	225.4424866	90.31388592	1.319442782	1.71E-06	1.87E-05	Kif18b	11	102905529	102925124	-	3572	protein_coding	kinesin family member 18B [Source:MGI Symbol;Acc:MGI:2446979]
ENSMUSG00000103280	109.2779612	26.39599442	2.046638303	1.72E-06	1.88E-05	Gm37277	1	4905751	4906861	-	1111	TEC	predicted gene, 37277 [Source:MGI Symbol;Acc:MGI:5610505]
ENSMUSG00000025574	975.1197733	504.0833491	0.950982904	1.72E-06	1.88E-05	Tk1	11	117815526	117826092	-	5198	protein_coding	thymidine kinase 1 [Source:MGI Symbol;Acc:MGI:98763]
ENSMUSG00000072946	311.3844931	495.8986222	-0.671601437	1.72E-06	1.88E-05	Ptgr2	12	84285232	84315832	+	5929	protein_coding	prostaglandin reductase 2 [Source:MGI Symbol;Acc:MGI:1916372]
ENSMUSG00000085194	0	17.0964584	-6.525060904	1.74E-06	1.90E-05	Platr32	7	81059113	81066307	+	394	sense_intronic	pluripotency associated transcript 32 [Source:MGI Symbol;Acc:MGI:3801726]
ENSMUSG00000084843	1.554796729	34.75982049	-4.411232945	1.75E-06	1.91E-05	B230312C02Rik	2	180370491	180385885	-	1703	lincRNA	RIKEN cDNA B230312C02 gene [Source:MGI Symbol;Acc:MGI:2444130]
ENSMUSG00000035455	161.6858022	54.94973229	1.553698029	1.75E-06	1.91E-05	Fignl1	11	11787431	11808962	-	4839	protein_coding	fidgetin-like 1 [Source:MGI Symbol;Acc:MGI:1890648]
ENSMUSG00000041147	248.2372536	109.1998866	1.182236514	1.76E-06	1.92E-05	Brca2	5	150522630	150570329	+	13643	protein_coding	breast cancer 2, early onset [Source:MGI Symbol;Acc:MGI:109337]
ENSMUSG00000019732	26.71194379	77.61920004	-1.530282852	1.76E-06	1.92E-05	Calr3	8	72424176	72443870	-	1962	protein_coding	calreticulin 3 [Source:MGI Symbol;Acc:MGI:1920566]
ENSMUSG00000029192	2045.155608	1367.706609	0.580316363	1.78E-06	1.94E-05	Tbc1d14	5	36490604	36593276	-	9802	protein_coding	TBC1 domain family, member 14 [Source:MGI Symbol;Acc:MGI:1098708]
ENSMUSG00000022404	1547.994843	924.5152079	0.743031819	1.78E-06	1.94E-05	Slc25a17	15	81318921	81360765	-	1667	protein_coding	solute carrier family 25 (mitochondrial carrier, peroxisomal membrane protein), member 17 [Source:MGI Symbol;Acc:MGI:1342248]
ENSMUSG00000035021	972.2592753	491.3772236	0.983930491	1.78E-06	1.94E-05	Baz1a	12	54892989	55014348	-	7159	protein_coding	bromodomain adjacent to zinc finger domain 1A [Source:MGI Symbol;Acc:MGI:1309478]
ENSMUSG00000034762	83.37435829	14.34853361	2.533080692	1.80E-06	1.96E-05	Glis1	4	107434591	107635061	+	3645	protein_coding	GLIS family zinc finger 1 [Source:MGI Symbol;Acc:MGI:2386723]
ENSMUSG00000025868	785.3998937	1187.660688	-0.596443415	1.81E-06	1.97E-05	Higd2a	13	54590207	54591158	+	648	protein_coding	HIG1 domain family, member 2A [Source:MGI Symbol;Acc:MGI:1914294]
ENSMUSG00000023861	132.3967717	262.4097479	-0.991207244	1.82E-06	1.98E-05	Mpc1	17	8282904	8297661	+	2082	protein_coding	mitochondrial pyruvate carrier 1 [Source:MGI Symbol;Acc:MGI:1915240]
ENSMUSG00000032555	1311.154165	757.3369698	0.791383921	1.83E-06	1.98E-05	Topbp1	9	103305215	103350428	+	11226	protein_coding	topoisomerase (DNA) II binding protein 1 [Source:MGI Symbol;Acc:MGI:1920018]
ENSMUSG00000037887	255.009845	543.9147636	-1.08967742	1.84E-06	2.00E-05	Dusp8	7	142079490	142095843	-	4870	protein_coding	dual specificity phosphatase 8 [Source:MGI Symbol;Acc:MGI:106626]
ENSMUSG00000034422	2253.572358	694.4100811	1.698447432	1.84E-06	2.00E-05	Parp14	16	35832874	35871544	-	9306	protein_coding	poly (ADP-ribose) polymerase family, member 14 [Source:MGI Symbol;Acc:MGI:1919489]
ENSMUSG00000020120	2806.287828	274.3129087	3.354822743	1.86E-06	2.02E-05	Plek	11	16971206	17052381	-	4486	protein_coding	pleckstrin [Source:MGI Symbol;Acc:MGI:1860485]
ENSMUSG00000002395	1512.342629	2430.786218	-0.684397467	1.88E-06	2.03E-05	Use1	8	71366848	71369732	+	2203	protein_coding	unconventional SNARE in the ER 1 homolog (S. cerevisiae) [Source:MGI Symbol;Acc:MGI:1914273]
[truncated: 4,386 more rows]
