# Supplementary material for: A positive feedback loop between mTORC1 and cathelicidin promotes skin inflammation in rosacea
Source: EMBO Mol Med. 2021 Mar 18;13(5):e13560. doi: 10.15252/emmm.202013560 (PMC8103105; doi:10.15252/emmm.202013560)
Supplement: Supplementary file 5 — Table EV4 [file EMMM-13-e13560-s001.xls]

Table EV4.DEGs between LL37 mice and LL37 mice treated with RAPA
ID	LL37	L_R	log2FoldChange	pvalue	padj	gene_name	gene_chr	gene_start	gene_end	gene_strand	gene_length	gene_biotype	gene_description
ENSMUSG00000059201	53.21011472	1133.541503	-4.401627534	3.88E-45	7.40E-41	Lep	6	29060220	29073877	+	3354	protein_coding	leptin [Source:MGI Symbol;Acc:MGI:104663]
ENSMUSG00000049723	179.2844251	1469.812226	-3.039018779	1.83E-43	1.74E-39	Mmp12	9	7344381	7369499	+	7237	protein_coding	matrix metallopeptidase 12 [Source:MGI Symbol;Acc:MGI:97005]
ENSMUSG00000009185	3729.991149	301.3845688	3.62832969	6.27E-42	3.99E-38	Ccl8	11	82115185	82116799	+	511	protein_coding	chemokine (C-C motif) ligand 8 [Source:MGI Symbol;Acc:MGI:101878]
ENSMUSG00000024672	1051.139875	121.7634389	3.107264984	2.94E-36	1.40E-32	Ms4a7	19	11321039	11336146	-	4453	protein_coding	membrane-spanning 4-domains, subfamily A, member 7 [Source:MGI Symbol;Acc:MGI:1918846]
ENSMUSG00000021953	559.5047711	40.07626243	3.803683209	5.86E-36	2.24E-32	Tdh	14	63492347	63509092	-	2615	protein_coding	L-threonine dehydrogenase [Source:MGI Symbol;Acc:MGI:1926231]
ENSMUSG00000001918	1499.450777	4039.62161	-1.430367073	2.68E-34	8.50E-31	Slc1a5	7	16781340	16798274	+	4173	protein_coding	solute carrier family 1 (neutral amino acid transporter), member 5 [Source:MGI Symbol;Acc:MGI:105305]
ENSMUSG00000008090	143.2593398	661.432763	-2.202470008	4.49E-32	1.22E-28	Fgfrl1	5	108692382	108706924	+	2782	protein_coding	fibroblast growth factor receptor-like 1 [Source:MGI Symbol;Acc:MGI:2150920]
ENSMUSG00000025509	1819.63507	7092.354781	-1.96204729	5.68E-32	1.35E-28	Pnpla2	7	141455198	141460743	+	3020	protein_coding	patatin-like phospholipase domain containing 2 [Source:MGI Symbol;Acc:MGI:1914103]
ENSMUSG00000036611	158.4785043	650.3172871	-2.033270157	9.29E-32	1.97E-28	Eepd1	9	25481547	25604110	+	2935	protein_coding	endonuclease/exonuclease/phosphatase family domain containing 1 [Source:MGI Symbol;Acc:MGI:1914734]
ENSMUSG00000068893	291.6342202	2.974517156	6.604053242	2.24E-31	4.26E-28	Sprr2a2	3	92215920	92256724	+	2910	protein_coding	small proline-rich protein 2A2 [Source:MGI Symbol;Acc:MGI:3845026]
ENSMUSG00000024397	699.553804	182.2437819	1.940947684	7.10E-31	1.23E-27	Aif1	17	35170991	35176068	-	1532	protein_coding	allograft inflammatory factor 1 [Source:MGI Symbol;Acc:MGI:1343098]
ENSMUSG00000028463	405.8945889	79.95342304	2.338786189	3.89E-30	6.18E-27	Car9	4	43506966	43513729	+	2304	protein_coding	carbonic anhydrase 9 [Source:MGI Symbol;Acc:MGI:2447188]
ENSMUSG00000035105	7059.993056	1998.434437	1.820729937	1.72E-29	2.52E-26	Egln3	12	54178981	54203860	-	2662	protein_coding	egl-9 family hypoxia-inducible factor 3 [Source:MGI Symbol;Acc:MGI:1932288]
ENSMUSG00000040055	325.0468586	44.76632554	2.858658487	4.43E-29	6.02E-26	Gjb6	14	57123303	57133611	-	2674	protein_coding	gap junction protein, beta 6 [Source:MGI Symbol;Acc:MGI:107588]
ENSMUSG00000002944	1984.430612	8141.309331	-2.036013472	3.15E-28	4.00E-25	Cd36	5	17781690	17888801	-	3590	protein_coding	CD36 antigen [Source:MGI Symbol;Acc:MGI:107899]
ENSMUSG00000026479	4455.445741	1581.157901	1.494871069	4.59E-28	5.47E-25	Lamc2	1	153122756	153186447	-	8039	protein_coding	laminin, gamma 2 [Source:MGI Symbol;Acc:MGI:99913]
ENSMUSG00000003955	5343.2772	1645.839849	1.698609167	1.31E-27	1.47E-24	Fam162a	16	36043844	36071515	-	635	protein_coding	family with sequence similarity 162, member A [Source:MGI Symbol;Acc:MGI:1917436]
ENSMUSG00000056973	715.8522122	2290.510158	-1.678396491	4.99E-27	5.28E-24	Ces1d	8	93166068	93197838	-	2369	protein_coding	carboxylesterase 1D [Source:MGI Symbol;Acc:MGI:2148202]
ENSMUSG00000079594	429.0237493	39.05384819	3.454557736	3.68E-26	3.69E-23	BC117090	16	36321665	36334332	-	387	protein_coding	cDNA sequence BC1179090 [Source:MGI Symbol;Acc:MGI:3696881]
ENSMUSG00000049791	475.3574651	1599.435886	-1.74907978	2.39E-25	2.28E-22	Fzd4	7	89404355	89413134	+	6720	protein_coding	frizzled class receptor 4 [Source:MGI Symbol;Acc:MGI:108520]
ENSMUSG00000066361	67.46628511	396.7630185	-2.550313994	3.15E-25	2.85E-22	Serpina3c	12	104146382	104153870	-	2213	protein_coding	serine (or cysteine) peptidase inhibitor, clade A, member 3C [Source:MGI Symbol;Acc:MGI:102848]
ENSMUSG00000090356	385.6749584	50.95693972	2.920262922	3.41E-25	2.95E-22	Teddm3	16	21152655	21154000	-	1346	protein_coding	transmembrane epididymal family member 3 [Source:MGI Symbol;Acc:MGI:1913811]
ENSMUSG00000048455	1152.645937	63.12936255	4.190850009	4.85E-25	4.02E-22	Sprr1b	3	92436809	92438789	-	830	protein_coding	small proline-rich protein 1B [Source:MGI Symbol;Acc:MGI:106659]
ENSMUSG00000023064	272.3460736	1229.407865	-2.171466035	1.40E-24	1.11E-21	Sncg	14	34370274	34374789	-	852	protein_coding	synuclein, gamma [Source:MGI Symbol;Acc:MGI:1298397]
ENSMUSG00000055782	156.3110478	985.0930779	-2.651172219	1.65E-24	1.26E-21	Abcd2	15	91145884	91191807	-	5527	protein_coding	ATP-binding cassette, sub-family D (ALD), member 2 [Source:MGI Symbol;Acc:MGI:1349467]
ENSMUSG00000037348	2469.488805	6914.094019	-1.485638283	2.14E-24	1.53E-21	Paqr7	4	134496697	134510235	+	4259	protein_coding	progestin and adipoQ receptor family member VII [Source:MGI Symbol;Acc:MGI:1919154]
ENSMUSG00000030495	150.1103839	1116.400444	-2.889024977	2.17E-24	1.53E-21	Slc7a10	7	35186385	35201114	+	2111	protein_coding	solute carrier family 7 (cationic amino acid transporter, y+ system), member 10 [Source:MGI Symbol;Acc:MGI:1858261]
ENSMUSG00000036951	874.9583973	3131.148866	-1.839741342	8.21E-23	5.59E-20	C130079G13Rik	3	59925214	59937949	+	2789	protein_coding	RIKEN cDNA C130079G13 gene [Source:MGI Symbol;Acc:MGI:3028051]
ENSMUSG00000033576	75.57753422	489.4597463	-2.684886522	9.33E-23	6.13E-20	Apol6	15	77044729	77057107	+	4499	protein_coding	apolipoprotein L 6 [Source:MGI Symbol;Acc:MGI:1919189]
ENSMUSG00000071561	12592.53492	1090.251005	3.529739204	1.13E-22	7.17E-20	BC100530	16	36359382	36367748	-	790	protein_coding	cDNA sequence BC100530 [Source:MGI Symbol;Acc:MGI:3696883]
ENSMUSG00000049939	345.3340033	55.41927157	2.636734416	2.05E-22	1.26E-19	Lrrc4	6	28661831	28831747	-	3996	protein_coding	leucine rich repeat containing 4 [Source:MGI Symbol;Acc:MGI:2182081]
ENSMUSG00000022206	63.68051123	482.5831941	-2.923407224	9.82E-22	5.85E-19	Npr3	15	11839896	11905674	-	6927	protein_coding	natriuretic peptide receptor 3 [Source:MGI Symbol;Acc:MGI:97373]
ENSMUSG00000067786	118.4864538	1052.817866	-3.145645121	1.92E-21	1.11E-18	Nnat	2	157560078	157562522	+	1829	protein_coding	neuronatin [Source:MGI Symbol;Acc:MGI:104716]
ENSMUSG00000032373	4361.225464	932.4503737	2.225540669	2.14E-21	1.20E-18	Car12	9	66713686	66766845	+	7597	protein_coding	carbonic anhydrase 12 [Source:MGI Symbol;Acc:MGI:1923709]
ENSMUSG00000055254	264.4456405	704.6484538	-1.415465547	2.74E-21	1.49E-18	Ntrk2	13	58806569	59133970	+	19292	protein_coding	neurotrophic tyrosine kinase, receptor, type 2 [Source:MGI Symbol;Acc:MGI:97384]
ENSMUSG00000074264	29.70115599	231.0906687	-2.957999105	3.02E-21	1.60E-18	Amy1	3	113555710	113606699	-	3446	protein_coding	amylase 1, salivary [Source:MGI Symbol;Acc:MGI:88019]
ENSMUSG00000002831	1211.22712	5038.514104	-2.056221699	4.36E-21	2.24E-18	Plin4	17	56100591	56109803	-	5777	protein_coding	perilipin 4 [Source:MGI Symbol;Acc:MGI:1929709]
ENSMUSG00000003123	883.5908665	2921.461578	-1.724125093	4.56E-21	2.29E-18	Lipe	7	25379527	25398710	-	5886	protein_coding	lipase, hormone sensitive [Source:MGI Symbol;Acc:MGI:96790]
ENSMUSG00000062515	5772.195035	23724.80804	-2.039033534	1.06E-20	5.16E-18	Fabp4	3	10204088	10208576	-	4489	protein_coding	fatty acid binding protein 4, adipocyte [Source:MGI Symbol;Acc:MGI:88038]
ENSMUSG00000031523	604.4451303	1650.059021	-1.44842767	1.35E-20	6.42E-18	Dlc1	8	36567751	36953143	-	14694	protein_coding	deleted in liver cancer 1 [Source:MGI Symbol;Acc:MGI:1354949]
ENSMUSG00000020963	35.36277154	212.049083	-2.573906182	1.97E-20	9.14E-18	Tshr	12	91384563	91549808	+	6012	protein_coding	thyroid stimulating hormone receptor [Source:MGI Symbol;Acc:MGI:98849]
ENSMUSG00000079025	1752.599837	96.53132899	4.179633358	2.95E-20	1.34E-17	Gsdmc	15	63775968	63808759	-	2405	protein_coding	gasdermin C [Source:MGI Symbol;Acc:MGI:1933176]
ENSMUSG00000032454	829.6988569	132.9878935	2.6409059	4.18E-20	1.85E-17	Rbp2	9	98486115	98509781	+	962	protein_coding	retinol binding protein 2, cellular [Source:MGI Symbol;Acc:MGI:97877]
ENSMUSG00000046275	105.3811808	580.7696154	-2.456096795	5.34E-20	2.31E-17	Tusc5	11	76679808	76698664	+	3302	protein_coding	tumor suppressor candidate 5 [Source:MGI Symbol;Acc:MGI:3029307]
ENSMUSG00000055737	1313.494772	3493.286899	-1.410736386	7.01E-20	2.97E-17	Ghr	15	3317760	3583492	-	9053	protein_coding	growth hormone receptor [Source:MGI Symbol;Acc:MGI:95708]
ENSMUSG00000015854	303.2440486	22.93456147	3.733924363	7.59E-20	3.15E-17	Cd5l	3	87357881	87371073	+	2036	protein_coding	CD5 antigen-like [Source:MGI Symbol;Acc:MGI:1334419]
ENSMUSG00000023456	11883.57435	5940.129573	1.000312638	1.21E-19	4.91E-17	Tpi1	6	124810586	124814296	-	2753	protein_coding	triosephosphate isomerase 1 [Source:MGI Symbol;Acc:MGI:98797]
ENSMUSG00000038393	9196.142911	28526.97974	-1.633231805	1.60E-19	6.34E-17	Txnip	3	96557957	96561883	+	3123	protein_coding	thioredoxin interacting protein [Source:MGI Symbol;Acc:MGI:1889549]
ENSMUSG00000030546	482.3988313	3984.913969	-3.044672706	1.90E-19	7.37E-17	Plin1	7	79720218	79732903	-	4649	protein_coding	perilipin 1 [Source:MGI Symbol;Acc:MGI:1890505]
ENSMUSG00000054905	4524.814032	486.9658425	3.216183984	2.02E-19	7.69E-17	Stfa3	16	36450537	36455392	-	412	protein_coding	stefin A3 [Source:MGI Symbol;Acc:MGI:106196]
ENSMUSG00000079017	3095.638762	1058.649545	1.548596903	4.06E-19	1.52E-16	Ifi27l2a	12	103442167	103443680	-	463	protein_coding	interferon, alpha-inducible protein 27 like 2A [Source:MGI Symbol;Acc:MGI:1924183]
ENSMUSG00000037280	1587.317768	177.2690131	3.161171188	6.42E-19	2.35E-16	Galnt6	15	100691813	100729376	-	3871	protein_coding	UDP-N-acetyl-alpha-D-galactosamine:polypeptide N-acetylgalactosaminyltransferase 6 [Source:MGI Symbol;Acc:MGI:1891640]
ENSMUSG00000031283	92.17529115	463.2106373	-2.323282005	8.75E-19	3.15E-16	Chrdl1	X	143285674	143394262	-	6758	protein_coding	chordin-like 1 [Source:MGI Symbol;Acc:MGI:1933172]
ENSMUSG00000054046	208.506841	20.67147355	3.333924788	1.41E-18	4.98E-16	Klk13	7	43712567	43727534	+	2297	protein_coding	kallikrein related-peptidase 13 [Source:MGI Symbol;Acc:MGI:3615275]
ENSMUSG00000042429	43.6347554	190.6895727	-2.127835405	1.97E-18	6.84E-16	Adora1	1	134199223	134235431	-	5785	protein_coding	adenosine A1 receptor [Source:MGI Symbol;Acc:MGI:99401]
ENSMUSG00000021831	2077.628294	534.8169145	1.957088557	3.27E-18	1.11E-15	Ero1l	14	45283092	45318572	-	4413	protein_coding	ERO1-like (S. cerevisiae) [Source:MGI Symbol;Acc:MGI:1354385]
ENSMUSG00000062070	10578.26396	4242.769753	1.317861101	1.14E-17	3.81E-15	Pgk1	X	106187100	106203699	+	2244	protein_coding	phosphoglycerate kinase 1 [Source:MGI Symbol;Acc:MGI:97555]
ENSMUSG00000056880	3459.206159	501.0824875	2.786636319	3.21E-17	1.05E-14	Gadl1	9	115909455	116076176	+	3966	protein_coding	glutamate decarboxylase-like 1 [Source:MGI Symbol;Acc:MGI:1920998]
ENSMUSG00000026489	566.2720318	1569.098745	-1.470065088	5.03E-17	1.63E-14	Coq8a	1	180165238	180199602	-	5293	protein_coding	coenzyme Q8A [Source:MGI Symbol;Acc:MGI:1914676]
ENSMUSG00000032554	80.0846239	263.7910377	-1.71739348	6.15E-17	1.95E-14	Trf	9	103204001	103230444	-	3320	protein_coding	transferrin [Source:MGI Symbol;Acc:MGI:98821]
ENSMUSG00000025161	7544.199965	912.7862226	3.046760678	8.61E-17	2.69E-14	Slc16a3	11	120948480	120960868	+	5318	protein_coding	solute carrier family 16 (monocarboxylic acid transporters), member 3 [Source:MGI Symbol;Acc:MGI:1933438]
ENSMUSG00000047591	61.12857147	254.5756427	-2.051404421	8.89E-17	2.73E-14	Mafa	15	75746843	75747922	-	1080	protein_coding	v-maf musculoaponeurotic fibrosarcoma oncogene family, protein A (avian) [Source:MGI Symbol;Acc:MGI:2673307]
ENSMUSG00000020277	5522.505312	2300.476315	1.263149342	1.38E-16	4.19E-14	Pfkl	10	77986947	78010083	-	6675	protein_coding	phosphofructokinase, liver, B-type [Source:MGI Symbol;Acc:MGI:97547]
ENSMUSG00000047562	93.34039604	2.085154176	5.477749378	1.43E-16	4.26E-14	Mmp10	9	7502352	7510240	+	1722	protein_coding	matrix metallopeptidase 10 [Source:MGI Symbol;Acc:MGI:97007]
ENSMUSG00000050063	5136.646869	517.2072171	3.312183294	2.09E-16	6.12E-14	Klk6	7	43824499	43832030	+	1513	protein_coding	kallikrein related-peptidase 6 [Source:MGI Symbol;Acc:MGI:1343166]
ENSMUSG00000022018	402.7003776	929.3474342	-1.204781231	2.27E-16	6.55E-14	Rgcc	14	79288756	79301645	-	918	protein_coding	regulator of cell cycle [Source:MGI Symbol;Acc:MGI:1913464]
ENSMUSG00000021061	143.1651567	800.7245395	-2.478219321	4.00E-16	1.14E-13	Sptb	12	76580488	76710547	-	12147	protein_coding	spectrin beta, erythrocytic [Source:MGI Symbol;Acc:MGI:98387]
ENSMUSG00000023951	4796.682878	1669.713589	1.522213384	4.36E-16	1.22E-13	Vegfa	17	46016993	46032369	-	4285	protein_coding	vascular endothelial growth factor A [Source:MGI Symbol;Acc:MGI:103178]
ENSMUSG00000046352	2492.17364	237.6024025	3.390335945	4.51E-16	1.23E-13	Gjb2	14	57098600	57104702	-	2406	protein_coding	gap junction protein, beta 2 [Source:MGI Symbol;Acc:MGI:95720]
ENSMUSG00000042212	349.2719514	78.45574252	2.153348222	4.52E-16	1.23E-13	Sprr2d	3	92339140	92340873	+	681	protein_coding	small proline-rich protein 2D [Source:MGI Symbol;Acc:MGI:1330347]
ENSMUSG00000034842	219.3765357	725.5128415	-1.721900928	7.10E-16	1.91E-13	Art3	5	92331827	92414628	+	3932	protein_coding	ADP-ribosyltransferase 3 [Source:MGI Symbol;Acc:MGI:1202729]
ENSMUSG00000041324	551.8042172	88.65584449	2.63483374	1.16E-15	3.06E-13	Inhba	13	16011851	16031621	+	6390	protein_coding	inhibin beta-A [Source:MGI Symbol;Acc:MGI:96570]
ENSMUSG00000021136	237.2955327	711.1401531	-1.581568982	1.73E-15	4.53E-13	Smoc1	12	81026808	81186414	+	3496	protein_coding	SPARC related modular calcium binding 1 [Source:MGI Symbol;Acc:MGI:1929878]
ENSMUSG00000002997	336.3267061	809.8419524	-1.266022076	2.31E-15	5.96E-13	Prkar2b	12	31958476	32061296	-	3652	protein_coding	protein kinase, cAMP dependent regulatory, type II beta [Source:MGI Symbol;Acc:MGI:97760]
ENSMUSG00000018169	165.826224	502.4670336	-1.595393884	2.58E-15	6.56E-13	Mfng	15	78755882	78773475	-	2839	protein_coding	MFNG O-fucosylpeptide 3-beta-N-acetylglucosaminyltransferase [Source:MGI Symbol;Acc:MGI:1095404]
ENSMUSG00000004098	2833.080925	5415.825976	-0.934511075	3.27E-15	8.19E-13	Col5a3	9	20770050	20815067	-	6809	protein_coding	collagen, type V, alpha 3 [Source:MGI Symbol;Acc:MGI:1858212]
ENSMUSG00000030745	111.8157238	17.50741638	2.665666557	3.42E-15	8.47E-13	Il21r	7	125603429	125633570	+	3324	protein_coding	interleukin 21 receptor [Source:MGI Symbol;Acc:MGI:1890475]
ENSMUSG00000060002	447.1274663	1358.706129	-1.601464679	3.86E-15	9.36E-13	Chpt1	10	88452745	88504073	-	8324	protein_coding	choline phosphotransferase 1 [Source:MGI Symbol;Acc:MGI:2384841]
ENSMUSG00000025934	73.92445887	294.5935859	-1.988514936	3.88E-15	9.36E-13	Gsta3	1	21240589	21265661	+	4344	protein_coding	glutathione S-transferase, alpha 3 [Source:MGI Symbol;Acc:MGI:95856]
ENSMUSG00000028527	1418.442405	562.3954561	1.33490159	5.08E-15	1.21E-12	Ak4	4	101419277	101466995	+	4646	protein_coding	adenylate kinase 4 [Source:MGI Symbol;Acc:MGI:87979]
ENSMUSG00000029669	97.86802189	281.3903356	-1.520378348	5.87E-15	1.38E-12	Tspan12	6	21771395	21852515	-	3311	protein_coding	tetraspanin 12 [Source:MGI Symbol;Acc:MGI:1889818]
ENSMUSG00000029322	996.8291516	191.023502	2.38500382	6.23E-15	1.45E-12	Plac8	5	100553725	100572245	-	1592	protein_coding	placenta-specific 8 [Source:MGI Symbol;Acc:MGI:2445289]
ENSMUSG00000039956	87.29863286	353.4004653	-2.021295999	9.07E-15	2.08E-12	Mrap	16	90738324	90749785	+	1464	protein_coding	melanocortin 2 receptor accessory protein [Source:MGI Symbol;Acc:MGI:1924287]
ENSMUSG00000023019	1214.430402	3920.553233	-1.690138695	9.48E-15	2.15E-12	Gpd1	15	99717515	99725005	+	2961	protein_coding	glycerol-3-phosphate dehydrogenase 1 (soluble) [Source:MGI Symbol;Acc:MGI:95679]
ENSMUSG00000040118	166.2080356	439.5810814	-1.405003128	9.83E-15	2.20E-12	Cacna2d1	5	15934691	16374511	+	12416	protein_coding	calcium channel, voltage-dependent, alpha2/delta subunit 1 [Source:MGI Symbol;Acc:MGI:88295]
ENSMUSG00000031004	2083.810626	1103.725202	0.917195316	1.01E-14	2.24E-12	Mki67	7	135689784	135716361	-	10061	protein_coding	antigen identified by monoclonal antibody Ki 67 [Source:MGI Symbol;Acc:MGI:106035]
ENSMUSG00000040136	358.3456413	39.52100698	3.179217987	1.28E-14	2.80E-12	Abcc8	7	46104523	46180033	-	8090	protein_coding	ATP-binding cassette, sub-family C (CFTR/MRP), member 8 [Source:MGI Symbol;Acc:MGI:1352629]
ENSMUSG00000028435	13458.60168	4020.498928	1.743046634	1.74E-14	3.75E-12	Aqp3	4	41092722	41098183	-	1829	protein_coding	aquaporin 3 [Source:MGI Symbol;Acc:MGI:1333777]
ENSMUSG00000024675	1429.510825	151.7693861	3.235714682	1.75E-14	3.75E-12	Ms4a4c	19	11404770	11427246	+	1751	protein_coding	membrane-spanning 4-domains, subfamily A, member 4C [Source:MGI Symbol;Acc:MGI:1927656]
ENSMUSG00000025586	131.2438101	357.3932881	-1.448200231	1.93E-14	4.08E-12	Cpeb1	7	81347026	81455465	-	4192	protein_coding	cytoplasmic polyadenylation element binding protein 1 [Source:MGI Symbol;Acc:MGI:108442]
ENSMUSG00000024222	3263.946667	6821.93311	-1.063528166	2.55E-14	5.35E-12	Fkbp5	17	28399095	28517524	-	6363	protein_coding	FK506 binding protein 5 [Source:MGI Symbol;Acc:MGI:104670]
ENSMUSG00000053054	3196.265863	1355.031828	1.238296569	2.62E-14	5.42E-12	Adh6a	3	138313286	138331134	+	2542	protein_coding	alcohol dehydrogenase 6A (class V) [Source:MGI Symbol;Acc:MGI:1916367]
ENSMUSG00000073755	406.546085	855.8223124	-1.072852191	3.48E-14	7.12E-12	5730409E04Rik	4	126609818	126614371	+	2891	protein_coding	RIKEN cDNA 5730409E04Rik gene [Source:MGI Symbol;Acc:MGI:3609248]
ENSMUSG00000028645	7900.425917	1991.974918	1.987574537	3.82E-14	7.75E-12	Slc2a1	4	119108711	119137983	+	3506	protein_coding	solute carrier family 2 (facilitated glucose transporter), member 1 [Source:MGI Symbol;Acc:MGI:95755]
ENSMUSG00000038412	2505.225818	1110.201954	1.174189037	3.94E-14	7.90E-12	Higd1a	9	121848563	121858362	-	3040	protein_coding	HIG1 domain family, member 1A [Source:MGI Symbol;Acc:MGI:1930666]
ENSMUSG00000106847	220.8983562	607.0710106	-1.460196011	4.49E-14	8.91E-12	Peg13	15	72805600	72810324	-	4725	sense_intronic	paternally expressed 13 [Source:MGI Symbol;Acc:MGI:2663476]
ENSMUSG00000099398	168.1749912	32.4271991	2.37688159	5.52E-14	1.08E-11	Ms4a14	19	11301249	11314454	-	4065	protein_coding	membrane-spanning 4-domains, subfamily A, member 14 [Source:MGI Symbol;Acc:MGI:2686122]
ENSMUSG00000073418	1128.900277	3503.277255	-1.632890529	6.47E-14	1.26E-11	C4b	17	34728380	34743882	-	5695	protein_coding	complement component 4B (Chido blood group) [Source:MGI Symbol;Acc:MGI:88228]
ENSMUSG00000042684	2472.561055	849.0132951	1.541565494	7.11E-14	1.37E-11	Npl	1	153503015	153550045	-	2961	protein_coding	N-acetylneuraminate pyruvate lyase [Source:MGI Symbol;Acc:MGI:1921341]
ENSMUSG00000006398	932.4996825	480.9909213	0.955252877	7.20E-14	1.37E-11	Cdc20	4	118432901	118437352	-	1868	protein_coding	cell division cycle 20 [Source:MGI Symbol;Acc:MGI:1859866]
ENSMUSG00000017493	3357.908778	5637.479594	-0.747648777	9.66E-14	1.82E-11	Igfbp4	11	99041244	99054392	+	4416	protein_coding	insulin-like growth factor binding protein 4 [Source:MGI Symbol;Acc:MGI:96439]
ENSMUSG00000025911	66.24861179	252.4676325	-1.924760237	1.03E-13	1.93E-11	Adhfe1	1	9547948	9580673	+	3780	protein_coding	alcohol dehydrogenase, iron containing, 1 [Source:MGI Symbol;Acc:MGI:1923437]
ENSMUSG00000057596	240.5830015	27.43126389	3.137632798	1.05E-13	1.94E-11	Trim30d	7	104470014	104507849	-	3758	protein_coding	tripartite motif-containing 30D [Source:MGI Symbol;Acc:MGI:3035181]
ENSMUSG00000024180	2172.823805	544.4050381	1.995975228	1.09E-13	2.00E-11	Tmem8	17	26113316	26123254	+	3464	protein_coding	transmembrane protein 8 (five membrane-spanning domains) [Source:MGI Symbol;Acc:MGI:1926283]
ENSMUSG00000022878	496.5538367	3199.514515	-2.686295344	1.16E-13	2.10E-11	Adipoq	16	23146536	23158028	+	1381	protein_coding	adiponectin, C1Q and collagen domain containing [Source:MGI Symbol;Acc:MGI:106675]
ENSMUSG00000084257	108.450148	3.297574541	5.035794352	1.21E-13	2.16E-11	Gm11597	11	100228845	100232078	-	964	unprocessed_pseudogene	predicted gene 11597 [Source:MGI Symbol;Acc:MGI:3652313]
ENSMUSG00000040740	141.4018965	489.5637903	-1.789328954	1.21E-13	2.16E-11	Slc25a34	4	141618824	141623821	-	2670	protein_coding	solute carrier family 25, member 34 [Source:MGI Symbol;Acc:MGI:2686215]
ENSMUSG00000059089	449.8067973	58.45417028	2.942234171	1.24E-13	2.19E-11	Fcgr4	1	171018920	171029761	+	1256	protein_coding	Fc receptor, IgG, low affinity IV [Source:MGI Symbol;Acc:MGI:2179523]
ENSMUSG00000024502	202.0708675	5.563909149	5.168338117	1.26E-13	2.21E-11	Jakmip2	18	43531408	43687773	-	3511	protein_coding	janus kinase and microtubule interacting protein 2 [Source:MGI Symbol;Acc:MGI:1923467]
ENSMUSG00000027611	417.3222386	116.7794878	1.838686489	1.33E-13	2.30E-11	Procr	2	155751117	155755471	+	2031	protein_coding	protein C receptor, endothelial [Source:MGI Symbol;Acc:MGI:104596]
ENSMUSG00000012443	471.0298918	215.1795057	1.130951662	1.35E-13	2.31E-11	Kif11	19	37376403	37421859	+	4819	protein_coding	kinesin family member 11 [Source:MGI Symbol;Acc:MGI:1098231]
ENSMUSG00000002500	11.30365171	204.1077117	-4.144205338	1.36E-13	2.32E-11	Rpl3l	17	24727820	24736143	+	1643	protein_coding	ribosomal protein L3-like [Source:MGI Symbol;Acc:MGI:1913461]
ENSMUSG00000021903	222.7658616	1210.398661	-2.439329451	1.57E-13	2.65E-11	Galnt15	14	32028989	32062197	+	6326	protein_coding	UDP-N-acetyl-alpha-D-galactosamine:polypeptide N-acetylgalactosaminyltransferase 15 [Source:MGI Symbol;Acc:MGI:1926004]
ENSMUSG00000046203	145.1106591	30.23166798	2.258337715	2.01E-13	3.36E-11	Sprr2g	3	92373915	92375229	+	651	polymorphic_pseudogene	small proline-rich protein 2G [Source:MGI Symbol;Acc:MGI:1330348]
ENSMUSG00000000440	323.219934	913.8429941	-1.497148123	2.08E-13	3.42E-11	Pparg	6	115360951	115490399	+	2953	protein_coding	peroxisome proliferator activated receptor gamma [Source:MGI Symbol;Acc:MGI:97747]
ENSMUSG00000004988	188.0102094	40.03631284	2.226742681	2.08E-13	3.42E-11	Fxyd4	6	117933559	117937692	-	1957	protein_coding	FXYD domain-containing ion transport regulator 4 [Source:MGI Symbol;Acc:MGI:1889005]
ENSMUSG00000042845	77.91311596	3.005551046	4.697280858	2.41E-13	3.93E-11	Wfdc12	2	164189231	164190608	-	775	protein_coding	WAP four-disulfide core domain 12 [Source:MGI Symbol;Acc:MGI:2183434]
ENSMUSG00000041735	614.2870287	1342.943072	-1.128777057	2.88E-13	4.65E-11	Gm13178	4	144703191	144721404	-	1227	protein_coding	predicted gene 13178 [Source:MGI Symbol;Acc:MGI:3650721]
ENSMUSG00000050635	95.32827103	17.26361206	2.45838903	3.67E-13	5.88E-11	Sprr2f	3	92365187	92366442	+	609	protein_coding	small proline-rich protein 2F [Source:MGI Symbol;Acc:MGI:1330349]
ENSMUSG00000030278	1255.996608	8536.524439	-2.764234768	4.21E-13	6.69E-11	Cidec	6	113424634	113435760	-	1856	protein_coding	cell death-inducing DFFA-like effector c [Source:MGI Symbol;Acc:MGI:95585]
ENSMUSG00000028756	1212.405728	2422.104308	-0.997644239	4.44E-13	6.99E-11	Pink1	4	138313409	138326307	-	2673	protein_coding	PTEN induced putative kinase 1 [Source:MGI Symbol;Acc:MGI:1916193]
ENSMUSG00000037003	1229.306605	2683.801672	-1.126499825	4.63E-13	7.23E-11	Tns2	15	102102988	102116401	+	4728	protein_coding	tensin 2 [Source:MGI Symbol;Acc:MGI:2387586]
ENSMUSG00000050762	1052.518824	113.9443353	3.206561444	5.25E-13	8.14E-11	Prss27	17	24038144	24045954	+	1253	protein_coding	protease, serine 27 [Source:MGI Symbol;Acc:MGI:2450123]
ENSMUSG00000027514	1001.458266	135.1476378	2.890761213	5.59E-13	8.59E-11	Zbp1	2	173206612	173218923	-	3529	protein_coding	Z-DNA binding protein 1 [Source:MGI Symbol;Acc:MGI:1927449]
ENSMUSG00000028033	9.863027638	128.1749149	-3.655087774	7.06E-13	1.08E-10	Kcnq5	1	21398403	21961942	-	7689	protein_coding	potassium voltage-gated channel, subfamily Q, member 5 [Source:MGI Symbol;Acc:MGI:1924937]
ENSMUSG00000003051	178.7973377	20.45981534	3.127780555	8.01E-13	1.21E-10	Elf3	1	135253575	135258568	-	2217	protein_coding	E74-like factor 3 [Source:MGI Symbol;Acc:MGI:1101781]
ENSMUSG00000086043	184.5686695	551.9377191	-1.575801603	1.20E-12	1.81E-10	Gm12473	4	43631539	43641533	-	579	antisense_RNA	predicted gene 12473 [Source:MGI Symbol;Acc:MGI:3652337]
ENSMUSG00000052102	986.0673758	480.2744853	1.037292409	1.31E-12	1.95E-10	Gnpda1	18	38327558	38339003	-	2392	protein_coding	glucosamine-6-phosphate deaminase 1 [Source:MGI Symbol;Acc:MGI:1347054]
ENSMUSG00000037263	610.0123107	125.9707202	2.276071525	1.52E-12	2.24E-10	Aldh3b3	19	3958645	3972103	+	4179	protein_coding	aldehyde dehydrogenase 3 family, member B3 [Source:MGI Symbol;Acc:MGI:1920708]
ENSMUSG00000018566	106.7072447	507.0118652	-2.245069344	1.58E-12	2.32E-10	Slc2a4	11	69942539	69948188	-	3478	protein_coding	solute carrier family 2 (facilitated glucose transporter), member 4 [Source:MGI Symbol;Acc:MGI:95758]
ENSMUSG00000025498	6061.770696	728.8125747	3.056391316	1.60E-12	2.32E-10	Irf7	7	141262706	141266481	-	3776	protein_coding	interferon regulatory factor 7 [Source:MGI Symbol;Acc:MGI:1859212]
ENSMUSG00000020961	1449.055604	419.0802042	1.789780748	1.66E-12	2.39E-10	Ston2	12	91633009	91788387	-	12448	protein_coding	stonin 2 [Source:MGI Symbol;Acc:MGI:1918272]
ENSMUSG00000019326	326.914111	1803.065779	-2.461339336	1.80E-12	2.57E-10	Aoc3	11	101330605	101341938	+	4621	protein_coding	amine oxidase, copper containing 3 [Source:MGI Symbol;Acc:MGI:1306797]
ENSMUSG00000078234	153.6452804	544.069516	-1.81999647	1.90E-12	2.70E-10	Klhdc7a	4	139960220	139968026	-	7807	protein_coding	kelch domain containing 7A [Source:MGI Symbol;Acc:MGI:2444612]
ENSMUSG00000046215	14.03804342	102.2741958	-2.85563151	1.95E-12	2.75E-10	Rprml	11	103649570	103650579	+	1010	protein_coding	reprimo-like [Source:MGI Symbol;Acc:MGI:2144486]
ENSMUSG00000036395	103.053762	705.4177517	-2.768581148	2.48E-12	3.48E-10	Glb1l2	9	26763044	26806468	-	9043	protein_coding	galactosidase, beta 1-like 2 [Source:MGI Symbol;Acc:MGI:2388283]
ENSMUSG00000037613	555.6373973	230.63316	1.266451644	3.21E-12	4.44E-10	Tnfrsf23	7	143665809	143685872	-	3962	protein_coding	tumor necrosis factor receptor superfamily, member 23 [Source:MGI Symbol;Acc:MGI:1930269]
ENSMUSG00000031910	1934.28781	68.11582596	4.827282374	3.22E-12	4.44E-10	Has3	8	106870242	106884566	+	6380	protein_coding	hyaluronan synthase 3 [Source:MGI Symbol;Acc:MGI:109599]
ENSMUSG00000044103	2244.555638	833.4131193	1.429011635	3.77E-12	5.17E-10	Il1f9	2	24186476	24193568	+	1648	protein_coding	interleukin 1 family, member 9 [Source:MGI Symbol;Acc:MGI:2449929]
ENSMUSG00000096727	1541.101649	849.7221976	0.858542648	3.84E-12	5.22E-10	Psmb9	17	34181988	34187764	-	3659	protein_coding	proteasome (prosome, macropain) subunit, beta type 9 (large multifunctional peptidase 2) [Source:MGI Symbol;Acc:MGI:1346526]
ENSMUSG00000022665	719.0288051	2457.131635	-1.771665188	4.31E-12	5.82E-10	Ccdc80	16	45093402	45127924	+	4140	protein_coding	coiled-coil domain containing 80 [Source:MGI Symbol;Acc:MGI:1915146]
ENSMUSG00000027074	415.7352716	834.4431224	-1.003826287	4.34E-12	5.83E-10	Slc43a3	2	84936579	84958509	+	4464	protein_coding	solute carrier family 43, member 3 [Source:MGI Symbol;Acc:MGI:1931054]
ENSMUSG00000021509	2286.625321	551.1964224	2.052435492	4.85E-12	6.46E-10	Slc25a48	13	56438355	56474239	+	3374	protein_coding	solute carrier family 25, member 48 [Source:MGI Symbol;Acc:MGI:2145373]
ENSMUSG00000035352	460.7600817	146.2267148	1.654284238	5.75E-12	7.61E-10	Ccl12	11	82101845	82103400	+	537	protein_coding	chemokine (C-C motif) ligand 12 [Source:MGI Symbol;Acc:MGI:108224]
ENSMUSG00000020649	1176.04579	512.1025687	1.198148949	5.79E-12	7.61E-10	Rrm2	12	24708241	24714146	+	2771	protein_coding	ribonucleotide reductase M2 [Source:MGI Symbol;Acc:MGI:98181]
ENSMUSG00000028873	562.1228447	291.9535346	0.945618216	5.83E-12	7.61E-10	Cdca8	4	124918465	124939311	-	5177	protein_coding	cell division cycle associated 8 [Source:MGI Symbol;Acc:MGI:1196274]
ENSMUSG00000034898	77.93877967	270.7009746	-1.788042818	6.80E-12	8.82E-10	Filip1	9	79815051	80012851	-	5097	protein_coding	filamin A interacting protein 1 [Source:MGI Symbol;Acc:MGI:1917848]
ENSMUSG00000063229	23086.49689	11580.37514	0.995309614	6.85E-12	8.82E-10	Ldha	7	46841475	46855627	+	3310	protein_coding	lactate dehydrogenase A [Source:MGI Symbol;Acc:MGI:96759]
ENSMUSG00000048489	291.9531823	1202.392006	-2.043006739	7.18E-12	9.19E-10	8430408G22Rik	6	116650609	116652794	+	1358	protein_coding	RIKEN cDNA 8430408G22 gene [Source:MGI Symbol;Acc:MGI:1918730]
ENSMUSG00000046259	228.010817	47.20714934	2.269724521	8.16E-12	1.04E-09	Sprr2h	3	92385685	92387324	+	752	protein_coding	small proline-rich protein 2H [Source:MGI Symbol;Acc:MGI:1330343]
ENSMUSG00000046329	179.2793627	405.5449266	-1.176278913	9.34E-12	1.17E-09	Slc25a23	17	57043711	57059863	-	5294	protein_coding	solute carrier family 25 (mitochondrial carrier; phosphate carrier), member 23 [Source:MGI Symbol;Acc:MGI:1914222]
ENSMUSG00000020256	257.5346688	75.45456828	1.768653472	9.36E-12	1.17E-09	Aldh1l2	10	83487450	83534140	-	7503	protein_coding	aldehyde dehydrogenase 1 family, member L2 [Source:MGI Symbol;Acc:MGI:2444680]
ENSMUSG00000015947	2537.091465	551.2739154	2.202162203	9.43E-12	1.17E-09	Fcgr1	3	96282909	96293969	-	2589	protein_coding	Fc receptor, IgG, high affinity I [Source:MGI Symbol;Acc:MGI:95498]
ENSMUSG00000027469	732.4739434	386.8704206	0.920121709	9.70E-12	1.20E-09	Tpx2	2	152847964	152895321	+	4677	protein_coding	TPX2, microtubule-associated [Source:MGI Symbol;Acc:MGI:1919369]
ENSMUSG00000026473	4237.620739	10697.93679	-1.335789088	1.09E-11	1.34E-09	Glul	1	153899944	153909723	+	3323	protein_coding	glutamate-ammonia ligase (glutamine synthetase) [Source:MGI Symbol;Acc:MGI:95739]
ENSMUSG00000005125	7377.244013	3085.319392	1.257519973	1.10E-11	1.34E-09	Ndrg1	15	66929321	66969640	-	6593	protein_coding	N-myc downstream regulated gene 1 [Source:MGI Symbol;Acc:MGI:1341799]
ENSMUSG00000046718	2215.087716	583.5306456	1.924774664	1.13E-11	1.37E-09	Bst2	8	71534255	71537456	-	903	protein_coding	bone marrow stromal cell antigen 2 [Source:MGI Symbol;Acc:MGI:1916800]
ENSMUSG00000058997	560.497202	1042.313503	-0.894916556	1.47E-11	1.78E-09	Vwa8	14	78849178	79202310	+	6928	protein_coding	von Willebrand factor A domain containing 8 [Source:MGI Symbol;Acc:MGI:1919008]
ENSMUSG00000024395	132.8396379	418.652601	-1.65112632	1.77E-11	2.12E-09	Lims2	18	31931325	31958619	+	2623	protein_coding	LIM and senescent cell antigen like domains 2 [Source:MGI Symbol;Acc:MGI:2385067]
ENSMUSG00000023249	648.1540665	1297.948364	-1.00176577	1.78E-11	2.12E-09	Parp3	9	106470322	106476949	-	3699	protein_coding	poly (ADP-ribose) polymerase family, member 3 [Source:MGI Symbol;Acc:MGI:1891258]
ENSMUSG00000021456	62.61612804	321.3929978	-2.350410659	1.81E-11	2.14E-09	Fbp2	13	62836877	62858422	-	1469	protein_coding	fructose bisphosphatase 2 [Source:MGI Symbol;Acc:MGI:95491]
ENSMUSG00000040181	93.66197044	289.9951165	-1.625041416	1.87E-11	2.20E-09	Fmo1	1	162829561	162866610	-	6304	protein_coding	flavin containing monooxygenase 1 [Source:MGI Symbol;Acc:MGI:1310002]
ENSMUSG00000025020	100.6265926	8.48965102	3.552295541	1.92E-11	2.25E-09	Slit1	19	41600257	41743665	-	5921	protein_coding	slit homolog 1 (Drosophila) [Source:MGI Symbol;Acc:MGI:1315203]
ENSMUSG00000052934	986.8314136	1677.773632	-0.765365158	2.17E-11	2.52E-09	Fbxo31	8	121549440	121578806	-	5482	protein_coding	F-box protein 31 [Source:MGI Symbol;Acc:MGI:1354708]
ENSMUSG00000062694	33.59402009	182.5985193	-2.425714302	2.27E-11	2.63E-09	Cav3	6	112459505	112472872	+	1157	protein_coding	caveolin 3 [Source:MGI Symbol;Acc:MGI:107570]
ENSMUSG00000020914	2739.511123	1156.971078	1.243189154	2.48E-11	2.85E-09	Top2a	11	98992943	99024189	-	9013	protein_coding	topoisomerase (DNA) II alpha [Source:MGI Symbol;Acc:MGI:98790]
ENSMUSG00000024270	1751.750365	807.8650009	1.11648983	2.87E-11	3.28E-09	Slc39a6	18	24579881	24603817	-	4073	protein_coding	solute carrier family 39 (metal ion transporter), member 6 [Source:MGI Symbol;Acc:MGI:2147279]
ENSMUSG00000046731	3371.892157	1455.646422	1.211872768	3.00E-11	3.40E-09	Kctd11	11	69878261	69881406	-	3146	protein_coding	potassium channel tetramerisation domain containing 11 [Source:MGI Symbol;Acc:MGI:2448712]
ENSMUSG00000045545	199908.2756	110299.4953	0.857911526	3.19E-11	3.60E-09	Krt14	11	100203162	100207548	-	1758	protein_coding	keratin 14 [Source:MGI Symbol;Acc:MGI:96688]
ENSMUSG00000026208	2425.12049	15701.98409	-2.694650502	3.49E-11	3.91E-09	Des	1	75360329	75368579	+	3754	protein_coding	desmin [Source:MGI Symbol;Acc:MGI:94885]
ENSMUSG00000034037	257.5022474	535.1025364	-1.054206003	3.64E-11	4.03E-09	Fgd5	6	91978878	92076004	+	6292	protein_coding	FYVE, RhoGEF and PH domain containing 5 [Source:MGI Symbol;Acc:MGI:2443369]
ENSMUSG00000044405	169.623883	434.5339664	-1.353929073	3.64E-11	4.03E-09	Adig	2	158502612	158508198	+	810	protein_coding	adipogenin [Source:MGI Symbol;Acc:MGI:2675492]
ENSMUSG00000048040	39.45973962	147.053706	-1.890405399	3.76E-11	4.14E-09	Arxes2	X	135993824	135995355	+	1532	protein_coding	adipocyte-related X-chromosome expressed sequence 2 [Source:MGI Symbol;Acc:MGI:1924226]
ENSMUSG00000040084	468.7346642	239.7215506	0.967989492	4.00E-11	4.39E-09	Bub1b	2	118598211	118641591	+	4275	protein_coding	BUB1B, mitotic checkpoint serine/threonine kinase [Source:MGI Symbol;Acc:MGI:1333889]
ENSMUSG00000033991	1289.860573	586.8400226	1.135734184	4.08E-11	4.45E-09	Ttc37	13	76098734	76190316	+	11802	protein_coding	tetratricopeptide repeat domain 37 [Source:MGI Symbol;Acc:MGI:2679923]
ENSMUSG00000042029	477.6424716	231.6641317	1.045142299	4.11E-11	4.45E-09	Ncapg2	12	116405402	116463731	+	9939	protein_coding	non-SMC condensin II complex, subunit G2 [Source:MGI Symbol;Acc:MGI:1923294]
ENSMUSG00000024079	1182.134475	399.4323292	1.566134755	4.13E-11	4.45E-09	Eif2ak2	17	78852564	78882573	-	5113	protein_coding	eukaryotic translation initiation factor 2-alpha kinase 2 [Source:MGI Symbol;Acc:MGI:1353449]
ENSMUSG00000029120	832.5281239	437.7154771	0.926422728	4.29E-11	4.59E-09	Ppp2r2c	5	36868513	36955078	+	4450	protein_coding	protein phosphatase 2, regulatory subunit B, gamma [Source:MGI Symbol;Acc:MGI:2442660]
ENSMUSG00000037921	606.9964887	95.67746841	2.667038299	4.93E-11	5.25E-09	Ddx60	8	61928087	62038244	+	8684	protein_coding	DEAD (Asp-Glu-Ala-Asp) box polypeptide 60 [Source:MGI Symbol;Acc:MGI:2384570]
ENSMUSG00000015568	2924.885861	9303.551266	-1.66909383	5.00E-11	5.30E-09	Lpl	8	68880491	68907448	+	10478	protein_coding	lipoprotein lipase [Source:MGI Symbol;Acc:MGI:96820]
ENSMUSG00000030671	218.9919077	490.5180535	-1.164817826	5.22E-11	5.50E-09	Pde3b	7	114415281	114539251	+	9114	protein_coding	phosphodiesterase 3B, cGMP-inhibited [Source:MGI Symbol;Acc:MGI:1333863]
ENSMUSG00000022623	685.3144815	1368.148703	-0.997679572	5.43E-11	5.68E-09	Shank3	15	89499623	89560261	+	8896	protein_coding	SH3/ankyrin domain gene 3 [Source:MGI Symbol;Acc:MGI:1930016]
ENSMUSG00000055799	208.852773	600.9047927	-1.523014222	5.73E-11	5.97E-09	Tcf7l1	6	72626378	72789254	-	3924	protein_coding	transcription factor 7 like 1 (T cell specific, HMG box) [Source:MGI Symbol;Acc:MGI:1202876]
ENSMUSG00000053063	282.4177397	101.2604273	1.475845658	5.90E-11	6.11E-09	Clec12a	6	129342691	129365303	+	5528	protein_coding	C-type lectin domain family 12, member a [Source:MGI Symbol;Acc:MGI:3040968]
ENSMUSG00000052698	533.0761347	959.8885428	-0.84744916	6.35E-11	6.54E-09	Tln2	9	67217087	67559703	-	18357	protein_coding	talin 2 [Source:MGI Symbol;Acc:MGI:1917799]
ENSMUSG00000023959	54.64318926	334.8380963	-2.604938471	6.53E-11	6.69E-09	Clic5	17	44188572	44280168	+	5870	protein_coding	chloride intracellular channel 5 [Source:MGI Symbol;Acc:MGI:1917912]
ENSMUSG00000022490	25.33322855	110.4247164	-2.110221237	6.63E-11	6.76E-09	Ppp1r1a	15	103530279	103537992	-	1295	protein_coding	protein phosphatase 1, regulatory (inhibitor) subunit 1A [Source:MGI Symbol;Acc:MGI:1889595]
ENSMUSG00000027221	189.2085275	493.1328825	-1.385523584	7.19E-11	7.29E-09	Chst1	2	92599707	92615250	+	2680	protein_coding	carbohydrate (keratan sulfate Gal-6) sulfotransferase 1 [Source:MGI Symbol;Acc:MGI:1924219]
ENSMUSG00000027932	5270.627599	1481.695714	1.830556743	7.76E-11	7.79E-09	Slc27a3	3	90385239	90389938	-	2569	protein_coding	solute carrier family 27 (fatty acid transporter), member 3 [Source:MGI Symbol;Acc:MGI:1347358]
ENSMUSG00000027715	618.9723396	324.114255	0.934007562	7.83E-11	7.79E-09	Ccna2	3	36564865	36572150	-	4083	protein_coding	cyclin A2 [Source:MGI Symbol;Acc:MGI:108069]
ENSMUSG00000030921	1425.828022	369.2773841	1.948957443	7.84E-11	7.79E-09	Trim30a	7	104409025	104465193	-	4111	protein_coding	tripartite motif-containing 30A [Source:MGI Symbol;Acc:MGI:98178]
ENSMUSG00000075254	567.9964031	1216.496956	-1.097772693	7.84E-11	7.79E-09	Heg1	16	33684466	33771576	+	12632	protein_coding	heart development protein with EGF-like domains 1 [Source:MGI Symbol;Acc:MGI:1924696]
ENSMUSG00000023132	57.7547135	5.625420815	3.349419386	7.95E-11	7.85E-09	Gzma	13	113093825	113100981	-	1006	protein_coding	granzyme A [Source:MGI Symbol;Acc:MGI:109266]
ENSMUSG00000004885	1606.002948	651.053705	1.30310597	8.20E-11	8.05E-09	Crabp2	3	87948666	87953376	+	1322	protein_coding	cellular retinoic acid binding protein II [Source:MGI Symbol;Acc:MGI:88491]
ENSMUSG00000050953	9512.62802	4086.816182	1.218786701	8.73E-11	8.53E-09	Gja1	10	56377330	56402513	+	10257	protein_coding	gap junction protein, alpha 1 [Source:MGI Symbol;Acc:MGI:95713]
ENSMUSG00000033022	170.8681227	1267.983694	-2.887979203	8.88E-11	8.63E-09	Cdo1	18	46713205	46728342	-	1530	protein_coding	cysteine dioxygenase 1, cytosolic [Source:MGI Symbol;Acc:MGI:105925]
ENSMUSG00000002475	238.2778819	593.0962229	-1.314049253	9.17E-11	8.87E-09	Abhd3	18	10644411	10706771	-	1962	protein_coding	abhydrolase domain containing 3 [Source:MGI Symbol;Acc:MGI:2147183]
ENSMUSG00000032401	5.010039918	53.04098167	-3.387930691	9.56E-11	9.20E-09	Lctl	9	64117147	64138118	+	2604	protein_coding	lactase-like [Source:MGI Symbol;Acc:MGI:2183549]
ENSMUSG00000022577	14.10953814	76.83442835	-2.439765248	1.01E-10	9.70E-09	Ly6h	15	75551268	75567255	-	4011	protein_coding	lymphocyte antigen 6 complex, locus H [Source:MGI Symbol;Acc:MGI:1346030]
ENSMUSG00000032294	44142.41918	19833.3435	1.154201797	1.04E-10	9.92E-09	Pkm	9	59656368	59679375	+	5001	protein_coding	pyruvate kinase, muscle [Source:MGI Symbol;Acc:MGI:97591]
ENSMUSG00000005054	3489.768512	2040.139855	0.77442845	1.05E-10	1.00E-08	Cstb	10	78425669	78427622	+	603	protein_coding	cystatin B [Source:MGI Symbol;Acc:MGI:109514]
ENSMUSG00000022906	1330.376689	447.5822636	1.572048186	1.07E-10	1.01E-08	Parp9	16	35938470	35972605	+	4872	protein_coding	poly (ADP-ribose) polymerase family, member 9 [Source:MGI Symbol;Acc:MGI:1933117]
ENSMUSG00000028943	175.5010588	421.1550086	-1.261825217	1.10E-10	1.03E-08	Espn	4	152120331	152152371	-	8272	protein_coding	espin [Source:MGI Symbol;Acc:MGI:1861630]
ENSMUSG00000071068	221.7358024	57.12087893	1.951048726	1.12E-10	1.05E-08	Treml2	17	48300038	48312534	+	4509	protein_coding	triggering receptor expressed on myeloid cells-like 2 [Source:MGI Symbol;Acc:MGI:2147038]
ENSMUSG00000038170	634.736091	2816.94541	-2.148863822	1.20E-10	1.12E-08	Pde4dip	3	97689824	97888707	-	16857	protein_coding	phosphodiesterase 4D interacting protein (myomegalin) [Source:MGI Symbol;Acc:MGI:1891434]
ENSMUSG00000031722	9090.555146	32959.46159	-1.858322837	1.23E-10	1.14E-08	Hp	8	109575128	109579172	-	1606	protein_coding	haptoglobin [Source:MGI Symbol;Acc:MGI:96211]
ENSMUSG00000053846	661.6654017	92.07263957	2.844854937	1.26E-10	1.16E-08	Lipg	18	74939322	74961263	-	3787	protein_coding	lipase, endothelial [Source:MGI Symbol;Acc:MGI:1341803]
ENSMUSG00000097124	34.42709085	235.7380917	-2.758380127	1.26E-10	1.16E-08	A530020G20Rik	3	121531619	121536206	+	3773	antisense_RNA	RIKEN cDNA A530020G20 gene [Source:MGI Symbol;Acc:MGI:2442825]
ENSMUSG00000019577	208.0114911	1230.594997	-2.561660201	1.27E-10	1.16E-08	Pdk4	6	5483351	5496309	-	3511	protein_coding	pyruvate dehydrogenase kinase, isoenzyme 4 [Source:MGI Symbol;Acc:MGI:1351481]
ENSMUSG00000021263	133.2943951	25.46959916	2.389760878	1.27E-10	1.16E-08	Degs2	12	108678711	108702315	-	2583	protein_coding	delta(4)-desaturase, sphingolipid 2 [Source:MGI Symbol;Acc:MGI:1917309]
ENSMUSG00000071562	118.070566	7.193600793	4.034707356	1.43E-10	1.29E-08	Stfa1	16	36277148	36285371	+	418	protein_coding	stefin A1 [Source:MGI Symbol;Acc:MGI:106198]
ENSMUSG00000024660	953.6139779	541.611005	0.816274839	1.52E-10	1.36E-08	Incenp	19	9872297	9899533	-	3217	protein_coding	inner centromere protein [Source:MGI Symbol;Acc:MGI:1313288]
ENSMUSG00000078664	704.6260353	24.53813425	4.84306547	1.70E-10	1.52E-08	Sprr2a1	3	92215799	92221911	+	3003	protein_coding	small proline-rich protein 2A1 [Source:MGI Symbol;Acc:MGI:1330350]
ENSMUSG00000024940	2556.09229	4431.93647	-0.793907464	1.75E-10	1.56E-08	Ltbp3	19	5740904	5758532	+	5190	protein_coding	latent transforming growth factor beta binding protein 3 [Source:MGI Symbol;Acc:MGI:1101355]
ENSMUSG00000027333	5457.475247	1219.983659	2.161240986	1.80E-10	1.60E-08	Smox	2	131491496	131525922	+	3894	protein_coding	spermine oxidase [Source:MGI Symbol;Acc:MGI:2445356]
ENSMUSG00000055022	140.7681855	22.17313685	2.663345088	1.86E-10	1.64E-08	Cntn1	15	92051165	92341967	+	9433	protein_coding	contactin 1 [Source:MGI Symbol;Acc:MGI:105980]
ENSMUSG00000025481	10616.98673	3831.842846	1.470185869	1.89E-10	1.66E-08	Urah	7	140835018	140837966	+	1427	protein_coding	urate (5-hydroxyiso-) hydrolase [Source:MGI Symbol;Acc:MGI:1916142]
ENSMUSG00000063558	161.1779789	674.5506072	-2.060415323	1.91E-10	1.67E-08	Aox1	1	58029931	58106413	+	8690	protein_coding	aldehyde oxidase 1 [Source:MGI Symbol;Acc:MGI:88035]
ENSMUSG00000024042	1566.478658	3404.942101	-1.119621772	1.98E-10	1.73E-08	Sik1	17	31844248	31855792	-	4511	protein_coding	salt inducible kinase 1 [Source:MGI Symbol;Acc:MGI:104754]
ENSMUSG00000037709	214.9253476	659.6520445	-1.61573246	2.06E-10	1.78E-08	Fam13a	6	58932090	59024549	-	10505	protein_coding	family with sequence similarity 13, member A [Source:MGI Symbol;Acc:MGI:1889842]
ENSMUSG00000053797	53695.03222	2800.363884	4.261084466	2.07E-10	1.79E-08	Krt16	11	100246091	100248902	-	1565	protein_coding	keratin 16 [Source:MGI Symbol;Acc:MGI:96690]
ENSMUSG00000042244	483.1745529	200.5573076	1.268442868	2.09E-10	1.79E-08	Pglyrp3	3	92014583	92031582	+	1107	protein_coding	peptidoglycan recognition protein 3 [Source:MGI Symbol;Acc:MGI:2685266]
ENSMUSG00000005373	58.58505852	374.3836599	-2.66658128	2.16E-10	1.85E-08	Mlxipl	5	135089890	135138382	+	5538	protein_coding	MLX interacting protein-like [Source:MGI Symbol;Acc:MGI:1927999]
ENSMUSG00000026193	4680.625851	23368.29173	-2.319759282	2.18E-10	1.85E-08	Fn1	1	71585520	71653200	-	11685	protein_coding	fibronectin 1 [Source:MGI Symbol;Acc:MGI:95566]
ENSMUSG00000050556	38.16953525	235.2792746	-2.609204024	2.25E-10	1.91E-08	Kcnb1	2	167095969	167190155	-	11488	protein_coding	potassium voltage gated channel, Shab-related subfamily, member 1 [Source:MGI Symbol;Acc:MGI:96666]
ENSMUSG00000049502	969.4749373	320.402728	1.597374037	2.30E-10	1.94E-08	Dtx3l	16	35926511	35939151	-	5724	protein_coding	deltex 3-like, E3 ubiquitin ligase [Source:MGI Symbol;Acc:MGI:2656973]
ENSMUSG00000036570	311.0445807	921.3730007	-1.565258842	2.37E-10	1.99E-08	Fxyd1	7	31051678	31057199	-	2186	protein_coding	FXYD domain-containing ion transport regulator 1 [Source:MGI Symbol;Acc:MGI:1889273]
ENSMUSG00000020593	274.6769365	672.3050824	-1.287943896	2.43E-10	2.03E-08	Lpin1	12	16535669	16610966	-	9665	protein_coding	lipin 1 [Source:MGI Symbol;Acc:MGI:1891340]
ENSMUSG00000025105	1314.7697	427.8252301	1.619358164	2.44E-10	2.03E-08	Bnc1	7	81966672	81992292	-	4646	protein_coding	basonuclin 1 [Source:MGI Symbol;Acc:MGI:1097164]
ENSMUSG00000038094	105.3770499	10.93056481	3.261657843	2.50E-10	2.08E-08	Atp13a4	16	29395853	29544864	-	6230	protein_coding	ATPase type 13A4 [Source:MGI Symbol;Acc:MGI:1924456]
ENSMUSG00000021939	40172.47596	19785.0687	1.021769063	2.69E-10	2.22E-08	Ctsb	14	63122462	63145923	+	6051	protein_coding	cathepsin B [Source:MGI Symbol;Acc:MGI:88561]
ENSMUSG00000037731	1554.922373	369.2416475	2.073454217	2.76E-10	2.27E-08	Themis2	4	132781843	132796387	-	3079	protein_coding	thymocyte selection associated family member 2 [Source:MGI Symbol;Acc:MGI:2446213]
ENSMUSG00000027186	97.34702262	24.24946532	2.012292463	2.88E-10	2.35E-08	Elf5	2	103411688	103450989	+	5877	protein_coding	E74-like factor 5 [Source:MGI Symbol;Acc:MGI:1335079]
ENSMUSG00000001403	658.8761467	337.0028779	0.966460045	2.88E-10	2.35E-08	Ube2c	2	164769898	164778822	+	2600	protein_coding	ubiquitin-conjugating enzyme E2C [Source:MGI Symbol;Acc:MGI:1915862]
ENSMUSG00000027695	871.8215528	348.0818488	1.323799215	2.96E-10	2.39E-08	Pld1	3	27938695	28133362	+	12961	protein_coding	phospholipase D1 [Source:MGI Symbol;Acc:MGI:109585]
ENSMUSG00000053835	1003.088244	271.0347781	1.88885343	2.96E-10	2.39E-08	H2-T24	17	36005695	36020560	-	2182	protein_coding	histocompatibility 2, T region locus 24 [Source:MGI Symbol;Acc:MGI:95958]
ENSMUSG00000025007	1440.326446	488.6576522	1.558807935	2.99E-10	2.40E-08	Aldh18a1	19	40550257	40588463	-	4072	protein_coding	aldehyde dehydrogenase 18 family, member A1 [Source:MGI Symbol;Acc:MGI:1888908]
ENSMUSG00000030087	174.3646074	567.1135602	-1.700523191	3.06E-10	2.45E-08	Klf15	6	90462576	90475238	+	2791	protein_coding	Kruppel-like factor 15 [Source:MGI Symbol;Acc:MGI:1929988]
ENSMUSG00000027875	729.7723673	3390.45417	-2.215667705	3.13E-10	2.50E-08	Hmgcs2	3	98280435	98310738	+	3290	protein_coding	3-hydroxy-3-methylglutaryl-Coenzyme A synthase 2 [Source:MGI Symbol;Acc:MGI:101939]
ENSMUSG00000020882	218.8033512	656.071744	-1.582654086	3.20E-10	2.54E-08	Cacnb1	11	98001508	98023034	-	4529	protein_coding	calcium channel, voltage-dependent, beta 1 subunit [Source:MGI Symbol;Acc:MGI:102522]
ENSMUSG00000042489	311.838936	136.3469797	1.191389605	3.26E-10	2.58E-08	Clspn	4	126556935	126593903	+	7186	protein_coding	claspin [Source:MGI Symbol;Acc:MGI:2445153]
ENSMUSG00000074445	2722.408604	142.6526701	4.253892308	3.28E-10	2.58E-08	Sprr2a3	3	92285417	92291405	+	2883	protein_coding	small proline-rich protein 2A3 [Source:MGI Symbol;Acc:MGI:3845028]
ENSMUSG00000041431	569.9560223	278.5261233	1.032241154	3.49E-10	2.74E-08	Ccnb1	13	100778650	100786570	-	4217	protein_coding	cyclin B1 [Source:MGI Symbol;Acc:MGI:88302]
ENSMUSG00000028393	1215.929058	2261.085047	-0.894751604	3.67E-10	2.87E-08	Alad	4	62509169	62519918	-	1871	protein_coding	aminolevulinate, delta-, dehydratase [Source:MGI Symbol;Acc:MGI:96853]
ENSMUSG00000022385	340.925188	129.0075912	1.398952891	3.90E-10	3.03E-08	Gtse1	15	85859707	85876572	+	2721	protein_coding	G two S phase expressed protein 1 [Source:MGI Symbol;Acc:MGI:1352755]
ENSMUSG00000021196	7420.966096	3917.008604	0.921749191	4.13E-10	3.19E-08	Pfkp	13	6579768	6648777	-	13401	protein_coding	phosphofructokinase, platelet [Source:MGI Symbol;Acc:MGI:1891833]
ENSMUSG00000039891	31.07020581	236.51977	-2.912933001	4.13E-10	3.19E-08	Txlnb	10	17796226	17845665	+	5504	protein_coding	taxilin beta [Source:MGI Symbol;Acc:MGI:2671945]
ENSMUSG00000032265	2036.689963	973.2224388	1.06493346	4.15E-10	3.19E-08	Fam46a	9	85320439	85327348	-	5703	protein_coding	family with sequence similarity 46, member A [Source:MGI Symbol;Acc:MGI:2670964]
ENSMUSG00000015880	170.0294448	66.37975804	1.353610869	4.32E-10	3.31E-08	Ncapg	5	45669919	45700546	+	7066	protein_coding	non-SMC condensin I complex, subunit G [Source:MGI Symbol;Acc:MGI:1930197]
ENSMUSG00000018821	3927.627466	1219.036333	1.687597712	4.37E-10	3.33E-08	Avpi1	19	42123273	42129059	-	1236	protein_coding	arginine vasopressin-induced 1 [Source:MGI Symbol;Acc:MGI:1916784]
ENSMUSG00000034127	867.2635563	182.8350584	2.245502102	4.40E-10	3.34E-08	Tspan8	10	115816832	115849893	+	1702	protein_coding	tetraspanin 8 [Source:MGI Symbol;Acc:MGI:2384918]
ENSMUSG00000001739	101.5117631	322.8691146	-1.662662744	4.42E-10	3.34E-08	Cldn15	5	136966616	136975858	+	2124	protein_coding	claudin 15 [Source:MGI Symbol;Acc:MGI:1913103]
ENSMUSG00000078686	22.14737892	128.6816633	-2.521795692	4.68E-10	3.52E-08	Mup9	4	60418046	60421952	-	1499	protein_coding	major urinary protein 9 [Source:MGI Symbol;Acc:MGI:3782918]
ENSMUSG00000030107	791.6551079	105.6317758	2.907239284	5.21E-10	3.91E-08	Usp18	6	121245906	121270917	+	2790	protein_coding	ubiquitin specific peptidase 18 [Source:MGI Symbol;Acc:MGI:1344364]
ENSMUSG00000032690	2278.95081	556.8304209	2.03335804	5.28E-10	3.95E-08	Oas2	5	120730333	120749853	-	4451	protein_coding	2'-5' oligoadenylate synthetase 2 [Source:MGI Symbol;Acc:MGI:2180852]
ENSMUSG00000060675	478.6297749	1336.892505	-1.480089419	5.84E-10	4.34E-08	Pla2g16	19	7557459	7588545	+	6396	protein_coding	phospholipase A2, group XVI [Source:MGI Symbol;Acc:MGI:2179715]
ENSMUSG00000054136	80.83872992	6.830037712	3.53117506	5.86E-10	4.34E-08	Adm2	15	89322972	89324728	+	1043	protein_coding	adrenomedullin 2 [Source:MGI Symbol;Acc:MGI:2675256]
ENSMUSG00000050530	180.1623954	438.0802061	-1.28051304	5.99E-10	4.42E-08	Fam171a1	2	3114224	3227806	+	4442	protein_coding	family with sequence similarity 171, member A1 [Source:MGI Symbol;Acc:MGI:2442917]
ENSMUSG00000043168	16.29771527	91.08793258	-2.467268847	6.17E-10	4.54E-08	4930426D05Rik	18	21651448	21656105	+	3001	antisense_RNA	RIKEN cDNA 4930426D05 gene [Source:MGI Symbol;Acc:MGI:1921894]
ENSMUSG00000027919	1001.847045	317.8190408	1.657254628	6.30E-10	4.61E-08	Lce1g	3	92750148	92752338	-	925	protein_coding	late cornified envelope 1G [Source:MGI Symbol;Acc:MGI:1913445]
ENSMUSG00000026888	41.63002678	123.0336582	-1.566492879	6.33E-10	4.63E-08	Grb14	2	64912476	65024987	-	7185	protein_coding	growth factor receptor bound protein 14 [Source:MGI Symbol;Acc:MGI:1355324]
ENSMUSG00000033209	195.4642723	565.2018511	-1.528476007	6.37E-10	4.64E-08	Ttc28	5	110879803	111289780	+	12315	protein_coding	tetratricopeptide repeat domain 28 [Source:MGI Symbol;Acc:MGI:2140873]
ENSMUSG00000028965	161.6011811	34.85019151	2.203251735	6.50E-10	4.71E-08	Tnfrsf9	4	150914562	150946102	+	2722	protein_coding	tumor necrosis factor receptor superfamily, member 9 [Source:MGI Symbol;Acc:MGI:1101059]
ENSMUSG00000078675	2.108215822	118.0344238	-5.778894574	6.58E-10	4.74E-08	Mup16	4	61515592	61519531	-	1038	protein_coding	major urinary protein 16 [Source:MGI Symbol;Acc:MGI:3780250]
ENSMUSG00000038007	256.0151451	612.7516493	-1.256178821	6.58E-10	4.74E-08	Acer2	4	86874396	86934822	+	7159	protein_coding	alkaline ceramidase 2 [Source:MGI Symbol;Acc:MGI:1920932]
ENSMUSG00000036854	112.7712335	708.339734	-2.646408156	6.84E-10	4.90E-08	Hspb6	7	30552178	30555443	+	2299	protein_coding	heat shock protein, alpha-crystallin-related, B6 [Source:MGI Symbol;Acc:MGI:2685325]
ENSMUSG00000046688	338.7638614	156.1688598	1.114741264	7.74E-10	5.52E-08	Tifa	3	127789805	127832164	+	3199	protein_coding	TRAF-interacting protein with forkhead-associated domain [Source:MGI Symbol;Acc:MGI:2182965]
ENSMUSG00000026621	4.090415116	62.07806678	-3.866934957	8.08E-10	5.75E-08	1-Mar	1	184786767	184811313	-	2246	protein_coding	mitochondrial amidoxime reducing component 1 [Source:MGI Symbol;Acc:MGI:1913362]
ENSMUSG00000020387	788.9032944	1572.211623	-0.995655186	8.23E-10	5.83E-08	Jade2	11	51813455	51857653	-	10760	protein_coding	jade family PHD finger 2 [Source:MGI Symbol;Acc:MGI:1924151]
ENSMUSG00000033355	1261.640298	248.9478376	2.342256957	8.26E-10	5.83E-08	Rtp4	16	23520291	23614222	+	2131	protein_coding	receptor transporter protein 4 [Source:MGI Symbol;Acc:MGI:1915025]
ENSMUSG00000024972	207.9598938	541.1515776	-1.376205112	8.50E-10	5.98E-08	Lgals12	19	7596660	7607193	-	2773	protein_coding	lectin, galactose binding, soluble 12 [Source:MGI Symbol;Acc:MGI:1929094]
ENSMUSG00000021033	635.0843747	1175.919956	-0.887239283	8.63E-10	6.05E-08	Gstz1	12	87147165	87164723	+	5088	protein_coding	glutathione transferase zeta 1 (maleylacetoacetate isomerase) [Source:MGI Symbol;Acc:MGI:1341859]
ENSMUSG00000055322	5183.596231	8363.212857	-0.690139408	8.73E-10	6.10E-08	Tns1	1	73910231	74124449	-	16010	protein_coding	tensin 1 [Source:MGI Symbol;Acc:MGI:104552]
ENSMUSG00000029366	681.8852217	278.2352842	1.294104171	9.08E-10	6.32E-08	Dck	5	88764996	88783281	+	3781	protein_coding	deoxycytidine kinase [Source:MGI Symbol;Acc:MGI:102726]
ENSMUSG00000096146	16.22717735	126.4322457	-2.9361482	9.15E-10	6.34E-08	Kcnj11	7	46093953	46100764	-	3677	protein_coding	potassium inwardly rectifying channel, subfamily J, member 11 [Source:MGI Symbol;Acc:MGI:107501]
ENSMUSG00000011034	1039.962286	363.0052203	1.51857788	9.28E-10	6.40E-08	Slc5a1	5	33104219	33162870	+	4104	protein_coding	solute carrier family 5 (sodium/glucose cotransporter), member 1 [Source:MGI Symbol;Acc:MGI:107678]
ENSMUSG00000020738	1537.69342	403.7507345	1.928408126	9.38E-10	6.45E-08	Sumo2	11	115523102	115536276	-	1736	protein_coding	small ubiquitin-like modifier 2 [Source:MGI Symbol;Acc:MGI:2158813]
ENSMUSG00000019997	1389.295106	4322.869517	-1.637335277	9.72E-10	6.66E-08	Ctgf	10	24595442	24598683	+	2861	protein_coding	connective tissue growth factor [Source:MGI Symbol;Acc:MGI:95537]
ENSMUSG00000094733	193.0376055	13.96221683	3.791079972	1.01E-09	6.90E-08	Gm5416	16	36210403	36217788	+	294	protein_coding	predicted gene 5416 [Source:MGI Symbol;Acc:MGI:3644688]
ENSMUSG00000003541	3268.490995	1040.622423	1.650875129	1.01E-09	6.90E-08	Ier3	17	35821684	35822923	+	1131	protein_coding	immediate early response 3 [Source:MGI Symbol;Acc:MGI:104814]
ENSMUSG00000045333	91.60548553	220.4691327	-1.273070899	1.02E-09	6.91E-08	Zfp423	8	87661810	87959595	-	5608	protein_coding	zinc finger protein 423 [Source:MGI Symbol;Acc:MGI:1891217]
ENSMUSG00000026104	1597.156305	499.0267041	1.678260299	1.03E-09	6.97E-08	Stat1	1	52119440	52161865	+	7105	protein_coding	signal transducer and activator of transcription 1 [Source:MGI Symbol;Acc:MGI:103063]
ENSMUSG00000043857	701.6749016	291.7673133	1.265198245	1.04E-09	7.00E-08	Mgat5b	11	116918863	116986948	+	4596	protein_coding	mannoside acetylglucosaminyltransferase 5, isoenzyme B [Source:MGI Symbol;Acc:MGI:3606200]
ENSMUSG00000028339	1221.329521	2302.614838	-0.914810996	1.05E-09	7.05E-08	Col15a1	4	47208161	47313167	+	6349	protein_coding	collagen, type XV, alpha 1 [Source:MGI Symbol;Acc:MGI:88449]
ENSMUSG00000106755	350.9177556	160.6467986	1.124784295	1.06E-09	7.10E-08	Tpi-rs11	6	127183409	127183718	-	310	processed_pseudogene	triosephosphate isomerase related sequence 11 [Source:MGI Symbol;Acc:MGI:98799]
ENSMUSG00000037669	1483.619139	2839.519515	-0.936173725	1.10E-09	7.31E-08	Ldah	12	8208107	8285759	+	7297	protein_coding	lipid droplet associated hydrolase [Source:MGI Symbol;Acc:MGI:1916082]
ENSMUSG00000006386	204.4559223	525.2477179	-1.360780669	1.10E-09	7.34E-08	Tek	4	94739289	94874976	+	4712	protein_coding	endothelial-specific receptor tyrosine kinase [Source:MGI Symbol;Acc:MGI:98664]
ENSMUSG00000025196	53.66342111	3.509788862	3.905976095	1.20E-09	7.95E-08	Cpn1	19	43956307	43986556	-	3688	protein_coding	carboxypeptidase N, polypeptide 1 [Source:MGI Symbol;Acc:MGI:2135874]
ENSMUSG00000022840	208.8826928	566.9562887	-1.43698578	1.27E-09	8.32E-08	Adcy5	16	35154877	35305737	+	7007	protein_coding	adenylate cyclase 5 [Source:MGI Symbol;Acc:MGI:99673]
ENSMUSG00000042035	991.170668	406.7382955	1.28450337	1.27E-09	8.32E-08	Igsf3	3	101377083	101463059	+	8479	protein_coding	immunoglobulin superfamily, member 3 [Source:MGI Symbol;Acc:MGI:1926158]
ENSMUSG00000029095	77.64628756	227.3465473	-1.541198098	1.29E-09	8.43E-08	Ablim2	5	35757880	35884973	+	7047	protein_coding	actin-binding LIM protein 2 [Source:MGI Symbol;Acc:MGI:2385758]
ENSMUSG00000074771	25.81564261	217.0385069	-3.051420556	1.38E-09	8.96E-08	Ankef1	2	136501910	136562091	+	7185	protein_coding	ankyrin repeat and EF-hand domain containing 1 [Source:MGI Symbol;Acc:MGI:2441685]
ENSMUSG00000020085	297.6287269	729.8826423	-1.292106966	1.38E-09	8.96E-08	Aifm2	10	61715263	61739260	+	4121	protein_coding	apoptosis-inducing factor, mitochondrion-associated 2 [Source:MGI Symbol;Acc:MGI:1918611]
ENSMUSG00000095241	1235.255662	52.16274095	4.565436514	1.39E-09	9.00E-08	Gm5478	15	101643024	101647380	-	2566	protein_coding	predicted pseudogene 5478 [Source:MGI Symbol;Acc:MGI:3646318]
ENSMUSG00000033863	801.2103451	1627.707218	-1.022562592	1.49E-09	9.62E-08	Klf9	19	23141226	23166911	+	3263	protein_coding	Kruppel-like factor 9 [Source:MGI Symbol;Acc:MGI:1333856]
ENSMUSG00000020681	764.9626128	1531.280505	-1.000885459	1.55E-09	9.99E-08	Ace	11	105967945	105989964	+	5287	protein_coding	angiotensin I converting enzyme (peptidyl-dipeptidase A) 1 [Source:MGI Symbol;Acc:MGI:87874]
ENSMUSG00000071001	36.00128099	156.317608	-2.105425218	1.69E-09	1.09E-07	Hrct1	4	43727188	43728639	+	1452	protein_coding	histidine rich carboxyl terminus 1 [Source:MGI Symbol;Acc:MGI:1917945]
ENSMUSG00000068246	196.1178071	16.69684034	3.563114189	1.81E-09	1.16E-07	Apol9b	15	77729121	77736381	+	1545	protein_coding	apolipoprotein L 9b [Source:MGI Symbol;Acc:MGI:1919148]
ENSMUSG00000049241	48.53007603	258.8874323	-2.403270986	2.23E-09	1.42E-07	Hcar1	5	123876736	123880020	-	3285	protein_coding	hydrocarboxylic acid receptor 1 [Source:MGI Symbol;Acc:MGI:2441671]
ENSMUSG00000030249	107.3578635	360.0664917	-1.7412648	2.23E-09	1.42E-07	Abcc9	6	142587862	142702315	-	8373	protein_coding	ATP-binding cassette, sub-family C (CFTR/MRP), member 9 [Source:MGI Symbol;Acc:MGI:1352630]
ENSMUSG00000041991	8006.382908	3208.024698	1.319610595	2.26E-09	1.43E-07	Hrnr	3	93319749	93333570	+	11187	protein_coding	hornerin [Source:MGI Symbol;Acc:MGI:3046938]
ENSMUSG00000049265	28.85854255	125.1048737	-2.100265969	2.46E-09	1.55E-07	Kcnk3	5	30588170	30625271	+	3976	protein_coding	potassium channel, subfamily K, member 3 [Source:MGI Symbol;Acc:MGI:1100509]
ENSMUSG00000063524	11981.899	6054.144748	0.984730886	2.49E-09	1.57E-07	Eno1	4	150236721	150248879	+	5379	protein_coding	enolase 1, alpha non-neuron [Source:MGI Symbol;Acc:MGI:95393]
ENSMUSG00000061740	132.9620912	491.1102299	-1.883139777	2.51E-09	1.57E-07	Cyp2d22	15	82370528	82380260	-	2771	protein_coding	cytochrome P450, family 2, subfamily d, polypeptide 22 [Source:MGI Symbol;Acc:MGI:1929474]
ENSMUSG00000022215	11.95622391	117.6883684	-3.267070433	2.58E-09	1.61E-07	Fitm1	14	55575617	55576952	+	969	protein_coding	fat storage-inducing transmembrane protein 1 [Source:MGI Symbol;Acc:MGI:1915930]
ENSMUSG00000030554	444.4930781	1130.657668	-1.345287699	2.78E-09	1.73E-07	Synm	7	67730160	67759742	-	7933	protein_coding	synemin, intermediate filament protein [Source:MGI Symbol;Acc:MGI:2661187]
ENSMUSG00000059040	5940.211187	3068.661727	0.952636313	2.90E-09	1.80E-07	Eno1b	18	48045335	48048378	+	1757	protein_coding	enolase 1B, retrotransposed [Source:MGI Symbol;Acc:MGI:3648653]
ENSMUSG00000021190	14143.57389	6325.154057	1.160868877	3.02E-09	1.87E-07	Lgmn	12	102394084	102439813	-	2323	protein_coding	legumain [Source:MGI Symbol;Acc:MGI:1330838]
ENSMUSG00000005360	270.8607944	720.6552632	-1.412497845	3.04E-09	1.88E-07	Slc1a3	15	8634124	8710764	-	8537	protein_coding	solute carrier family 1 (glial high affinity glutamate transporter), member 3 [Source:MGI Symbol;Acc:MGI:99917]
ENSMUSG00000031980	52.46248214	294.2539536	-2.475891757	3.17E-09	1.95E-07	Agt	8	124556534	124569706	-	1891	protein_coding	angiotensinogen (serpin peptidase inhibitor, clade A, member 8) [Source:MGI Symbol;Acc:MGI:87963]
ENSMUSG00000027639	7098.948365	2374.805631	1.579735139	3.18E-09	1.95E-07	Samhd1	2	157097533	157135265	-	9150	protein_coding	SAM domain and HD domain, 1 [Source:MGI Symbol;Acc:MGI:1927468]
ENSMUSG00000050370	107.4789116	17.12117899	2.640451061	3.19E-09	1.95E-07	Ch25h	19	34473786	34475135	-	1350	protein_coding	cholesterol 25-hydroxylase [Source:MGI Symbol;Acc:MGI:1333869]
ENSMUSG00000040616	750.809087	348.5087361	1.10629055	3.23E-09	1.97E-07	Tmem51	4	142030992	142084304	-	1875	protein_coding	transmembrane protein 51 [Source:MGI Symbol;Acc:MGI:2384874]
ENSMUSG00000031808	2631.755122	6252.128966	-1.247962541	3.42E-09	2.07E-07	Slc27a1	8	71568882	71587302	+	5835	protein_coding	solute carrier family 27 (fatty acid transporter), member 1 [Source:MGI Symbol;Acc:MGI:1347098]
ENSMUSG00000108504	2.438256808	49.19828749	-4.286239618	3.53E-09	2.14E-07	Gm4265	7	129962165	129978669	+	674	lincRNA	predicted gene 4265 [Source:MGI Symbol;Acc:MGI:3782442]
ENSMUSG00000048537	1148.19614	2851.771729	-1.311982425	3.61E-09	2.18E-07	Phldb1	9	44686304	44735198	-	7179	protein_coding	pleckstrin homology like domain, family B, member 1 [Source:MGI Symbol;Acc:MGI:2143230]
ENSMUSG00000004655	2304.923656	4493.088478	-0.962687166	3.72E-09	2.24E-07	Aqp1	6	55336432	55348555	+	2627	protein_coding	aquaporin 1 [Source:MGI Symbol;Acc:MGI:103201]
ENSMUSG00000037936	964.3746204	1846.969185	-0.936716775	3.81E-09	2.28E-07	Scarb1	5	125277087	125341094	-	8500	protein_coding	scavenger receptor class B, member 1 [Source:MGI Symbol;Acc:MGI:893578]
ENSMUSG00000020264	107.964196	237.0633096	-1.133656038	4.07E-09	2.43E-07	Slc36a2	11	55158470	55185077	-	3255	protein_coding	solute carrier family 36 (proton/amino acid symporter), member 2 [Source:MGI Symbol;Acc:MGI:1891430]
ENSMUSG00000046312	265.9930367	606.3159928	-1.185204773	4.07E-09	2.43E-07	AI464131	4	41495604	41503076	-	4701	protein_coding	expressed sequence AI464131 [Source:MGI Symbol;Acc:MGI:2140300]
ENSMUSG00000062826	340.0473993	91.26651243	1.89850977	4.17E-09	2.47E-07	Ces2f	8	104947356	104960047	+	4925	protein_coding	carboxylesterase 2F [Source:MGI Symbol;Acc:MGI:1919153]
ENSMUSG00000024210	18.26485525	175.5978131	-3.239893021	4.19E-09	2.48E-07	Ip6k3	17	27143969	27167764	-	2307	protein_coding	inositol hexaphosphate kinase 3 [Source:MGI Symbol;Acc:MGI:3045325]
ENSMUSG00000000901	219.1548455	576.3194079	-1.392627874	4.22E-09	2.49E-07	Mmp11	10	75923222	75936496	-	2778	protein_coding	matrix metallopeptidase 11 [Source:MGI Symbol;Acc:MGI:97008]
ENSMUSG00000022217	731.2571786	1477.705457	-1.013866899	4.26E-09	2.50E-07	Emc9	14	55581516	55585302	-	2465	protein_coding	ER membrane protein complex subunit 9 [Source:MGI Symbol;Acc:MGI:1934682]
ENSMUSG00000052974	467.0421374	1250.325988	-1.419214898	4.27E-09	2.50E-07	Cyp2f2	7	27119909	27133660	+	2025	protein_coding	cytochrome P450, family 2, subfamily f, polypeptide 2 [Source:MGI Symbol;Acc:MGI:88608]
ENSMUSG00000093573	43.6959097	0	8.035266356	4.27E-09	2.50E-07	Gm20610	10	61046422	61051900	-	587	lincRNA	predicted gene 20610 [Source:MGI Symbol;Acc:MGI:5313057]
ENSMUSG00000054364	2459.161558	5232.557752	-1.08893847	4.43E-09	2.58E-07	Rhob	12	8497661	8500009	-	2349	protein_coding	ras homolog family member B [Source:MGI Symbol;Acc:MGI:107949]
ENSMUSG00000054580	321.6231748	909.0985242	-1.496950006	4.97E-09	2.89E-07	Pla2r1	2	60417543	60553308	-	9618	protein_coding	phospholipase A2 receptor 1 [Source:MGI Symbol;Acc:MGI:102468]
ENSMUSG00000031480	351.9673942	1125.725237	-1.675987887	5.10E-09	2.95E-07	Thsd1	8	22227313	22261334	+	4422	protein_coding	thrombospondin, type I, domain 1 [Source:MGI Symbol;Acc:MGI:1929096]
ENSMUSG00000020044	1515.312856	3876.896545	-1.354670009	5.22E-09	3.02E-07	Timp3	10	86300372	86349506	+	8144	protein_coding	tissue inhibitor of metalloproteinase 3 [Source:MGI Symbol;Acc:MGI:98754]
ENSMUSG00000028600	459.3916249	1125.873004	-1.292161926	5.26E-09	3.03E-07	Podn	4	108014791	108096445	-	4270	protein_coding	podocan [Source:MGI Symbol;Acc:MGI:2674939]
ENSMUSG00000022982	1489.231482	2493.003819	-0.743320757	5.58E-09	3.21E-07	Sod1	16	90220742	90226322	+	646	protein_coding	superoxide dismutase 1, soluble [Source:MGI Symbol;Acc:MGI:98351]
ENSMUSG00000025792	1124.312457	2170.033206	-0.947916082	6.09E-09	3.48E-07	Slc25a10	11	120491840	120499187	+	3455	protein_coding	solute carrier family 25 (mitochondrial carrier, dicarboxylate transporter), member 10 [Source:MGI Symbol;Acc:MGI:1353497]
ENSMUSG00000041498	184.9345446	72.65733876	1.343494331	6.19E-09	3.53E-07	Kif14	1	136466343	136531511	+	10358	protein_coding	kinesin family member 14 [Source:MGI Symbol;Acc:MGI:1098226]
ENSMUSG00000044313	378.4754496	142.4397392	1.410938546	6.20E-09	3.53E-07	Mab21l3	3	101813076	101848959	-	3610	protein_coding	mab-21-like 3 (C. elegans) [Source:MGI Symbol;Acc:MGI:2446273]
ENSMUSG00000027068	457.6258326	118.5279322	1.946776757	6.54E-09	3.71E-07	Dhrs9	2	69380445	69404533	+	4281	protein_coding	dehydrogenase/reductase (SDR family) member 9 [Source:MGI Symbol;Acc:MGI:2442798]
ENSMUSG00000052819	76.54252141	404.9674849	-2.399273624	6.60E-09	3.73E-07	Best2	8	85007202	85014531	-	2217	protein_coding	bestrophin 2 [Source:MGI Symbol;Acc:MGI:2387588]
ENSMUSG00000025017	866.8030182	186.4705773	2.215472895	6.73E-09	3.80E-07	Pik3ap1	19	41274218	41385070	-	2615	protein_coding	phosphoinositide-3-kinase adaptor protein 1 [Source:MGI Symbol;Acc:MGI:1933177]
ENSMUSG00000021708	53.37467669	162.0449562	-1.591638729	6.79E-09	3.82E-07	Rasgrf2	13	91880400	92131656	-	9237	protein_coding	RAS protein-specific guanine nucleotide-releasing factor 2 [Source:MGI Symbol;Acc:MGI:109137]
ENSMUSG00000034459	728.112368	32.79958788	4.473329835	6.86E-09	3.84E-07	Ifit1	19	34640871	34650009	+	2656	protein_coding	interferon-induced protein with tetratricopeptide repeats 1 [Source:MGI Symbol;Acc:MGI:99450]
ENSMUSG00000094796	108.4961093	12.13360336	3.167862835	7.19E-09	4.02E-07	BC147527	13	120300392	120308779	+	1595	protein_coding	cDNA sequence BC147527 [Source:MGI Symbol;Acc:MGI:4840510]
ENSMUSG00000022994	1054.009851	2208.527282	-1.066580424	7.31E-09	4.07E-07	Adcy6	15	98589994	98607633	-	6017	protein_coding	adenylate cyclase 6 [Source:MGI Symbol;Acc:MGI:87917]
ENSMUSG00000020189	2841.224101	829.5135204	1.775889305	7.33E-09	4.07E-07	Osbpl8	10	111164752	111297249	+	9401	protein_coding	oxysterol binding protein-like 8 [Source:MGI Symbol;Acc:MGI:2443807]
ENSMUSG00000032344	635.5494164	150.6882765	2.076272239	7.44E-09	4.12E-07	Mb21d1	9	78430526	78443237	-	4126	protein_coding	Mab-21 domain containing 1 [Source:MGI Symbol;Acc:MGI:2442261]
ENSMUSG00000056529	1094.372834	458.5496519	1.253512687	7.50E-09	4.14E-07	Ptafr	4	132564067	132582683	+	3637	protein_coding	platelet-activating factor receptor [Source:MGI Symbol;Acc:MGI:106066]
ENSMUSG00000062380	211.4560206	61.29723242	1.781665334	7.59E-09	4.18E-07	Tubb3	8	123411424	123422015	+	1868	protein_coding	tubulin, beta 3 class III [Source:MGI Symbol;Acc:MGI:107813]
ENSMUSG00000011752	6766.347886	3154.044302	1.101005567	7.63E-09	4.18E-07	Pgam1	19	41911871	41918664	+	1831	protein_coding	phosphoglycerate mutase 1 [Source:MGI Symbol;Acc:MGI:97552]
ENSMUSG00000057897	52.62991453	374.9139105	-2.822167548	7.64E-09	4.18E-07	Camk2b	11	5969644	6066362	-	9125	protein_coding	calcium/calmodulin-dependent protein kinase II, beta [Source:MGI Symbol;Acc:MGI:88257]
ENSMUSG00000091649	299.9094094	43.78395088	2.778595599	7.70E-09	4.21E-07	Phf11b	14	59320964	59341351	-	1184	protein_coding	PHD finger protein 11B [Source:MGI Symbol;Acc:MGI:3645789]
ENSMUSG00000058966	660.7421478	1442.250248	-1.125842207	7.74E-09	4.22E-07	Fam57b	7	126797668	126830219	+	3935	protein_coding	family with sequence similarity 57, member B [Source:MGI Symbol;Acc:MGI:1916202]
ENSMUSG00000073412	148.9652163	47.87445006	1.639912857	7.81E-09	4.24E-07	Lst1	17	35185095	35188439	-	415	protein_coding	leukocyte specific transcript 1 [Source:MGI Symbol;Acc:MGI:1096324]
ENSMUSG00000029605	144.9420059	28.86305594	2.328804871	7.85E-09	4.25E-07	Oas1b	5	120812635	120824163	+	1992	polymorphic_pseudogene	2'-5' oligoadenylate synthetase 1B [Source:MGI Symbol;Acc:MGI:97430]
ENSMUSG00000047793	854.7782286	2076.389808	-1.280194361	8.26E-09	4.46E-07	Sned1	1	93235841	93301065	+	9491	protein_coding	sushi, nidogen and EGF-like domains 1 [Source:MGI Symbol;Acc:MGI:3045960]
ENSMUSG00000050377	308.7535948	1012.429453	-1.710936242	8.53E-09	4.59E-07	Il31ra	13	112519898	112594360	-	5673	protein_coding	interleukin 31 receptor A [Source:MGI Symbol;Acc:MGI:2180511]
ENSMUSG00000023960	113.6871106	290.1111625	-1.346031492	8.70E-09	4.67E-07	Enpp5	17	44078813	44086567	+	4858	protein_coding	ectonucleotide pyrophosphatase/phosphodiesterase 5 [Source:MGI Symbol;Acc:MGI:1933830]
ENSMUSG00000055629	560.885169	291.4477905	0.946042906	8.78E-09	4.70E-07	B4galnt4	7	141061104	141072400	+	3852	protein_coding	beta-1,4-N-acetyl-galactosaminyl transferase 4 [Source:MGI Symbol;Acc:MGI:2652891]
ENSMUSG00000066800	2016.318952	531.9938702	1.921645032	9.04E-09	4.83E-07	Rnasel	1	153749426	153764221	+	6641	protein_coding	ribonuclease L (2', 5'-oligoisoadenylate synthetase-dependent) [Source:MGI Symbol;Acc:MGI:1098272]
ENSMUSG00000023341	539.6578951	83.78998382	2.689364177	9.27E-09	4.94E-07	Mx2	16	97535308	97560900	+	3614	polymorphic_pseudogene	MX dynamin-like GTPase 2 [Source:MGI Symbol;Acc:MGI:97244]
ENSMUSG00000048399	1094.338138	519.8363758	1.074361452	9.42E-09	5.00E-07	Tprg	16	25286817	25422344	+	1837	protein_coding	transformation related protein 63 regulated [Source:MGI Symbol;Acc:MGI:1918588]
ENSMUSG00000026896	1117.908899	353.6186728	1.660850771	9.47E-09	5.01E-07	Ifih1	2	62595798	62646255	-	8165	protein_coding	interferon induced with helicase C domain 1 [Source:MGI Symbol;Acc:MGI:1918836]
ENSMUSG00000040488	3546.282822	6575.987336	-0.890708294	9.56E-09	5.05E-07	Ltbp4	7	27305136	27337692	-	6463	protein_coding	latent transforming growth factor beta binding protein 4 [Source:MGI Symbol;Acc:MGI:1321395]
ENSMUSG00000024990	112.0443359	363.2100431	-1.690970602	9.67E-09	5.09E-07	Rbp4	19	38116620	38125321	-	1297	protein_coding	retinol binding protein 4, plasma [Source:MGI Symbol;Acc:MGI:97879]
ENSMUSG00000031519	41.46078569	232.2056285	-2.472335864	1.02E-08	5.34E-07	Asb5	8	54529580	54587842	+	1843	protein_coding	ankyrin repeat and SOCs box-containing 5 [Source:MGI Symbol;Acc:MGI:1923544]
ENSMUSG00000040033	2790.8276	963.7250355	1.534222419	1.03E-08	5.39E-07	Stat2	10	128270559	128292849	+	5926	protein_coding	signal transducer and activator of transcription 2 [Source:MGI Symbol;Acc:MGI:103039]
ENSMUSG00000019194	524.5591987	1116.036795	-1.088139201	1.04E-08	5.44E-07	Scn1b	7	31116524	31127003	-	1859	protein_coding	sodium channel, voltage-gated, type I, beta [Source:MGI Symbol;Acc:MGI:98247]
ENSMUSG00000020027	282.0296534	615.477375	-1.126865095	1.05E-08	5.45E-07	Socs2	10	95385362	95417180	-	9531	protein_coding	suppressor of cytokine signaling 2 [Source:MGI Symbol;Acc:MGI:1201787]
ENSMUSG00000054091	3654.692264	1915.182063	0.932087236	1.07E-08	5.52E-07	1810037I17Rik	3	122924203	122926184	+	1160	protein_coding	RIKEN cDNA 1810037I17 gene [Source:MGI Symbol;Acc:MGI:1914954]
ENSMUSG00000001508	31.26020729	241.4212935	-2.93832223	1.07E-08	5.52E-07	Sgca	11	94962791	94976327	-	1735	protein_coding	sarcoglycan, alpha (dystrophin-associated glycoprotein) [Source:MGI Symbol;Acc:MGI:894698]
ENSMUSG00000028459	432.8096678	166.0234822	1.382921444	1.16E-08	5.98E-07	Cd72	4	43446462	43454628	-	3422	protein_coding	CD72 antigen [Source:MGI Symbol;Acc:MGI:88345]
ENSMUSG00000057098	168.7619144	499.7411078	-1.563174773	1.19E-08	6.12E-07	Ebf1	11	44617317	45008091	+	9756	protein_coding	early B cell factor 1 [Source:MGI Symbol;Acc:MGI:95275]
ENSMUSG00000034825	342.0857642	154.7051016	1.146249002	1.25E-08	6.40E-07	Nrip3	7	109758055	109782025	-	4012	protein_coding	nuclear receptor interacting protein 3 [Source:MGI Symbol;Acc:MGI:1925843]
ENSMUSG00000036814	448.3489075	129.5235432	1.792282738	1.35E-08	6.92E-07	Slc6a20a	9	123634770	123678885	-	4084	protein_coding	solute carrier family 6 (neurotransmitter transporter), member 20A [Source:MGI Symbol;Acc:MGI:2143217]
ENSMUSG00000030935	69.71362339	205.4898845	-1.557497806	1.37E-08	7.02E-07	Acsm3	7	119760923	119787513	+	4936	protein_coding	acyl-CoA synthetase medium-chain family member 3 [Source:MGI Symbol;Acc:MGI:99538]
ENSMUSG00000037161	62.98383719	12.43334033	2.33030464	1.40E-08	7.16E-07	Mgarp	3	51388412	51396738	-	2067	protein_coding	mitochondria localized glutamic acid rich protein [Source:MGI Symbol;Acc:MGI:1914999]
ENSMUSG00000030946	2110.726035	4429.517746	-1.069186854	1.51E-08	7.66E-07	Lhpp	7	132610638	132706420	+	2416	protein_coding	phospholysine phosphohistidine inorganic pyrophosphate phosphatase [Source:MGI Symbol;Acc:MGI:1923679]
ENSMUSG00000001663	141.2697103	307.3717061	-1.122163629	1.53E-08	7.76E-07	Gstt1	10	75783813	75798584	-	1528	protein_coding	glutathione S-transferase, theta 1 [Source:MGI Symbol;Acc:MGI:107379]
ENSMUSG00000058975	2.281244375	45.58703738	-4.367693405	1.61E-08	8.13E-07	Kcnc1	7	46396497	46438704	+	9458	protein_coding	potassium voltage gated channel, Shaw-related subfamily, member 1 [Source:MGI Symbol;Acc:MGI:96667]
ENSMUSG00000027077	4.058422639	74.46747647	-4.141818064	1.63E-08	8.23E-07	Smtnl1	2	84811176	84822652	-	1761	protein_coding	smoothelin-like 1 [Source:MGI Symbol;Acc:MGI:1915928]
ENSMUSG00000056900	39.84717283	209.0984619	-2.379934872	1.68E-08	8.43E-07	Usp13	3	32817546	32938071	+	7599	protein_coding	ubiquitin specific peptidase 13 (isopeptidase T-3) [Source:MGI Symbol;Acc:MGI:1919857]
ENSMUSG00000030867	478.894051	253.6305253	0.917673071	1.68E-08	8.43E-07	Plk1	7	122159439	122169873	+	2199	protein_coding	polo-like kinase 1 [Source:MGI Symbol;Acc:MGI:97621]
ENSMUSG00000028544	803.1940298	308.266794	1.382181204	1.71E-08	8.58E-07	Slc5a9	4	111875375	111902918	-	5184	protein_coding	solute carrier family 5 (sodium/glucose cotransporter), member 9 [Source:MGI Symbol;Acc:MGI:2140201]
ENSMUSG00000078771	495.3011592	215.7399623	1.197851002	1.72E-08	8.60E-07	Evi2a	11	79526560	79530609	-	2297	protein_coding	ecotropic viral integration site 2a [Source:MGI Symbol;Acc:MGI:95458]
ENSMUSG00000026387	6.575683949	57.54057253	-3.087665527	1.76E-08	8.77E-07	Sctr	1	120006894	120063536	+	2012	protein_coding	secretin receptor [Source:MGI Symbol;Acc:MGI:2441720]
ENSMUSG00000038507	1627.7281	573.1176653	1.50619663	1.79E-08	8.91E-07	Parp12	6	39086410	39118349	-	3995	protein_coding	poly (ADP-ribose) polymerase family, member 12 [Source:MGI Symbol;Acc:MGI:2143990]
ENSMUSG00000027379	192.5172846	78.99094213	1.282917319	1.86E-08	9.22E-07	Bub1	2	127801122	127831865	-	4354	protein_coding	BUB1, mitotic checkpoint serine/threonine kinase [Source:MGI Symbol;Acc:MGI:1100510]
ENSMUSG00000022014	270.4973016	57.23023364	2.242713883	1.89E-08	9.31E-07	Epsti1	14	77904239	78002656	+	2317	protein_coding	epithelial stromal interaction 1 (breast) [Source:MGI Symbol;Acc:MGI:1915168]
ENSMUSG00000028186	54.76557739	2.132817235	4.689270463	1.92E-08	9.46E-07	Uox	3	146570426	146632305	+	5007	protein_coding	urate oxidase [Source:MGI Symbol;Acc:MGI:98907]
ENSMUSG00000042485	213.7142527	1196.307508	-2.482740239	2.03E-08	9.96E-07	Mustn1	14	30879257	30881608	+	1177	protein_coding	musculoskeletal, embryonic nuclear protein 1 [Source:MGI Symbol;Acc:MGI:1913425]
ENSMUSG00000035273	540.0519746	200.6672524	1.427167385	2.03E-08	9.96E-07	Hpse	5	100679484	100719716	-	3516	protein_coding	heparanase [Source:MGI Symbol;Acc:MGI:1343124]
ENSMUSG00000031565	2612.54706	5750.277992	-1.137883477	2.11E-08	1.03E-06	Fgfr1	8	25513654	25575718	+	9875	protein_coding	fibroblast growth factor receptor 1 [Source:MGI Symbol;Acc:MGI:95522]
ENSMUSG00000039263	1908.064897	3080.07455	-0.691293978	2.12E-08	1.03E-06	Npepl1	2	174110349	174123070	+	2998	protein_coding	aminopeptidase-like 1 [Source:MGI Symbol;Acc:MGI:2448523]
ENSMUSG00000036887	6383.605406	3882.475951	0.71748025	2.16E-08	1.05E-06	C1qa	4	136895917	136898803	-	1040	protein_coding	complement component 1, q subcomponent, alpha polypeptide [Source:MGI Symbol;Acc:MGI:88223]
ENSMUSG00000036777	774.6869866	450.0796102	0.784079511	2.23E-08	1.08E-06	Anln	9	22332012	22389188	-	9063	protein_coding	anillin, actin binding protein [Source:MGI Symbol;Acc:MGI:1920174]
ENSMUSG00000025283	3104.341904	1899.287438	0.708744819	2.32E-08	1.12E-06	Sat1	X	155213132	155216449	-	2774	protein_coding	spermidine/spermine N1-acetyl transferase 1 [Source:MGI Symbol;Acc:MGI:98233]
ENSMUSG00000028980	662.4477459	1283.76742	-0.954587755	2.43E-08	1.17E-06	H6pd	4	149979475	150009023	-	5236	protein_coding	hexose-6-phosphate dehydrogenase (glucose 1-dehydrogenase) [Source:MGI Symbol;Acc:MGI:2140356]
ENSMUSG00000038943	490.574452	266.0964958	0.883161819	2.46E-08	1.19E-06	Prc1	7	80294450	80316259	+	8225	protein_coding	protein regulator of cytokinesis 1 [Source:MGI Symbol;Acc:MGI:1858961]
ENSMUSG00000059895	1096.471472	2227.229954	-1.022130147	2.49E-08	1.20E-06	Ptp4a3	15	73723145	73758766	+	4619	protein_coding	protein tyrosine phosphatase 4a3 [Source:MGI Symbol;Acc:MGI:1277098]
ENSMUSG00000062785	738.3013509	233.8233539	1.65787247	2.53E-08	1.21E-06	Kcnc3	7	44590664	44604754	+	5995	protein_coding	potassium voltage gated channel, Shaw-related subfamily, member 3 [Source:MGI Symbol;Acc:MGI:96669]
ENSMUSG00000011148	426.5410355	895.1013092	-1.070064913	2.66E-08	1.27E-06	Adssl1	12	112620045	112641360	+	2090	protein_coding	adenylosuccinate synthetase like 1 [Source:MGI Symbol;Acc:MGI:87947]
ENSMUSG00000017830	677.8090088	157.9142934	2.102775122	2.67E-08	1.27E-06	Dhx58	11	100694884	100704271	-	3272	protein_coding	DEXH (Asp-Glu-X-His) box polypeptide 58 [Source:MGI Symbol;Acc:MGI:1931560]
ENSMUSG00000046794	540.8411855	106.7467339	2.338899978	2.71E-08	1.29E-06	Ppp1r3b	8	35375739	35388139	+	6216	protein_coding	protein phosphatase 1, regulatory (inhibitor) subunit 3B [Source:MGI Symbol;Acc:MGI:2177268]
ENSMUSG00000040154	1281.266736	659.9628356	0.957375181	2.78E-08	1.32E-06	Wfdc5	2	164176327	164182742	-	2322	protein_coding	WAP four-disulfide core domain 5 [Source:MGI Symbol;Acc:MGI:2384800]
ENSMUSG00000033361	94.9540089	342.356961	-1.844780787	2.79E-08	1.32E-06	Prrg3	X	71962624	71972722	+	6087	protein_coding	proline rich Gla (G-carboxyglutamic acid) 3 (transmembrane) [Source:MGI Symbol;Acc:MGI:2685214]
ENSMUSG00000058354	34399.78467	11615.99406	1.566311283	2.82E-08	1.33E-06	Krt6a	15	101689932	101694307	-	2256	protein_coding	keratin 6A [Source:MGI Symbol;Acc:MGI:1100845]
ENSMUSG00000029561	1923.13097	361.2364542	2.4130407	2.82E-08	1.33E-06	Oasl2	5	114896936	114912234	+	6374	protein_coding	2'-5' oligoadenylate synthetase-like 2 [Source:MGI Symbol;Acc:MGI:1344390]
ENSMUSG00000025403	2492.18948	1404.439855	0.827263371	2.89E-08	1.36E-06	Shmt2	10	127517123	127522444	-	3109	protein_coding	serine hydroxymethyltransferase 2 (mitochondrial) [Source:MGI Symbol;Acc:MGI:1277989]
ENSMUSG00000032349	1970.465379	3589.386609	-0.864858498	3.06E-08	1.43E-06	Elovl5	9	77917364	77984519	+	3522	protein_coding	ELOVL family member 5, elongation of long chain fatty acids (yeast) [Source:MGI Symbol;Acc:MGI:1916051]
ENSMUSG00000050315	320.6883114	1549.657026	-2.270874	3.13E-08	1.46E-06	Synpo2	3	123076519	123236149	-	13138	protein_coding	synaptopodin 2 [Source:MGI Symbol;Acc:MGI:2153070]
ENSMUSG00000042073	113.284618	259.4427956	-1.189899586	3.14E-08	1.46E-06	Abhd14b	9	106447459	106452923	+	2671	protein_coding	abhydrolase domain containing 14b [Source:MGI Symbol;Acc:MGI:1923741]
ENSMUSG00000031431	2194.074454	6831.259075	-1.638199034	3.20E-08	1.49E-06	Tsc22d3	X	140539528	140600659	-	4341	protein_coding	TSC22 domain family, member 3 [Source:MGI Symbol;Acc:MGI:1196284]
ENSMUSG00000040432	1044.884273	403.2174386	1.372725371	3.32E-08	1.54E-06	Ltb4r2	14	55761428	55763229	+	1439	protein_coding	leukotriene B4 receptor 2 [Source:MGI Symbol;Acc:MGI:1888501]
ENSMUSG00000021322	126.9096043	22.60639119	2.47989137	3.33E-08	1.54E-06	Aoah	13	20794113	21036617	+	5925	protein_coding	acyloxyacyl hydrolase [Source:MGI Symbol;Acc:MGI:1350928]
ENSMUSG00000022610	258.971261	614.8841804	-1.246858064	3.41E-08	1.58E-06	Mapk12	15	89130585	89140703	-	1889	protein_coding	mitogen-activated protein kinase 12 [Source:MGI Symbol;Acc:MGI:1353438]
ENSMUSG00000041688	58.08198898	319.0104552	-2.448406967	3.55E-08	1.63E-06	Amot	X	145446425	145505181	-	8402	protein_coding	angiomotin [Source:MGI Symbol;Acc:MGI:108440]
ENSMUSG00000023041	35300.08362	1520.269439	4.537252699	3.61E-08	1.66E-06	Krt6b	15	101676034	101680289	-	2226	protein_coding	keratin 6B [Source:MGI Symbol;Acc:MGI:1333768]
ENSMUSG00000024026	2717.239502	1347.936691	1.011235589	3.97E-08	1.82E-06	Glo1	17	30592866	30612659	-	1935	protein_coding	glyoxalase 1 [Source:MGI Symbol;Acc:MGI:95742]
ENSMUSG00000070031	316.5087196	86.0444243	1.877740053	4.07E-08	1.86E-06	Sp140	1	85600378	85645037	+	3328	protein_coding	Sp140 nuclear body protein [Source:MGI Symbol;Acc:MGI:3702467]
ENSMUSG00000027510	206.4567839	422.9000983	-1.035034474	4.14E-08	1.89E-06	Rbm38	2	173020498	173034734	+	2869	protein_coding	RNA binding motif protein 38 [Source:MGI Symbol;Acc:MGI:1889294]
ENSMUSG00000024679	3909.376651	1451.012721	1.429590567	4.18E-08	1.90E-06	Ms4a6d	19	11586604	11604849	-	1735	protein_coding	membrane-spanning 4-domains, subfamily A, member 6D [Source:MGI Symbol;Acc:MGI:1916024]
ENSMUSG00000107879	314.6437066	163.8652101	0.940647654	4.21E-08	1.91E-06	9330102E08Rik	6	128169704	128183803	-	3843	lincRNA	RIKEN cDNA 9330102E08 gene [Source:MGI Symbol;Acc:MGI:3026973]
ENSMUSG00000079186	121.970247	43.80328851	1.481812333	4.22E-08	1.91E-06	Gzmc	14	56231441	56234656	-	894	protein_coding	granzyme C [Source:MGI Symbol;Acc:MGI:109256]
ENSMUSG00000019942	622.5477095	322.3791915	0.948010268	4.27E-08	1.93E-06	Cdk1	10	69335146	69352938	-	4934	protein_coding	cyclin-dependent kinase 1 [Source:MGI Symbol;Acc:MGI:88351]
ENSMUSG00000028475	44.67671418	172.2842376	-1.93766445	4.28E-08	1.93E-06	Spaar	4	43730034	43759462	+	5195	protein_coding	small regulatory polypeptide of amino acid response [Source:MGI Symbol;Acc:MGI:1918656]
ENSMUSG00000068762	256.992097	98.43336614	1.382719463	4.44E-08	1.99E-06	Gstm6	3	107938847	107943749	-	1989	protein_coding	glutathione S-transferase, mu 6 [Source:MGI Symbol;Acc:MGI:1309467]
ENSMUSG00000005667	513.7512151	223.6159146	1.197858041	4.52E-08	2.03E-06	Mthfd2	6	83305691	83325908	-	3487	protein_coding	methylenetetrahydrofolate dehydrogenase (NAD+ dependent), methenyltetrahydrofolate cyclohydrolase [Source:MGI Symbol;Acc:MGI:1338850]
ENSMUSG00000024912	631.8060203	278.7350892	1.17895241	4.54E-08	2.03E-06	Fosl1	19	5447703	5455945	+	1707	protein_coding	fos-like antigen 1 [Source:MGI Symbol;Acc:MGI:107179]
ENSMUSG00000030116	371.7748219	1255.89656	-1.754335264	4.60E-08	2.05E-06	Mfap5	6	122505845	122529290	+	3589	protein_coding	microfibrillar associated protein 5 [Source:MGI Symbol;Acc:MGI:1354387]
ENSMUSG00000026674	4423.556922	1817.659022	1.282910974	4.68E-08	2.09E-06	Ddr2	1	169972307	170110762	-	9264	protein_coding	discoidin domain receptor family, member 2 [Source:MGI Symbol;Acc:MGI:1345277]
ENSMUSG00000053062	168.0706775	547.1938578	-1.698430015	4.70E-08	2.09E-06	Jam2	16	84774123	84825928	+	5872	protein_coding	junction adhesion molecule 2 [Source:MGI Symbol;Acc:MGI:1933820]
ENSMUSG00000056671	154.5121921	66.39416276	1.217301439	4.99E-08	2.21E-06	Prelid2	18	41875696	41951194	-	724	protein_coding	PRELI domain containing 2 [Source:MGI Symbol;Acc:MGI:1924869]
ENSMUSG00000075706	3263.155732	5117.819523	-0.648962987	5.16E-08	2.28E-06	Gpx4	10	80047166	80056439	+	1724	protein_coding	glutathione peroxidase 4 [Source:MGI Symbol;Acc:MGI:104767]
ENSMUSG00000029392	251.559173	483.7305319	-0.941391677	5.16E-08	2.28E-06	Rilpl1	5	124493080	124531391	-	2463	protein_coding	Rab interacting lysosomal protein-like 1 [Source:MGI Symbol;Acc:MGI:1922945]
ENSMUSG00000030711	173.6289902	821.5335674	-2.238610926	5.17E-08	2.28E-06	Sult1a1	7	126672865	126676432	-	1507	protein_coding	sulfotransferase family 1A, phenol-preferring, member 1 [Source:MGI Symbol;Acc:MGI:102896]
ENSMUSG00000030917	808.1928343	1662.813489	-1.039591083	5.22E-08	2.29E-06	Tmem159	7	120102353	120120992	+	1962	protein_coding	transmembrane protein 159 [Source:MGI Symbol;Acc:MGI:1925752]
ENSMUSG00000040296	1449.619149	466.562336	1.63568431	5.26E-08	2.31E-06	Ddx58	4	40203773	40239828	-	7050	protein_coding	DEAD (Asp-Glu-Ala-Asp) box polypeptide 58 [Source:MGI Symbol;Acc:MGI:2442858]
ENSMUSG00000017390	495.7358684	258.6602029	0.939585964	5.47E-08	2.39E-06	Aldoc	11	78322968	78327781	+	3263	protein_coding	aldolase C, fructose-bisphosphate [Source:MGI Symbol;Acc:MGI:101863]
ENSMUSG00000002055	331.3477813	162.201884	1.032829221	5.52E-08	2.41E-06	Spag5	11	78301529	78322457	+	5624	protein_coding	sperm associated antigen 5 [Source:MGI Symbol;Acc:MGI:1927470]
ENSMUSG00000042099	591.3925705	1149.670137	-0.957903664	5.80E-08	2.53E-06	Kank3	17	33810520	33822918	+	3118	protein_coding	KN motif and ankyrin repeat domains 3 [Source:MGI Symbol;Acc:MGI:1098615]
ENSMUSG00000012705	268.4389877	784.7933673	-1.545636334	5.97E-08	2.59E-06	Retn	8	3655770	3660110	+	1579	protein_coding	resistin [Source:MGI Symbol;Acc:MGI:1888506]
ENSMUSG00000045328	306.7291963	160.359798	0.934797944	5.98E-08	2.59E-06	Cenpe	3	135212537	135273611	+	8620	protein_coding	centromere protein E [Source:MGI Symbol;Acc:MGI:1098230]
ENSMUSG00000004267	965.2211076	351.1328027	1.457702857	6.04E-08	2.60E-06	Eno2	6	124760053	124769673	-	4705	protein_coding	enolase 2, gamma neuronal [Source:MGI Symbol;Acc:MGI:95394]
ENSMUSG00000023336	10.76012312	70.11857038	-2.672370939	6.04E-08	2.60E-06	Wfdc1	8	119666365	119688222	+	1539	protein_coding	WAP four-disulfide core domain 1 [Source:MGI Symbol;Acc:MGI:1915116]
ENSMUSG00000102112	91.22920489	13.34435539	2.774530015	6.17E-08	2.65E-06	1810041H14Rik	14	121876725	121879409	-	851	antisense_RNA	RIKEN cDNA 1810041H14 gene [Source:MGI Symbol;Acc:MGI:1925562]
ENSMUSG00000034422	2449.100662	721.5965281	1.763149816	6.23E-08	2.67E-06	Parp14	16	35832874	35871544	-	9306	protein_coding	poly (ADP-ribose) polymerase family, member 14 [Source:MGI Symbol;Acc:MGI:1919489]
ENSMUSG00000050103	78.18786278	212.2009878	-1.432759426	6.37E-08	2.73E-06	Agmo	12	37241641	37582202	+	6397	protein_coding	alkylglycerol monooxygenase [Source:MGI Symbol;Acc:MGI:2442495]
ENSMUSG00000049112	79.28993952	228.2192811	-1.516074359	6.54E-08	2.80E-06	Oxtr	6	112473683	112489943	-	4790	protein_coding	oxytocin receptor [Source:MGI Symbol;Acc:MGI:109147]
ENSMUSG00000031373	256.0039528	559.8043237	-1.125437166	6.65E-08	2.84E-06	Car5b	X	163976822	164027997	-	6354	protein_coding	carbonic anhydrase 5b, mitochondrial [Source:MGI Symbol;Acc:MGI:1926249]
ENSMUSG00000040483	748.8679429	196.83475	1.929232402	6.72E-08	2.86E-06	Xaf1	11	72301629	72313733	+	4689	protein_coding	XIAP associated factor 1 [Source:MGI Symbol;Acc:MGI:3772572]
ENSMUSG00000028539	154.4501605	67.0569067	1.202882633	6.73E-08	2.86E-06	Artn	4	117926162	117929763	-	2405	protein_coding	artemin [Source:MGI Symbol;Acc:MGI:1333791]
ENSMUSG00000031963	101.3659032	244.412708	-1.264544674	6.81E-08	2.88E-06	Bmper	9	23223076	23485200	+	4833	protein_coding	BMP-binding endothelial regulator [Source:MGI Symbol;Acc:MGI:1920480]
ENSMUSG00000044827	839.2704942	188.0692351	2.156153973	6.84E-08	2.89E-06	Tlr1	5	64924679	64933563	-	3346	protein_coding	toll-like receptor 1 [Source:MGI Symbol;Acc:MGI:1341295]
ENSMUSG00000005583	225.9666115	848.0570785	-1.905230631	6.96E-08	2.93E-06	Mef2c	13	83504034	83667080	+	15715	protein_coding	myocyte enhancer factor 2C [Source:MGI Symbol;Acc:MGI:99458]
ENSMUSG00000021253	184.9543084	393.0010853	-1.084071225	7.03E-08	2.96E-06	Tgfb3	12	86056745	86079041	-	3383	protein_coding	transforming growth factor, beta 3 [Source:MGI Symbol;Acc:MGI:98727]
ENSMUSG00000031489	85.55438949	425.5952367	-2.307834397	7.06E-08	2.97E-06	Adrb3	8	27225776	27250616	-	3376	protein_coding	adrenergic receptor, beta 3 [Source:MGI Symbol;Acc:MGI:87939]
ENSMUSG00000004099	3052.405169	1944.935432	0.650062156	7.17E-08	3.00E-06	Dnmt1	9	20907209	20959888	-	7377	protein_coding	DNA methyltransferase (cytosine-5) 1 [Source:MGI Symbol;Acc:MGI:94912]
ENSMUSG00000000093	163.5959382	400.3302479	-1.289220734	7.33E-08	3.06E-06	Tbx2	11	85832551	85841948	+	3626	protein_coding	T-box 2 [Source:MGI Symbol;Acc:MGI:98494]
ENSMUSG00000104913	315.9819593	149.7471777	1.073861883	7.37E-08	3.07E-06	Gm6560	5	22724578	22726168	-	1591	processed_pseudogene	predicted gene 6560 [Source:MGI Symbol;Acc:MGI:3646204]
ENSMUSG00000038252	1016.737855	640.2336251	0.6677957	7.43E-08	3.09E-06	Ncapd2	6	125168007	125191701	-	6267	protein_coding	non-SMC condensin I complex, subunit D2 [Source:MGI Symbol;Acc:MGI:1915548]
ENSMUSG00000013419	358.4837326	775.9240859	-1.112028137	7.52E-08	3.12E-06	Zfp651	9	121759330	121771742	+	7063	protein_coding	zinc finger protein 651 [Source:MGI Symbol;Acc:MGI:2670992]
ENSMUSG00000033065	469.9657438	1790.153064	-1.928107682	7.58E-08	3.14E-06	Pfkm	15	98092589	98132447	+	2957	protein_coding	phosphofructokinase, muscle [Source:MGI Symbol;Acc:MGI:97548]
ENSMUSG00000022322	207.1534182	95.69102915	1.111305036	7.61E-08	3.15E-06	Shcbp1	8	4735976	4779567	-	6295	protein_coding	Shc SH2-domain binding protein 1 [Source:MGI Symbol;Acc:MGI:1338802]
ENSMUSG00000000876	2363.380034	4648.094555	-0.975701561	7.75E-08	3.20E-06	Pxmp4	2	154585758	154603708	-	3114	protein_coding	peroxisomal membrane protein 4 [Source:MGI Symbol;Acc:MGI:1891701]
ENSMUSG00000018378	585.6193303	1355.885728	-1.21015307	7.81E-08	3.21E-06	Cuedc1	11	88098058	88194140	+	5779	protein_coding	CUE domain containing 1 [Source:MGI Symbol;Acc:MGI:2144281]
ENSMUSG00000063268	2149.996459	741.1330558	1.536459601	8.05E-08	3.30E-06	Parp10	15	76231174	76243441	-	4275	protein_coding	poly (ADP-ribose) polymerase family, member 10 [Source:MGI Symbol;Acc:MGI:3712326]
ENSMUSG00000000204	20559.2548	1676.631931	3.616144109	8.16E-08	3.34E-06	Slfn4	11	83175186	83190216	+	3964	protein_coding	schlafen 4 [Source:MGI Symbol;Acc:MGI:1329010]
ENSMUSG00000041889	58.78157321	303.4215073	-2.358647413	8.19E-08	3.35E-06	Shisa4	1	135371057	135375237	-	2418	protein_coding	shisa family member 4 [Source:MGI Symbol;Acc:MGI:1924802]
ENSMUSG00000063531	305.0243503	634.3203977	-1.055381343	8.39E-08	3.42E-06	Sema3e	5	14025276	14256689	+	9285	protein_coding	sema domain, immunoglobulin domain (Ig), short basic domain, secreted, (semaphorin) 3E [Source:MGI Symbol;Acc:MGI:1340034]
ENSMUSG00000004360	9.6750193	55.49574407	-2.509708497	8.67E-08	3.53E-06	9330159F19Rik	10	29211606	29230779	+	5767	protein_coding	RIKEN cDNA 9330159F19 gene [Source:MGI Symbol;Acc:MGI:3036239]
ENSMUSG00000024420	79.85890763	269.5838965	-1.748009895	8.68E-08	3.53E-06	Zfp521	18	13687013	13972733	-	6152	protein_coding	zinc finger protein 521 [Source:MGI Symbol;Acc:MGI:95459]
ENSMUSG00000027102	362.2245417	703.1714031	-0.957282885	8.77E-08	3.56E-06	Hoxd8	2	74704615	74707933	+	2744	protein_coding	homeobox D8 [Source:MGI Symbol;Acc:MGI:96209]
ENSMUSG00000038740	268.6394633	484.4966195	-0.850648287	8.81E-08	3.56E-06	Mvb12b	2	33729953	33887946	-	8741	protein_coding	multivesicular body subunit 12B [Source:MGI Symbol;Acc:MGI:1919793]
ENSMUSG00000096001	3573.722595	263.1450296	3.763293449	8.94E-08	3.61E-06	2610528A11Rik	14	37102140	37114022	-	828	protein_coding	RIKEN cDNA 2610528A11 gene [Source:MGI Symbol;Acc:MGI:1917295]
ENSMUSG00000048218	53.55812521	199.565659	-1.890334697	9.43E-08	3.80E-06	Amigo2	15	97244074	97247287	-	2871	protein_coding	adhesion molecule with Ig like domain 2 [Source:MGI Symbol;Acc:MGI:2145995]
ENSMUSG00000033707	337.3965264	594.8008411	-0.816840603	9.50E-08	3.82E-06	Lrrc24	15	76715276	76723845	-	3912	protein_coding	leucine rich repeat containing 24 [Source:MGI Symbol;Acc:MGI:3605040]
ENSMUSG00000072109	132.5461636	19.23410248	2.783091589	9.56E-08	3.84E-06	A530040E14Rik	1	85105946	85114035	+	2323	antisense_RNA	RIKEN cDNA A530040E14 gene [Source:MGI Symbol;Acc:MGI:3612703]
ENSMUSG00000032816	227.2249029	723.6731946	-1.66890549	9.61E-08	3.85E-06	Igdcc4	9	65101486	65137940	+	9481	protein_coding	immunoglobulin superfamily, DCC subclass, member 4 [Source:MGI Symbol;Acc:MGI:1858497]
ENSMUSG00000002395	1644.378063	2678.725298	-0.703534862	9.74E-08	3.89E-06	Use1	8	71366848	71369732	+	2203	protein_coding	unconventional SNARE in the ER 1 homolog (S. cerevisiae) [Source:MGI Symbol;Acc:MGI:1914273]
ENSMUSG00000021238	655.936447	1434.603247	-1.1276035	9.80E-08	3.91E-06	Aldh6a1	12	84430717	84451004	-	5784	protein_coding	aldehyde dehydrogenase family 6, subfamily A1 [Source:MGI Symbol;Acc:MGI:1915077]
ENSMUSG00000053279	53.75647397	370.38298	-2.775051139	9.88E-08	3.93E-06	Aldh1a1	19	20492715	20643462	+	4934	protein_coding	aldehyde dehydrogenase family 1, subfamily A1 [Source:MGI Symbol;Acc:MGI:1353450]
ENSMUSG00000030255	179.1262426	621.7204415	-1.791749239	9.92E-08	3.94E-06	Sspn	6	145931641	145965223	+	4996	protein_coding	sarcospan [Source:MGI Symbol;Acc:MGI:1353511]
ENSMUSG00000030340	1243.717054	601.5600412	1.048076579	1.01E-07	3.98E-06	Scnn1a	6	125320659	125344943	+	4132	protein_coding	sodium channel, nonvoltage-gated 1 alpha [Source:MGI Symbol;Acc:MGI:101782]
ENSMUSG00000056666	380.9897466	757.6407306	-0.990586825	1.04E-07	4.12E-06	Retsat	6	72598475	72608425	+	3537	protein_coding	retinol saturase (all trans retinol 13,14 reductase) [Source:MGI Symbol;Acc:MGI:1914692]
ENSMUSG00000032487	751.8349086	45.34136684	4.049993652	1.09E-07	4.32E-06	Ptgs2	1	150100031	150108227	+	4580	protein_coding	prostaglandin-endoperoxide synthase 2 [Source:MGI Symbol;Acc:MGI:97798]
ENSMUSG00000028076	226.7045313	464.6420388	-1.033352394	1.10E-07	4.32E-06	Cd1d1	3	86995834	86999441	-	2570	protein_coding	CD1d1 antigen [Source:MGI Symbol;Acc:MGI:107674]
ENSMUSG00000020641	2926.908576	81.92316121	5.159414912	1.11E-07	4.35E-06	Rsad2	12	26442746	26456452	-	4335	protein_coding	radical S-adenosyl methionine domain containing 2 [Source:MGI Symbol;Acc:MGI:1929628]
ENSMUSG00000033307	4905.483806	2991.952448	0.713042133	1.11E-07	4.37E-06	Mif	10	75859353	75860240	-	745	protein_coding	macrophage migration inhibitory factor (glycosylation-inhibiting factor) [Source:MGI Symbol;Acc:MGI:96982]
ENSMUSG00000003378	301.1418664	566.9140085	-0.911850451	1.14E-07	4.44E-06	Grik5	7	25009849	25072346	-	5168	protein_coding	glutamate receptor, ionotropic, kainate 5 (gamma 2) [Source:MGI Symbol;Acc:MGI:95818]
ENSMUSG00000030966	378.140386	158.7207967	1.252957337	1.14E-07	4.45E-06	Trim21	7	102557921	102565486	-	3714	protein_coding	tripartite motif-containing 21 [Source:MGI Symbol;Acc:MGI:106657]
ENSMUSG00000047735	887.0547714	314.075978	1.498242526	1.17E-07	4.57E-06	Samd9l	6	3372257	3399572	-	5427	protein_coding	sterile alpha motif domain containing 9-like [Source:MGI Symbol;Acc:MGI:1343184]
ENSMUSG00000029019	258.1709719	31.69178546	3.024782639	1.20E-07	4.67E-06	Nppb	4	147985788	147987205	+	781	protein_coding	natriuretic peptide type B [Source:MGI Symbol;Acc:MGI:97368]
ENSMUSG00000064246	7173.261354	361.9258338	4.308823189	1.20E-07	4.67E-06	Chil1	1	134182176	134190181	+	2804	protein_coding	chitinase-like 1 [Source:MGI Symbol;Acc:MGI:1340899]
ENSMUSG00000067653	37.9985396	118.9072101	-1.63800061	1.21E-07	4.68E-06	Ankrd23	1	36530188	36536883	-	2697	protein_coding	ankyrin repeat domain 23 [Source:MGI Symbol;Acc:MGI:1925571]
ENSMUSG00000078920	551.9352248	128.212246	2.107599743	1.23E-07	4.77E-06	Ifi47	11	49076587	49096974	+	2473	protein_coding	interferon gamma inducible protein 47 [Source:MGI Symbol;Acc:MGI:99448]
ENSMUSG00000043702	1711.029308	828.3268786	1.046239417	1.25E-07	4.83E-06	Pde12	14	26659958	26669883	-	7725	protein_coding	phosphodiesterase 12 [Source:MGI Symbol;Acc:MGI:2443226]
ENSMUSG00000043439	1039.605108	430.1183458	1.272263266	1.27E-07	4.89E-06	Epop	11	97627389	97629702	-	2314	protein_coding	elongin BC and polycomb repressive complex 2 associated protein [Source:MGI Symbol;Acc:MGI:2143991]
ENSMUSG00000041329	49.94625716	196.287208	-1.96405816	1.27E-07	4.89E-06	Atp1b2	11	69599736	69605942	-	4085	protein_coding	ATPase, Na+/K+ transporting, beta 2 polypeptide [Source:MGI Symbol;Acc:MGI:88109]
ENSMUSG00000005338	478.7434722	914.212172	-0.931899811	1.28E-07	4.89E-06	Cadm3	1	173333258	173367695	-	7248	protein_coding	cell adhesion molecule 3 [Source:MGI Symbol;Acc:MGI:2137858]
ENSMUSG00000035948	8.060409866	62.19226441	-2.951825464	1.28E-07	4.91E-06	Acss3	10	106933517	107123668	-	7196	protein_coding	acyl-CoA synthetase short-chain family member 3 [Source:MGI Symbol;Acc:MGI:2685720]
ENSMUSG00000028469	404.7168916	1027.990988	-1.343435328	1.31E-07	5.01E-06	Npr2	4	43631935	43651244	+	4667	protein_coding	natriuretic peptide receptor 2 [Source:MGI Symbol;Acc:MGI:97372]
ENSMUSG00000021451	1148.821655	471.8462381	1.2828066	1.32E-07	5.03E-06	Sema4d	13	51701246	51793747	-	6449	protein_coding	sema domain, immunoglobulin domain (Ig), transmembrane domain (TM) and short cytoplasmic domain, (semaphorin) 4D [Source:MGI Symbol;Acc:MGI:109244]
ENSMUSG00000022126	3573.797031	30.02214423	6.894194027	1.33E-07	5.06E-06	Acod1	14	103046977	103056573	+	2623	protein_coding	aconitate decarboxylase 1 [Source:MGI Symbol;Acc:MGI:103206]
ENSMUSG00000110619	1570.953617	843.0516323	0.898032893	1.34E-07	5.07E-06	Gm7850	8	71523574	71524285	+	712	processed_pseudogene	predicted gene 7850 [Source:MGI Symbol;Acc:MGI:3645028]
ENSMUSG00000043008	139.3383503	384.5519723	-1.463671689	1.34E-07	5.08E-06	Klhl6	16	19946499	19983037	-	2606	protein_coding	kelch-like 6 [Source:MGI Symbol;Acc:MGI:2686922]
ENSMUSG00000026271	978.3761241	230.2036346	2.085881992	1.36E-07	5.13E-06	Gpr35	1	92950865	92986391	+	4839	protein_coding	G protein-coupled receptor 35 [Source:MGI Symbol;Acc:MGI:1929509]
ENSMUSG00000004044	5920.232771	10775.63396	-0.863878141	1.36E-07	5.13E-06	Cavin1	11	100956733	100970887	-	3587	protein_coding	caveolae associated 1 [Source:MGI Symbol;Acc:MGI:1277968]
ENSMUSG00000027322	1697.683664	545.3572609	1.638566332	1.37E-07	5.15E-06	Siglec1	2	131069220	131086765	-	7143	protein_coding	sialic acid binding Ig-like lectin 1, sialoadhesin [Source:MGI Symbol;Acc:MGI:99668]
ENSMUSG00000054013	11.48419004	67.52844229	-2.528571915	1.40E-07	5.27E-06	Tmem179	12	112500189	112516747	-	2499	protein_coding	transmembrane protein 179 [Source:MGI Symbol;Acc:MGI:2144891]
ENSMUSG00000072941	1554.9274	3292.588607	-1.081980815	1.41E-07	5.28E-06	Sod3	5	52363791	52371418	+	3738	protein_coding	superoxide dismutase 3, extracellular [Source:MGI Symbol;Acc:MGI:103181]
ENSMUSG00000040584	48.79065519	155.1583397	-1.660779594	1.43E-07	5.37E-06	Abcb1a	5	8660077	8748575	+	5480	protein_coding	ATP-binding cassette, sub-family B (MDR/TAP), member 1A [Source:MGI Symbol;Acc:MGI:97570]
ENSMUSG00000047182	16.42464884	165.5469237	-3.309096118	1.45E-07	5.43E-06	Irs3	5	137643031	137645714	-	2338	protein_coding	insulin receptor substrate 3 [Source:MGI Symbol;Acc:MGI:1194882]
ENSMUSG00000068245	468.2596523	108.274786	2.113609886	1.49E-07	5.55E-06	Phf11d	14	59347407	59365470	-	4498	protein_coding	PHD finger protein 11D [Source:MGI Symbol;Acc:MGI:1277133]
ENSMUSG00000026678	841.6684213	1676.498391	-0.993107992	1.53E-07	5.70E-06	Rgs5	1	169655501	169695813	+	4546	protein_coding	regulator of G-protein signaling 5 [Source:MGI Symbol;Acc:MGI:1098434]
ENSMUSG00000034855	399.784114	10.56764783	5.2422976	1.54E-07	5.70E-06	Cxcl10	5	92346638	92348889	-	2252	protein_coding	chemokine (C-X-C motif) ligand 10 [Source:MGI Symbol;Acc:MGI:1352450]
ENSMUSG00000052415	269.8774486	124.8711152	1.111578728	1.54E-07	5.70E-06	Tchh	3	93442330	93449077	+	5823	protein_coding	trichohyalin [Source:MGI Symbol;Acc:MGI:2177944]
ENSMUSG00000041445	297.7860177	635.5922115	-1.09418595	1.55E-07	5.75E-06	Mmrn2	14	34375504	34404287	+	3935	protein_coding	multimerin 2 [Source:MGI Symbol;Acc:MGI:2385618]
ENSMUSG00000023044	912.6616844	1572.726175	-0.784107804	1.56E-07	5.77E-06	Csad	15	102176998	102189043	-	2265	protein_coding	cysteine sulfinic acid decarboxylase [Source:MGI Symbol;Acc:MGI:2180098]
ENSMUSG00000024338	2401.275606	1436.030411	0.741483457	1.67E-07	6.16E-06	Psmb8	17	34197721	34201454	+	2736	protein_coding	proteasome (prosome, macropain) subunit, beta type 8 (large multifunctional peptidase 7) [Source:MGI Symbol;Acc:MGI:1346527]
ENSMUSG00000042524	3094.394238	5540.260726	-0.839979577	1.71E-07	6.28E-06	Sun2	15	79724070	79742536	-	4969	protein_coding	Sad1 and UNC84 domain containing 2 [Source:MGI Symbol;Acc:MGI:2443011]
ENSMUSG00000057722	74.88840972	220.560656	-1.5511106	1.73E-07	6.35E-06	Lepr	4	101717404	101815352	+	7049	protein_coding	leptin receptor [Source:MGI Symbol;Acc:MGI:104993]
ENSMUSG00000026980	210.0314922	89.67946094	1.226535218	1.73E-07	6.35E-06	Ly75	2	60292103	60383303	-	6905	protein_coding	lymphocyte antigen 75 [Source:MGI Symbol;Acc:MGI:106662]
ENSMUSG00000002588	22.26779929	171.3818319	-2.927251488	1.74E-07	6.35E-06	Pon1	6	5168090	5193946	-	2898	protein_coding	paraoxonase 1 [Source:MGI Symbol;Acc:MGI:103295]
ENSMUSG00000057729	25.42820941	107.0570728	-2.061596198	1.74E-07	6.37E-06	Prtn3	10	79874476	79883174	+	1732	protein_coding	proteinase 3 [Source:MGI Symbol;Acc:MGI:893580]
ENSMUSG00000066677	56.54619961	4.114931815	3.815682272	1.77E-07	6.45E-06	Ifi208	1	173673675	173698395	+	5258	protein_coding	interferon activated gene 208 [Source:MGI Symbol;Acc:MGI:2442822]
ENSMUSG00000004359	45.7270744	3.618963588	3.657696752	1.79E-07	6.51E-06	Spic	10	88674772	88685015	-	3841	protein_coding	Spi-C transcription factor (Spi-1/PU.1 related) [Source:MGI Symbol;Acc:MGI:1341168]
ENSMUSG00000050359	2719.593079	1004.626457	1.437161818	1.80E-07	6.54E-06	Sprr1a	3	92483952	92485895	-	806	protein_coding	small proline-rich protein 1A [Source:MGI Symbol;Acc:MGI:106660]
ENSMUSG00000051243	4.625477131	59.77151434	-3.675948895	1.81E-07	6.56E-06	Islr2	9	58196297	58204319	-	5921	protein_coding	immunoglobulin superfamily containing leucine-rich repeat 2 [Source:MGI Symbol;Acc:MGI:2444277]
ENSMUSG00000028223	713.0413285	1344.694353	-0.914330669	1.82E-07	6.58E-06	Decr1	4	15917240	15945507	-	3879	protein_coding	2,4-dienoyl CoA reductase 1, mitochondrial [Source:MGI Symbol;Acc:MGI:1914710]
ENSMUSG00000050737	6249.353459	2056.734538	1.603249548	1.82E-07	6.58E-06	Ptges	2	30889471	30929863	-	3931	protein_coding	prostaglandin E synthase [Source:MGI Symbol;Acc:MGI:1927593]
ENSMUSG00000022235	63.16716641	209.739176	-1.720999879	1.83E-07	6.60E-06	Cmbl	15	31568791	31590119	+	1228	protein_coding	carboxymethylenebutenolidase-like (Pseudomonas) [Source:MGI Symbol;Acc:MGI:1916824]
ENSMUSG00000028603	3591.874606	5473.692762	-0.607802569	1.85E-07	6.66E-06	Scp2	4	108043839	108144998	-	3478	protein_coding	sterol carrier protein 2, liver [Source:MGI Symbol;Acc:MGI:98254]
ENSMUSG00000053522	86907.94241	51983.24696	0.741440065	1.86E-07	6.66E-06	Lgals7	7	28863853	28866284	+	927	protein_coding	lectin, galactose binding, soluble 7 [Source:MGI Symbol;Acc:MGI:1316742]
ENSMUSG00000038894	867.6266793	1587.114465	-0.871386804	1.86E-07	6.66E-06	Irs2	8	10984681	11008458	-	6323	protein_coding	insulin receptor substrate 2 [Source:MGI Symbol;Acc:MGI:109334]
ENSMUSG00000111394	1357.91755	411.8790844	1.720319843	1.92E-07	6.86E-06	AC160637.1	9	59672814	59676700	+	3887	TEC
ENSMUSG00000024696	217.2401292	101.1208648	1.100566823	1.94E-07	6.91E-06	Lpxn	19	12798606	12833807	+	1675	protein_coding	leupaxin [Source:MGI Symbol;Acc:MGI:2147677]
ENSMUSG00000030701	74.32990134	219.1202183	-1.555264123	2.07E-07	7.37E-06	Plekhb1	7	100642892	100662414	-	3713	protein_coding	pleckstrin homology domain containing, family B (evectins) member 1 [Source:MGI Symbol;Acc:MGI:1351469]
ENSMUSG00000064193	5157.45295	2552.641098	1.014392125	2.12E-07	7.52E-06	Gm4735	2	80837141	80838442	+	1302	processed_pseudogene	predicted gene 4735 [Source:MGI Symbol;Acc:MGI:3645521]
ENSMUSG00000062248	469.3215223	265.2809868	0.824423627	2.12E-07	7.52E-06	Cks2	13	51645232	51650660	+	692	protein_coding	CDC28 protein kinase regulatory subunit 2 [Source:MGI Symbol;Acc:MGI:1913447]
ENSMUSG00000052911	1955.311792	3498.253485	-0.838847901	2.14E-07	7.59E-06	Lamb2	9	108479736	108490530	+	6082	protein_coding	laminin, beta 2 [Source:MGI Symbol;Acc:MGI:99916]
ENSMUSG00000018845	91.42102607	417.7472728	-2.185009256	2.22E-07	7.85E-06	Unc45b	11	82910550	82943403	+	4493	protein_coding	unc-45 myosin chaperone B [Source:MGI Symbol;Acc:MGI:2443377]
ENSMUSG00000026535	1609.816877	650.7078655	1.306833008	2.25E-07	7.93E-06	Ifi202b	1	173962568	173982744	-	1697	protein_coding	interferon activated gene 202B [Source:MGI Symbol;Acc:MGI:1347083]
ENSMUSG00000029368	6.977219662	51.12149098	-2.842762485	2.27E-07	8.01E-06	Alb	5	90460897	90476602	+	2342	protein_coding	albumin [Source:MGI Symbol;Acc:MGI:87991]
ENSMUSG00000056091	160.8582928	350.4047281	-1.118513699	2.29E-07	8.04E-06	St3gal5	6	72097592	72154571	+	2618	protein_coding	ST3 beta-galactoside alpha-2,3-sialyltransferase 5 [Source:MGI Symbol;Acc:MGI:1339963]
ENSMUSG00000045954	380.243729	1282.490729	-1.752122576	2.32E-07	8.11E-06	Cavin2	1	51289126	51302960	+	3055	protein_coding	caveolae associated 2 [Source:MGI Symbol;Acc:MGI:99513]
ENSMUSG00000042808	305.5560623	98.86689046	1.626756022	2.32E-07	8.11E-06	Gpx2	12	76792333	76795554	-	3222	protein_coding	glutathione peroxidase 2 [Source:MGI Symbol;Acc:MGI:106609]
ENSMUSG00000015932	10206.83393	6410.451426	0.670968276	2.33E-07	8.15E-06	Dstn	2	143915320	143943324	+	1911	protein_coding	destrin [Source:MGI Symbol;Acc:MGI:1929270]
ENSMUSG00000026399	420.0520417	818.861742	-0.961126374	2.34E-07	8.17E-06	Cd55	1	130439027	130462744	-	4853	protein_coding	CD55 molecule, decay accelerating factor for complement [Source:MGI Symbol;Acc:MGI:104850]
ENSMUSG00000027951	1479.196056	697.2398241	1.085507072	2.35E-07	8.20E-06	Adar	3	89715022	89753446	+	8118	protein_coding	adenosine deaminase, RNA-specific [Source:MGI Symbol;Acc:MGI:1889575]
ENSMUSG00000029195	10.80717491	59.96792385	-2.492609353	2.37E-07	8.23E-06	Klb	5	65348314	65384007	+	4549	protein_coding	klotho beta [Source:MGI Symbol;Acc:MGI:1932466]
ENSMUSG00000021624	128.472548	26.49470397	2.278755159	2.37E-07	8.23E-06	Cd180	13	102693558	102739629	+	4509	protein_coding	CD180 antigen [Source:MGI Symbol;Acc:MGI:1194924]
ENSMUSG00000035692	2071.697461	113.0227022	4.196483216	2.39E-07	8.27E-06	Isg15	4	156199424	156200818	-	756	protein_coding	ISG15 ubiquitin-like modifier [Source:MGI Symbol;Acc:MGI:1855694]
ENSMUSG00000020893	3058.896026	5571.672494	-0.86483897	2.40E-07	8.29E-06	Per1	11	69095217	69109960	+	5631	protein_coding	period circadian clock 1 [Source:MGI Symbol;Acc:MGI:1098283]
ENSMUSG00000026946	424.6722212	175.5614863	1.273528296	2.41E-07	8.32E-06	Nmi	2	51948487	51973494	-	2001	protein_coding	N-myc (and STAT) interactor [Source:MGI Symbol;Acc:MGI:1928368]
ENSMUSG00000029175	1499.818083	812.4376918	0.883768885	2.42E-07	8.34E-06	Slc35f6	5	30647933	30659729	+	8495	protein_coding	solute carrier family 35, member F6 [Source:MGI Symbol;Acc:MGI:1922169]
ENSMUSG00000031897	1351.074023	712.4007708	0.92264579	2.43E-07	8.37E-06	Psmb10	8	105935735	105938444	-	1705	protein_coding	proteasome (prosome, macropain) subunit, beta type 10 [Source:MGI Symbol;Acc:MGI:1096380]
ENSMUSG00000020475	146.1347532	598.3247519	-2.029051027	2.52E-07	8.66E-06	Pgam2	11	5801640	5803733	-	840	protein_coding	phosphoglycerate mutase 2 [Source:MGI Symbol;Acc:MGI:1933118]
ENSMUSG00000024462	1087.901551	1846.396876	-0.76245887	2.53E-07	8.68E-06	Gabbr1	17	37045966	37075067	+	7764	protein_coding	gamma-aminobutyric acid (GABA) B receptor, 1 [Source:MGI Symbol;Acc:MGI:1860139]
ENSMUSG00000002325	2238.953359	1057.502762	1.082204545	2.59E-07	8.85E-06	Irf9	14	55603571	55610030	+	5386	protein_coding	interferon regulatory factor 9 [Source:MGI Symbol;Acc:MGI:107587]
ENSMUSG00000028519	304.3456914	104.9352174	1.539491306	2.61E-07	8.91E-06	Dab1	4	103619359	104744844	+	7908	protein_coding	disabled 1 [Source:MGI Symbol;Acc:MGI:108554]
ENSMUSG00000046598	803.1361097	328.4036939	1.289972787	2.63E-07	8.97E-06	Bdh1	16	31422280	31458901	+	3800	protein_coding	3-hydroxybutyrate dehydrogenase, type 1 [Source:MGI Symbol;Acc:MGI:1919161]
ENSMUSG00000047889	80.38987845	13.67623847	2.551455033	2.67E-07	9.08E-06	Serpinb6d	13	33661405	33671581	+	1463	protein_coding	serine (or cysteine) peptidase inhibitor, clade B, member 6d [Source:MGI Symbol;Acc:MGI:2667783]
ENSMUSG00000030621	19.61517759	90.93249488	-2.229629138	2.72E-07	9.22E-06	Me3	7	89632392	89854359	+	14624	protein_coding	malic enzyme 3, NADP(+)-dependent, mitochondrial [Source:MGI Symbol;Acc:MGI:1916679]
ENSMUSG00000018848	1653.243348	1066.078731	0.632858018	2.72E-07	9.22E-06	Rars	11	35808381	35834506	-	3228	protein_coding	arginyl-tRNA synthetase [Source:MGI Symbol;Acc:MGI:1914297]
ENSMUSG00000032878	32.0123997	100.5507564	-1.639081504	2.75E-07	9.30E-06	Ccdc85a	11	28385685	28584324	-	6971	protein_coding	coiled-coil domain containing 85A [Source:MGI Symbol;Acc:MGI:2445069]
ENSMUSG00000049971	146.6661615	45.56091851	1.682491505	2.85E-07	9.62E-06	Glt1d1	5	127632262	127709374	+	4378	protein_coding	glycosyltransferase 1 domain containing 1 [Source:MGI Symbol;Acc:MGI:2442755]
ENSMUSG00000029335	165.1115804	380.4764899	-1.200758211	2.88E-07	9.73E-06	Bmp3	5	98854415	98884396	+	7398	protein_coding	bone morphogenetic protein 3 [Source:MGI Symbol;Acc:MGI:88179]
ENSMUSG00000028613	269.0778043	71.211052	1.913656987	2.90E-07	9.75E-06	Lrp8	4	107802261	107876840	+	10514	protein_coding	low density lipoprotein receptor-related protein 8, apolipoprotein e receptor [Source:MGI Symbol;Acc:MGI:1340044]
ENSMUSG00000042816	63.73020924	3.415018856	4.187349685	2.95E-07	9.91E-06	Gpr151	18	42578020	42579652	-	1633	protein_coding	G protein-coupled receptor 151 [Source:MGI Symbol;Acc:MGI:2441887]
ENSMUSG00000027217	127.9771473	299.2046642	-1.219967847	2.96E-07	9.93E-06	Tspan18	2	93201760	93334505	-	8175	protein_coding	tetraspanin 18 [Source:MGI Symbol;Acc:MGI:1917186]
ENSMUSG00000022579	266.8492984	600.2622165	-1.169995184	2.97E-07	9.95E-06	Gpihbp1	15	75596628	75599481	+	2554	protein_coding	GPI-anchored HDL-binding protein 1 [Source:MGI Symbol;Acc:MGI:1915703]
ENSMUSG00000029177	786.4051607	461.9351287	0.768741	3.05E-07	1.02E-05	Cenpa	5	30666777	30674830	+	5860	protein_coding	centromere protein A [Source:MGI Symbol;Acc:MGI:88375]
ENSMUSG00000022519	176.4007066	727.3483297	-2.040526197	3.12E-07	1.04E-05	Srl	16	4480216	4541816	-	5325	protein_coding	sarcalumenin [Source:MGI Symbol;Acc:MGI:2146620]
ENSMUSG00000038807	187.1573604	335.1539946	-0.841474375	3.12E-07	1.04E-05	Rap1gap2	11	74383356	74610915	-	7164	protein_coding	RAP1 GTPase activating protein 2 [Source:MGI Symbol;Acc:MGI:3028623]
ENSMUSG00000024401	274.3252071	58.5140136	2.226658053	3.13E-07	1.04E-05	Tnf	17	35199381	35202007	-	1639	protein_coding	tumor necrosis factor [Source:MGI Symbol;Acc:MGI:104798]
ENSMUSG00000005233	223.9127872	117.3766473	0.931172291	3.14E-07	1.04E-05	Spc25	2	69193895	69206194	-	3188	protein_coding	SPC25, NDC80 kinetochore complex component, homolog (S. cerevisiae) [Source:MGI Symbol;Acc:MGI:1913692]
ENSMUSG00000044703	89.26443277	7.718934571	3.543892379	3.24E-07	1.07E-05	Phf11a	14	59276913	59297522	-	1354	protein_coding	PHD finger protein 11A [Source:MGI Symbol;Acc:MGI:1918441]
ENSMUSG00000038886	1827.344752	3194.984983	-0.805614685	3.25E-07	1.07E-05	Man2a2	7	80349097	80371375	-	10317	protein_coding	mannosidase 2, alpha 2 [Source:MGI Symbol;Acc:MGI:2150656]
ENSMUSG00000038967	244.0895932	781.2061252	-1.675855665	3.32E-07	1.10E-05	Pdk2	11	95026258	95041354	-	3163	protein_coding	pyruvate dehydrogenase kinase, isoenzyme 2 [Source:MGI Symbol;Acc:MGI:1343087]
ENSMUSG00000037580	641.7641683	204.6924914	1.647318012	3.33E-07	1.10E-05	Gch1	14	47153895	47189413	-	2775	protein_coding	GTP cyclohydrolase 1 [Source:MGI Symbol;Acc:MGI:95675]
ENSMUSG00000017204	2198.064033	1079.386745	1.026613201	3.38E-07	1.11E-05	Gsdma	11	98664351	98677708	+	2726	protein_coding	gasdermin A [Source:MGI Symbol;Acc:MGI:1889509]
ENSMUSG00000015850	669.4716393	1483.033437	-1.146281207	3.48E-07	1.14E-05	Adamtsl4	3	95676201	95687917	-	4198	protein_coding	ADAMTS-like 4 [Source:MGI Symbol;Acc:MGI:2389008]
ENSMUSG00000002033	166.2934738	74.69723431	1.158483301	3.65E-07	1.20E-05	Cd3g	9	44969572	44980431	-	3269	protein_coding	CD3 antigen, gamma polypeptide [Source:MGI Symbol;Acc:MGI:88333]
ENSMUSG00000025902	322.7480931	748.3310334	-1.213570847	3.68E-07	1.20E-05	Sox17	1	4490931	4497354	-	4772	protein_coding	SRY (sex determining region Y)-box 17 [Source:MGI Symbol;Acc:MGI:107543]
ENSMUSG00000038663	44.23276603	137.8255925	-1.629793171	3.85E-07	1.26E-05	Fsd2	7	81533308	81566944	-	3985	protein_coding	fibronectin type III and SPRY domain containing 2 [Source:MGI Symbol;Acc:MGI:2444310]
ENSMUSG00000020062	404.8651286	150.2228939	1.431211896	3.88E-07	1.27E-05	Slc5a8	10	88885992	88929515	+	5331	protein_coding	solute carrier family 5 (iodide transporter), member 8 [Source:MGI Symbol;Acc:MGI:2384916]
ENSMUSG00000039167	164.9275584	439.0006393	-1.411776598	3.92E-07	1.28E-05	Adgrl4	3	151437887	151545086	+	4585	protein_coding	adhesion G protein-coupled receptor L4 [Source:MGI Symbol;Acc:MGI:2655562]
ENSMUSG00000022111	830.5699301	414.1043572	1.003282588	4.00E-07	1.30E-05	Uchl3	14	101653967	101696124	+	929	protein_coding	ubiquitin carboxyl-terminal esterase L3 (ubiquitin thiolesterase) [Source:MGI Symbol;Acc:MGI:1355274]
ENSMUSG00000110344	26.39679961	87.96893789	-1.724933681	4.05E-07	1.32E-05	Gm45716	11	90187683	90251255	+	2187	protein_coding	predicted gene 45716 [Source:MGI Symbol;Acc:MGI:5804831]
ENSMUSG00000047281	27956.90933	16521.51442	0.758854687	4.08E-07	1.32E-05	Sfn	4	133600556	133602168	-	1613	protein_coding	stratifin [Source:MGI Symbol;Acc:MGI:1891831]
ENSMUSG00000028278	38.77053559	161.4886785	-2.045824886	4.09E-07	1.32E-05	Rragd	4	32983037	33022180	+	5173	protein_coding	Ras-related GTP binding D [Source:MGI Symbol;Acc:MGI:1098604]
ENSMUSG00000025212	1402.636726	2518.664694	-0.843971664	4.24E-07	1.37E-05	Sfxn3	19	45047576	45056383	+	2966	protein_coding	sideroflexin 3 [Source:MGI Symbol;Acc:MGI:2137679]
ENSMUSG00000033849	75.05185583	327.5732045	-2.118163867	4.27E-07	1.38E-05	B3galt2	1	143640664	143654614	+	9288	protein_coding	UDP-Gal:betaGlcNAc beta 1,3-galactosyltransferase, polypeptide 2 [Source:MGI Symbol;Acc:MGI:1349461]
ENSMUSG00000022244	381.2062637	626.6548472	-0.715698815	4.31E-07	1.39E-05	Amacr	15	10981756	10996624	+	2575	protein_coding	alpha-methylacyl-CoA racemase [Source:MGI Symbol;Acc:MGI:1098273]
ENSMUSG00000027187	2352.104379	4078.258228	-0.793666325	4.32E-07	1.39E-05	Cat	2	103453849	103485160	-	2613	protein_coding	catalase [Source:MGI Symbol;Acc:MGI:88271]
ENSMUSG00000033191	685.4454411	1281.438521	-0.903122683	4.33E-07	1.39E-05	Tie1	4	118471191	118490061	-	4917	protein_coding	tyrosine kinase with immunoglobulin-like and EGF-like domains 1 [Source:MGI Symbol;Acc:MGI:99906]
ENSMUSG00000043939	197.549485	50.2808133	1.969473127	4.38E-07	1.40E-05	A530064D06Rik	17	48151896	48167270	-	1913	protein_coding	RIKEN cDNA A530064D06 gene [Source:MGI Symbol;Acc:MGI:2443476]
ENSMUSG00000052135	90.32922461	244.3705519	-1.429518877	4.40E-07	1.41E-05	Foxo6	4	120267079	120287349	-	2615	protein_coding	forkhead box O6 [Source:MGI Symbol;Acc:MGI:2676586]
ENSMUSG00000002459	497.3118477	181.322075	1.45474701	4.61E-07	1.47E-05	Rgs20	1	4909576	5070285	-	4239	protein_coding	regulator of G-protein signaling 20 [Source:MGI Symbol;Acc:MGI:1929866]
ENSMUSG00000097104	33.73973529	3.281501484	3.351508652	4.64E-07	1.48E-05	Gm26579	10	116674591	116679303	+	918	lincRNA	predicted gene, 26579 [Source:MGI Symbol;Acc:MGI:5477073]
ENSMUSG00000002020	1983.92638	3527.02853	-0.830429217	4.66E-07	1.48E-05	Ltbp2	12	84783212	84876532	-	8184	protein_coding	latent transforming growth factor beta binding protein 2 [Source:MGI Symbol;Acc:MGI:99502]
ENSMUSG00000031609	560.7831613	254.4489948	1.139516754	4.74E-07	1.50E-05	Sap30	8	57482707	57487860	-	1178	protein_coding	sin3 associated polypeptide [Source:MGI Symbol;Acc:MGI:1929129]
ENSMUSG00000041620	27.9070048	1.180274251	4.540485655	4.75E-07	1.50E-05	Mmp1b	9	7368239	7388047	-	1449	protein_coding	matrix metallopeptidase 1b (interstitial collagenase) [Source:MGI Symbol;Acc:MGI:1933847]
ENSMUSG00000028989	1101.641866	4151.179374	-1.91348824	4.80E-07	1.52E-05	Angptl7	4	148495183	148500460	-	2157	protein_coding	angiopoietin-like 7 [Source:MGI Symbol;Acc:MGI:3605801]
ENSMUSG00000111340	47.52674222	8.98617536	2.397847673	4.80E-07	1.52E-05	AC132852.2	9	123644194	123646987	-	2794	TEC
ENSMUSG00000095609	217.2909685	104.6866763	1.053370702	4.86E-07	1.53E-05	Gm21188	13	120034605	120052194	-	4572	protein_coding	predicted gene, 21188 [Source:MGI Symbol;Acc:MGI:5434543]
ENSMUSG00000045193	1291.933473	2368.322764	-0.873772633	4.87E-07	1.53E-05	Cirbp	10	80165985	80172786	+	2604	protein_coding	cold inducible RNA binding protein [Source:MGI Symbol;Acc:MGI:893588]
ENSMUSG00000002728	1394.842929	834.3964078	0.740867334	4.88E-07	1.53E-05	Naa20	2	145902099	145916425	+	3705	protein_coding	N(alpha)-acetyltransferase 20, NatB catalytic subunit [Source:MGI Symbol;Acc:MGI:1915127]
ENSMUSG00000022636	854.7902221	1414.191165	-0.727155898	4.91E-07	1.54E-05	Alcam	16	52248996	52454074	-	7121	protein_coding	activated leukocyte cell adhesion molecule [Source:MGI Symbol;Acc:MGI:1313266]
ENSMUSG00000047884	1690.236756	715.244929	1.241213915	5.07E-07	1.59E-05	Klk9	7	43791891	43796757	+	1476	protein_coding	kallikrein related-peptidase 9 [Source:MGI Symbol;Acc:MGI:1921082]
ENSMUSG00000019899	202.5419497	527.2308708	-1.376192905	5.08E-07	1.59E-05	Lama2	10	26980036	27619758	-	16338	protein_coding	laminin, alpha 2 [Source:MGI Symbol;Acc:MGI:99912]
ENSMUSG00000012519	389.1768404	158.7106788	1.293162063	5.14E-07	1.61E-05	Mlkl	8	111311797	111338177	-	2303	protein_coding	mixed lineage kinase domain-like [Source:MGI Symbol;Acc:MGI:1921818]
ENSMUSG00000075514	82.67337993	185.4510533	-1.163793056	5.16E-07	1.61E-05	Gm13375	2	20969054	20969997	+	854	antisense_RNA	predicted gene 13375 [Source:MGI Symbol;Acc:MGI:3649913]
ENSMUSG00000066154	4.263443669	37.37658348	-3.110850003	5.17E-07	1.61E-05	Mup3	4	62083476	62087342	-	1068	protein_coding	major urinary protein 3 [Source:MGI Symbol;Acc:MGI:97235]
ENSMUSG00000030826	1378.384604	2096.556536	-0.604599062	5.25E-07	1.63E-05	Bcat2	7	45570153	45589711	+	3900	protein_coding	branched chain aminotransferase 2, mitochondrial [Source:MGI Symbol;Acc:MGI:1276534]
ENSMUSG00000051314	113.1923629	251.5352354	-1.15402013	5.33E-07	1.66E-05	Ffar2	7	30818348	30823775	-	2790	protein_coding	free fatty acid receptor 2 [Source:MGI Symbol;Acc:MGI:2441731]
ENSMUSG00000036943	2656.16108	1393.119924	0.930557525	5.51E-07	1.71E-05	Rab8b	9	66843664	66919687	-	4733	protein_coding	RAB8B, member RAS oncogene family [Source:MGI Symbol;Acc:MGI:2442982]
ENSMUSG00000027859	314.0530356	81.56759774	1.942228901	5.53E-07	1.71E-05	Ngf	3	102469919	102521013	+	1469	protein_coding	nerve growth factor [Source:MGI Symbol;Acc:MGI:97321]
ENSMUSG00000007655	4766.815011	9051.66356	-0.924969753	5.54E-07	1.71E-05	Cav1	6	17306335	17341452	+	3444	protein_coding	caveolin 1, caveolae protein [Source:MGI Symbol;Acc:MGI:102709]
ENSMUSG00000028312	652.3854923	376.4003412	0.79264569	5.55E-07	1.71E-05	Smc2	4	52439243	52488260	+	5478	protein_coding	structural maintenance of chromosomes 2 [Source:MGI Symbol;Acc:MGI:106067]
ENSMUSG00000094845	158.3787792	54.5386443	1.530706725	5.55E-07	1.71E-05	Tmem95	11	69876684	69878018	-	531	protein_coding	transmembrane protein 95 [Source:MGI Symbol;Acc:MGI:3779488]
ENSMUSG00000025202	3491.032822	8104.231843	-1.214820024	5.56E-07	1.71E-05	Scd3	19	44203288	44244016	+	3470	protein_coding	stearoyl-coenzyme A desaturase 3 [Source:MGI Symbol;Acc:MGI:1353437]
ENSMUSG00000039981	185.9441022	53.88537217	1.781944754	5.82E-07	1.79E-05	Zc3h12d	10	7832470	7870396	+	4092	protein_coding	zinc finger CCCH type containing 12D [Source:MGI Symbol;Acc:MGI:3045313]
ENSMUSG00000033998	111.3971754	250.8777122	-1.170037322	5.94E-07	1.82E-05	Kcnk1	8	125995170	126030685	+	2235	protein_coding	potassium channel, subfamily K, member 1 [Source:MGI Symbol;Acc:MGI:109322]
ENSMUSG00000028464	2963.132819	7012.719483	-1.242723003	6.23E-07	1.91E-05	Tpm2	4	43514711	43523765	-	2909	protein_coding	tropomyosin 2, beta [Source:MGI Symbol;Acc:MGI:98810]
ENSMUSG00000034810	133.7799833	446.8189186	-1.734972978	6.32E-07	1.93E-05	Scn7a	2	66673425	66784914	-	7338	protein_coding	sodium channel, voltage-gated, type VII, alpha [Source:MGI Symbol;Acc:MGI:102965]
ENSMUSG00000033152	46.48496788	129.7337131	-1.475171805	6.52E-07	1.99E-05	Podxl2	6	88842558	88875044	-	5749	protein_coding	podocalyxin-like 2 [Source:MGI Symbol;Acc:MGI:2442488]
ENSMUSG00000025492	17411.51079	8078.812058	1.107765258	6.54E-07	1.99E-05	Ifitm3	7	141009586	141010770	-	678	protein_coding	interferon induced transmembrane protein 3 [Source:MGI Symbol;Acc:MGI:1913391]
ENSMUSG00000006576	335.0472254	707.4047294	-1.07668153	6.60E-07	2.00E-05	Slc4a3	1	75546266	75562172	+	8599	protein_coding	solute carrier family 4 (anion exchanger), member 3 [Source:MGI Symbol;Acc:MGI:109350]
ENSMUSG00000089665	32.01895267	89.8441022	-1.48057388	6.63E-07	2.01E-05	Fcor	8	3671188	3672362	-	392	protein_coding	Foxo1 corepressor [Source:MGI Symbol;Acc:MGI:1915484]
ENSMUSG00000021591	2592.57345	1052.284276	1.300583407	6.64E-07	2.01E-05	Glrx	13	75839868	75850154	+	5494	protein_coding	glutaredoxin [Source:MGI Symbol;Acc:MGI:2135625]
ENSMUSG00000003283	1294.123231	282.6613775	2.194001529	6.66E-07	2.01E-05	Hck	2	153108468	153151441	+	2092	protein_coding	hemopoietic cell kinase [Source:MGI Symbol;Acc:MGI:96052]
ENSMUSG00000034311	291.2750513	153.2155286	0.925410779	6.68E-07	2.02E-05	Kif4	X	100625737	100727214	+	5514	protein_coding	kinesin family member 4 [Source:MGI Symbol;Acc:MGI:108389]
ENSMUSG00000008540	2787.223309	5008.766719	-0.84560528	6.78E-07	2.04E-05	Mgst1	6	138140316	138156755	+	2013	protein_coding	microsomal glutathione S-transferase 1 [Source:MGI Symbol;Acc:MGI:1913850]
ENSMUSG00000046402	639.3174899	364.2819687	0.812190842	6.89E-07	2.07E-05	Rbp1	9	98422961	98446575	+	2652	protein_coding	retinol binding protein 1, cellular [Source:MGI Symbol;Acc:MGI:97876]
ENSMUSG00000039239	118.4902556	233.9624324	-0.979629328	6.90E-07	2.07E-05	Tgfb2	1	186622792	186705989	-	5791	protein_coding	transforming growth factor, beta 2 [Source:MGI Symbol;Acc:MGI:98726]
ENSMUSG00000045569	13.96099229	56.13572371	-1.997467625	6.98E-07	2.09E-05	Mc2r	18	68406907	68429251	-	1562	protein_coding	melanocortin 2 receptor [Source:MGI Symbol;Acc:MGI:96928]
ENSMUSG00000018899	968.1328059	467.0247418	1.052247548	7.11E-07	2.13E-05	Irf1	11	53770014	53778374	+	3976	protein_coding	interferon regulatory factor 1 [Source:MGI Symbol;Acc:MGI:96590]
ENSMUSG00000024044	1136.032361	450.7327906	1.332544038	7.11E-07	2.13E-05	Epb41l3	17	69075683	69289989	+	11919	protein_coding	erythrocyte membrane protein band 4.1 like 3 [Source:MGI Symbol;Acc:MGI:103008]
ENSMUSG00000031495	280.3625863	105.4913151	1.411390075	7.26E-07	2.17E-05	Cd209d	8	3871824	3878555	-	919	protein_coding	CD209d antigen [Source:MGI Symbol;Acc:MGI:2157947]
ENSMUSG00000031628	745.320659	384.088134	0.954945019	7.31E-07	2.18E-05	Casp3	8	46617291	46639689	+	3357	protein_coding	caspase 3 [Source:MGI Symbol;Acc:MGI:107739]
ENSMUSG00000066756	277.4451835	70.60904958	1.975951356	7.34E-07	2.18E-05	Igfl3	7	18176494	18181862	+	575	protein_coding	IGF-like family member 3 [Source:MGI Symbol;Acc:MGI:2685426]
ENSMUSG00000021792	1448.83904	2718.041285	-0.90715817	7.35E-07	2.18E-05	Fam213a	14	40993740	41013788	-	2948	protein_coding	family with sequence similarity 213, member A [Source:MGI Symbol;Acc:MGI:1917814]
ENSMUSG00000032348	114.0838225	225.2102134	-0.977986679	7.39E-07	2.19E-05	Gsta4	9	78182774	78209349	+	1266	protein_coding	glutathione S-transferase, alpha 4 [Source:MGI Symbol;Acc:MGI:1309515]
ENSMUSG00000020330	253.7200766	139.2267268	0.864729463	7.44E-07	2.21E-05	Hmmr	11	40701395	40733422	-	5431	protein_coding	hyaluronan mediated motility receptor (RHAMM) [Source:MGI Symbol;Acc:MGI:104667]
ENSMUSG00000027546	2254.290932	3664.027476	-0.700277488	7.47E-07	2.21E-05	Atp9a	2	168634438	168742409	-	5917	protein_coding	ATPase, class II, type 9A [Source:MGI Symbol;Acc:MGI:1330826]
ENSMUSG00000069763	35.15866755	202.4497846	-2.512781373	7.49E-07	2.21E-05	Tmem100	11	90030348	90036508	+	1767	protein_coding	transmembrane protein 100 [Source:MGI Symbol;Acc:MGI:1915138]
ENSMUSG00000058486	1158.660739	722.5979502	0.680475641	7.53E-07	2.22E-05	Wdr91	6	34880426	34910876	-	4652	protein_coding	WD repeat domain 91 [Source:MGI Symbol;Acc:MGI:2141558]
ENSMUSG00000034845	2814.414137	5745.351705	-1.029849891	7.63E-07	2.24E-05	Plvap	8	71497765	71511752	-	1987	protein_coding	plasmalemma vesicle associated protein [Source:MGI Symbol;Acc:MGI:1890497]
ENSMUSG00000017446	316.9899325	552.8089628	-0.804252785	7.63E-07	2.24E-05	C1qtnf1	11	118428203	118449963	+	3131	protein_coding	C1q and tumor necrosis factor related protein 1 [Source:MGI Symbol;Acc:MGI:1919254]
ENSMUSG00000040016	48.07409804	186.7793736	-1.9533471	7.69E-07	2.26E-05	Ptger3	3	157566892	157645888	+	5688	protein_coding	prostaglandin E receptor 3 (subtype EP3) [Source:MGI Symbol;Acc:MGI:97795]
ENSMUSG00000035020	511.0789174	194.7757851	1.392430958	7.83E-07	2.30E-05	Epgn	5	91027464	91035215	+	1807	protein_coding	epithelial mitogen [Source:MGI Symbol;Acc:MGI:1919170]
ENSMUSG00000074805	75.29444012	11.88143945	2.655728621	7.90E-07	2.31E-05	Il1bos	2	129369897	129375748	+	2980	antisense_RNA	interleukin 1 beta, opposite strand [Source:MGI Symbol;Acc:MGI:3650458]
ENSMUSG00000029671	426.5398832	91.16716775	2.22401291	8.10E-07	2.37E-05	Wnt16	6	22288227	22298522	+	4360	protein_coding	wingless-type MMTV integration site family, member 16 [Source:MGI Symbol;Acc:MGI:2136018]
ENSMUSG00000028587	166.0537887	59.54916422	1.476320986	8.23E-07	2.40E-05	Orc1	4	108579423	108614833	+	3479	protein_coding	origin recognition complex, subunit 1 [Source:MGI Symbol;Acc:MGI:1328337]
ENSMUSG00000027555	2296.571324	1127.390582	1.026380293	8.31E-07	2.42E-05	Car13	3	14641727	14663002	+	2299	protein_coding	carbonic anhydrase 13 [Source:MGI Symbol;Acc:MGI:1931322]
ENSMUSG00000069793	767.5811786	355.5479036	1.109959904	8.39E-07	2.44E-05	Slfn9	11	82978390	82991830	-	5965	protein_coding	schlafen 9 [Source:MGI Symbol;Acc:MGI:2445121]
ENSMUSG00000030214	4184.558312	1822.7199	1.19877784	8.39E-07	2.44E-05	Plbd1	6	136612070	136661928	-	2633	protein_coding	phospholipase B domain containing 1 [Source:MGI Symbol;Acc:MGI:1914107]
ENSMUSG00000046354	123.3543561	41.15963221	1.591382499	8.50E-07	2.46E-05	Defb14	8	19194357	19195212	+	204	protein_coding	defensin beta 14 [Source:MGI Symbol;Acc:MGI:2675345]
ENSMUSG00000046480	9.258464037	71.60816129	-2.939025344	8.55E-07	2.48E-05	Scn4b	9	45138395	45154152	+	4982	protein_coding	sodium channel, type IV, beta [Source:MGI Symbol;Acc:MGI:2687406]
ENSMUSG00000034645	8.635930939	49.33329322	-2.50821802	8.59E-07	2.48E-05	Zyg11a	4	108181738	108218048	-	2597	protein_coding	zyg-11 family member A, cell cycle regulator [Source:MGI Symbol;Acc:MGI:2446208]
ENSMUSG00000024526	1446.835831	2741.273658	-0.921789527	8.59E-07	2.48E-05	Cidea	18	67343564	67367794	+	1164	protein_coding	cell death-inducing DNA fragmentation factor, alpha subunit-like effector A [Source:MGI Symbol;Acc:MGI:1270845]
ENSMUSG00000027580	2939.358509	868.3772782	1.75914707	8.70E-07	2.51E-05	Helz2	2	181227615	181242027	-	11529	protein_coding	helicase with zinc finger 2, transcriptional coactivator [Source:MGI Symbol;Acc:MGI:2385169]
ENSMUSG00000004707	237.0911249	100.0303556	1.245450854	8.91E-07	2.56E-05	Ly9	1	171588624	171607410	-	3307	protein_coding	lymphocyte antigen 9 [Source:MGI Symbol;Acc:MGI:96885]
ENSMUSG00000051220	155.3482923	65.09922476	1.252907726	8.93E-07	2.57E-05	Ercc6l	X	102141716	102157091	-	5302	protein_coding	excision repair cross-complementing rodent repair deficiency complementation group 6 like [Source:MGI Symbol;Acc:MGI:2654144]
ENSMUSG00000040280	3072.919368	1544.829233	0.992275094	8.96E-07	2.57E-05	Ndufa4l2	10	127514967	127517154	+	1095	protein_coding	NADH dehydrogenase (ubiquinone) 1 alpha subcomplex, 4-like 2 [Source:MGI Symbol;Acc:MGI:3039567]
ENSMUSG00000024892	1441.45415	2857.581141	-0.987234541	8.98E-07	2.57E-05	Pcx	19	4510472	4621752	+	4637	protein_coding	pyruvate carboxylase [Source:MGI Symbol;Acc:MGI:97520]
ENSMUSG00000028427	64.49866736	304.0474404	-2.227760904	9.00E-07	2.58E-05	Aqp7	4	41033074	41048139	-	2828	protein_coding	aquaporin 7 [Source:MGI Symbol;Acc:MGI:1314647]
ENSMUSG00000026853	2398.823774	4233.156815	-0.819187893	9.17E-07	2.62E-05	Crat	2	30400471	30415813	-	5388	protein_coding	carnitine acetyltransferase [Source:MGI Symbol;Acc:MGI:109501]
ENSMUSG00000052485	70.68868704	15.14026663	2.229462703	9.40E-07	2.68E-05	Tmem171	13	98686235	98694834	-	1583	protein_coding	transmembrane protein 171 [Source:MGI Symbol;Acc:MGI:2685751]
ENSMUSG00000042157	35.88940674	5.169958283	2.800484843	9.44E-07	2.69E-05	Sprr2i	3	92407991	92409271	+	617	protein_coding	small proline-rich protein 2I [Source:MGI Symbol;Acc:MGI:1330309]
ENSMUSG00000020553	674.6875384	1522.809638	-1.173821003	9.45E-07	2.69E-05	Pctp	11	89982665	90002894	-	2723	protein_coding	phosphatidylcholine transfer protein [Source:MGI Symbol;Acc:MGI:107375]
ENSMUSG00000045322	176.1879914	42.03329826	2.066456993	9.58E-07	2.72E-05	Tlr9	9	106222598	106226883	+	3478	protein_coding	toll-like receptor 9 [Source:MGI Symbol;Acc:MGI:1932389]
ENSMUSG00000056515	2846.510807	1097.178481	1.374981252	9.59E-07	2.72E-05	Rab31	17	65651726	65772752	-	3476	protein_coding	RAB31, member RAS oncogene family [Source:MGI Symbol;Acc:MGI:1914603]
ENSMUSG00000079339	132.695777	0.613968655	7.772890745	9.62E-07	2.72E-05	Ifit1bl1	19	34592888	34601968	-	2275	protein_coding	interferon induced protein with tetratricpeptide repeats 1B like 1 [Source:MGI Symbol;Acc:MGI:3650685]
ENSMUSG00000050747	86.95426516	12.97419105	2.745320309	9.62E-07	2.72E-05	Trim15	17	36860691	36867210	-	1961	protein_coding	tripartite motif-containing 15 [Source:MGI Symbol;Acc:MGI:1916347]
ENSMUSG00000035828	2686.687464	4390.939969	-0.708909175	9.71E-07	2.74E-05	Pim3	15	88862186	88865718	+	2419	protein_coding	proviral integration site 3 [Source:MGI Symbol;Acc:MGI:1355297]
ENSMUSG00000070385	13.63941789	91.25406391	-2.723461169	9.72E-07	2.74E-05	Ampd1	3	103074014	103099720	+	3548	protein_coding	adenosine monophosphate deaminase 1 [Source:MGI Symbol;Acc:MGI:88015]
ENSMUSG00000003948	438.0439698	1091.313351	-1.314848835	9.76E-07	2.75E-05	Mmd	11	90249456	90278589	+	3581	protein_coding	monocyte to macrophage differentiation-associated [Source:MGI Symbol;Acc:MGI:1914718]
ENSMUSG00000005413	5255.804505	2032.999413	1.370028168	9.81E-07	2.76E-05	Hmox1	8	75093621	75100589	+	1751	protein_coding	heme oxygenase 1 [Source:MGI Symbol;Acc:MGI:96163]
ENSMUSG00000021477	18513.30187	9389.196512	0.979418077	9.98E-07	2.80E-05	Ctsl	13	64359337	64370890	-	6489	protein_coding	cathepsin L [Source:MGI Symbol;Acc:MGI:88564]
ENSMUSG00000028893	1001.613183	579.5864706	0.788976662	9.99E-07	2.80E-05	Sesn2	4	132492032	132510501	-	3475	protein_coding	sestrin 2 [Source:MGI Symbol;Acc:MGI:2651874]
ENSMUSG00000032315	533.897102	1120.840103	-1.069031799	1.03E-06	2.87E-05	Cyp1a1	9	57687928	57703824	+	2787	protein_coding	cytochrome P450, family 1, subfamily a, polypeptide 1 [Source:MGI Symbol;Acc:MGI:88588]
ENSMUSG00000043263	399.7716748	96.25805296	2.054429408	1.03E-06	2.89E-05	Ifi209	1	173630917	173647928	+	3547	protein_coding	interferon activated gene 209 [Source:MGI Symbol;Acc:MGI:2138243]
ENSMUSG00000030978	1278.201883	816.4693716	0.645956915	1.04E-06	2.91E-05	Rrm1	7	102441695	102469771	+	11012	protein_coding	ribonucleotide reductase M1 [Source:MGI Symbol;Acc:MGI:98180]
ENSMUSG00000075605	142.3811055	53.748052	1.402156019	1.05E-06	2.91E-05	Slurp2	15	74742764	74746693	-	545	protein_coding	secreted Ly6/Plaur domain containing 2 [Source:MGI Symbol;Acc:MGI:1916712]
ENSMUSG00000001228	1234.920226	755.5321856	0.708361253	1.06E-06	2.96E-05	Uhrf1	17	56303321	56323486	+	4259	protein_coding	ubiquitin-like, containing PHD and RING finger domains, 1 [Source:MGI Symbol;Acc:MGI:1338889]
ENSMUSG00000024132	404.0360239	706.0410503	-0.805230823	1.07E-06	2.97E-05	Eci1	17	24426683	24439316	+	1091	protein_coding	enoyl-Coenzyme A delta isomerase 1 [Source:MGI Symbol;Acc:MGI:94871]
ENSMUSG00000021846	737.8296623	1491.496663	-1.014572791	1.10E-06	3.05E-05	Peli2	14	48120869	48260883	+	5849	protein_coding	pellino 2 [Source:MGI Symbol;Acc:MGI:1891445]
ENSMUSG00000042828	305.5339043	1036.643598	-1.760184578	1.11E-06	3.07E-05	Trim72	7	128003949	128011033	+	2233	protein_coding	tripartite motif-containing 72 [Source:MGI Symbol;Acc:MGI:3612190]
ENSMUSG00000023755	80.72868975	179.0210837	-1.144129658	1.12E-06	3.10E-05	Rhebl1	15	98877778	98881404	-	1940	protein_coding	Ras homolog enriched in brain like 1 [Source:MGI Symbol;Acc:MGI:1916409]
ENSMUSG00000012017	921.8582557	2043.227452	-1.147988251	1.13E-06	3.11E-05	Scarf2	16	17797282	17808287	+	3302	protein_coding	scavenger receptor class F, member 2 [Source:MGI Symbol;Acc:MGI:1858430]
ENSMUSG00000006362	221.5620268	513.2795242	-1.20903234	1.14E-06	3.15E-05	Cbfa2t3	8	122625141	122699109	-	8373	protein_coding	core-binding factor, runt domain, alpha subunit 2, translocated to, 3 (human) [Source:MGI Symbol;Acc:MGI:1338013]
ENSMUSG00000034994	71280.8186	102536.6777	-0.524541848	1.14E-06	3.15E-05	Eef2	10	81176631	81182498	+	3324	protein_coding	eukaryotic translation elongation factor 2 [Source:MGI Symbol;Acc:MGI:95288]
ENSMUSG00000040950	161.2448089	429.8112513	-1.412848562	1.17E-06	3.21E-05	Mgl2	11	70130329	70137550	+	2094	protein_coding	macrophage galactose N-acetyl-galactosamine specific lectin 2 [Source:MGI Symbol;Acc:MGI:2385729]
ENSMUSG00000110537	46.72267422	6.444446427	2.871496959	1.18E-06	3.23E-05	Gm4316	8	123165255	123178765	+	3533	lincRNA	predicted gene 4316 [Source:MGI Symbol;Acc:MGI:3782497]
ENSMUSG00000056656	154.8458758	51.54582964	1.580861024	1.18E-06	3.24E-05	Apol8	15	77747799	77755229	-	2665	protein_coding	apolipoprotein L 8 [Source:MGI Symbol;Acc:MGI:2444921]
ENSMUSG00000052353	200.0424878	84.72171698	1.236682392	1.20E-06	3.28E-05	Cemip	7	83932857	84086502	-	12232	protein_coding	cell migration inducing protein, hyaluronan binding [Source:MGI Symbol;Acc:MGI:2443629]
ENSMUSG00000030149	82.43897288	15.69988098	2.387961773	1.20E-06	3.28E-05	Klrk1	6	129610323	129623864	-	7183	protein_coding	killer cell lectin-like receptor subfamily K, member 1 [Source:MGI Symbol;Acc:MGI:1196250]
ENSMUSG00000056962	1392.322871	856.3959178	0.700673206	1.21E-06	3.29E-05	Jmjd6	11	116837432	116843449	-	4698	protein_coding	jumonji domain containing 6 [Source:MGI Symbol;Acc:MGI:1858910]
ENSMUSG00000025375	334.32583	890.6974782	-1.41159192	1.21E-06	3.29E-05	Aatk	11	120007313	120047167	-	7159	protein_coding	apoptosis-associated tyrosine kinase [Source:MGI Symbol;Acc:MGI:1197518]
ENSMUSG00000075318	10.22601791	113.0939176	-3.430830455	1.21E-06	3.30E-05	Scn2a	2	65620771	65767447	+	12732	protein_coding	sodium channel, voltage-gated, type II, alpha [Source:MGI Symbol;Acc:MGI:98248]
ENSMUSG00000026880	4778.676183	1598.763849	1.579490191	1.22E-06	3.33E-05	Stom	2	35313986	35336976	-	2827	protein_coding	stomatin [Source:MGI Symbol;Acc:MGI:95403]
ENSMUSG00000020415	334.9300391	176.3861809	0.925673044	1.24E-06	3.38E-05	Pttg1	11	43420250	43426251	-	2000	protein_coding	pituitary tumor-transforming gene 1 [Source:MGI Symbol;Acc:MGI:1353578]
ENSMUSG00000026981	3186.076322	853.9015439	1.899444711	1.27E-06	3.43E-05	Il1rn	2	24336853	24351494	+	5535	protein_coding	interleukin 1 receptor antagonist [Source:MGI Symbol;Acc:MGI:96547]
ENSMUSG00000062980	222.2042586	458.9334866	-1.044195439	1.27E-06	3.43E-05	Cped1	6	21985916	22256404	+	8279	protein_coding	cadherin-like and PC-esterase domain containing 1 [Source:MGI Symbol;Acc:MGI:2444814]
ENSMUSG00000004631	221.1296543	452.1507179	-1.030849788	1.27E-06	3.44E-05	Sgce	6	4674350	4747207	-	10612	protein_coding	sarcoglycan, epsilon [Source:MGI Symbol;Acc:MGI:1329042]
ENSMUSG00000032366	3006.903919	6557.966799	-1.124729319	1.29E-06	3.48E-05	Tpm1	9	67022590	67049406	-	6485	protein_coding	tropomyosin 1, alpha [Source:MGI Symbol;Acc:MGI:98809]
ENSMUSG00000020493	186.3965821	87.21689508	1.096153177	1.33E-06	3.58E-05	Prr11	11	87089153	87108708	-	3824	protein_coding	proline rich 11 [Source:MGI Symbol;Acc:MGI:2444496]
ENSMUSG00000004730	2201.777672	823.2357759	1.418927391	1.33E-06	3.58E-05	Adgre1	17	57358686	57483529	+	3245	protein_coding	adhesion G protein-coupled receptor E1 [Source:MGI Symbol;Acc:MGI:106912]
ENSMUSG00000089774	251.0044267	524.756251	-1.065635412	1.33E-06	3.58E-05	Slc5a3	16	92058322	92087473	+	10913	protein_coding	solute carrier family 5 (inositol transporters), member 3 [Source:MGI Symbol;Acc:MGI:1858226]
ENSMUSG00000018339	1750.149336	4493.934977	-1.360086609	1.34E-06	3.59E-05	Gpx3	11	54902453	54910377	+	1813	protein_coding	glutathione peroxidase 3 [Source:MGI Symbol;Acc:MGI:105102]
ENSMUSG00000024248	2424.125929	3873.718519	-0.675922211	1.35E-06	3.61E-05	Cox7a2l	17	83501919	83514333	-	1147	protein_coding	cytochrome c oxidase subunit VIIa polypeptide 2-like [Source:MGI Symbol;Acc:MGI:106015]
ENSMUSG00000018362	1446.505847	875.6241909	0.723833663	1.39E-06	3.72E-05	Kpna2	11	106988629	106999541	-	2873	protein_coding	karyopherin (importin) alpha 2 [Source:MGI Symbol;Acc:MGI:103561]
ENSMUSG00000028100	572.04469	967.2835057	-0.757254007	1.42E-06	3.78E-05	Nudt17	3	96706067	96708562	-	2239	protein_coding	nudix (nucleoside diphosphate linked moiety X)-type motif 17 [Source:MGI Symbol;Acc:MGI:1925623]
ENSMUSG00000047045	4300.655075	7667.444885	-0.834174029	1.43E-06	3.82E-05	Tmem164	X	142681406	142843494	+	6851	protein_coding	transmembrane protein 164 [Source:MGI Symbol;Acc:MGI:2148020]
ENSMUSG00000031877	895.1450072	381.1865566	1.23231741	1.48E-06	3.93E-05	Ces2g	8	104961718	104969537	+	3574	protein_coding	carboxylesterase 2G [Source:MGI Symbol;Acc:MGI:1919611]
ENSMUSG00000017716	523.3047235	313.440213	0.738985515	1.48E-06	3.94E-05	Birc5	11	117849251	117855743	+	3402	protein_coding	baculoviral IAP repeat-containing 5 [Source:MGI Symbol;Acc:MGI:1203517]
ENSMUSG00000045534	39.46077596	109.8833996	-1.483484132	1.50E-06	3.99E-05	Kcna5	6	126532551	126535412	-	2862	protein_coding	potassium voltage-gated channel, shaker-related subfamily, member 5 [Source:MGI Symbol;Acc:MGI:96662]
ENSMUSG00000040552	2080.14069	884.0033676	1.234145353	1.51E-06	4.02E-05	C3ar1	6	122847138	122856161	-	4305	protein_coding	complement component 3a receptor 1 [Source:MGI Symbol;Acc:MGI:1097680]
ENSMUSG00000001123	3368.444951	1451.681553	1.214175914	1.52E-06	4.04E-05	Lgals9	11	78962974	78984946	-	2137	protein_coding	lectin, galactose binding, soluble 9 [Source:MGI Symbol;Acc:MGI:109496]
ENSMUSG00000008575	2305.28875	3963.118499	-0.781274779	1.55E-06	4.09E-05	Nfib	4	82290173	82705750	-	14957	protein_coding	nuclear factor I/B [Source:MGI Symbol;Acc:MGI:103188]
ENSMUSG00000022596	753.4836788	365.6669059	1.042665409	1.55E-06	4.09E-05	Slurp1	15	74724318	74728034	-	2933	protein_coding	secreted Ly6/Plaur domain containing 1 [Source:MGI Symbol;Acc:MGI:1930923]
ENSMUSG00000040328	57.89349247	3.895470139	3.89256356	1.60E-06	4.22E-05	Olfr56	11	48978889	49135387	+	4537	protein_coding	olfactory receptor 56 [Source:MGI Symbol;Acc:MGI:1333785]
ENSMUSG00000035208	802.3619587	181.3506525	2.145726263	1.61E-06	4.23E-05	Slfn8	11	83002158	83020810	-	4091	protein_coding	schlafen 8 [Source:MGI Symbol;Acc:MGI:2672859]
ENSMUSG00000020315	4178.812006	7243.159004	-0.793284831	1.62E-06	4.27E-05	Sptbn1	11	30099395	30268175	-	17492	protein_coding	spectrin beta, non-erythrocytic 1 [Source:MGI Symbol;Acc:MGI:98388]
ENSMUSG00000001604	25.79119968	107.3478058	-2.038808934	1.63E-06	4.30E-05	Tcea3	4	136247729	136274898	+	1400	protein_coding	transcription elongation factor A (SII), 3 [Source:MGI Symbol;Acc:MGI:1196908]
ENSMUSG00000056293	83.96427714	15.21227234	2.459701365	1.64E-06	4.30E-05	Gsdmc2	15	63824346	63845177	-	2315	protein_coding	gasdermin C2 [Source:MGI Symbol;Acc:MGI:2146102]
ENSMUSG00000063651	2569.288042	1520.346701	0.757399982	1.70E-06	4.45E-05	Cnfn	7	25367620	25369724	-	719	protein_coding	cornifelin [Source:MGI Symbol;Acc:MGI:1919633]
ENSMUSG00000022797	1774.727226	1040.45484	0.770455211	1.70E-06	4.45E-05	Tfrc	16	32608920	32632794	+	6185	protein_coding	transferrin receptor [Source:MGI Symbol;Acc:MGI:98822]
ENSMUSG00000032661	1435.213726	121.9506126	3.557110538	1.70E-06	4.45E-05	Oas3	5	120753098	120777661	-	7069	protein_coding	2'-5' oligoadenylate synthetase 3 [Source:MGI Symbol;Acc:MGI:2180850]
ENSMUSG00000057967	213.2507395	564.1087995	-1.40207698	1.72E-06	4.49E-05	Fgf18	11	33117430	33147400	-	1187	protein_coding	fibroblast growth factor 18 [Source:MGI Symbol;Acc:MGI:1277980]
ENSMUSG00000019970	3514.034515	6122.449627	-0.80106161	1.74E-06	4.53E-05	Sgk1	10	21882184	21999903	+	4903	protein_coding	serum/glucocorticoid regulated kinase 1 [Source:MGI Symbol;Acc:MGI:1340062]
ENSMUSG00000050052	91.77652095	203.181842	-1.147620625	1.75E-06	4.56E-05	Tdrp	8	13952008	13975032	-	4695	protein_coding	testis development related protein [Source:MGI Symbol;Acc:MGI:1919398]
ENSMUSG00000042650	3038.746927	1790.481611	0.762912332	1.76E-06	4.58E-05	Alkbh5	11	60536381	60558512	+	5987	protein_coding	alkB homolog 5, RNA demethylase [Source:MGI Symbol;Acc:MGI:2144489]
ENSMUSG00000016526	143.9259494	40.2861623	1.830541859	1.78E-06	4.62E-05	Dyrk3	1	131127455	131138340	-	3178	protein_coding	dual-specificity tyrosine-(Y)-phosphorylation regulated kinase 3 [Source:MGI Symbol;Acc:MGI:1330300]
ENSMUSG00000026879	16827.78162	33732.46653	-1.003228646	1.79E-06	4.65E-05	Gsn	2	35256380	35307892	+	3157	protein_coding	gelsolin [Source:MGI Symbol;Acc:MGI:95851]
ENSMUSG00000019990	217.2175745	74.10705219	1.549794473	1.80E-06	4.65E-05	Pde7b	10	20398004	20725078	-	12444	protein_coding	phosphodiesterase 7B [Source:MGI Symbol;Acc:MGI:1352752]
ENSMUSG00000071708	224.442253	390.2092548	-0.797127203	1.80E-06	4.66E-05	Sms	X	157443855	157492287	-	6010	protein_coding	spermine synthase [Source:MGI Symbol;Acc:MGI:109490]
ENSMUSG00000032492	272.7235497	640.4011513	-1.230976821	1.83E-06	4.73E-05	Pth1r	9	110722085	110747145	-	2925	protein_coding	parathyroid hormone 1 receptor [Source:MGI Symbol;Acc:MGI:97801]
ENSMUSG00000039232	704.383562	157.4250326	2.160654001	1.84E-06	4.75E-05	Stx11	10	12938209	12964298	-	4209	protein_coding	syntaxin 11 [Source:MGI Symbol;Acc:MGI:1921982]
ENSMUSG00000020282	2628.705233	4491.674262	-0.77260196	1.87E-06	4.82E-05	Rhbdf1	11	32209585	32222300	-	5433	protein_coding	rhomboid 5 homolog 1 [Source:MGI Symbol;Acc:MGI:104328]
ENSMUSG00000019102	1951.893611	3023.74085	-0.631593386	1.89E-06	4.85E-05	Aldh3a1	11	61207537	61218421	+	1942	protein_coding	aldehyde dehydrogenase family 3, subfamily A1 [Source:MGI Symbol;Acc:MGI:1353451]
ENSMUSG00000030222	55.57691657	152.4632176	-1.446931323	1.92E-06	4.91E-05	Rerg	6	137054825	137170497	-	2731	protein_coding	RAS-like, estrogen-regulated, growth-inhibitor [Source:MGI Symbol;Acc:MGI:2665139]
ENSMUSG00000020810	309.1730459	1142.786205	-1.884006861	1.92E-06	4.91E-05	Cygb	11	116645595	116654313	-	2331	protein_coding	cytoglobin [Source:MGI Symbol;Acc:MGI:2149481]
ENSMUSG00000003555	460.8192174	202.8381548	1.1834486	1.94E-06	4.96E-05	Cyp17a1	19	46667165	46672974	-	2166	protein_coding	cytochrome P450, family 17, subfamily a, polypeptide 1 [Source:MGI Symbol;Acc:MGI:88586]
ENSMUSG00000028150	238.8631698	478.7250545	-1.001396162	1.94E-06	4.96E-05	Rorc	3	94372794	94398276	+	3559	protein_coding	RAR-related orphan receptor gamma [Source:MGI Symbol;Acc:MGI:104856]
ENSMUSG00000028854	4267.488866	2221.329309	0.9417667	1.98E-06	5.06E-05	Slc9a1	4	133369706	133423702	+	5324	protein_coding	solute carrier family 9 (sodium/hydrogen exchanger), member 1 [Source:MGI Symbol;Acc:MGI:102462]
ENSMUSG00000026420	143.4617856	0.613968655	7.884516575	2.00E-06	5.10E-05	Il24	1	130882074	130887454	-	1386	protein_coding	interleukin 24 [Source:MGI Symbol;Acc:MGI:2135548]
ENSMUSG00000031266	471.4496415	213.9574335	1.138510778	2.00E-06	5.11E-05	Gla	X	134588149	134601125	-	3265	protein_coding	galactosidase, alpha [Source:MGI Symbol;Acc:MGI:1347344]
ENSMUSG00000044948	1214.667612	747.0793979	0.700973002	2.02E-06	5.14E-05	Cfap43	19	47737561	47919299	-	9955	protein_coding	cilia and flagella associated protein 43 [Source:MGI Symbol;Acc:MGI:1289258]
ENSMUSG00000036278	630.1781003	1030.238381	-0.70857035	2.04E-06	5.17E-05	Macrod1	19	7056768	7198061	+	1274	protein_coding	MACRO domain containing 1 [Source:MGI Symbol;Acc:MGI:2147583]
ENSMUSG00000031712	144.9978678	60.71950054	1.256685758	2.06E-06	5.23E-05	Il15	8	82331632	82403222	-	2261	protein_coding	interleukin 15 [Source:MGI Symbol;Acc:MGI:103014]
ENSMUSG00000034640	1151.635895	487.1813734	1.240775852	2.07E-06	5.23E-05	Tiparp	3	65528410	65555518	+	4358	protein_coding	TCDD-inducible poly(ADP-ribose) polymerase [Source:MGI Symbol;Acc:MGI:2159210]
ENSMUSG00000032060	937.5476444	3906.534906	-2.058292485	2.07E-06	5.23E-05	Cryab	9	50751325	50756636	+	1479	protein_coding	crystallin, alpha B [Source:MGI Symbol;Acc:MGI:88516]
ENSMUSG00000032355	41.36293441	129.6640218	-1.638580416	2.09E-06	5.27E-05	Mlip	9	77102081	77352969	-	8916	protein_coding	muscular LMNA-interacting protein [Source:MGI Symbol;Acc:MGI:1916892]
ENSMUSG00000063160	586.1034084	997.4444406	-0.766342437	2.09E-06	5.27E-05	Numbl	7	27258433	27282144	+	8673	protein_coding	numb-like [Source:MGI Symbol;Acc:MGI:894702]
ENSMUSG00000071847	843.2697911	2010.532812	-1.25263907	2.09E-06	5.27E-05	Apcdd1	18	62922327	62953195	+	2799	protein_coding	adenomatosis polyposis coli down-regulated 1 [Source:MGI Symbol;Acc:MGI:3513977]
ENSMUSG00000037313	619.2043847	376.7091739	0.716460251	2.10E-06	5.28E-05	Tacc3	5	33658128	33678995	+	3552	protein_coding	transforming, acidic coiled-coil containing protein 3 [Source:MGI Symbol;Acc:MGI:1341163]
ENSMUSG00000034708	9772.159573	5604.037375	0.802198876	2.10E-06	5.28E-05	Grn	11	102430315	102437048	+	3474	protein_coding	granulin [Source:MGI Symbol;Acc:MGI:95832]
ENSMUSG00000046879	873.2705866	286.0824992	1.610713398	2.11E-06	5.30E-05	Irgm1	11	48861968	48871683	-	5810	protein_coding	immunity-related GTPase family M member 1 [Source:MGI Symbol;Acc:MGI:107567]
ENSMUSG00000002504	351.8676547	888.5507731	-1.334585087	2.13E-06	5.35E-05	Slc9a3r2	17	24639282	24650305	-	2257	protein_coding	solute carrier family 9 (sodium/hydrogen exchanger), member 3 regulator 2 [Source:MGI Symbol;Acc:MGI:1890662]
ENSMUSG00000034057	68.98029214	5.247543006	3.726487988	2.16E-06	5.42E-05	Myrfl	10	116776535	116896919	-	3164	protein_coding	myelin regulatory factor-like [Source:MGI Symbol;Acc:MGI:2685085]
ENSMUSG00000036896	4407.83141	2545.216779	0.792348786	2.17E-06	5.42E-05	C1qc	4	136889804	136893065	-	1931	protein_coding	complement component 1, q subcomponent, C chain [Source:MGI Symbol;Acc:MGI:88225]
ENSMUSG00000038642	7816.24215	3809.221596	1.036902131	2.18E-06	5.44E-05	Ctss	3	95526786	95556403	+	1358	protein_coding	cathepsin S [Source:MGI Symbol;Acc:MGI:107341]
ENSMUSG00000070501	106.3633059	14.0237285	2.9277253	2.21E-06	5.50E-05	Ifi214	1	173519717	173535957	-	8107	protein_coding	interferon activated gene 214 [Source:MGI Symbol;Acc:MGI:3584522]
ENSMUSG00000001750	3549.749077	2141.274606	0.729028942	2.21E-06	5.50E-05	Tcirg1	19	3896050	3907133	-	4470	protein_coding	T cell, immune regulator 1, ATPase, H+ transporting, lysosomal V0 protein A3 [Source:MGI Symbol;Acc:MGI:1350931]
ENSMUSG00000069372	0.967593634	34.27746465	-5.008184262	2.21E-06	5.50E-05	Ctxn3	18	57468516	57478133	+	1605	protein_coding	cortexin 3 [Source:MGI Symbol;Acc:MGI:3642816]
ENSMUSG00000058396	85.29113873	208.0713473	-1.281926285	2.21E-06	5.50E-05	Gpr182	10	127747276	127751732	-	3954	protein_coding	G protein-coupled receptor 182 [Source:MGI Symbol;Acc:MGI:109545]
ENSMUSG00000037944	223.6992344	57.42832938	1.956165743	2.22E-06	5.50E-05	Ccr7	11	99144196	99155077	-	1978	protein_coding	chemokine (C-C motif) receptor 7 [Source:MGI Symbol;Acc:MGI:103011]
ENSMUSG00000027978	834.2067419	198.9155799	2.06775377	2.24E-06	5.55E-05	Prss12	3	123446913	123506597	+	2602	protein_coding	protease, serine 12 neurotrypsin (motopsin) [Source:MGI Symbol;Acc:MGI:1100881]
ENSMUSG00000049593	555.0398324	203.4262924	1.449542075	2.26E-06	5.59E-05	Lce1h	3	92763215	92765065	-	706	protein_coding	late cornified envelope 1H [Source:MGI Symbol;Acc:MGI:1914968]
ENSMUSG00000061665	2777.600896	1616.316405	0.781049815	2.27E-06	5.60E-05	Cd2ap	17	42792951	42876424	-	5399	protein_coding	CD2-associated protein [Source:MGI Symbol;Acc:MGI:1330281]
ENSMUSG00000074896	955.8522171	58.99362264	4.019302264	2.32E-06	5.73E-05	Ifit3	19	34583531	34588731	+	1745	protein_coding	interferon-induced protein with tetratricopeptide repeats 3 [Source:MGI Symbol;Acc:MGI:1101055]
ENSMUSG00000078566	1408.551091	873.9956456	0.688015484	2.34E-06	5.77E-05	Bnip3	7	138890836	138909519	-	2265	protein_coding	BCL2/adenovirus E1B interacting protein 3 [Source:MGI Symbol;Acc:MGI:109326]
ENSMUSG00000021260	169.8848057	361.019247	-1.089078592	2.34E-06	5.77E-05	Hhipl1	12	108306270	108330869	+	5601	protein_coding	hedgehog interacting protein-like 1 [Source:MGI Symbol;Acc:MGI:1919265]
ENSMUSG00000020638	1277.589269	73.68158343	4.116236167	2.37E-06	5.82E-05	Cmpk2	12	26469204	26479837	+	4163	protein_coding	cytidine monophosphate (UMP-CMP) kinase 2, mitochondrial [Source:MGI Symbol;Acc:MGI:99830]
ENSMUSG00000028896	1218.539699	711.1241303	0.776059627	2.39E-06	5.86E-05	Rcc1	4	132331919	132353605	-	3848	protein_coding	regulator of chromosome condensation 1 [Source:MGI Symbol;Acc:MGI:1913989]
ENSMUSG00000067297	79.3723626	9.364609281	3.073103936	2.39E-06	5.87E-05	Ifit1bl2	19	34617049	34640743	-	3367	protein_coding	interferon induced protein with tetratricopeptide repeats 1B like 2 [Source:MGI Symbol;Acc:MGI:2148249]
ENSMUSG00000028763	5204.014853	8794.686589	-0.756926258	2.42E-06	5.91E-05	Hspg2	4	137468769	137570630	+	14307	protein_coding	perlecan (heparan sulfate proteoglycan 2) [Source:MGI Symbol;Acc:MGI:96257]
ENSMUSG00000045103	315.20523	604.4649029	-0.937067984	2.42E-06	5.91E-05	Dmd	X	82948870	85206141	+	23801	protein_coding	dystrophin, muscular dystrophy [Source:MGI Symbol;Acc:MGI:94909]
ENSMUSG00000050914	119.8339852	44.39782954	1.431435461	2.43E-06	5.93E-05	Ankrd37	8	45996902	46005707	-	1539	protein_coding	ankyrin repeat domain 37 [Source:MGI Symbol;Acc:MGI:3603344]
ENSMUSG00000030134	15.38368663	58.7656214	-1.938718187	2.43E-06	5.94E-05	Rasgef1a	6	118011438	118091546	+	3355	protein_coding	RasGEF domain family, member 1A [Source:MGI Symbol;Acc:MGI:1917977]
ENSMUSG00000031204	1.612656057	41.76979807	-4.581545345	2.44E-06	5.94E-05	Asb12	X	95470201	95557987	-	1594	protein_coding	ankyrin repeat and SOCS box-containing 12 [Source:MGI Symbol;Acc:MGI:1917642]
ENSMUSG00000090722	42.02869208	4.980974383	3.055252388	2.45E-06	5.97E-05	Gm8378	12	91674812	91686113	-	3027	sense_intronic	predicted gene 8378 [Source:MGI Symbol;Acc:MGI:3646777]
ENSMUSG00000043518	15.84916754	67.29681823	-2.068328704	2.48E-06	6.03E-05	Rai2	X	161717069	161779496	+	2403	protein_coding	retinoic acid induced 2 [Source:MGI Symbol;Acc:MGI:1344378]
ENSMUSG00000006958	60.28036186	182.4193833	-1.586676065	2.50E-06	6.08E-05	Chrd	16	20733127	20742384	+	5838	protein_coding	chordin [Source:MGI Symbol;Acc:MGI:1313268]
ENSMUSG00000040675	575.6332793	263.4591708	1.125398361	2.57E-06	6.23E-05	Mthfd1l	10	3973118	4167081	+	4435	protein_coding	methylenetetrahydrofolate dehydrogenase (NADP+ dependent) 1-like [Source:MGI Symbol;Acc:MGI:1924836]
ENSMUSG00000004328	19.20053594	79.90602995	-2.054550047	2.58E-06	6.25E-05	Hif3a	7	17031507	17062427	-	6710	protein_coding	hypoxia inducible factor 3, alpha subunit [Source:MGI Symbol;Acc:MGI:1859778]
ENSMUSG00000052779	89.67772851	26.83336829	1.747418688	2.59E-06	6.26E-05	4833418N17Rik	7	81992002	81992618	+	615	pseudogene	RIKEN cDNA 4833418N17 gene [Source:MGI Symbol;Acc:MGI:1921157]
ENSMUSG00000035042	143.1728458	15.02106399	3.247755839	2.59E-06	6.26E-05	Ccl5	11	83525778	83530518	-	960	protein_coding	chemokine (C-C motif) ligand 5 [Source:MGI Symbol;Acc:MGI:98262]
ENSMUSG00000055030	142.4933233	24.37238077	2.541473884	2.60E-06	6.28E-05	Sprr2e	3	92352143	92353449	+	647	protein_coding	small proline-rich protein 2E [Source:MGI Symbol;Acc:MGI:1330346]
ENSMUSG00000028268	501.7908887	108.4144385	2.211292366	2.61E-06	6.30E-05	Gbp3	3	142560026	142573209	+	3265	protein_coding	guanylate binding protein 3 [Source:MGI Symbol;Acc:MGI:1926263]
ENSMUSG00000003464	1633.823291	2517.352575	-0.623311166	2.62E-06	6.30E-05	Pex19	1	172126755	172136493	+	3815	protein_coding	peroxisomal biogenesis factor 19 [Source:MGI Symbol;Acc:MGI:1334458]
ENSMUSG00000025877	1213.498721	355.0558604	1.772001006	2.65E-06	6.37E-05	Hk3	13	55005985	55021385	-	3682	protein_coding	hexokinase 3 [Source:MGI Symbol;Acc:MGI:2670962]
ENSMUSG00000036863	151.5399096	286.5256372	-0.919473201	2.66E-06	6.38E-05	Syde2	3	145987870	146021720	+	5751	protein_coding	synapse defective 1, Rho GTPase, homolog 2 (C. elegans) [Source:MGI Symbol;Acc:MGI:3036264]
ENSMUSG00000052459	3634.403486	2318.269873	0.64869235	2.68E-06	6.43E-05	Atp6v1a	16	44085402	44139705	-	6044	protein_coding	ATPase, H+ transporting, lysosomal V1 subunit A [Source:MGI Symbol;Acc:MGI:1201780]
ENSMUSG00000004936	3031.254059	1303.970102	1.216646282	2.74E-06	6.56E-05	Map2k1	9	64185770	64253631	-	3391	protein_coding	mitogen-activated protein kinase kinase 1 [Source:MGI Symbol;Acc:MGI:1346866]
ENSMUSG00000032324	2260.393164	1204.567228	0.907802193	2.76E-06	6.59E-05	Tspan3	9	56131725	56165477	-	4274	protein_coding	tetraspanin 3 [Source:MGI Symbol;Acc:MGI:1928098]
ENSMUSG00000024743	42.70011105	105.780074	-1.305242947	2.76E-06	6.59E-05	Syt7	19	10389090	10453181	+	7274	protein_coding	synaptotagmin VII [Source:MGI Symbol;Acc:MGI:1859545]
ENSMUSG00000027792	142.6950509	274.2445958	-0.942709384	2.79E-06	6.65E-05	Bche	3	73635808	73708415	-	6741	protein_coding	butyrylcholinesterase [Source:MGI Symbol;Acc:MGI:894278]
ENSMUSG00000021702	1245.43436	2826.531113	-1.182044955	2.80E-06	6.66E-05	Thbs4	13	92751590	92794818	-	3289	protein_coding	thrombospondin 4 [Source:MGI Symbol;Acc:MGI:1101779]
ENSMUSG00000051029	30.85476482	1.487258578	4.372742939	2.81E-06	6.69E-05	Serpinb1b	13	33078575	33094380	+	1926	protein_coding	serine (or cysteine) peptidase inhibitor, clade B, member 1b [Source:MGI Symbol;Acc:MGI:2445361]
ENSMUSG00000033096	1584.550395	2621.294472	-0.726368439	2.88E-06	6.83E-05	Apmap	2	150583080	150608567	-	2428	protein_coding	adipocyte plasma membrane associated protein [Source:MGI Symbol;Acc:MGI:1919131]
ENSMUSG00000058740	10.49307051	77.67519603	-2.853115429	2.91E-06	6.91E-05	Kcnt1	2	25863734	25918273	+	9499	protein_coding	potassium channel, subfamily T, member 1 [Source:MGI Symbol;Acc:MGI:1924627]
ENSMUSG00000053898	2371.482991	3863.352789	-0.703675074	2.95E-06	6.98E-05	Ech1	7	28825217	28832247	+	2284	protein_coding	enoyl coenzyme A hydratase 1, peroxisomal [Source:MGI Symbol;Acc:MGI:1858208]
ENSMUSG00000045027	713.1633985	333.8753817	1.096006502	2.95E-06	6.99E-05	Prss22	17	23993535	23998100	-	1323	protein_coding	protease, serine 22 [Source:MGI Symbol;Acc:MGI:1918085]
ENSMUSG00000036768	246.1446872	133.0893547	0.889245602	2.96E-06	6.99E-05	Kif15	9	122951046	123018733	+	11020	protein_coding	kinesin family member 15 [Source:MGI Symbol;Acc:MGI:1098258]
ENSMUSG00000036913	2.485268833	29.45761486	-3.542272707	3.02E-06	7.13E-05	Trim67	8	124793092	124834713	+	8744	protein_coding	tripartite motif-containing 67 [Source:MGI Symbol;Acc:MGI:3045323]
ENSMUSG00000048232	795.5047679	264.4697647	1.588472123	3.04E-06	7.17E-05	Fbxo10	4	45034247	45084604	-	4691	protein_coding	F-box protein 10 [Source:MGI Symbol;Acc:MGI:2686937]
ENSMUSG00000062901	560.1720499	982.6638084	-0.809958724	3.05E-06	7.19E-05	Klhl24	16	20097554	20127744	+	6683	protein_coding	kelch-like 24 [Source:MGI Symbol;Acc:MGI:1923035]
ENSMUSG00000033031	312.898745	170.2103476	0.877541892	3.12E-06	7.35E-05	C330027C09Rik	16	48994185	49019709	+	5688	protein_coding	RIKEN cDNA C330027C09 gene [Source:MGI Symbol;Acc:MGI:2146335]
ENSMUSG00000036880	2186.527902	3034.159342	-0.472579656	3.14E-06	7.37E-05	Acaa2	18	74779197	74806207	+	1515	protein_coding	acetyl-Coenzyme A acyltransferase 2 (mitochondrial 3-oxoacyl-Coenzyme A thiolase) [Source:MGI Symbol;Acc:MGI:1098623]
ENSMUSG00000024989	228.7593412	112.1891277	1.029461152	3.14E-06	7.37E-05	Cep55	19	38055025	38074425	+	2778	protein_coding	centrosomal protein 55 [Source:MGI Symbol;Acc:MGI:1921357]
ENSMUSG00000056427	946.2903973	1479.736432	-0.645151589	3.14E-06	7.37E-05	Slit3	11	35121224	35708507	+	6067	protein_coding	slit homolog 3 (Drosophila) [Source:MGI Symbol;Acc:MGI:1315202]
ENSMUSG00000056457	52.4329912	2.069637231	4.652189447	3.20E-06	7.50E-05	Prl2c3	13	12790816	12800079	-	1360	protein_coding	prolactin family 2, subfamily c, member 3 [Source:MGI Symbol;Acc:MGI:1341833]
ENSMUSG00000035296	12.75078899	113.0764641	-3.120738325	3.26E-06	7.63E-05	Sgcg	14	61221059	61258490	-	1878	protein_coding	sarcoglycan, gamma (dystrophin-associated glycoprotein) [Source:MGI Symbol;Acc:MGI:1346524]
ENSMUSG00000020846	481.083514	1130.272129	-1.231120012	3.29E-06	7.68E-05	Rflnb	11	76019194	76027782	-	3512	protein_coding	refilin B [Source:MGI Symbol;Acc:MGI:1923816]
ENSMUSG00000037370	505.1041426	1007.278222	-0.995207343	3.33E-06	7.77E-05	Enpp1	10	24637914	24712159	-	10257	protein_coding	ectonucleotide pyrophosphatase/phosphodiesterase 1 [Source:MGI Symbol;Acc:MGI:97370]
ENSMUSG00000038893	225.9010708	519.4097228	-1.200488361	3.34E-06	7.78E-05	Fam117a	11	95337018	95381872	+	3029	protein_coding	family with sequence similarity 117, member A [Source:MGI Symbol;Acc:MGI:2144564]
ENSMUSG00000005628	194.3942676	416.6755814	-1.097169672	3.37E-06	7.84E-05	Tmod4	3	95124476	95129209	+	1717	protein_coding	tropomodulin 4 [Source:MGI Symbol;Acc:MGI:1355285]
ENSMUSG00000045414	729.5883113	1317.329067	-0.851323765	3.46E-06	8.05E-05	1190002N15Rik	9	94517864	94538081	-	3950	protein_coding	RIKEN cDNA 1190002N15 gene [Source:MGI Symbol;Acc:MGI:1916111]
ENSMUSG00000012296	1225.564708	1881.785639	-0.619004236	3.50E-06	8.12E-05	Tjap1	17	46257851	46283026	-	4701	protein_coding	tight junction associated protein 1 [Source:MGI Symbol;Acc:MGI:1921344]
ENSMUSG00000096472	1146.037938	455.4768158	1.330566283	3.52E-06	8.16E-05	Cdkn2d	9	21288410	21291407	-	1574	protein_coding	cyclin-dependent kinase inhibitor 2D (p19, inhibits CDK4) [Source:MGI Symbol;Acc:MGI:105387]
ENSMUSG00000058297	205.1590554	615.4742027	-1.581846802	3.54E-06	8.20E-05	Spock2	10	60106219	60135198	+	5533	protein_coding	sparc/osteonectin, cwcv and kazal-like domains proteoglycan 2 [Source:MGI Symbol;Acc:MGI:1891351]
ENSMUSG00000026207	267.9616217	782.2933717	-1.54346651	3.55E-06	8.21E-05	Speg	1	75375297	75432320	+	12741	protein_coding	SPEG complex locus [Source:MGI Symbol;Acc:MGI:109282]
ENSMUSG00000001119	5021.639082	9447.724854	-0.91173984	3.58E-06	8.27E-05	Col6a1	10	76708792	76726168	-	4380	protein_coding	collagen, type VI, alpha 1 [Source:MGI Symbol;Acc:MGI:88459]
ENSMUSG00000032218	500.5531159	295.403678	0.762765299	3.58E-06	8.27E-05	Ccnb2	9	70407692	70421547	-	1531	protein_coding	cyclin B2 [Source:MGI Symbol;Acc:MGI:88311]
ENSMUSG00000027423	4678.427752	2874.365231	0.702457815	3.60E-06	8.29E-05	Snx5	2	144250123	144270906	-	4177	protein_coding	sorting nexin 5 [Source:MGI Symbol;Acc:MGI:1916428]
ENSMUSG00000038037	349.220624	137.6785127	1.341938976	3.63E-06	8.35E-05	Socs1	16	10783808	10785536	-	1220	protein_coding	suppressor of cytokine signaling 1 [Source:MGI Symbol;Acc:MGI:1354910]
ENSMUSG00000061780	2396.272407	8090.001238	-1.755035178	3.64E-06	8.37E-05	Cfd	10	79890853	79892655	+	922	protein_coding	complement factor D (adipsin) [Source:MGI Symbol;Acc:MGI:87931]
ENSMUSG00000034774	79.61507718	10.7416709	2.900280425	3.65E-06	8.37E-05	Dsg1c	18	20247340	20285031	+	4088	protein_coding	desmoglein 1 gamma [Source:MGI Symbol;Acc:MGI:2664358]
ENSMUSG00000029053	406.4474757	213.8957078	0.925071004	3.67E-06	8.41E-05	Prkcz	4	155260129	155361361	-	6318	protein_coding	protein kinase C, zeta [Source:MGI Symbol;Acc:MGI:97602]
ENSMUSG00000037112	212.0872048	433.7486636	-1.029658712	3.70E-06	8.48E-05	Sik2	9	50892801	51009073	-	9539	protein_coding	salt inducible kinase 2 [Source:MGI Symbol;Acc:MGI:2445031]
ENSMUSG00000068697	33.24236682	557.7565416	-4.062783625	3.72E-06	8.50E-05	Myoz1	14	20649107	20656540	-	1892	protein_coding	myozenin 1 [Source:MGI Symbol;Acc:MGI:1929471]
ENSMUSG00000070427	206.1026891	85.13016256	1.275256737	3.76E-06	8.59E-05	Il18bp	7	102014885	102018690	-	3026	protein_coding	interleukin 18 binding protein [Source:MGI Symbol;Acc:MGI:1333800]
ENSMUSG00000028032	2922.01	1709.084309	0.773454037	3.78E-06	8.63E-05	Papss1	3	131564768	131643671	+	3053	protein_coding	3'-phosphoadenosine 5'-phosphosulfate synthase 1 [Source:MGI Symbol;Acc:MGI:1330587]
ENSMUSG00000018068	438.493702	260.7674574	0.748102113	3.79E-06	8.63E-05	Ints2	11	86210681	86257575	-	10609	protein_coding	integrator complex subunit 2 [Source:MGI Symbol;Acc:MGI:1917672]
ENSMUSG00000026669	260.3399817	125.0745759	1.056656962	3.79E-06	8.63E-05	Mcm10	2	4989714	5012791	-	7692	protein_coding	minichromosome maintenance 10 replication initiation factor [Source:MGI Symbol;Acc:MGI:1917274]
ENSMUSG00000040006	677.2523483	1004.191064	-0.568003863	3.85E-06	8.75E-05	Ginm1	10	7767947	7792824	-	2996	protein_coding	glycoprotein integral membrane 1 [Source:MGI Symbol;Acc:MGI:2384905]
ENSMUSG00000023015	785.2499564	509.2092787	0.624442121	3.91E-06	8.88E-05	Racgap1	15	99620496	99651656	-	7079	protein_coding	Rac GTPase-activating protein 1 [Source:MGI Symbol;Acc:MGI:1349423]
ENSMUSG00000006715	401.887085	246.3960427	0.70596011	3.91E-06	8.88E-05	Gmnn	13	24751845	24761923	-	1465	protein_coding	geminin [Source:MGI Symbol;Acc:MGI:1927344]
ENSMUSG00000021226	85.6531722	193.9236811	-1.172688301	3.96E-06	8.96E-05	Acot2	12	83987861	83993873	+	2196	protein_coding	acyl-CoA thioesterase 2 [Source:MGI Symbol;Acc:MGI:2159605]
ENSMUSG00000027499	105.8006065	310.7956424	-1.548465759	3.96E-06	8.96E-05	Pkia	3	7366669	7445366	+	3721	protein_coding	protein kinase inhibitor, alpha [Source:MGI Symbol;Acc:MGI:104747]
ENSMUSG00000031381	988.4691149	553.7213941	0.834952296	3.97E-06	8.96E-05	Piga	X	164419787	164433916	+	6385	protein_coding	phosphatidylinositol glycan anchor biosynthesis, class A [Source:MGI Symbol;Acc:MGI:99461]
ENSMUSG00000026648	592.6846944	329.2108075	0.848627055	3.98E-06	8.98E-05	Dclre1c	2	3424131	3464130	+	9316	protein_coding	DNA cross-link repair 1C [Source:MGI Symbol;Acc:MGI:2441769]
ENSMUSG00000034006	2156.088302	1339.269879	0.686796197	4.01E-06	9.05E-05	Pqlc1	18	80253292	80292725	+	6100	protein_coding	PQ loop repeat containing 1 [Source:MGI Symbol;Acc:MGI:1914193]
ENSMUSG00000010755	1760.884999	1208.46824	0.543230732	4.03E-06	9.08E-05	Cars	7	143557230	143600090	-	6583	protein_coding	cysteinyl-tRNA synthetase [Source:MGI Symbol;Acc:MGI:1351477]
ENSMUSG00000046591	151.9675776	72.78267654	1.061533231	4.05E-06	9.10E-05	Ticrr	7	79660196	79698148	+	10007	protein_coding	TOPBP1-interacting checkpoint and replication regulator [Source:MGI Symbol;Acc:MGI:1924261]
ENSMUSG00000044734	2207.916494	604.6223654	1.868243344	4.05E-06	9.10E-05	Serpinb1a	13	32842092	32851185	-	2303	protein_coding	serine (or cysteine) peptidase inhibitor, clade B, member 1a [Source:MGI Symbol;Acc:MGI:1913472]
ENSMUSG00000020019	311.9001554	569.2465557	-0.868101331	4.06E-06	9.10E-05	Ntn4	10	93640681	93747207	+	3741	protein_coding	netrin 4 [Source:MGI Symbol;Acc:MGI:1888978]
ENSMUSG00000058248	378.4117972	94.08065725	2.005361581	4.18E-06	9.38E-05	Kcnh1	1	192190774	192510159	+	7331	protein_coding	potassium voltage-gated channel, subfamily H (eag-related), member 1 [Source:MGI Symbol;Acc:MGI:1341721]
ENSMUSG00000022103	167.1980791	327.1774411	-0.968947987	4.32E-06	9.68E-05	Gfra2	14	70890130	70979838	+	3462	protein_coding	glial cell line derived neurotrophic factor family receptor alpha 2 [Source:MGI Symbol;Acc:MGI:1195462]
ENSMUSG00000040204	576.7263725	351.2491186	0.716003568	4.34E-06	9.72E-05	Pclaf	9	65890237	65903266	+	4813	protein_coding	PCNA clamp associated factor [Source:MGI Symbol;Acc:MGI:1915276]
ENSMUSG00000046179	284.9887902	159.427867	0.839386013	4.36E-06	9.73E-05	E2f8	7	48866429	48881596	-	5443	protein_coding	E2F transcription factor 8 [Source:MGI Symbol;Acc:MGI:1922038]
ENSMUSG00000034055	131.1631162	247.6638396	-0.916591848	4.38E-06	9.76E-05	Phka1	X	102513975	102644246	-	6259	protein_coding	phosphorylase kinase alpha 1 [Source:MGI Symbol;Acc:MGI:97576]
ENSMUSG00000079168	264.135409	64.6711012	2.03389345	4.38E-06	9.76E-05	Cd209g	8	4134098	4137707	+	3610	protein_coding	CD209g antigen [Source:MGI Symbol;Acc:MGI:1917442]
ENSMUSG00000032494	397.8024741	2.085710288	7.572502648	4.48E-06	9.97E-05	Tdgf1	9	110939603	110946158	-	2622	protein_coding	teratocarcinoma-derived growth factor 1 [Source:MGI Symbol;Acc:MGI:98658]
ENSMUSG00000022969	735.4317545	416.0074708	0.820657735	4.49E-06	9.98E-05	Il10rb	16	91406164	91425834	+	3808	protein_coding	interleukin 10 receptor, beta [Source:MGI Symbol;Acc:MGI:109380]
ENSMUSG00000022673	1039.923896	608.8348853	0.771569294	4.49E-06	9.98E-05	Mcm4	16	15623897	15637400	-	3589	protein_coding	minichromosome maintenance complex component 4 [Source:MGI Symbol;Acc:MGI:103199]
ENSMUSG00000039865	49.29081455	120.832818	-1.287151359	4.50E-06	9.98E-05	Slc44a3	3	121459528	121532404	-	5057	protein_coding	solute carrier family 44, member 3 [Source:MGI Symbol;Acc:MGI:2384860]
ENSMUSG00000021116	1853.812909	1150.024725	0.688223635	4.52E-06	0.000100103	Eif2s1	12	78861819	78887010	+	4951	protein_coding	eukaryotic translation initiation factor 2, subunit 1 alpha [Source:MGI Symbol;Acc:MGI:95299]
ENSMUSG00000030246	1161.680176	2101.396009	-0.854926402	4.53E-06	0.000100368	Ldhb	6	142490249	142507957	-	1570	protein_coding	lactate dehydrogenase B [Source:MGI Symbol;Acc:MGI:96763]
ENSMUSG00000078853	612.41686	177.3977792	1.788643451	4.56E-06	0.000100722	Igtp	11	58199556	58207591	+	2022	protein_coding	interferon gamma induced GTPase [Source:MGI Symbol;Acc:MGI:107729]
ENSMUSG00000018740	70.97010612	155.8275949	-1.133573844	4.60E-06	0.000101601	Slc25a35	11	68968131	68974365	+	3677	protein_coding	solute carrier family 25, member 35 [Source:MGI Symbol;Acc:MGI:1919248]
ENSMUSG00000007097	373.2897425	3584.235794	-3.262539588	4.63E-06	0.000102155	Atp1a2	1	172271709	172298064	-	7038	protein_coding	ATPase, Na+/K+ transporting, alpha 2 polypeptide [Source:MGI Symbol;Acc:MGI:88106]
ENSMUSG00000054520	1349.60179	707.5871086	0.930597477	4.66E-06	0.000102628	Sh3bp2	5	34525838	34563641	+	4296	protein_coding	SH3-domain binding protein 2 [Source:MGI Symbol;Acc:MGI:1346349]
ENSMUSG00000091549	135.6923122	54.35764385	1.32236212	4.68E-06	0.000103051	Gm6548	17	78850792	78851956	-	1165	processed_pseudogene	predicted gene 6548 [Source:MGI Symbol;Acc:MGI:3644071]
ENSMUSG00000031382	3.641867377	44.78751149	-3.549298127	4.70E-06	0.00010331	Asb11	X	164436994	164459170	+	2847	protein_coding	ankyrin repeat and SOCS box-containing 11 [Source:MGI Symbol;Acc:MGI:1916104]
ENSMUSG00000081225	131.1833486	318.7938641	-1.278917917	4.73E-06	0.000103752	Cyp2j12	4	96099318	96141152	-	1944	protein_coding	cytochrome P450, family 2, subfamily j, polypeptide 12 [Source:MGI Symbol;Acc:MGI:3717097]
ENSMUSG00000039063	56.15052403	127.52767	-1.177487837	4.83E-06	0.000105974	Echdc3	2	6188465	6213033	-	2685	protein_coding	enoyl Coenzyme A hydratase domain containing 3 [Source:MGI Symbol;Acc:MGI:1915106]
ENSMUSG00000043993	103.2259928	233.0443679	-1.169613917	4.86E-06	0.000106497	2900052L18Rik	11	120229802	120231585	-	1588	processed_transcript	RIKEN cDNA 2900052L18 gene [Source:MGI Symbol;Acc:MGI:1924085]
ENSMUSG00000037321	4583.159105	2652.855417	0.788893111	4.89E-06	0.000106922	Tap1	17	34187553	34197225	+	5476	protein_coding	transporter 1, ATP-binding cassette, sub-family B (MDR/TAP) [Source:MGI Symbol;Acc:MGI:98483]
ENSMUSG00000045932	1165.802709	85.55588341	3.768768641	4.90E-06	0.000106979	Ifit2	19	34550694	34576419	+	3927	protein_coding	interferon-induced protein with tetratricopeptide repeats 2 [Source:MGI Symbol;Acc:MGI:99449]
ENSMUSG00000035683	245.2716202	123.1046416	0.992813205	5.00E-06	0.000109081	Melk	4	44300876	44364675	+	2972	protein_coding	maternal embryonic leucine zipper kinase [Source:MGI Symbol;Acc:MGI:106924]
ENSMUSG00000067377	171.9844754	328.1345968	-0.930158836	5.02E-06	0.000109555	Tspan6	X	133891068	133898429	-	2060	protein_coding	tetraspanin 6 [Source:MGI Symbol;Acc:MGI:1926264]
ENSMUSG00000069874	507.950619	162.4576545	1.646427887	5.06E-06	0.000110119	Irgm2	11	58199618	58222782	+	3690	protein_coding	immunity-related GTPase family M member 2 [Source:MGI Symbol;Acc:MGI:1926262]
ENSMUSG00000030577	56.82658236	13.1963433	2.096927847	5.09E-06	0.000110654	Cd22	7	30865402	30880342	-	5042	protein_coding	CD22 antigen [Source:MGI Symbol;Acc:MGI:88322]
ENSMUSG00000022221	1020.014382	433.6677243	1.23269757	5.10E-06	0.000110751	Ripk3	14	55784996	55788857	-	1964	protein_coding	receptor-interacting serine-threonine kinase 3 [Source:MGI Symbol;Acc:MGI:2154952]
ENSMUSG00000032186	178.7332277	338.7116265	-0.921511659	5.14E-06	0.000111617	Tmod2	9	75565621	75611325	-	11683	protein_coding	tropomodulin 2 [Source:MGI Symbol;Acc:MGI:1355335]
ENSMUSG00000078616	87.17318987	10.92285133	3.000536208	5.20E-06	0.00011265	Trim30c	7	104382065	104400837	-	1716	protein_coding	tripartite motif-containing 30C [Source:MGI Symbol;Acc:MGI:4821257]
ENSMUSG00000042717	6.710167058	71.37309268	-3.371523936	5.23E-06	0.000113166	Ppp1r3a	6	14713977	14755274	-	6965	protein_coding	protein phosphatase 1, regulatory (inhibitor) subunit 3A [Source:MGI Symbol;Acc:MGI:2153588]
ENSMUSG00000018340	2301.89951	3725.173165	-0.694212926	5.25E-06	0.000113578	Anxa6	11	54979108	55033445	-	2930	protein_coding	annexin A6 [Source:MGI Symbol;Acc:MGI:88255]
ENSMUSG00000032311	214.7678868	389.4251559	-0.857490659	5.32E-06	0.000114996	Nrg4	9	55220222	55326844	-	6075	protein_coding	neuregulin 4 [Source:MGI Symbol;Acc:MGI:1933833]
ENSMUSG00000024302	94.81010241	211.4249802	-1.151072609	5.35E-06	0.000115425	Dtna	18	23415135	23659715	+	16930	protein_coding	dystrobrevin alpha [Source:MGI Symbol;Acc:MGI:106039]
ENSMUSG00000028927	31.69737827	91.56949609	-1.521092914	5.36E-06	0.000115425	Padi2	4	140906344	140952586	+	5013	protein_coding	peptidyl arginine deiminase, type II [Source:MGI Symbol;Acc:MGI:1338892]
ENSMUSG00000039199	556.2430624	878.1868555	-0.657622209	5.36E-06	0.000115425	Zdhhc1	8	105472423	105496902	-	4219	protein_coding	zinc finger, DHHC domain containing 1 [Source:MGI Symbol;Acc:MGI:1918046]
ENSMUSG00000045394	5560.105921	3488.194704	0.672627532	5.41E-06	0.00011621	Epcam	17	87635979	87651106	+	2040	protein_coding	epithelial cell adhesion molecule [Source:MGI Symbol;Acc:MGI:106653]
ENSMUSG00000044005	155.7099425	54.75141473	1.502903141	5.41E-06	0.00011621	Gls2	10	128194457	128210004	+	3474	protein_coding	glutaminase 2 (liver, mitochondrial) [Source:MGI Symbol;Acc:MGI:2143539]
ENSMUSG00000047409	749.4572707	1278.093533	-0.768947539	5.42E-06	0.00011621	Ctdspl	9	118926453	119043998	+	5190	protein_coding	CTD (carboxy-terminal domain, RNA polymerase II, polypeptide A) small phosphatase-like [Source:MGI Symbol;Acc:MGI:1916524]
ENSMUSG00000034648	26.17020606	118.0875384	-2.160862754	5.42E-06	0.000116216	Lrrn1	6	107529768	107570214	+	3700	protein_coding	leucine rich repeat protein 1, neuronal [Source:MGI Symbol;Acc:MGI:106038]
ENSMUSG00000043487	164.6139226	305.1456989	-0.8892371	5.48E-06	0.000117435	Acot6	12	84100654	84111349	+	6413	protein_coding	acyl-CoA thioesterase 6 [Source:MGI Symbol;Acc:MGI:1921287]
ENSMUSG00000021109	5686.232275	1861.226326	1.611058981	5.50E-06	0.000117544	Hif1a	12	73901375	73947530	+	5896	protein_coding	hypoxia inducible factor 1, alpha subunit [Source:MGI Symbol;Acc:MGI:106918]
ENSMUSG00000024521	382.9880415	174.7565776	1.129919911	5.51E-06	0.000117692	Pmaip1	18	66458604	66465550	+	2646	protein_coding	phorbol-12-myristate-13-acetate-induced protein 1 [Source:MGI Symbol;Acc:MGI:1930146]
ENSMUSG00000035357	958.456307	1592.590284	-0.731755383	5.55E-06	0.000118411	Pdzrn3	6	101149609	101377897	-	7256	protein_coding	PDZ domain containing RING finger 3 [Source:MGI Symbol;Acc:MGI:1933157]
ENSMUSG00000041120	2237.026407	3588.355254	-0.681692285	5.58E-06	0.000118879	Nbl1	4	139082284	139092993	-	2033	protein_coding	neuroblastoma, suppression of tumorigenicity 1 [Source:MGI Symbol;Acc:MGI:104591]
ENSMUSG00000057346	144.4378205	23.55688971	2.623968384	5.59E-06	0.000119132	Apol9a	15	77403789	77411080	-	1573	protein_coding	apolipoprotein L 9a [Source:MGI Symbol;Acc:MGI:3606001]
ENSMUSG00000074766	274.7129009	722.1364622	-1.391508373	5.64E-06	0.000119941	Ism1	2	139678178	139758581	+	2965	protein_coding	isthmin 1, angiogenesis inhibitor [Source:MGI Symbol;Acc:MGI:2442963]
ENSMUSG00000079414	37.60260005	8.663117975	2.112596298	5.72E-06	0.000121456	Gm11110	17	57092035	57105942	-	1013	protein_coding	predicted gene 11110 [Source:MGI Symbol;Acc:MGI:3779362]
ENSMUSG00000000386	1187.628074	111.9576657	3.407589782	5.72E-06	0.000121461	Mx1	16	97447035	97462907	-	3646	protein_coding	MX dynamin-like GTPase 1 [Source:MGI Symbol;Acc:MGI:97243]
ENSMUSG00000020891	294.1189045	15.55642568	4.242284354	5.77E-06	0.00012224	Alox8	11	69183932	69197843	-	3559	protein_coding	arachidonate 8-lipoxygenase [Source:MGI Symbol;Acc:MGI:1098228]
ENSMUSG00000030452	580.0633888	329.0461842	0.816032718	5.78E-06	0.000122291	Nipa2	7	55931287	55962476	-	7068	protein_coding	non imprinted in Prader-Willi/Angelman syndrome 2 homolog (human) [Source:MGI Symbol;Acc:MGI:1913918]
ENSMUSG00000007107	8.974478271	42.75810998	-2.27657623	5.96E-06	0.000126086	Atp1a4	1	172223513	172258414	-	3667	protein_coding	ATPase, Na+/K+ transporting, alpha 4 polypeptide [Source:MGI Symbol;Acc:MGI:1351335]
ENSMUSG00000023224	2298.236925	3311.448033	-0.527040388	6.05E-06	0.000127846	Serping1	2	84765387	84775444	-	2325	protein_coding	serine (or cysteine) peptidase inhibitor, clade G, member 1 [Source:MGI Symbol;Acc:MGI:894696]
ENSMUSG00000031755	157.1488374	293.2457641	-0.895607372	6.07E-06	0.00012807	Bbs2	8	94067954	94098928	-	3311	protein_coding	Bardet-Biedl syndrome 2 (human) [Source:MGI Symbol;Acc:MGI:2135267]
ENSMUSG00000034394	333.4092042	78.50609616	2.084610623	6.08E-06	0.000128168	Lif	11	4257557	4272514	+	4350	protein_coding	leukemia inhibitory factor [Source:MGI Symbol;Acc:MGI:96787]
ENSMUSG00000020897	465.1326029	269.9199423	0.78468497	6.44E-06	0.000135663	Aurkb	11	69045647	69051664	+	2946	protein_coding	aurora kinase B [Source:MGI Symbol;Acc:MGI:107168]
ENSMUSG00000029752	1098.598349	491.8490304	1.158511709	6.62E-06	0.000139288	Asns	6	7675169	7693254	-	2735	protein_coding	asparagine synthetase [Source:MGI Symbol;Acc:MGI:1350929]
ENSMUSG00000061527	163362.8655	119278.0223	0.453753306	6.64E-06	0.000139414	Krt5	15	101707070	101712891	-	2190	protein_coding	keratin 5 [Source:MGI Symbol;Acc:MGI:96702]
ENSMUSG00000022091	691.6145379	1419.577253	-1.036388521	6.69E-06	0.000140327	Sorbs3	14	70180468	70207637	-	2914	protein_coding	sorbin and SH3 domain containing 3 [Source:MGI Symbol;Acc:MGI:700013]
ENSMUSG00000067924	119.6383876	228.391348	-0.931279284	6.73E-06	0.000141015	Cxx1b	X	53669177	53670408	-	1232	protein_coding	CAAX box 1B [Source:MGI Symbol;Acc:MGI:3576504]
ENSMUSG00000045636	1577.851531	2413.806658	-0.612907001	6.77E-06	0.000141755	Mtus1	8	40990914	41133726	-	10078	protein_coding	mitochondrial tumor suppressor 1 [Source:MGI Symbol;Acc:MGI:2142572]
ENSMUSG00000032271	161.1809433	304.8314834	-0.919996869	6.79E-06	0.000142041	Nnmt	9	48591877	48605153	-	1576	protein_coding	nicotinamide N-methyltransferase [Source:MGI Symbol;Acc:MGI:1099443]
ENSMUSG00000032508	2243.23234	873.8657533	1.359802699	6.86E-06	0.00014325	Myd88	9	119335934	119341411	-	2576	protein_coding	myeloid differentiation primary response gene 88 [Source:MGI Symbol;Acc:MGI:108005]
ENSMUSG00000069515	124.7420371	455.5629233	-1.871768475	6.87E-06	0.000143388	Lyz1	10	117287797	117292868	-	1263	protein_coding	lysozyme 1 [Source:MGI Symbol;Acc:MGI:96902]
ENSMUSG00000068744	838.9575537	369.2943011	1.183722581	6.89E-06	0.000143388	Psrc1	3	108383839	108388231	+	3364	protein_coding	proline/serine-rich coiled-coil 1 [Source:MGI Symbol;Acc:MGI:1913099]
ENSMUSG00000027699	324.253889	171.6741958	0.916756553	6.89E-06	0.000143388	Ect2	3	27097222	27153878	-	5386	protein_coding	ect2 oncogene [Source:MGI Symbol;Acc:MGI:95281]
ENSMUSG00000040613	1785.096616	926.4003391	0.945918429	6.89E-06	0.000143388	Apobec1	6	122577792	122602444	-	2702	protein_coding	apolipoprotein B mRNA editing enzyme, catalytic polypeptide 1 [Source:MGI Symbol;Acc:MGI:103298]
ENSMUSG00000040253	698.7590662	242.213088	1.528776522	7.00E-06	0.000145533	Gbp7	3	142530342	142550149	+	5614	protein_coding	guanylate binding protein 7 [Source:MGI Symbol;Acc:MGI:2444421]
ENSMUSG00000054204	8.879457648	44.86165166	-2.319170435	7.03E-06	0.000145973	Alkal2	12	30884322	30893854	+	1509	protein_coding	ALK and LTK ligand 2 [Source:MGI Symbol;Acc:MGI:3697448]
ENSMUSG00000031586	310.9851302	525.5173872	-0.758032679	7.10E-06	0.000147241	Rbpms	8	33782643	33929863	-	4022	protein_coding	RNA binding protein gene with multiple splicing [Source:MGI Symbol;Acc:MGI:1334446]
ENSMUSG00000038239	68.00804477	294.2939049	-2.106534834	7.18E-06	0.000148733	Hrc	7	45335290	45338974	+	2566	protein_coding	histidine rich calcium binding protein [Source:MGI Symbol;Acc:MGI:96226]
ENSMUSG00000016256	5858.038532	3504.492747	0.740988804	7.27E-06	0.000150325	Ctsz	2	174427493	174439039	-	1441	protein_coding	cathepsin Z [Source:MGI Symbol;Acc:MGI:1891190]
ENSMUSG00000031029	3961.512919	5668.824559	-0.516979495	7.33E-06	0.00015155	Eif3f	7	108934417	108942951	+	2891	protein_coding	eukaryotic translation initiation factor 3, subunit F [Source:MGI Symbol;Acc:MGI:1913335]
ENSMUSG00000023032	871.2820224	287.2889084	1.599861057	7.34E-06	0.00015155	Slc4a8	15	100761747	100823968	+	13021	protein_coding	solute carrier family 4 (anion exchanger), member 8 [Source:MGI Symbol;Acc:MGI:1928745]
ENSMUSG00000017309	154.5543913	696.8168855	-2.168784976	7.35E-06	0.000151649	Cd300lg	11	102041509	102055620	+	2737	protein_coding	CD300 molecule like family member G [Source:MGI Symbol;Acc:MGI:1289168]
ENSMUSG00000021803	430.4811992	14.80391675	4.862073063	7.37E-06	0.00015194	Cdhr1	14	37077857	37098347	-	4332	protein_coding	cadherin-related family member 1 [Source:MGI Symbol;Acc:MGI:2157782]
ENSMUSG00000041189	123.8634702	380.1647705	-1.614468095	7.44E-06	0.000153175	Chrnb1	11	69784036	69795943	-	2531	protein_coding	cholinergic receptor, nicotinic, beta polypeptide 1 (muscle) [Source:MGI Symbol;Acc:MGI:87890]
ENSMUSG00000042807	65.38550194	144.1501902	-1.136941921	7.54E-06	0.00015494	Hecw2	1	53806876	54195168	-	12947	protein_coding	HECT, C2 and WW domain containing E3 ubiquitin protein ligase 2 [Source:MGI Symbol;Acc:MGI:2685817]
ENSMUSG00000018930	725.0131725	29.3909903	4.622661013	7.60E-06	0.000156117	Ccl4	11	83662584	83664683	+	660	protein_coding	chemokine (C-C motif) ligand 4 [Source:MGI Symbol;Acc:MGI:98261]
ENSMUSG00000070327	3581.69488	1248.465722	1.520628259	7.63E-06	0.000156441	Rnf213	11	119393100	119487418	+	16888	protein_coding	ring finger protein 213 [Source:MGI Symbol;Acc:MGI:1289196]
ENSMUSG00000024948	952.5707585	1378.76995	-0.533596994	7.66E-06	0.000156992	Map4k2	19	6341135	6355615	+	6646	protein_coding	mitogen-activated protein kinase kinase kinase kinase 2 [Source:MGI Symbol;Acc:MGI:1346883]
ENSMUSG00000061887	1133.866317	1826.370152	-0.686870292	7.74E-06	0.000158362	Ssbp3	4	106910701	107049694	+	6582	protein_coding	single-stranded DNA binding protein 3 [Source:MGI Symbol;Acc:MGI:1919725]
ENSMUSG00000074738	234.7049823	408.8406367	-0.801430446	7.74E-06	0.000158362	Fndc10	4	155694342	155696481	+	2140	protein_coding	fibronectin type III domain containing 10 [Source:MGI Symbol;Acc:MGI:2444790]
ENSMUSG00000030064	1569.276938	1046.7077	0.584169891	7.76E-06	0.000158439	Frmd4b	6	97286867	97617541	-	14302	protein_coding	FERM domain containing 4B [Source:MGI Symbol;Acc:MGI:2141794]
ENSMUSG00000038271	390.9974473	680.0532568	-0.797651699	7.81E-06	0.000159366	Iffo1	6	125145241	125161782	+	5691	protein_coding	intermediate filament family orphan 1 [Source:MGI Symbol;Acc:MGI:2444516]
ENSMUSG00000029576	58.61414081	186.4017479	-1.658968537	7.90E-06	0.000160986	Radil	5	142484839	142551098	-	4803	protein_coding	Ras association and DIL domains [Source:MGI Symbol;Acc:MGI:2443088]
ENSMUSG00000028572	639.9647696	424.3861905	0.592972227	8.06E-06	0.000163988	Hook1	4	95967240	96025413	+	8318	protein_coding	hook microtubule tethering protein 1 [Source:MGI Symbol;Acc:MGI:1925213]
ENSMUSG00000025407	83.26939742	185.8134141	-1.14976262	8.06E-06	0.000163988	Gli1	10	127329882	127341974	-	4995	protein_coding	GLI-Kruppel family member GLI1 [Source:MGI Symbol;Acc:MGI:95727]
ENSMUSG00000013033	738.4836997	1234.39343	-0.73998152	8.09E-06	0.000164391	Adgrl1	8	83900105	83941954	+	8587	protein_coding	adhesion G protein-coupled receptor L1 [Source:MGI Symbol;Acc:MGI:1929461]
ENSMUSG00000022639	376.5141698	208.6214177	0.84943273	8.16E-06	0.000165614	Dubr	16	50719294	50732773	-	4679	lincRNA	Dppa2 upstream binding RNA [Source:MGI Symbol;Acc:MGI:1915440]
ENSMUSG00000017817	274.1830061	968.2411834	-1.818558818	8.22E-06	0.000166573	Jph2	2	163336242	163397993	-	4255	protein_coding	junctophilin 2 [Source:MGI Symbol;Acc:MGI:1891496]
ENSMUSG00000058163	135.5501602	37.8947599	1.845506982	8.25E-06	0.00016705	Gm5431	11	48887422	48902214	-	3862	protein_coding	predicted gene 5431 [Source:MGI Symbol;Acc:MGI:3645205]
ENSMUSG00000039236	729.1361561	177.9070561	2.034682001	8.31E-06	0.000168058	Isg20	7	78913424	78920396	+	1860	protein_coding	interferon-stimulated protein [Source:MGI Symbol;Acc:MGI:1928895]
ENSMUSG00000005397	1836.891561	2874.236988	-0.64585892	8.33E-06	0.00016829	Nid1	13	13437551	13512269	+	6943	protein_coding	nidogen 1 [Source:MGI Symbol;Acc:MGI:97342]
ENSMUSG00000108291	30.11579764	4.815310896	2.640109239	8.35E-06	0.000168641	Gm44292	6	86663188	86665551	-	2364	TEC	predicted gene, 44292 [Source:MGI Symbol;Acc:MGI:5690684]
ENSMUSG00000032625	55.94649957	152.4610635	-1.445821954	8.41E-06	0.000169522	Thsd7a	6	12311610	12749410	-	13737	protein_coding	thrombospondin, type I, domain containing 7A [Source:MGI Symbol;Acc:MGI:2685683]
ENSMUSG00000068887	618.4819588	292.2984419	1.082357378	8.44E-06	0.00017006	Lce1j	3	92788840	92790514	-	703	protein_coding	late cornified envelope 1J [Source:MGI Symbol;Acc:MGI:3702532]
ENSMUSG00000048616	91.555708	247.1898638	-1.429940961	8.45E-06	0.00017006	Nog	11	89300638	89302332	-	1695	protein_coding	noggin [Source:MGI Symbol;Acc:MGI:104327]
ENSMUSG00000041219	527.2349377	321.6630255	0.712496584	8.69E-06	0.000174677	Arhgap11a	2	113831492	113848661	-	5332	protein_coding	Rho GTPase activating protein 11A [Source:MGI Symbol;Acc:MGI:2444300]
ENSMUSG00000000982	871.754781	42.54969846	4.355575357	8.74E-06	0.000175304	Ccl3	11	83647844	83649355	-	766	protein_coding	chemokine (C-C motif) ligand 3 [Source:MGI Symbol;Acc:MGI:98260]
ENSMUSG00000062488	320.8734102	21.80528696	3.881652536	8.75E-06	0.000175304	Ifit3b	19	34607970	34613401	+	2000	protein_coding	interferon-induced protein with tetratricopeptide repeats 3B [Source:MGI Symbol;Acc:MGI:3698419]
ENSMUSG00000012350	1060.725101	479.562054	1.145355792	8.75E-06	0.000175304	Ehf	2	103263433	103303278	-	5576	protein_coding	ets homologous factor [Source:MGI Symbol;Acc:MGI:1270840]
ENSMUSG00000032735	267.3098075	876.8986646	-1.711450323	8.78E-06	0.000175706	Ablim3	18	61799395	61911852	-	4560	protein_coding	actin binding LIM protein family, member 3 [Source:MGI Symbol;Acc:MGI:2442582]
ENSMUSG00000042686	73.82107658	334.625218	-2.172894017	8.88E-06	0.000177654	Jph1	1	16964560	17097889	-	4998	protein_coding	junctophilin 1 [Source:MGI Symbol;Acc:MGI:1891495]
ENSMUSG00000028518	88.43461569	172.3766032	-0.961939956	8.98E-06	0.000179343	Prkaa2	4	105029874	105109890	-	7969	protein_coding	protein kinase, AMP-activated, alpha 2 catalytic subunit [Source:MGI Symbol;Acc:MGI:1336173]
ENSMUSG00000027189	1221.736204	1746.169011	-0.515534243	9.04E-06	0.000180473	Trim44	2	102300119	102407828	-	5645	protein_coding	tripartite motif-containing 44 [Source:MGI Symbol;Acc:MGI:1931835]
ENSMUSG00000026683	293.1291614	164.3139993	0.835655978	9.06E-06	0.000180694	Nuf2	1	169497934	169531464	-	6341	protein_coding	NUF2, NDC80 kinetochore complex component [Source:MGI Symbol;Acc:MGI:1914227]
ENSMUSG00000045349	583.1277395	188.7228851	1.626026965	9.10E-06	0.000181278	Sh2d5	4	138250403	138261332	+	3740	protein_coding	SH2 domain containing 5 [Source:MGI Symbol;Acc:MGI:2446215]
ENSMUSG00000112095	22.01488896	1.731062901	3.625008888	9.25E-06	0.000183901	AC132332.1	10	122565023	122569891	-	2547	lincRNA
ENSMUSG00000041592	211.0624033	482.0276341	-1.188097574	9.25E-06	0.000183901	Sdk2	11	113776374	114067046	-	15469	protein_coding	sidekick cell adhesion molecule 2 [Source:MGI Symbol;Acc:MGI:2443847]
ENSMUSG00000022468	2073.053844	875.1638849	1.244563254	9.28E-06	0.000184298	Endou	15	97711019	97731405	-	2718	protein_coding	endonuclease, polyU-specific [Source:MGI Symbol;Acc:MGI:97746]
ENSMUSG00000039103	118.2073713	402.033759	-1.762363843	9.35E-06	0.000185343	Nexn	3	152236982	152266350	-	3826	protein_coding	nexilin [Source:MGI Symbol;Acc:MGI:1916060]
ENSMUSG00000052180	183.2086598	65.9920323	1.478753507	9.42E-06	0.000186655	Serpinb6c	13	33879816	33905708	-	1391	protein_coding	serine (or cysteine) peptidase inhibitor, clade B, member 6c [Source:MGI Symbol;Acc:MGI:2145481]
ENSMUSG00000038065	160.3242527	488.5173374	-1.60299531	9.62E-06	0.000190297	Mturn	6	54681624	54703851	+	5695	protein_coding	maturin, neural progenitor differentiation regulator homolog (Xenopus) [Source:MGI Symbol;Acc:MGI:1915485]
ENSMUSG00000027559	2906.304145	19153.80823	-2.720267045	9.67E-06	0.00019109	Car3	3	14863512	14872523	+	2865	protein_coding	carbonic anhydrase 3 [Source:MGI Symbol;Acc:MGI:88270]
ENSMUSG00000102187	85.59968673	16.28281575	2.389182671	9.69E-06	0.00019136	Gm7897	1	173829799	173832254	-	554	unprocessed_pseudogene	predicted gene 7897 [Source:MGI Symbol;Acc:MGI:3648011]
ENSMUSG00000017057	4739.916398	2249.593015	1.074970954	9.75E-06	0.00019235	Il13ra1	X	36112110	36171259	+	3712	protein_coding	interleukin 13 receptor, alpha 1 [Source:MGI Symbol;Acc:MGI:105052]
ENSMUSG00000038751	720.6782866	385.1086838	0.905189729	9.80E-06	0.00019316	Ptk6	2	181193721	181202789	-	3689	protein_coding	PTK6 protein tyrosine kinase 6 [Source:MGI Symbol;Acc:MGI:99683]
ENSMUSG00000043740	543.9211173	196.7209989	1.4660637	9.86E-06	0.000194068	B430306N03Rik	17	48316141	48327024	+	6937	protein_coding	RIKEN cDNA B430306N03 gene [Source:MGI Symbol;Acc:MGI:2443478]
ENSMUSG00000001156	5835.060337	1781.863875	1.711214897	9.91E-06	0.000194991	Mxd1	6	86647042	86669161	-	7072	protein_coding	MAX dimerization protein 1 [Source:MGI Symbol;Acc:MGI:96908]
ENSMUSG00000031898	42.95965388	104.6976544	-1.288087438	1.00E-05	0.000196877	Dpep3	8	105973513	105979429	-	1698	protein_coding	dipeptidase 3 [Source:MGI Symbol;Acc:MGI:1919104]
ENSMUSG00000032359	3659.240538	2376.540928	0.622923443	1.00E-05	0.000197086	Ctsh	9	90054152	90076089	+	4499	protein_coding	cathepsin H [Source:MGI Symbol;Acc:MGI:107285]
ENSMUSG00000042842	60.51259134	16.29722047	1.88633024	1.01E-05	0.000197086	Serpinb6b	13	32965209	32979067	+	2262	protein_coding	serine (or cysteine) peptidase inhibitor, clade B, member 6b [Source:MGI Symbol;Acc:MGI:894688]
ENSMUSG00000030806	28.5106116	78.42408042	-1.464460912	1.01E-05	0.000197453	Stx1b	7	127803900	127824549	-	4802	protein_coding	syntaxin 1B [Source:MGI Symbol;Acc:MGI:1930705]
ENSMUSG00000028104	276.9397969	467.7787911	-0.75609576	1.01E-05	0.000198264	Polr3gl	3	96577872	96594181	-	1597	protein_coding	polymerase (RNA) III (DNA directed) polypeptide G like [Source:MGI Symbol;Acc:MGI:1917120]
ENSMUSG00000039349	356.3494352	1216.581522	-1.769941178	1.01E-05	0.000198264	C130074G19Rik	1	184871926	184883218	-	3035	protein_coding	RIKEN cDNA C130074G19 gene [Source:MGI Symbol;Acc:MGI:2444831]
ENSMUSG00000029309	1326.618318	2868.221757	-1.111974933	1.02E-05	0.000199051	Sparcl1	5	104079111	104113733	-	2937	protein_coding	SPARC-like 1 [Source:MGI Symbol;Acc:MGI:108110]
ENSMUSG00000004562	1141.502605	1744.310261	-0.611820378	1.02E-05	0.00019954	Arhgef40	14	51984719	52006251	+	10366	protein_coding	Rho guanine nucleotide exchange factor (GEF) 40 [Source:MGI Symbol;Acc:MGI:2685515]
ENSMUSG00000013275	2250.789208	1168.230512	0.945931979	1.03E-05	0.000200444	Slc41a1	1	131827493	131848865	+	4912	protein_coding	solute carrier family 41, member 1 [Source:MGI Symbol;Acc:MGI:2444823]
ENSMUSG00000022902	286.1993006	9.443862343	4.91842458	1.03E-05	0.000200444	Stfa2	16	36403946	36408363	-	423	protein_coding	stefin A2 [Source:MGI Symbol;Acc:MGI:106197]
ENSMUSG00000023505	353.5976509	212.3840345	0.736719403	1.05E-05	0.000204505	Cdca3	6	124829547	124833701	+	2866	protein_coding	cell division cycle associated 3 [Source:MGI Symbol;Acc:MGI:1315198]
ENSMUSG00000027377	2135.555985	1046.72019	1.028637772	1.05E-05	0.000204505	Mall	2	127704386	127729932	-	2006	protein_coding	mal, T cell differentiation protein-like [Source:MGI Symbol;Acc:MGI:2385152]
ENSMUSG00000046447	158.5791211	276.4366823	-0.800056061	1.05E-05	0.000204614	Camk2n1	4	138454314	138460123	+	4444	protein_coding	calcium/calmodulin-dependent protein kinase II inhibitor 1 [Source:MGI Symbol;Acc:MGI:1913509]
ENSMUSG00000043795	117.7521657	268.9565834	-1.190693347	1.07E-05	0.00020774	Prr33	7	142491074	142506771	-	2348	lincRNA	proline rich 33 [Source:MGI Symbol;Acc:MGI:3642289]
ENSMUSG00000033880	2733.031529	1286.905596	1.08671301	1.07E-05	0.000207781	Lgals3bp	11	118392751	118402092	-	2847	protein_coding	lectin, galactoside-binding, soluble, 3 binding protein [Source:MGI Symbol;Acc:MGI:99554]
ENSMUSG00000050064	42.96812046	103.5147795	-1.264372231	1.07E-05	0.000207974	Zfp697	3	98382461	98753812	+	8276	protein_coding	zinc finger protein 697 [Source:MGI Symbol;Acc:MGI:2139736]
ENSMUSG00000040147	495.8634128	239.5823642	1.047339872	1.09E-05	0.000210255	Maob	X	16709282	16817366	-	2789	protein_coding	monoamine oxidase B [Source:MGI Symbol;Acc:MGI:96916]
ENSMUSG00000029096	1004.635193	3164.334877	-1.654512307	1.10E-05	0.000211603	Htra3	5	35652023	35679782	-	4439	protein_coding	HtrA serine peptidase 3 [Source:MGI Symbol;Acc:MGI:1925808]
ENSMUSG00000031791	198.5748254	581.8645407	-1.54749993	1.10E-05	0.0002124	Tmem38a	8	72572055	72587282	+	2142	protein_coding	transmembrane protein 38A [Source:MGI Symbol;Acc:MGI:1921416]
ENSMUSG00000026088	495.210673	249.8828694	0.985999512	1.10E-05	0.000212581	Mitd1	1	37874801	37890411	-	2770	protein_coding	MIT, microtubule interacting and transport, domain containing 1 [Source:MGI Symbol;Acc:MGI:1916278]
ENSMUSG00000029762	1142.625236	561.0222135	1.025002812	1.10E-05	0.000212593	Akr1b8	6	34354119	34368463	+	1499	protein_coding	aldo-keto reductase family 1, member B8 [Source:MGI Symbol;Acc:MGI:107673]
ENSMUSG00000024617	69.87265435	330.1557287	-2.232617185	1.11E-05	0.000214023	Camk2a	18	60925618	60988152	+	7465	protein_coding	calcium/calmodulin-dependent protein kinase II alpha [Source:MGI Symbol;Acc:MGI:88256]
ENSMUSG00000000184	1169.273216	1983.335469	-0.761468829	1.11E-05	0.000214023	Ccnd2	6	127125162	127152193	-	9409	protein_coding	cyclin D2 [Source:MGI Symbol;Acc:MGI:88314]
ENSMUSG00000040717	150.314647	272.1929861	-0.85470719	1.14E-05	0.000219368	Il17rd	14	27038941	27107286	+	10985	protein_coding	interleukin 17 receptor D [Source:MGI Symbol;Acc:MGI:2159727]
ENSMUSG00000033032	326.3384343	517.7747221	-0.665435707	1.15E-05	0.00022135	Afap1l1	18	61730261	61786702	-	3680	protein_coding	actin filament associated protein 1-like 1 [Source:MGI Symbol;Acc:MGI:2147199]
ENSMUSG00000032281	6086.849161	13905.2178	-1.191716153	1.17E-05	0.000223756	Acsbg1	9	54604877	54661870	-	3604	protein_coding	acyl-CoA synthetase bubblegum family member 1 [Source:MGI Symbol;Acc:MGI:2385656]
ENSMUSG00000047810	1261.45329	445.602944	1.500484937	1.17E-05	0.000224382	Ccdc88b	19	6844623	6858211	-	4959	protein_coding	coiled-coil domain containing 88B [Source:MGI Symbol;Acc:MGI:1925567]
ENSMUSG00000104348	117.3543269	9.929802651	3.554328047	1.18E-05	0.000224893	Gm37691	1	193281271	193283843	+	2573	TEC	predicted gene, 37691 [Source:MGI Symbol;Acc:MGI:5610919]
ENSMUSG00000042225	1742.95646	888.6152454	0.971987893	1.18E-05	0.000224893	Ammecr1	X	142851146	142966728	-	5437	protein_coding	Alport syndrome, mental retardation, midface hypoplasia and elliptocytosis chromosomal region gene 1 [Source:MGI Symbol;Acc:MGI:1860206]
ENSMUSG00000037012	4069.13151	2739.32315	0.570867592	1.19E-05	0.000227326	Hk1	10	62268855	62379908	-	8532	protein_coding	hexokinase 1 [Source:MGI Symbol;Acc:MGI:96103]
ENSMUSG00000033788	687.1651222	1233.358085	-0.84448656	1.20E-05	0.000228712	Dysf	6	84008590	84211060	+	8328	protein_coding	dysferlin [Source:MGI Symbol;Acc:MGI:1349385]
ENSMUSG00000024791	211.3183575	104.9616045	1.008330214	1.22E-05	0.000231496	Cdca5	19	6084983	6091777	+	2129	protein_coding	cell division cycle associated 5 [Source:MGI Symbol;Acc:MGI:1915099]
ENSMUSG00000035557	58955.56463	34255.87762	0.78327615	1.22E-05	0.000231496	Krt17	11	100256217	100261029	-	1551	protein_coding	keratin 17 [Source:MGI Symbol;Acc:MGI:96691]
ENSMUSG00000043832	674.5065712	319.5133812	1.077654537	1.23E-05	0.000234313	Clec4a3	6	122952515	122969875	+	1327	protein_coding	C-type lectin domain family 4, member a3 [Source:MGI Symbol;Acc:MGI:1920399]
ENSMUSG00000024590	1894.731502	721.6182281	1.392214647	1.24E-05	0.000235053	Lmnb1	18	56707813	56753424	+	2962	protein_coding	lamin B1 [Source:MGI Symbol;Acc:MGI:96795]
ENSMUSG00000041827	1584.021782	210.1773834	2.914139068	1.25E-05	0.000236952	Oasl1	5	114923240	114937915	+	2608	protein_coding	2'-5' oligoadenylate synthetase-like 1 [Source:MGI Symbol;Acc:MGI:2180849]
ENSMUSG00000039037	127.5625852	296.0854359	-1.212367945	1.25E-05	0.000237309	St6galnac5	3	152817081	152982246	-	6002	protein_coding	ST6 (alpha-N-acetyl-neuraminyl-2,3-beta-galactosyl-1,3)-N-acetylgalactosaminide alpha-2,6-sialyltransferase 5 [Source:MGI Symbol;Acc:MGI:1349471]
ENSMUSG00000070034	420.724787	136.901859	1.621145859	1.26E-05	0.000237722	Sp110	1	85576899	85598817	-	6781	protein_coding	Sp110 nuclear body protein [Source:MGI Symbol;Acc:MGI:1923364]
ENSMUSG00000073771	449.424023	271.0032221	0.727989549	1.26E-05	0.000237722	Btbd19	4	117119219	117125725	-	3883	protein_coding	BTB (POZ) domain containing 19 [Source:MGI Symbol;Acc:MGI:1925861]
ENSMUSG00000027111	7173.753472	3703.835994	0.953590987	1.27E-05	0.000239982	Itga6	2	71745616	71858416	+	9025	protein_coding	integrin alpha 6 [Source:MGI Symbol;Acc:MGI:96605]
ENSMUSG00000047441	65.367348	8.247515035	2.976819437	1.27E-05	0.000240323	Antxrl	14	34053470	34075999	+	2126	protein_coding	anthrax toxin receptor-like [Source:MGI Symbol;Acc:MGI:1925726]
ENSMUSG00000021569	267.075628	147.5369557	0.854670319	1.28E-05	0.000241352	Trip13	13	73911347	73937784	-	3472	protein_coding	thyroid hormone receptor interactor 13 [Source:MGI Symbol;Acc:MGI:1916966]
ENSMUSG00000030103	2944.490114	1052.6086	1.483713578	1.28E-05	0.000241458	Bhlhe40	6	108660629	108666925	+	4705	protein_coding	basic helix-loop-helix family, member e40 [Source:MGI Symbol;Acc:MGI:1097714]
ENSMUSG00000002870	1201.113451	766.2839906	0.647429918	1.28E-05	0.000241458	Mcm2	6	88883474	88898780	-	6956	protein_coding	minichromosome maintenance complex component 2 [Source:MGI Symbol;Acc:MGI:105380]
ENSMUSG00000046546	1900.298283	1159.571985	0.712335316	1.29E-05	0.000242001	Fam43a	16	30599723	30602797	+	3075	protein_coding	family with sequence similarity 43, member A [Source:MGI Symbol;Acc:MGI:2676309]
ENSMUSG00000001930	351.9566418	1108.935093	-1.653647216	1.29E-05	0.000242001	Vwf	6	125546774	125686679	+	16064	protein_coding	Von Willebrand factor [Source:MGI Symbol;Acc:MGI:98941]
ENSMUSG00000042793	458.5801664	823.7803983	-0.843763085	1.30E-05	0.000244047	Lgr6	1	134983301	135105276	-	6851	protein_coding	leucine-rich repeat-containing G protein-coupled receptor 6 [Source:MGI Symbol;Acc:MGI:2441805]
ENSMUSG00000028909	361.2823081	760.6411923	-1.073593961	1.31E-05	0.000245103	Ptpru	4	131768457	131838288	-	7113	protein_coding	protein tyrosine phosphatase, receptor type, U [Source:MGI Symbol;Acc:MGI:1321151]
ENSMUSG00000026688	624.5004289	939.3356097	-0.58825044	1.32E-05	0.000247779	Mgst3	1	167371966	167393841	-	1097	protein_coding	microsomal glutathione S-transferase 3 [Source:MGI Symbol;Acc:MGI:1913697]
ENSMUSG00000003380	3974.366462	5708.189572	-0.522272261	1.35E-05	0.000252051	Rabac1	7	24969752	24972754	-	1523	protein_coding	Rab acceptor 1 (prenylated) [Source:MGI Symbol;Acc:MGI:1201692]
ENSMUSG00000001493	143.47651	258.1325547	-0.846985278	1.36E-05	0.000253686	Meox1	11	101877510	101894374	-	2228	protein_coding	mesenchyme homeobox 1 [Source:MGI Symbol;Acc:MGI:103220]
ENSMUSG00000025817	896.0903813	471.1469551	0.926711593	1.36E-05	0.000253686	Nudt5	2	5845019	5871895	+	6484	protein_coding	nudix (nucleoside diphosphate linked moiety X)-type motif 5 [Source:MGI Symbol;Acc:MGI:1858232]
ENSMUSG00000029570	766.0290543	1379.910597	-0.848716011	1.36E-05	0.000253686	Lfng	5	140607320	140615545	+	2505	protein_coding	LFNG O-fucosylpeptide 3-beta-N-acetylglucosaminyltransferase [Source:MGI Symbol;Acc:MGI:1095413]
ENSMUSG00000024236	1523.122001	2138.88446	-0.490243545	1.36E-05	0.000253686	Svil	18	4920540	5119299	+	10701	protein_coding	supervillin [Source:MGI Symbol;Acc:MGI:2147319]
ENSMUSG00000056498	1765.697794	1072.835454	0.719512296	1.36E-05	0.000253686	Tmem154	3	84666192	84704575	+	4738	protein_coding	transmembrane protein 154 [Source:MGI Symbol;Acc:MGI:2444725]
ENSMUSG00000079419	709.4274817	314.2007199	1.17370964	1.37E-05	0.000254269	Ms4a6c	19	11469366	11482192	+	2050	protein_coding	membrane-spanning 4-domains, subfamily A, member 6C [Source:MGI Symbol;Acc:MGI:2385644]
ENSMUSG00000026779	139.3400397	63.47900492	1.135897652	1.37E-05	0.000254269	Mastl	2	23115606	23156024	-	5777	protein_coding	microtubule associated serine/threonine kinase-like [Source:MGI Symbol;Acc:MGI:1914371]
ENSMUSG00000020464	557.7630945	305.1331408	0.869005962	1.37E-05	0.000254611	Pnpt1	11	29130744	29161828	+	3516	protein_coding	polyribonucleotide nucleotidyltransferase 1 [Source:MGI Symbol;Acc:MGI:1918951]
ENSMUSG00000007682	225.4971333	92.47111144	1.284443365	1.38E-05	0.000255362	Dio2	12	90724552	90738438	-	5815	protein_coding	deiodinase, iodothyronine, type II [Source:MGI Symbol;Acc:MGI:1338833]
ENSMUSG00000089728	62.36977068	19.30054706	1.687104886	1.39E-05	0.000258135	Clec2f	6	129014112	129020527	+	657	transcribed_unprocessed_pseudogene	C-type lectin domain family 2, member f [Source:MGI Symbol;Acc:MGI:3522133]
ENSMUSG00000006127	1129.547991	1660.873366	-0.556174404	1.40E-05	0.000258619	Inpp5k	11	75630988	75648871	+	5728	protein_coding	inositol polyphosphate 5-phosphatase K [Source:MGI Symbol;Acc:MGI:1194899]
ENSMUSG00000039953	3212.234626	5245.701054	-0.707271612	1.41E-05	0.000260208	Clstn1	4	149586468	149648899	+	4662	protein_coding	calsyntenin 1 [Source:MGI Symbol;Acc:MGI:1929895]
ENSMUSG00000057969	328.1882341	748.5921326	-1.18723161	1.41E-05	0.000260208	Sema3b	9	107597674	107609229	-	4777	protein_coding	sema domain, immunoglobulin domain (Ig), short basic domain, secreted, (semaphorin) 3B [Source:MGI Symbol;Acc:MGI:107561]
ENSMUSG00000043822	964.5836818	1400.492252	-0.537625048	1.42E-05	0.000262043	Adamtsl5	10	80339110	80348412	-	4722	protein_coding	ADAMTS-like 5 [Source:MGI Symbol;Acc:MGI:1913798]
ENSMUSG00000041134	155.4809811	334.8448579	-1.111272298	1.43E-05	0.000264444	Cyyr1	16	85421533	85553397	-	8894	protein_coding	cysteine and tyrosine-rich protein 1 [Source:MGI Symbol;Acc:MGI:2152187]
ENSMUSG00000028024	45.82197572	116.9802021	-1.354580629	1.44E-05	0.000265096	Enpep	3	129269175	129332720	-	4706	protein_coding	glutamyl aminopeptidase [Source:MGI Symbol;Acc:MGI:106645]
ENSMUSG00000006575	220.6242227	93.14734574	1.246115187	1.45E-05	0.000266315	Rundc3a	11	102393403	102402555	+	2941	protein_coding	RUN domain containing 3A [Source:MGI Symbol;Acc:MGI:1858752]
ENSMUSG00000032350	773.9771017	1113.90672	-0.524686116	1.45E-05	0.000266722	Gclc	9	77754535	77794485	+	3766	protein_coding	glutamate-cysteine ligase, catalytic subunit [Source:MGI Symbol;Acc:MGI:104990]
ENSMUSG00000003476	10.21755133	56.76474319	-2.437049111	1.45E-05	0.000267098	Crhr2	6	55090049	55133016	-	5115	protein_coding	corticotropin releasing hormone receptor 2 [Source:MGI Symbol;Acc:MGI:894312]
ENSMUSG00000016128	372.9233261	585.6711025	-0.652186721	1.46E-05	0.000268008	Stard13	5	151037510	151233836	-	8594	protein_coding	StAR-related lipid transfer (START) domain containing 13 [Source:MGI Symbol;Acc:MGI:2385331]
ENSMUSG00000083282	722.2088885	1285.611287	-0.830472838	1.47E-05	0.000269254	Ctsf	19	4855129	4860912	+	1975	protein_coding	cathepsin F [Source:MGI Symbol;Acc:MGI:1861434]
ENSMUSG00000017861	379.3791776	188.0297712	1.011172676	1.49E-05	0.000271713	Mybl2	2	163054687	163084688	+	4632	protein_coding	myeloblastosis oncogene-like 2 [Source:MGI Symbol;Acc:MGI:101785]
ENSMUSG00000072889	692.224278	453.6244336	0.609218129	1.49E-05	0.000271713	Nfxl1	5	72513301	72559684	-	8307	protein_coding	nuclear transcription factor, X-box binding-like 1 [Source:MGI Symbol;Acc:MGI:1923646]
ENSMUSG00000022033	271.9184597	151.1341773	0.844771194	1.52E-05	0.000278336	Pbk	14	65805837	65817822	+	1791	protein_coding	PDZ binding kinase [Source:MGI Symbol;Acc:MGI:1289156]
ENSMUSG00000062991	271.1493544	78.90117714	1.778780929	1.52E-05	0.000278336	Nrg1	8	31814551	32884029	-	10351	protein_coding	neuregulin 1 [Source:MGI Symbol;Acc:MGI:96083]
ENSMUSG00000027959	88.32262214	34.58324676	1.3547452	1.53E-05	0.000279326	Sass6	3	116594982	116631004	+	6121	protein_coding	SAS-6 centriolar assembly protein [Source:MGI Symbol;Acc:MGI:1920026]
ENSMUSG00000066058	14.79601643	109.6255505	-2.871912236	1.56E-05	0.00028438	Cldn19	4	119255414	119262438	+	4263	protein_coding	claudin 19 [Source:MGI Symbol;Acc:MGI:3033992]
ENSMUSG00000071317	19.83053905	100.453942	-2.32568811	1.57E-05	0.000286528	Bves	10	45335772	45372479	+	4610	protein_coding	blood vessel epicardial substance [Source:MGI Symbol;Acc:MGI:1346013]
ENSMUSG00000002068	206.977559	112.2355885	0.882702404	1.58E-05	0.000287963	Ccne1	7	38097984	38107534	-	2662	protein_coding	cyclin E1 [Source:MGI Symbol;Acc:MGI:88316]
ENSMUSG00000029798	392.4582105	99.50909455	1.980139009	1.59E-05	0.000288893	Herc6	6	57581000	57664632	+	9292	protein_coding	hect domain and RLD 6 [Source:MGI Symbol;Acc:MGI:1914388]
ENSMUSG00000019843	666.0615674	986.041532	-0.565888749	1.62E-05	0.000293716	Fyn	10	39368855	39565381	+	4363	protein_coding	Fyn proto-oncogene [Source:MGI Symbol;Acc:MGI:95602]
ENSMUSG00000031304	589.5362321	290.2511553	1.020756463	1.62E-05	0.000294146	Il2rg	X	101264378	101268255	-	2387	protein_coding	interleukin 2 receptor, gamma chain [Source:MGI Symbol;Acc:MGI:96551]
ENSMUSG00000048200	386.5044999	654.792267	-0.759292892	1.63E-05	0.000295072	Cracr2b	7	141461094	141466613	+	2764	protein_coding	calcium release activated channel regulator 2B [Source:MGI Symbol;Acc:MGI:2446129]
ENSMUSG00000028017	24.87065783	83.87583813	-1.747252254	1.64E-05	0.000296496	Egf	3	129677565	129755316	-	11275	protein_coding	epidermal growth factor [Source:MGI Symbol;Acc:MGI:95290]
ENSMUSG00000025216	15.63008376	96.42642491	-2.602631568	1.64E-05	0.000296794	Lbx1	19	45232684	45235812	-	2484	protein_coding	ladybird homeobox homolog 1 (Drosophila) [Source:MGI Symbol;Acc:MGI:104867]
ENSMUSG00000048058	191.9193789	413.589503	-1.104609442	1.65E-05	0.000297644	Ldlrad3	2	101950203	102186385	-	6023	protein_coding	low density lipoprotein receptor class A domain containing 3 [Source:MGI Symbol;Acc:MGI:2138856]
ENSMUSG00000093812	15.65169605	59.59402882	-1.93016416	1.65E-05	0.000297661	Gm5627	9	102739648	102756685	+	931	lincRNA	predicted gene 5627 [Source:MGI Symbol;Acc:MGI:3645308]
ENSMUSG00000023078	53.89449496	166.7288121	-1.630957138	1.67E-05	0.000300239	Cxcl13	5	95956951	95961068	+	1150	protein_coding	chemokine (C-X-C motif) ligand 13 [Source:MGI Symbol;Acc:MGI:1888499]
ENSMUSG00000035914	491.5197946	314.3681434	0.643265042	1.67E-05	0.000300239	Cd276	9	58524298	58555437	-	3658	protein_coding	CD276 antigen [Source:MGI Symbol;Acc:MGI:2183926]
ENSMUSG00000040209	228.4396009	386.0690302	-0.755089484	1.67E-05	0.000300791	Zfp704	3	9427020	9610085	-	15255	protein_coding	zinc finger protein 704 [Source:MGI Symbol;Acc:MGI:2180715]
ENSMUSG00000073758	718.473959	1882.589419	-1.388835609	1.67E-05	0.000301009	Sh3d21	4	126150602	126163491	-	2717	protein_coding	SH3 domain containing 21 [Source:MGI Symbol;Acc:MGI:1914188]
ENSMUSG00000030306	209.6263789	408.9231185	-0.959818604	1.69E-05	0.000303558	Tmtc1	6	148232430	148444389	-	8578	protein_coding	transmembrane and tetratricopeptide repeat containing 1 [Source:MGI Symbol;Acc:MGI:3039590]
ENSMUSG00000002763	2614.502035	3781.557905	-0.532191456	1.71E-05	0.000306242	Pex6	17	46711463	46725541	+	3796	protein_coding	peroxisomal biogenesis factor 6 [Source:MGI Symbol;Acc:MGI:2385054]
ENSMUSG00000050425	39.43904438	185.3456813	-2.219421178	1.71E-05	0.00030698	Mrgprb2	7	48550965	48558086	-	2077	protein_coding	MAS-related GPR, member B2 [Source:MGI Symbol;Acc:MGI:2441674]
ENSMUSG00000076435	464.0336266	794.0258114	-0.773462607	1.71E-05	0.00030698	Acsf2	11	94557102	94601871	-	3432	protein_coding	acyl-CoA synthetase family member 2 [Source:MGI Symbol;Acc:MGI:2388287]
ENSMUSG00000025743	5469.618527	2973.744804	0.879155697	1.72E-05	0.00030742	Sdc3	4	130792537	130826319	+	5989	protein_coding	syndecan 3 [Source:MGI Symbol;Acc:MGI:1349163]
ENSMUSG00000042719	1710.041829	862.0710439	0.987614249	1.72E-05	0.000307961	Naa25	5	121397936	121444378	+	8298	protein_coding	N(alpha)-acetyltransferase 25, NatB auxiliary subunit [Source:MGI Symbol;Acc:MGI:2442563]
ENSMUSG00000044350	202.1375182	108.0286672	0.904764866	1.73E-05	0.000307994	Lacc1	14	77024200	77036904	-	3644	protein_coding	laccase (multicopper oxidoreductase) domain containing 1 [Source:MGI Symbol;Acc:MGI:2445077]
ENSMUSG00000050628	2112.842524	3098.816588	-0.552796004	1.73E-05	0.000307994	Ubald2	11	116434094	116439077	+	1532	protein_coding	UBA-like domain containing 2 [Source:MGI Symbol;Acc:MGI:1914635]
ENSMUSG00000031168	1435.890283	921.2808296	0.639823819	1.73E-05	0.000308274	Ebp	X	8185329	8193512	-	2310	protein_coding	phenylalkylamine Ca2+ antagonist (emopamil) binding protein [Source:MGI Symbol;Acc:MGI:107822]
ENSMUSG00000056492	768.8341718	1303.156771	-0.762227598	1.75E-05	0.000311509	Adgrf5	17	43360451	43459557	+	9010	protein_coding	adhesion G protein-coupled receptor F5 [Source:MGI Symbol;Acc:MGI:2182928]
ENSMUSG00000033419	156.5665392	294.5562191	-0.909935781	1.76E-05	0.000312948	Snap91	9	86765923	86880654	-	9126	protein_coding	synaptosomal-associated protein 91 [Source:MGI Symbol;Acc:MGI:109132]
ENSMUSG00000050234	226.8099321	382.1052851	-0.749978347	1.76E-05	0.000312948	Gja4	4	127311421	127314039	-	1685	protein_coding	gap junction protein, alpha 4 [Source:MGI Symbol;Acc:MGI:95715]
ENSMUSG00000000275	3625.583761	1741.202712	1.058146451	1.76E-05	0.000313174	Trim25	11	88999376	89020293	+	5754	protein_coding	tripartite motif-containing 25 [Source:MGI Symbol;Acc:MGI:102749]
ENSMUSG00000055538	1183.817875	1858.556124	-0.650628717	1.78E-05	0.000315135	Zcchc24	14	25711642	25769039	-	4557	protein_coding	zinc finger, CCHC domain containing 24 [Source:MGI Symbol;Acc:MGI:1919168]
ENSMUSG00000020154	422.6215619	813.6487876	-0.943781705	1.78E-05	0.000315547	Ptprb	10	116275523	116389535	+	13333	protein_coding	protein tyrosine phosphatase, receptor type, B [Source:MGI Symbol;Acc:MGI:97809]
ENSMUSG00000010358	1218.348193	541.4725207	1.169896643	1.78E-05	0.000315695	Ifi35	11	101448407	101458698	+	1727	protein_coding	interferon-induced protein 35 [Source:MGI Symbol;Acc:MGI:1917360]
ENSMUSG00000042797	17.82290025	57.83575272	-1.687341568	1.82E-05	0.000321269	Aqp11	7	97724006	97738289	-	9418	protein_coding	aquaporin 11 [Source:MGI Symbol;Acc:MGI:1913583]
ENSMUSG00000032902	2330.537503	1078.613819	1.111204067	1.82E-05	0.000321269	Slc16a1	3	104638668	104658462	+	4426	protein_coding	solute carrier family 16 (monocarboxylic acid transporters), member 1 [Source:MGI Symbol;Acc:MGI:106013]
ENSMUSG00000006378	1653.547867	1030.142639	0.683138783	1.82E-05	0.000321639	Gcat	15	79030874	79042531	+	2969	protein_coding	glycine C-acetyltransferase (2-amino-3-ketobutyrate-coenzyme A ligase) [Source:MGI Symbol;Acc:MGI:1349389]
ENSMUSG00000055866	227.4298444	608.4982672	-1.417182427	1.82E-05	0.000321639	Per2	1	91415982	91459324	-	5856	protein_coding	period circadian clock 2 [Source:MGI Symbol;Acc:MGI:1195265]
ENSMUSG00000086825	121.6506911	397.4085806	-1.70291733	1.87E-05	0.000330223	Gm15675	1	130429781	130437191	-	3681	lincRNA	predicted gene 15675 [Source:MGI Symbol;Acc:MGI:3783117]
ENSMUSG00000067714	226.8831958	119.8508195	0.920055278	1.89E-05	0.000333544	Lpar5	6	125067920	125082472	+	1515	protein_coding	lysophosphatidic acid receptor 5 [Source:MGI Symbol;Acc:MGI:2685918]
ENSMUSG00000024511	565.7710323	258.6734054	1.12941496	1.90E-05	0.000333544	Rab27b	18	69979131	70141605	-	10679	protein_coding	RAB27B, member RAS oncogene family [Source:MGI Symbol;Acc:MGI:1931295]
ENSMUSG00000034457	73.43923954	209.4983322	-1.50303995	1.90E-05	0.000334573	Eda2r	X	97333840	97377216	-	5891	protein_coding	ectodysplasin A2 receptor [Source:MGI Symbol;Acc:MGI:2442860]
ENSMUSG00000101517	50.3035066	14.36890408	1.805123541	1.91E-05	0.000335497	4732465J04Rik	10	95746077	95797236	+	3302	lincRNA	RIKEN cDNA 4732465J04 gene [Source:MGI Symbol;Acc:MGI:3041208]
ENSMUSG00000010064	31.21875166	125.3413424	-1.990398618	1.92E-05	0.000336947	Slc38a3	9	107650634	107669530	-	5277	protein_coding	solute carrier family 38, member 3 [Source:MGI Symbol;Acc:MGI:1923507]
ENSMUSG00000030551	171.4617072	368.8734232	-1.10239947	1.94E-05	0.000340122	Nr2f2	7	70351944	70366735	-	8625	protein_coding	nuclear receptor subfamily 2, group F, member 2 [Source:MGI Symbol;Acc:MGI:1352452]
ENSMUSG00000045287	109.5205216	282.1683173	-1.359472109	1.94E-05	0.00034029	Rtn4rl1	11	75193783	75267769	+	3525	protein_coding	reticulon 4 receptor-like 1 [Source:MGI Symbol;Acc:MGI:2661375]
ENSMUSG00000026773	3109.832802	1229.577545	1.338603845	1.95E-05	0.000340614	Pfkfb3	2	11471433	11554077	-	7561	protein_coding	6-phosphofructo-2-kinase/fructose-2,6-biphosphatase 3 [Source:MGI Symbol;Acc:MGI:2181202]
ENSMUSG00000025150	2904.507627	1731.32306	0.746464805	1.96E-05	0.000342159	Cbr2	11	120729489	120732114	-	1327	protein_coding	carbonyl reductase 2 [Source:MGI Symbol;Acc:MGI:107200]
ENSMUSG00000057751	908.578066	1853.93018	-1.028367072	1.96E-05	0.000342159	Megf6	4	154170730	154275713	+	7877	protein_coding	multiple EGF-like-domains 6 [Source:MGI Symbol;Acc:MGI:1919351]
ENSMUSG00000054072	361.9392471	152.2880644	1.251021948	1.97E-05	0.00034459	Iigp1	18	60376029	60392627	+	3121	protein_coding	interferon inducible GTPase 1 [Source:MGI Symbol;Acc:MGI:1926259]
ENSMUSG00000020105	1037.007779	2022.088562	-0.962620961	1.98E-05	0.000344682	Lrig3	10	125966168	126015359	+	8347	protein_coding	leucine-rich repeats and immunoglobulin-like domains 3 [Source:MGI Symbol;Acc:MGI:2443955]
ENSMUSG00000019977	1262.157697	816.745322	0.627627382	1.98E-05	0.000345512	Hbs1l	10	21295979	21368898	+	6051	protein_coding	Hbs1-like (S. cerevisiae) [Source:MGI Symbol;Acc:MGI:1891704]
ENSMUSG00000087382	8.447882836	41.90209533	-2.287448484	1.99E-05	0.000346356	Ctcflos	2	173110818	173133204	+	5098	antisense_RNA	CCCTC-binding factor (zinc finger protein)-like, opposite strand [Source:MGI Symbol;Acc:MGI:1921411]
ENSMUSG00000038457	41.85289802	123.4918113	-1.550244903	2.01E-05	0.000349971	Tmem255b	8	13435189	13468473	+	1581	protein_coding	transmembrane protein 255B [Source:MGI Symbol;Acc:MGI:2685533]
ENSMUSG00000052392	37.89313878	94.90657198	-1.323885164	2.05E-05	0.000355574	Acot4	12	84038379	84048601	+	6674	protein_coding	acyl-CoA thioesterase 4 [Source:MGI Symbol;Acc:MGI:2159621]
ENSMUSG00000019845	173.5582967	60.45460025	1.519274198	2.08E-05	0.000361083	Tube1	10	39133976	39152542	+	7838	protein_coding	epsilon-tubulin 1 [Source:MGI Symbol;Acc:MGI:1919174]
ENSMUSG00000031402	1729.885839	1074.03917	0.687156021	2.09E-05	0.00036259	Mpp1	X	75109733	75131016	-	5343	protein_coding	membrane protein, palmitoylated [Source:MGI Symbol;Acc:MGI:105941]
ENSMUSG00000021495	3207.821428	4961.401488	-0.628996677	2.09E-05	0.00036259	Fam193b	13	55539316	55571120	-	11540	protein_coding	family with sequence similarity 193, member B [Source:MGI Symbol;Acc:MGI:2385851]
ENSMUSG00000004791	387.7568406	166.6458283	1.217046428	2.11E-05	0.000364994	Pgf	12	85166635	85177790	-	2903	protein_coding	placental growth factor [Source:MGI Symbol;Acc:MGI:105095]
ENSMUSG00000027763	2369.178647	3323.242257	-0.487965629	2.11E-05	0.000364994	Mbnl1	3	60472830	60629750	+	18717	protein_coding	muscleblind like splicing factor 1 [Source:MGI Symbol;Acc:MGI:1928482]
ENSMUSG00000031312	25.48464482	114.0971021	-2.144816972	2.12E-05	0.000366153	Itgb1bp2	X	101449088	101453541	+	1799	protein_coding	integrin beta 1 binding protein 2 [Source:MGI Symbol;Acc:MGI:1353420]
ENSMUSG00000072949	1835.184152	3578.332525	-0.963230909	2.12E-05	0.000366737	Acot1	12	84009490	84018371	+	3919	protein_coding	acyl-CoA thioesterase 1 [Source:MGI Symbol;Acc:MGI:1349396]
ENSMUSG00000037010	746.4561283	296.5721821	1.33041998	2.14E-05	0.000369537	Apln	X	48025146	48034853	-	3149	protein_coding	apelin [Source:MGI Symbol;Acc:MGI:1353624]
ENSMUSG00000063273	2041.719727	1331.080447	0.616892454	2.15E-05	0.000370827	Naa15	3	51415148	51476507	+	15427	protein_coding	N(alpha)-acetyltransferase 15, NatA auxiliary subunit [Source:MGI Symbol;Acc:MGI:1922088]
ENSMUSG00000019848	188.8575924	421.2228711	-1.153939033	2.17E-05	0.000374267	Popdc3	10	45178098	45318452	+	2083	protein_coding	popeye domain containing 3 [Source:MGI Symbol;Acc:MGI:1930153]
ENSMUSG00000029778	105.9357825	297.8368223	-1.486346699	2.18E-05	0.000374689	Adcyap1r1	6	55451978	55501451	+	6601	protein_coding	adenylate cyclase activating polypeptide 1 receptor 1 [Source:MGI Symbol;Acc:MGI:108449]
ENSMUSG00000001943	81.67195974	188.3475196	-1.212403008	2.18E-05	0.000374689	Vsig2	9	37539255	37544205	+	1979	protein_coding	V-set and immunoglobulin domain containing 2 [Source:MGI Symbol;Acc:MGI:1928009]
ENSMUSG00000037822	960.1335953	1543.232589	-0.684207811	2.18E-05	0.000375084	Smim14	5	65446844	65537184	-	15976	protein_coding	small integral membrane protein 14 [Source:MGI Symbol;Acc:MGI:1915802]
ENSMUSG00000102758	69.74469883	165.849657	-1.253232166	2.19E-05	0.000375093	Naaladl2	3	23798102	25144261	-	10411	protein_coding	N-acetylated alpha-linked acidic dipeptidase-like 2 [Source:MGI Symbol;Acc:MGI:2685867]
ENSMUSG00000045761	266.2226487	87.11785615	1.610730493	2.19E-05	0.000375543	Togaram2	17	71673261	71729669	+	5624	protein_coding	TOG array regulator of axonemal microtubules 2 [Source:MGI Symbol;Acc:MGI:2443498]
ENSMUSG00000024891	380.8434215	128.9234053	1.561119388	2.20E-05	0.000377124	Slc29a2	19	5024006	5031971	+	2472	protein_coding	solute carrier family 29 (nucleoside transporters), member 2 [Source:MGI Symbol;Acc:MGI:1345278]
ENSMUSG00000046727	82.19291925	197.9102084	-1.270254963	2.21E-05	0.000377478	Cystm1	18	36345619	36402980	+	2840	protein_coding	cysteine-rich transmembrane module containing 1 [Source:MGI Symbol;Acc:MGI:1913310]
ENSMUSG00000000359	99.41205364	220.4800929	-1.144294189	2.22E-05	0.00037833	Rem1	2	152626951	152635198	+	2156	protein_coding	rad and gem related GTP binding protein 1 [Source:MGI Symbol;Acc:MGI:1097696]
ENSMUSG00000028678	259.577514	145.9660852	0.832737518	2.22E-05	0.00037833	Kif2c	4	117159639	117182639	-	4363	protein_coding	kinesin family member 2C [Source:MGI Symbol;Acc:MGI:1921054]
ENSMUSG00000030247	101.1817221	232.4781523	-1.193933687	2.25E-05	0.000382645	Kcnj8	6	142564837	142571614	-	2548	protein_coding	potassium inwardly-rectifying channel, subfamily J, member 8 [Source:MGI Symbol;Acc:MGI:1100508]
ENSMUSG00000021118	1622.278977	1142.887362	0.505465256	2.25E-05	0.000382645	Plek2	12	78888691	78906964	-	1583	protein_coding	pleckstrin 2 [Source:MGI Symbol;Acc:MGI:1351466]
ENSMUSG00000043613	4116.445464	1209.53081	1.766656321	2.25E-05	0.000382645	Mmp3	9	7445822	7455975	+	1801	protein_coding	matrix metallopeptidase 3 [Source:MGI Symbol;Acc:MGI:97010]
ENSMUSG00000040283	70.57518852	354.0853655	-2.320939918	2.25E-05	0.000382686	Btnl9	11	49165585	49187159	-	6054	protein_coding	butyrophilin-like 9 [Source:MGI Symbol;Acc:MGI:2442439]
ENSMUSG00000045502	1863.597032	832.9240021	1.161484897	2.25E-05	0.000382994	Hcar2	5	123863570	123865499	-	1930	protein_coding	hydroxycarboxylic acid receptor 2 [Source:MGI Symbol;Acc:MGI:1933383]
ENSMUSG00000018868	1213.243255	2345.951514	-0.951296432	2.26E-05	0.000384699	Pnpla5	15	84112621	84123175	-	1694	protein_coding	patatin-like phospholipase domain containing 5 [Source:MGI Symbol;Acc:MGI:1923022]
ENSMUSG00000053964	390.0142122	748.0654888	-0.9371571	2.29E-05	0.000388623	Lgals4	7	28833854	28841708	+	2315	protein_coding	lectin, galactose binding, soluble 4 [Source:MGI Symbol;Acc:MGI:107536]
ENSMUSG00000042985	5.238547078	37.20767331	-2.795709063	2.29E-05	0.000389019	Upk3b	5	136038496	136046487	+	3530	protein_coding	uroplakin 3B [Source:MGI Symbol;Acc:MGI:2140882]
ENSMUSG00000056632	4183.342941	2165.763005	0.949786264	2.35E-05	0.00039822	Dsg3	18	20510304	20541310	+	4108	protein_coding	desmoglein 3 [Source:MGI Symbol;Acc:MGI:99499]
ENSMUSG00000085007	24.40222698	1.502775523	4.022567281	2.36E-05	0.000399019	Gm11549	3	36515057	36521813	-	2829	protein_coding	predicted gene 11549 [Source:MGI Symbol;Acc:MGI:3650339]
ENSMUSG00000037544	255.4729566	143.4885585	0.835042005	2.37E-05	0.000400362	Dlgap5	14	47387779	47418407	-	6650	protein_coding	discs, large (Drosophila) homolog-associated protein 5 [Source:MGI Symbol;Acc:MGI:2183453]
ENSMUSG00000042688	2738.769697	1508.569709	0.860180014	2.38E-05	0.000401304	Mapk6	9	75369062	75410005	-	6675	protein_coding	mitogen-activated protein kinase 6 [Source:MGI Symbol;Acc:MGI:1354946]
ENSMUSG00000006435	102.9739851	475.6336474	-2.2024516	2.40E-05	0.000404613	Neurl1a	19	47178820	47259440	+	4411	protein_coding	neuralized E3 ubiquitin protein ligase 1A [Source:MGI Symbol;Acc:MGI:1334263]
ENSMUSG00000090394	338.8216225	644.2623264	-0.925312275	2.43E-05	0.000409756	4930523C07Rik	1	160044382	160080208	+	10195	protein_coding	RIKEN cDNA 4930523C07 gene [Source:MGI Symbol;Acc:MGI:1914897]
ENSMUSG00000029499	34.65472073	82.3439832	-1.245232901	2.43E-05	0.000409778	Pxmp2	5	110274282	110286186	-	1200	protein_coding	peroxisomal membrane protein 2 [Source:MGI Symbol;Acc:MGI:107487]
ENSMUSG00000025330	297.9957744	121.2683147	1.300129952	2.45E-05	0.000411642	Padi4	4	140745865	140774236	-	4835	protein_coding	peptidyl arginine deiminase, type IV [Source:MGI Symbol;Acc:MGI:1338898]
ENSMUSG00000030137	2493.85731	1480.922971	0.751977584	2.48E-05	0.000416781	Tuba8	6	121210696	121226854	+	2263	protein_coding	tubulin, alpha 8 [Source:MGI Symbol;Acc:MGI:1858225]
ENSMUSG00000027219	503.3321635	174.9888477	1.523326632	2.48E-05	0.000417323	Slc28a2	2	122426477	122461137	+	4208	protein_coding	solute carrier family 28 (sodium-coupled nucleoside transporter), member 2 [Source:MGI Symbol;Acc:MGI:1913105]
ENSMUSG00000021595	2710.398517	1746.621227	0.63354807	2.49E-05	0.000417849	Nsun2	13	69533746	69635780	+	5737	protein_coding	NOL1/NOP2/Sun domain family member 2 [Source:MGI Symbol;Acc:MGI:107252]
ENSMUSG00000032334	1718.817178	3303.245295	-0.942370263	2.50E-05	0.000418727	Loxl1	9	58287738	58313186	-	3297	protein_coding	lysyl oxidase-like 1 [Source:MGI Symbol;Acc:MGI:106096]
ENSMUSG00000020486	120.4443294	257.2863718	-1.090767079	2.51E-05	0.000421209	4-Sep	11	87568903	87590539	+	3563	protein_coding	septin 4 [Source:MGI Symbol;Acc:MGI:1270156]
ENSMUSG00000063286	942.1446836	294.3865353	1.677385323	2.52E-05	0.000422103	Gm8995	7	106504239	106511671	-	7433	transcribed_unprocessed_pseudogene	predicted gene 8995 [Source:MGI Symbol;Acc:MGI:3644223]
ENSMUSG00000030545	547.4729977	923.1799079	-0.752896249	2.53E-05	0.000422774	Pex11a	7	79735957	79743131	-	3182	protein_coding	peroxisomal biogenesis factor 11 alpha [Source:MGI Symbol;Acc:MGI:1338788]
ENSMUSG00000103280	118.6281971	37.27298777	1.671027007	2.57E-05	0.000428796	Gm37277	1	4905751	4906861	-	1111	TEC	predicted gene, 37277 [Source:MGI Symbol;Acc:MGI:5610505]
ENSMUSG00000024039	212.8611795	622.9268167	-1.545846837	2.57E-05	0.000429475	Cbs	17	31612623	31637199	-	3343	protein_coding	cystathionine beta-synthase [Source:MGI Symbol;Acc:MGI:88285]
ENSMUSG00000022353	2474.668907	1427.826214	0.793265608	2.60E-05	0.000434561	Mtss1	15	58941244	59082026	-	4965	protein_coding	metastasis suppressor 1 [Source:MGI Symbol;Acc:MGI:2384818]
ENSMUSG00000015711	343.7638248	526.695313	-0.616949959	2.62E-05	0.000437153	Prune1	3	95253674	95282076	-	3618	protein_coding	prune exopolyphosphatase [Source:MGI Symbol;Acc:MGI:1925152]
ENSMUSG00000033855	260.2035706	433.8348617	-0.734834602	2.64E-05	0.000439594	Ston1	17	88597684	88662586	+	4521	protein_coding	stonin 1 [Source:MGI Symbol;Acc:MGI:1924307]
ENSMUSG00000022099	104.5602195	206.5193482	-0.975584932	2.64E-05	0.00043994	Dmtn	14	70602184	70636048	-	4629	protein_coding	dematin actin binding protein [Source:MGI Symbol;Acc:MGI:99670]
ENSMUSG00000033006	398.020657	634.5915734	-0.674781564	2.66E-05	0.000442104	Sox10	15	79154913	79164490	-	2713	protein_coding	SRY (sex determining region Y)-box 10 [Source:MGI Symbol;Acc:MGI:98358]
ENSMUSG00000021268	964.2395459	2350.719634	-1.284820037	2.68E-05	0.000444796	Meg3	12	109541001	109571726	+	18089	lincRNA	maternally expressed 3 [Source:MGI Symbol;Acc:MGI:1202886]
ENSMUSG00000022419	1080.583626	1748.771678	-0.694479773	2.68E-05	0.000444889	Deptor	15	55112317	55259271	+	8874	protein_coding	DEP domain containing MTOR-interacting protein [Source:MGI Symbol;Acc:MGI:2146322]
ENSMUSG00000105245	3.86941773	29.31629402	-2.893024537	2.70E-05	0.000447506	Gm31305	3	97730339	97736166	+	1374	antisense_RNA	predicted gene, 31305 [Source:MGI Symbol;Acc:MGI:5590464]
ENSMUSG00000002625	1004.637565	1448.016022	-0.526758165	2.71E-05	0.000448404	Akap8l	17	32321425	32350581	-	2075	protein_coding	A kinase (PRKA) anchor protein 8-like [Source:MGI Symbol;Acc:MGI:1860606]
ENSMUSG00000036905	3035.202693	1852.786134	0.712164144	2.71E-05	0.000448404	C1qb	4	136880129	136886187	-	1088	protein_coding	complement component 1, q subcomponent, beta polypeptide [Source:MGI Symbol;Acc:MGI:88224]
ENSMUSG00000027078	648.0279821	269.0000295	1.268600558	2.74E-05	0.000453623	Ube2l6	2	84798828	84810335	+	1996	protein_coding	ubiquitin-conjugating enzyme E2L 6 [Source:MGI Symbol;Acc:MGI:1914500]
ENSMUSG00000034910	57.01467022	117.4902889	-1.041576017	2.75E-05	0.000454637	Pygo1	9	72925645	72952181	+	7916	protein_coding	pygopus 1 [Source:MGI Symbol;Acc:MGI:1919385]
ENSMUSG00000069892	120.4195032	44.22158203	1.44712113	2.76E-05	0.000455834	9930111J21Rik2	11	49015874	49051242	-	7017	protein_coding	RIKEN cDNA 9930111J21 gene 2 [Source:MGI Symbol;Acc:MGI:3711310]
ENSMUSG00000069806	66.60417182	140.2633658	-1.07649611	2.79E-05	0.000460864	Cacng7	7	3332955	3368221	+	2441	protein_coding	calcium channel, voltage-dependent, gamma subunit 7 [Source:MGI Symbol;Acc:MGI:1932374]
ENSMUSG00000044788	196.1710626	412.2723389	-1.067611615	2.80E-05	0.000461435	Fads6	11	115279622	115297663	-	6653	protein_coding	fatty acid desaturase domain family, member 6 [Source:MGI Symbol;Acc:MGI:3039592]
ENSMUSG00000032411	325.5177622	590.1130041	-0.855862176	2.80E-05	0.000461435	Tfdp2	9	96196275	96323646	+	14029	protein_coding	transcription factor Dp 2 [Source:MGI Symbol;Acc:MGI:107167]
ENSMUSG00000007080	309.6430503	195.6218618	0.6628592	2.81E-05	0.000463154	Pole	5	110286306	110337474	+	11160	protein_coding	polymerase (DNA directed), epsilon [Source:MGI Symbol;Acc:MGI:1196391]
ENSMUSG00000022863	690.3508838	456.0833571	0.597584168	2.87E-05	0.000472097	Btg3	16	78359860	78377192	-	1439	protein_coding	B cell translocation gene 3 [Source:MGI Symbol;Acc:MGI:109532]
ENSMUSG00000030102	315.2314817	483.7652244	-0.616588844	2.89E-05	0.000474899	Itpr1	6	108213096	108551109	+	18319	protein_coding	inositol 1,4,5-trisphosphate receptor 1 [Source:MGI Symbol;Acc:MGI:96623]
ENSMUSG00000029919	984.8537368	498.4636613	0.983028299	2.90E-05	0.000475645	Hpgds	6	65117293	65144908	-	6425	protein_coding	hematopoietic prostaglandin D synthase [Source:MGI Symbol;Acc:MGI:1859384]
ENSMUSG00000017499	246.0821219	138.0132842	0.833979099	2.91E-05	0.000477659	Cdc6	11	98907801	98923940	+	5229	protein_coding	cell division cycle 6 [Source:MGI Symbol;Acc:MGI:1345150]
ENSMUSG00000027488	330.1207498	672.8302039	-1.025517349	2.92E-05	0.000477722	Snta1	2	154376313	154408099	-	3094	protein_coding	syntrophin, acidic 1 [Source:MGI Symbol;Acc:MGI:101772]
ENSMUSG00000025001	382.0360495	220.6598028	0.790612287	2.93E-05	0.000479689	Hells	19	38930915	38971051	+	7205	protein_coding	helicase, lymphoid specific [Source:MGI Symbol;Acc:MGI:106209]
ENSMUSG00000018537	594.8705688	894.7274124	-0.587409112	2.93E-05	0.000479689	Pcgf2	11	97688823	97700497	-	3526	protein_coding	polycomb group ring finger 2 [Source:MGI Symbol;Acc:MGI:99161]
ENSMUSG00000015314	33.05616718	5.3189926	2.617747849	2.95E-05	0.000482125	Slamf6	1	171917515	171953170	+	10832	protein_coding	SLAM family member 6 [Source:MGI Symbol;Acc:MGI:1353620]
ENSMUSG00000072966	7.566803478	35.89481393	-2.240565575	2.95E-05	0.000482125	Gprasp2	X	135839034	135844730	+	4540	protein_coding	G protein-coupled receptor associated sorting protein 2 [Source:MGI Symbol;Acc:MGI:2442071]
ENSMUSG00000036432	892.9705664	517.7395958	0.78547266	2.97E-05	0.000485125	Siah2	3	58674938	58692400	-	2999	protein_coding	seven in absentia 2 [Source:MGI Symbol;Acc:MGI:108062]
ENSMUSG00000064262	118.4592199	212.5784895	-0.839702462	2.98E-05	0.000486254	Gimap8	6	48647234	48660875	+	3700	protein_coding	GTPase, IMAP family member 8 [Source:MGI Symbol;Acc:MGI:2685303]
ENSMUSG00000027496	345.4443726	175.0133704	0.978934765	3.00E-05	0.000488446	Aurka	2	172356190	172370535	-	2531	protein_coding	aurora kinase A [Source:MGI Symbol;Acc:MGI:894678]
ENSMUSG00000026220	485.6609884	248.3515902	0.969913526	3.00E-05	0.000488812	Slc16a14	1	84905898	84935134	-	3352	protein_coding	solute carrier family 16 (monocarboxylic acid transporters), member 14 [Source:MGI Symbol;Acc:MGI:1919031]
ENSMUSG00000028583	3022.137503	1113.373736	1.440249321	3.01E-05	0.000490064	Pdpn	4	143267431	143299564	-	1817	protein_coding	podoplanin [Source:MGI Symbol;Acc:MGI:103098]
ENSMUSG00000048794	11.01966595	52.24601257	-2.229281533	3.02E-05	0.000490064	Cfap100	6	90403479	90428797	-	4122	protein_coding	cilia and flagella associated protein 100 [Source:MGI Symbol;Acc:MGI:2141635]
ENSMUSG00000056481	380.0812144	853.9245223	-1.166592941	3.12E-05	0.000506766	Cd248	19	5068078	5070637	+	2560	protein_coding	CD248 antigen, endosialin [Source:MGI Symbol;Acc:MGI:1917695]
ENSMUSG00000017697	280.7769438	140.6586089	1.000144288	3.12E-05	0.000506766	Ada	2	163726584	163750239	-	2002	protein_coding	adenosine deaminase [Source:MGI Symbol;Acc:MGI:87916]
ENSMUSG00000085779	5.923111752	43.31950055	-2.844288011	3.13E-05	0.000506768	Atcayos	10	81194609	81210877	+	4375	antisense_RNA	ataxia, cerebellar, Cayman type, opposite strand [Source:MGI Symbol;Acc:MGI:1916928]
ENSMUSG00000034463	246.1937973	493.1672346	-1.000192315	3.14E-05	0.000508268	Scara3	14	65919394	65953935	-	3597	protein_coding	scavenger receptor class A, member 3 [Source:MGI Symbol;Acc:MGI:2444418]
ENSMUSG00000020205	405.6545603	192.9900079	1.06927812	3.14E-05	0.000508411	Phlda1	10	111506286	111508645	+	2205	protein_coding	pleckstrin homology like domain, family A, member 1 [Source:MGI Symbol;Acc:MGI:1096880]
ENSMUSG00000044674	2359.75465	3597.068534	-0.607809414	3.15E-05	0.000508411	Fzd1	5	4753839	4758035	-	4197	protein_coding	frizzled class receptor 1 [Source:MGI Symbol;Acc:MGI:1196625]
ENSMUSG00000067724	36.49393057	8.804438815	2.063972316	3.15E-05	0.000508676	Gbx1	5	24502757	24527202	-	3475	protein_coding	gastrulation brain homeobox 1 [Source:MGI Symbol;Acc:MGI:95667]
ENSMUSG00000002808	115.6693894	229.5739725	-0.987061258	3.16E-05	0.000510516	Epdr1	13	19591706	19619927	-	2745	protein_coding	ependymin related protein 1 (zebrafish) [Source:MGI Symbol;Acc:MGI:2145369]
ENSMUSG00000021768	29.95310952	115.1814041	-1.929265825	3.17E-05	0.000510722	Dusp13	14	21733394	21751181	-	2744	protein_coding	dual specificity phosphatase 13 [Source:MGI Symbol;Acc:MGI:1351599]
ENSMUSG00000009097	971.3671972	1872.13202	-0.946250655	3.18E-05	0.000511585	Tbx1	16	18581713	18586969	-	1777	protein_coding	T-box 1 [Source:MGI Symbol;Acc:MGI:98493]
ENSMUSG00000042302	169.1230308	325.9111164	-0.943163309	3.18E-05	0.000511695	Ehbp1	11	22005828	22342292	-	5825	protein_coding	EH domain binding protein 1 [Source:MGI Symbol;Acc:MGI:2667252]
ENSMUSG00000074892	45.03001709	6.88550424	2.708043208	3.18E-05	0.000512034	B3galt5	16	96235801	96319859	+	6159	protein_coding	UDP-Gal:betaGlcNAc beta 1,3-galactosyltransferase, polypeptide 5 [Source:MGI Symbol;Acc:MGI:2136878]
ENSMUSG00000054672	56.33869143	13.84970543	2.019085493	3.19E-05	0.000512311	5830411N06Rik	7	140247284	140300736	+	5532	protein_coding	RIKEN cDNA 5830411N06 gene [Source:MGI Symbol;Acc:MGI:2443685]
ENSMUSG00000026179	1136.286701	2094.730422	-0.881506994	3.23E-05	0.000518903	Pnkd	1	74284930	74353694	+	7832	protein_coding	paroxysmal nonkinesiogenic dyskinesia [Source:MGI Symbol;Acc:MGI:1930773]
ENSMUSG00000082575	536.0111069	762.9208154	-0.509648606	3.25E-05	0.000521926	Gm13050	4	143242024	143243368	-	1345	processed_pseudogene	predicted gene 13050 [Source:MGI Symbol;Acc:MGI:3650664]
ENSMUSG00000062563	14.60505814	70.25181778	-2.247528632	3.28E-05	0.000525761	Cys1	12	24665833	24681813	-	2952	protein_coding	cystin 1 [Source:MGI Symbol;Acc:MGI:2177632]
ENSMUSG00000038578	120.7365178	51.46944713	1.229930241	3.32E-05	0.00053224	Susd1	4	59314683	59438633	-	4766	protein_coding	sushi domain containing 1 [Source:MGI Symbol;Acc:MGI:3651543]
ENSMUSG00000079553	367.0302137	233.8834493	0.651034598	3.35E-05	0.000536809	Kifc1	17	33875666	33890661	-	3407	protein_coding	kinesin family member C1 [Source:MGI Symbol;Acc:MGI:109596]
ENSMUSG00000046532	355.2295284	743.073714	-1.062414314	3.43E-05	0.000548234	Ar	X	98148769	98323215	+	10048	protein_coding	androgen receptor [Source:MGI Symbol;Acc:MGI:88064]
ENSMUSG00000051716	32.13554581	5.901927366	2.428492219	3.45E-05	0.000551433	Apon	10	128254096	128255896	+	1801	protein_coding	apolipoprotein N [Source:MGI Symbol;Acc:MGI:88931]
ENSMUSG00000026222	1365.227683	544.8149599	1.32559101	3.47E-05	0.000553525	Sp100	1	85649988	85709998	+	7556	protein_coding	nuclear antigen Sp100 [Source:MGI Symbol;Acc:MGI:109561]
ENSMUSG00000079428	0.322531211	24.3748031	-5.951966848	3.47E-05	0.000553525	Tceal7	X	136214779	136226100	+	1217	protein_coding	transcription elongation factor A (SII)-like 7 [Source:MGI Symbol;Acc:MGI:1915746]
ENSMUSG00000003779	249.8526122	145.0953058	0.781334349	3.48E-05	0.000553536	Kif20a	18	34624624	34633265	+	3796	protein_coding	kinesin family member 20A [Source:MGI Symbol;Acc:MGI:1201682]
ENSMUSG00000026442	116.0886306	209.5273199	-0.854828019	3.48E-05	0.000553536	Nfasc	1	132564690	132741797	-	14145	protein_coding	neurofascin [Source:MGI Symbol;Acc:MGI:104753]
ENSMUSG00000041426	226.8880196	353.4486666	-0.639388511	3.48E-05	0.000553536	Hibch	1	52844929	52920986	+	6059	protein_coding	3-hydroxyisobutyryl-Coenzyme A hydrolase [Source:MGI Symbol;Acc:MGI:1923792]
ENSMUSG00000074794	2971.267287	4871.559519	-0.713106866	3.49E-05	0.000554192	Arrdc3	13	80883384	80896042	+	6266	protein_coding	arrestin domain containing 3 [Source:MGI Symbol;Acc:MGI:2145242]
ENSMUSG00000079055	5.514066263	38.60294245	-2.768681899	3.50E-05	0.00055534	Slc8a3	12	81197915	81333180	-	5332	protein_coding	solute carrier family 8 (sodium/calcium exchanger), member 3 [Source:MGI Symbol;Acc:MGI:107976]
ENSMUSG00000042613	1624.222251	2502.227846	-0.623458557	3.50E-05	0.000555641	Pbxip1	3	89436706	89450952	+	4674	protein_coding	pre B cell leukemia transcription factor interacting protein 1 [Source:MGI Symbol;Acc:MGI:2441670]
ENSMUSG00000043472	51.11899112	12.46437422	2.027098066	3.57E-05	0.000566093	Lce3d	3	92957390	92958505	+	491	protein_coding	late cornified envelope 3D [Source:MGI Symbol;Acc:MGI:3642919]
ENSMUSG00000020620	33.59493713	167.0794426	-2.300095526	3.58E-05	0.000566114	Abca8b	11	109932190	109995845	-	7423	protein_coding	ATP-binding cassette, sub-family A (ABC1), member 8b [Source:MGI Symbol;Acc:MGI:1351668]
ENSMUSG00000031066	95.77022603	195.2562542	-1.023849886	3.58E-05	0.000566114	Usp11	X	20703906	20720539	+	4732	protein_coding	ubiquitin specific peptidase 11 [Source:MGI Symbol;Acc:MGI:2384312]
ENSMUSG00000069910	192.5333803	85.16137643	1.179750755	3.58E-05	0.000566114	Spdl1	11	34809190	34833641	-	3460	protein_coding	spindle apparatus coiled-coil protein 1 [Source:MGI Symbol;Acc:MGI:1917635]
ENSMUSG00000074652	58.98453595	16.83918342	1.8063667	3.59E-05	0.000567771	Myh7b	2	155611212	155634307	+	6634	protein_coding	myosin, heavy chain 7B, cardiac muscle, beta [Source:MGI Symbol;Acc:MGI:3710243]
ENSMUSG00000030317	39.77755195	426.1589093	-3.415356551	3.61E-05	0.00056914	Timp4	6	115241892	115252205	-	5894	protein_coding	tissue inhibitor of metalloproteinase 4 [Source:MGI Symbol;Acc:MGI:109125]
ENSMUSG00000058492	229.2849003	377.2174124	-0.718805624	3.61E-05	0.00056914	Scp2-ps2	9	123306600	123317998	-	1427	transcribed_unprocessed_pseudogene	sterol carrier protein 2, pseudogene 2 [Source:MGI Symbol;Acc:MGI:107679]
ENSMUSG00000032216	6775.115931	9379.189212	-0.469156901	3.61E-05	0.00056914	Nedd4	9	72662346	72749852	+	10973	protein_coding	neural precursor cell expressed, developmentally down-regulated 4 [Source:MGI Symbol;Acc:MGI:97297]
ENSMUSG00000097636	458.3588121	106.1555295	2.108534364	3.65E-05	0.000574938	Mirt1	19	53441212	53464796	-	8664	lincRNA	myocardial infarction associated transcript 1 [Source:MGI Symbol;Acc:MGI:1922001]
ENSMUSG00000033721	1642.991548	771.585994	1.089786035	3.66E-05	0.00057564	Vav3	3	109340653	109685698	+	6005	protein_coding	vav 3 oncogene [Source:MGI Symbol;Acc:MGI:1888518]
ENSMUSG00000051984	33.27057184	79.58343869	-1.254164862	3.74E-05	0.000588809	Sec31b	19	44516957	44545864	-	3950	protein_coding	Sec31 homolog B (S. cerevisiae) [Source:MGI Symbol;Acc:MGI:2685187]
ENSMUSG00000028211	940.3699987	2466.631121	-1.390540822	3.76E-05	0.000591028	Trp53inp1	4	11156431	11174379	+	6475	protein_coding	transformation related protein 53 inducible nuclear protein 1 [Source:MGI Symbol;Acc:MGI:1926609]
ENSMUSG00000010476	81.05512771	180.4860619	-1.15211081	3.80E-05	0.000596454	Ebf3	7	137193673	137314445	-	9227	protein_coding	early B cell factor 3 [Source:MGI Symbol;Acc:MGI:894289]
ENSMUSG00000062929	817.6802514	1471.709447	-0.847752767	3.81E-05	0.000596866	Cfl2	12	54858809	54862877	-	3266	protein_coding	cofilin 2, muscle [Source:MGI Symbol;Acc:MGI:101763]
ENSMUSG00000067203	171.9049827	59.82129397	1.523384024	3.82E-05	0.000598613	H2-K2	17	33974831	33978790	-	1049	unprocessed_pseudogene	histocompatibility 2, K region locus 2 [Source:MGI Symbol;Acc:MGI:95906]
ENSMUSG00000071176	463.7387378	934.7926806	-1.009453634	3.82E-05	0.000598613	Arhgef10	8	14911663	15001085	+	9210	protein_coding	Rho guanine nucleotide exchange factor (GEF) 10 [Source:MGI Symbol;Acc:MGI:2444453]
ENSMUSG00000032369	388.2762046	129.8781006	1.578062577	3.83E-05	0.000598613	Plscr1	9	92249750	92272278	+	2462	protein_coding	phospholipid scramblase 1 [Source:MGI Symbol;Acc:MGI:893575]
ENSMUSG00000002297	353.985936	200.0134963	0.820911492	3.87E-05	0.000605292	Dbf4	5	8396973	8422716	-	8728	protein_coding	DBF4 zinc finger [Source:MGI Symbol;Acc:MGI:1351328]
ENSMUSG00000072720	115.12776	1032.042443	-3.162294887	3.88E-05	0.000605292	Myo18b	5	112688876	112896362	-	10698	protein_coding	myosin XVIIIb [Source:MGI Symbol;Acc:MGI:1921626]
ENSMUSG00000027533	12367.52834	6519.154368	0.923841508	3.88E-05	0.000605292	Fabp5	3	10012548	10016607	+	3567	protein_coding	fatty acid binding protein 5, epidermal [Source:MGI Symbol;Acc:MGI:101790]
ENSMUSG00000043671	361.2858062	218.486372	0.722829145	3.88E-05	0.000605383	Dpy19l3	7	35685165	35754454	-	11367	protein_coding	dpy-19-like 3 (C. elegans) [Source:MGI Symbol;Acc:MGI:2443952]
ENSMUSG00000022987	10.61062046	47.93931629	-2.156255613	3.96E-05	0.000615837	Zfp641	15	98285588	98296130	-	4254	protein_coding	zinc finger protein 641 [Source:MGI Symbol;Acc:MGI:2442788]
ENSMUSG00000027420	81.95659858	25.42416056	1.684732201	3.96E-05	0.000615837	Bfsp1	2	143826528	143863173	-	2390	protein_coding	beaded filament structural protein 1, in lens-CP94 [Source:MGI Symbol;Acc:MGI:101770]
ENSMUSG00000025271	55.53745408	116.6364087	-1.065597581	3.96E-05	0.000615837	Pfkfb1	X	150588229	150643878	+	4017	protein_coding	6-phosphofructo-2-kinase/fructose-2,6-biphosphatase 1 [Source:MGI Symbol;Acc:MGI:107816]
ENSMUSG00000038375	2748.319994	1686.987054	0.704103476	3.96E-05	0.000615837	Trp53inp2	2	155381059	155389850	+	5257	protein_coding	transformation related protein 53 inducible nuclear protein 2 [Source:MGI Symbol;Acc:MGI:1915978]
ENSMUSG00000028037	1144.449335	109.9164439	3.380848186	3.99E-05	0.000619212	Ifi44	3	151730922	151749960	-	6129	protein_coding	interferon-induced protein 44 [Source:MGI Symbol;Acc:MGI:2443016]
ENSMUSG00000005481	1809.897436	1109.828613	0.704873157	3.99E-05	0.000619386	Ddx39	8	83715177	83726892	+	5155	protein_coding	DEAD (Asp-Glu-Ala-Asp) box polypeptide 39 [Source:MGI Symbol;Acc:MGI:1915528]
ENSMUSG00000053411	474.5063961	1116.826435	-1.233205348	3.99E-05	0.000619386	Cbx7	15	79915807	79971119	-	6487	protein_coding	chromobox 7 [Source:MGI Symbol;Acc:MGI:1196439]
ENSMUSG00000079049	46.16707603	109.9586699	-1.258195479	4.02E-05	0.000622992	Serpinb1c	13	32881434	32898211	-	1633	protein_coding	serine (or cysteine) peptidase inhibitor, clade B, member 1c [Source:MGI Symbol;Acc:MGI:2445363]
ENSMUSG00000095834	30.00093368	0.904879925	5.051748527	4.03E-05	0.000623916	Tdgf1-ps1	16	3730510	3731025	+	516	processed_pseudogene	teratocarcinoma-derived growth factor, pseudogene 1 [Source:MGI Symbol;Acc:MGI:107367]
ENSMUSG00000023903	166.1054799	45.97085244	1.84749671	4.04E-05	0.000624415	Mmp25	17	23629458	23645269	-	3373	protein_coding	matrix metallopeptidase 25 [Source:MGI Symbol;Acc:MGI:2443938]
ENSMUSG00000114608	243.2922118	129.4255086	0.910650232	4.04E-05	0.000624415	AC238811.2	13	120010390	120018931	+	1509	lincRNA
ENSMUSG00000021194	108.0672205	23.37830986	2.207397435	4.09E-05	0.000632135	Chga	12	102554969	102565028	+	2756	protein_coding	chromogranin A [Source:MGI Symbol;Acc:MGI:88394]
ENSMUSG00000034906	398.9694292	245.2316615	0.702249017	4.14E-05	0.000639485	Ncaph	2	127103809	127133954	-	4307	protein_coding	non-SMC condensin I complex, subunit H [Source:MGI Symbol;Acc:MGI:2444777]
ENSMUSG00000025488	29.15095513	189.8263124	-2.689050504	4.15E-05	0.000640467	Cox8b	7	140898945	140900446	-	360	protein_coding	cytochrome c oxidase subunit VIIIb [Source:MGI Symbol;Acc:MGI:105958]
ENSMUSG00000021285	711.9711589	1081.089893	-0.601635725	4.18E-05	0.000643717	Ppp1r13b	12	111828457	111908110	-	4952	protein_coding	protein phosphatase 1, regulatory (inhibitor) subunit 13B [Source:MGI Symbol;Acc:MGI:1336199]
ENSMUSG00000052125	354.5170659	155.1202206	1.192073112	4.18E-05	0.000644207	F730043M19Rik	12	33111711	33147597	-	4610	bidirectional_promoter_lncRNA	RIKEN cDNA F730043M19 gene [Source:MGI Symbol;Acc:MGI:2443237]
ENSMUSG00000114337	30.93293181	4.8784909	2.667158991	4.25E-05	0.00065417	AC131117.1	13	35543902	35545484	+	1171	lincRNA
ENSMUSG00000037447	1783.024518	656.6232457	1.440723446	4.28E-05	0.000657302	Arid5a	1	36307733	36324029	+	12540	protein_coding	AT rich interactive domain 5A (MRF1-like) [Source:MGI Symbol;Acc:MGI:2443039]
ENSMUSG00000003849	564.7723127	166.6114399	1.76018154	4.28E-05	0.000657765	Nqo1	8	107388225	107403206	-	1553	protein_coding	NAD(P)H dehydrogenase, quinone 1 [Source:MGI Symbol;Acc:MGI:103187]
ENSMUSG00000089647	31.22251374	1.810315963	4.106303875	4.31E-05	0.000661745	Gm2245	15	6604341	6654303	-	3376	antisense_RNA	predicted gene 2245 [Source:MGI Symbol;Acc:MGI:3780415]
ENSMUSG00000024810	2692.060891	1002.857856	1.424171223	4.32E-05	0.000662985	Il33	19	29925114	29960718	+	2886	protein_coding	interleukin 33 [Source:MGI Symbol;Acc:MGI:1924375]
ENSMUSG00000078349	218.0164211	95.04398214	1.19922073	4.33E-05	0.000663085	AW011738	4	156203304	156205151	+	1848	protein_coding	expressed sequence AW011738 [Source:MGI Symbol;Acc:MGI:2140540]
ENSMUSG00000022425	948.0956503	1474.923618	-0.638328447	4.33E-05	0.000663486	Enpp2	15	54838898	54920146	-	3473	protein_coding	ectonucleotide pyrophosphatase/phosphodiesterase 2 [Source:MGI Symbol;Acc:MGI:1321390]
ENSMUSG00000058715	1199.761264	530.5777912	1.176036399	4.36E-05	0.000666161	Fcer1g	1	171229572	171234365	-	874	protein_coding	Fc receptor, IgE, high affinity I, gamma polypeptide [Source:MGI Symbol;Acc:MGI:95496]
ENSMUSG00000037139	199.2423376	607.2443564	-1.604409297	4.42E-05	0.000674752	Myom3	4	135759715	135815564	+	6038	protein_coding	myomesin family, member 3 [Source:MGI Symbol;Acc:MGI:2685280]
ENSMUSG00000027805	175.7072211	353.5715117	-1.005738186	4.42E-05	0.000675493	Pfn2	3	57841895	57848079	-	3541	protein_coding	profilin 2 [Source:MGI Symbol;Acc:MGI:97550]
ENSMUSG00000032845	17.68278121	261.488558	-3.874897985	4.48E-05	0.000684262	Alpk2	18	65265529	65393888	-	7782	protein_coding	alpha-kinase 2 [Source:MGI Symbol;Acc:MGI:2449492]
ENSMUSG00000095870	630.0443015	339.8420132	0.89199021	4.49E-05	0.000685115	Lce1k	3	92806291	92807891	-	663	protein_coding	late cornified envelope 1K [Source:MGI Symbol;Acc:MGI:3702534]
ENSMUSG00000028565	486.1616106	858.1174363	-0.818355851	4.50E-05	0.000685115	Nfia	4	97772734	98118874	+	10891	protein_coding	nuclear factor I/A [Source:MGI Symbol;Acc:MGI:108056]
ENSMUSG00000030677	424.7005651	261.771198	0.697101569	4.51E-05	0.000685892	Kif22	7	127027729	127042471	-	4903	protein_coding	kinesin family member 22 [Source:MGI Symbol;Acc:MGI:109233]
ENSMUSG00000032400	224.5550587	123.4182272	0.860747301	4.51E-05	0.000685892	Zwilch	9	64137144	64173104	-	4283	protein_coding	zwilch kinetochore protein [Source:MGI Symbol;Acc:MGI:1915264]
ENSMUSG00000027925	16.08522424	0.275394325	5.634206961	4.52E-05	0.000686161	Sprr2j-ps	3	92418082	92419396	+	678	protein_coding	small proline-rich protein 2J, pseudogene [Source:MGI Symbol;Acc:MGI:1330345]
ENSMUSG00000026623	1256.259242	2129.011089	-0.761663514	4.53E-05	0.000688618	Lpgat1	1	191717834	191784255	+	7610	protein_coding	lysophosphatidylglycerol acyltransferase 1 [Source:MGI Symbol;Acc:MGI:2446186]
ENSMUSG00000047976	65.32538397	178.5357173	-1.445706332	4.55E-05	0.000690409	Kcna1	6	126640397	126646384	-	4780	protein_coding	potassium voltage-gated channel, shaker-related subfamily, member 1 [Source:MGI Symbol;Acc:MGI:96654]
ENSMUSG00000090066	26.39116369	164.3698436	-2.625006156	4.56E-05	0.000690453	1110002E22Rik	3	138065052	138081506	+	9998	protein_coding	RIKEN cDNA 1110002E22 gene [Source:MGI Symbol;Acc:MGI:1915066]
ENSMUSG00000087689	15.71372762	0.306984328	5.601191298	4.56E-05	0.000690453	Gm15845	16	36367070	36387406	+	996	antisense_RNA	predicted gene 15845 [Source:MGI Symbol;Acc:MGI:3801825]
ENSMUSG00000041420	122.0306289	212.5048155	-0.798472978	4.56E-05	0.000690916	Meis3	7	16175090	16186504	+	3173	protein_coding	Meis homeobox 3 [Source:MGI Symbol;Acc:MGI:108519]
ENSMUSG00000001380	1810.475855	1280.217541	0.499831826	4.60E-05	0.000695921	Hars	18	36766530	36783205	-	1987	protein_coding	histidyl-tRNA synthetase [Source:MGI Symbol;Acc:MGI:108087]
ENSMUSG00000048486	1151.376505	1916.064124	-0.734090544	4.60E-05	0.000695921	Fitm2	2	163466379	163472629	-	3967	protein_coding	fat storage-inducing transmembrane protein 2 [Source:MGI Symbol;Acc:MGI:2444508]
ENSMUSG00000041079	200.1311797	115.5425449	0.791831619	4.63E-05	0.000698449	Rwdd2b	16	87433407	87440573	-	2009	protein_coding	RWD domain containing 2B [Source:MGI Symbol;Acc:MGI:1858215]
ENSMUSG00000029844	82.39763654	25.85750489	1.669834552	4.64E-05	0.000699022	Hoxa1	6	52155590	52158317	-	2251	protein_coding	homeobox A1 [Source:MGI Symbol;Acc:MGI:96170]
ENSMUSG00000029287	1202.540762	1919.81796	-0.67506569	4.64E-05	0.000699022	Tgfbr3	5	107106570	107289629	-	6545	protein_coding	transforming growth factor, beta receptor III [Source:MGI Symbol;Acc:MGI:104637]
ENSMUSG00000022469	356.5608535	613.7315497	-0.78270387	4.64E-05	0.000699022	Rapgef3	15	97744770	97767972	-	6336	protein_coding	Rap guanine nucleotide exchange factor (GEF) 3 [Source:MGI Symbol;Acc:MGI:2441741]
ENSMUSG00000069662	5149.270094	2882.837756	0.836702998	4.64E-05	0.000699022	Marcks	10	37133375	37138920	-	4048	protein_coding	myristoylated alanine rich protein kinase C substrate [Source:MGI Symbol;Acc:MGI:96907]
ENSMUSG00000022010	1573.520788	2331.262959	-0.566582936	4.68E-05	0.000703177	Tsc22d1	14	76414961	76507765	+	8994	protein_coding	TSC22 domain family, member 1 [Source:MGI Symbol;Acc:MGI:109127]
ENSMUSG00000037907	699.6884716	1020.485094	-0.544337457	4.69E-05	0.000705218	Ankrd13b	11	77470485	77489678	-	3839	protein_coding	ankyrin repeat domain 13b [Source:MGI Symbol;Acc:MGI:2144501]
ENSMUSG00000098708	11.49173958	42.80530692	-1.910584311	4.70E-05	0.000705734	Gm27252	7	63896533	63899698	+	717	processed_transcript	predicted gene 27252 [Source:MGI Symbol;Acc:MGI:5521095]
ENSMUSG00000041859	1180.495896	743.9477187	0.665009154	4.72E-05	0.00070845	Mcm3	1	20802968	20820312	-	3752	protein_coding	minichromosome maintenance complex component 3 [Source:MGI Symbol;Acc:MGI:101845]
ENSMUSG00000027399	419.1536264	161.9119949	1.373036037	4.74E-05	0.000710503	Il1a	2	129299610	129309972	-	1974	protein_coding	interleukin 1 alpha [Source:MGI Symbol;Acc:MGI:96542]
ENSMUSG00000022040	163.7865529	288.9579214	-0.814758961	4.74E-05	0.000710565	Ephx2	14	66084374	66124500	-	2484	protein_coding	epoxide hydrolase 2, cytoplasmic [Source:MGI Symbol;Acc:MGI:99500]
ENSMUSG00000015437	43.49080914	9.733661387	2.148858963	4.77E-05	0.000714038	Gzmb	14	56258838	56262260	-	1436	protein_coding	granzyme B [Source:MGI Symbol;Acc:MGI:109267]
ENSMUSG00000029465	4011.203476	2584.558833	0.633799281	4.78E-05	0.000714315	Arpc3	5	122391878	122414184	+	2762	protein_coding	actin related protein 2/3 complex, subunit 3 [Source:MGI Symbol;Acc:MGI:1928375]
ENSMUSG00000027519	2976.472858	1890.057135	0.655021269	4.78E-05	0.000714315	Rab22a	2	173659760	173707343	+	7206	protein_coding	RAB22A, member RAS oncogene family [Source:MGI Symbol;Acc:MGI:105072]
ENSMUSG00000028396	2.666763968	44.3077242	-3.996659782	4.80E-05	0.000716443	2310002L09Rik	4	73939371	73950846	-	2158	protein_coding	RIKEN cDNA 2310002L09 gene [Source:MGI Symbol;Acc:MGI:1916780]
ENSMUSG00000041794	18.69547326	76.48647221	-2.010951891	4.80E-05	0.000716443	Myrip	9	120301513	120474841	+	5537	protein_coding	myosin VIIA and Rab interacting protein [Source:MGI Symbol;Acc:MGI:2384407]
ENSMUSG00000018500	734.2252481	387.1053634	0.922469014	4.86E-05	0.000724685	Adora2b	11	62248984	62266453	+	1845	protein_coding	adenosine A2b receptor [Source:MGI Symbol;Acc:MGI:99403]
ENSMUSG00000048775	116.6881065	27.90279948	2.065451308	4.88E-05	0.000726504	Serpinb13	1	106980984	107001195	+	1672	protein_coding	serine (or cysteine) peptidase inhibitor, clade B (ovalbumin), member 13 [Source:MGI Symbol;Acc:MGI:3042250]
ENSMUSG00000033213	89.68053378	23.20437678	1.947579888	4.89E-05	0.000728623	AA467197	2	122636986	122641191	+	1203	protein_coding	expressed sequence AA467197 [Source:MGI Symbol;Acc:MGI:3034182]
ENSMUSG00000058135	951.0469161	1650.033231	-0.793804616	4.91E-05	0.00073029	Gstm1	3	108012255	108017973	-	1473	protein_coding	glutathione S-transferase, mu 1 [Source:MGI Symbol;Acc:MGI:95860]
ENSMUSG00000074923	2500.930366	1428.260297	0.80787312	4.94E-05	0.000734302	Pak6	2	118663303	118698020	+	5211	protein_coding	p21 protein (Cdc42/Rac)-activated kinase 6 [Source:MGI Symbol;Acc:MGI:2679420]
ENSMUSG00000074433	30.14870716	6.090355153	2.320892768	5.04E-05	0.00074923	Lce3e	3	92967061	92968281	+	607	protein_coding	late cornified envelope 3E [Source:MGI Symbol;Acc:MGI:1916764]
ENSMUSG00000029154	830.615696	512.1381611	0.697889724	5.07E-05	0.000751597	Cwh43	5	73406075	73453435	+	2915	protein_coding	cell wall biogenesis 43 C-terminal homolog [Source:MGI Symbol;Acc:MGI:2444131]
ENSMUSG00000024924	437.5155945	256.9415724	0.770374329	5.07E-05	0.000751597	Vldlr	19	27216484	27254231	+	10068	protein_coding	very low density lipoprotein receptor [Source:MGI Symbol;Acc:MGI:98935]
ENSMUSG00000016494	1908.960799	3207.257747	-0.748197919	5.07E-05	0.000751597	Cd34	1	194938819	194961279	+	7290	protein_coding	CD34 antigen [Source:MGI Symbol;Acc:MGI:88329]
ENSMUSG00000029470	1216.108211	776.3089573	0.646904464	5.09E-05	0.000754123	P2rx4	5	122707544	122729738	+	7025	protein_coding	purinergic receptor P2X, ligand-gated ion channel 4 [Source:MGI Symbol;Acc:MGI:1338859]
ENSMUSG00000056870	70.07488449	172.4563224	-1.29163196	5.10E-05	0.00075448	Gulp1	1	44551511	44796838	+	3758	protein_coding	GULP, engulfment adaptor PTB domain containing 1 [Source:MGI Symbol;Acc:MGI:1920407]
ENSMUSG00000031557	629.5472909	383.5683614	0.714943026	5.10E-05	0.00075448	Plekha2	8	25039144	25102376	-	5579	protein_coding	pleckstrin homology domain-containing, family A (phosphoinositide binding specific) member 2 [Source:MGI Symbol;Acc:MGI:1928144]
ENSMUSG00000039911	257.0478142	549.9122998	-1.098903781	5.12E-05	0.000756583	Spsb1	4	149896283	149955043	-	4396	protein_coding	splA/ryanodine receptor domain and SOCS box containing 1 [Source:MGI Symbol;Acc:MGI:1921896]
ENSMUSG00000023828	82.34407155	182.4168889	-1.15169405	5.13E-05	0.000757491	Slc22a3	17	12419972	12507704	-	3501	protein_coding	solute carrier family 22 (organic cation transporter), member 3 [Source:MGI Symbol;Acc:MGI:1333817]
ENSMUSG00000032609	577.752261	1126.59117	-0.96242201	5.23E-05	0.000770591	Klhdc8b	9	108447636	108461581	-	8419	protein_coding	kelch domain containing 8B [Source:MGI Symbol;Acc:MGI:1925517]
ENSMUSG00000023274	62.22865507	13.4074454	2.206569929	5.23E-05	0.000770591	Cd4	6	124864692	124888221	-	4032	protein_coding	CD4 antigen [Source:MGI Symbol;Acc:MGI:88335]
ENSMUSG00000034936	1182.511787	562.4783337	1.071504768	5.27E-05	0.000775815	Arl4d	11	101665541	101667832	+	1382	protein_coding	ADP-ribosylation factor-like 4D [Source:MGI Symbol;Acc:MGI:1933155]
ENSMUSG00000029998	5245.585963	3464.388479	0.598483389	5.27E-05	0.000775815	Pcyox1	6	86386006	86397154	-	4932	protein_coding	prenylcysteine oxidase 1 [Source:MGI Symbol;Acc:MGI:1914131]
ENSMUSG00000078350	104.1860766	220.4365026	-1.076202477	5.29E-05	0.000777432	Smim1	4	154020470	154026230	-	5761	protein_coding	small integral membrane protein 1 [Source:MGI Symbol;Acc:MGI:1916109]
ENSMUSG00000010067	688.8791986	403.4906627	0.770753829	5.31E-05	0.000779945	Rassf1	9	107551555	107562267	+	5845	protein_coding	Ras association (RalGDS/AF-6) domain family member 1 [Source:MGI Symbol;Acc:MGI:1928386]
ENSMUSG00000071226	373.2541648	595.9701211	-0.673217931	5.32E-05	0.000781158	Cecr2	6	120666369	120771190	+	17082	protein_coding	CECR2, histone acetyl-lysine reader [Source:MGI Symbol;Acc:MGI:1923799]
ENSMUSG00000001802	299.2187631	594.7323664	-0.993522319	5.34E-05	0.000782912	Lrp3	7	35200027	35215498	-	4700	protein_coding	low density lipoprotein receptor-related protein 3 [Source:MGI Symbol;Acc:MGI:3584516]
ENSMUSG00000041775	151.9282598	284.9020807	-0.903655508	5.38E-05	0.000788185	Mapk1ip1	7	138835823	138846273	-	1883	protein_coding	mitogen-activated protein kinase 1 interacting protein 1 [Source:MGI Symbol;Acc:MGI:1916796]
ENSMUSG00000032855	1731.610087	3206.08008	-0.888196429	5.39E-05	0.00078937	Pkd1	17	24549950	24596514	+	14170	protein_coding	polycystic kidney disease 1 homolog [Source:MGI Symbol;Acc:MGI:97603]
ENSMUSG00000019467	688.092492	1257.373789	-0.869281962	5.43E-05	0.000794156	Arhgef25	10	127182525	127190083	-	3994	protein_coding	Rho guanine nucleotide exchange factor (GEF) 25 [Source:MGI Symbol;Acc:MGI:1277173]
ENSMUSG00000038932	50.52263013	10.46460824	2.278657081	5.44E-05	0.000795383	Tcfl5	2	180621956	180642708	-	3166	protein_coding	transcription factor-like 5 (basic helix-loop-helix) [Source:MGI Symbol;Acc:MGI:2672878]
ENSMUSG00000025656	19.33402248	65.17402892	-1.736013606	5.44E-05	0.000795581	Arhgef9	X	95048935	95196856	-	8776	protein_coding	CDC42 guanine nucleotide exchange factor (GEF) 9 [Source:MGI Symbol;Acc:MGI:2442233]
ENSMUSG00000038034	3199.203151	1862.522237	0.780107665	5.55E-05	0.000810692	Igsf8	1	172261641	172319841	+	5217	protein_coding	immunoglobulin superfamily, member 8 [Source:MGI Symbol;Acc:MGI:2154090]
ENSMUSG00000025058	68.87664588	18.67217369	1.87705557	5.57E-05	0.000813354	5430427O19Rik	X	85870354	85891499	+	3754	protein_coding	RIKEN cDNA 5430427O19 gene [Source:MGI Symbol;Acc:MGI:1918648]
ENSMUSG00000024587	2903.539601	1904.018776	0.608389144	5.68E-05	0.000827732	Nars	18	64499665	64516557	-	2632	protein_coding	asparaginyl-tRNA synthetase [Source:MGI Symbol;Acc:MGI:1917473]
ENSMUSG00000029361	4.609461011	43.61272627	-3.181146221	5.68E-05	0.000827828	Nos1	5	117781032	117958840	+	11151	protein_coding	nitric oxide synthase 1, neuronal [Source:MGI Symbol;Acc:MGI:97360]
ENSMUSG00000030043	56.50317387	116.5720265	-1.053206879	5.76E-05	0.000838845	Tacr1	6	82402334	82560104	+	6491	protein_coding	tachykinin receptor 1 [Source:MGI Symbol;Acc:MGI:98475]
ENSMUSG00000039616	444.5278107	287.0235778	0.631015142	5.82E-05	0.000846955	Mocos	18	24653691	24701556	+	2884	protein_coding	molybdenum cofactor sulfurase [Source:MGI Symbol;Acc:MGI:1915841]
ENSMUSG00000032420	798.1602703	1240.440569	-0.635080459	5.83E-05	0.000846955	Nt5e	9	88327197	88372092	+	8602	protein_coding	5' nucleotidase, ecto [Source:MGI Symbol;Acc:MGI:99782]
ENSMUSG00000030484	7731.552229	4839.128068	0.676099576	5.84E-05	0.000848006	Lypd5	7	24349196	24355109	+	2239	protein_coding	Ly6/Plaur domain containing 5 [Source:MGI Symbol;Acc:MGI:1924192]
ENSMUSG00000006221	172.4215778	1676.080379	-3.279749516	5.87E-05	0.000852576	Hspb7	4	141420779	141425311	+	2769	protein_coding	heat shock protein family, member 7 (cardiovascular) [Source:MGI Symbol;Acc:MGI:1352494]
ENSMUSG00000029070	474.0918737	1093.710689	-1.204576432	5.90E-05	0.000855085	Mxra8	4	155839680	155844088	+	2918	protein_coding	matrix-remodelling associated 8 [Source:MGI Symbol;Acc:MGI:1922011]
ENSMUSG00000038352	126.6172315	32.36235076	1.967371625	5.91E-05	0.000856368	Arl5c	11	97989578	97996181	-	2073	protein_coding	ADP-ribosylation factor-like 5C [Source:MGI Symbol;Acc:MGI:3028577]
ENSMUSG00000082292	87.63411095	17.24929733	2.352856452	5.93E-05	0.000859371	Gm12250	11	58187739	58189012	+	1274	processed_pseudogene	predicted gene 12250 [Source:MGI Symbol;Acc:MGI:3649299]
ENSMUSG00000024007	1131.075772	731.1280891	0.628670491	5.94E-05	0.000859683	Ppil1	17	29250803	29264158	-	2163	protein_coding	peptidylprolyl isomerase (cyclophilin)-like 1 [Source:MGI Symbol;Acc:MGI:1916066]
ENSMUSG00000113701	52.76249841	4.170864464	3.654021056	5.96E-05	0.000862393	AC121583.1	13	15813548	16023423	-	3776	transcribed_processed_pseudogene
ENSMUSG00000070576	106.425093	309.1324945	-1.533847646	6.04E-05	0.000872806	Mn1	5	111417362	111457033	+	6940	protein_coding	meningioma 1 [Source:MGI Symbol;Acc:MGI:1261813]
ENSMUSG00000002076	2.847302296	24.49716243	-3.084496525	6.15E-05	0.000887951	Hsf2bp	17	31944769	32034508	-	2973	protein_coding	heat shock transcription factor 2 binding protein [Source:MGI Symbol;Acc:MGI:1921627]
ENSMUSG00000002250	1916.083584	1173.739203	0.706625894	6.24E-05	0.000899961	Ppard	17	28232754	28301469	+	4631	protein_coding	peroxisome proliferator activator receptor delta [Source:MGI Symbol;Acc:MGI:101884]
ENSMUSG00000061048	1831.433389	965.0994193	0.923809641	6.24E-05	0.000899961	Cdh3	8	106510891	106557297	+	4384	protein_coding	cadherin 3 [Source:MGI Symbol;Acc:MGI:88356]
ENSMUSG00000021994	406.765552	264.8275688	0.617836409	6.26E-05	0.000902405	Wnt5a	14	28504750	28527448	+	7823	protein_coding	wingless-type MMTV integration site family, member 5A [Source:MGI Symbol;Acc:MGI:98958]
ENSMUSG00000025758	306.6096135	195.8395651	0.647143026	6.39E-05	0.000919758	Plk4	3	40800019	40816883	+	6855	protein_coding	polo-like kinase 4 [Source:MGI Symbol;Acc:MGI:101783]
ENSMUSG00000038086	19.43746992	107.9617744	-2.456010682	6.44E-05	0.000925245	Hspb2	9	50751078	50752354	-	834	protein_coding	heat shock protein 2 [Source:MGI Symbol;Acc:MGI:1916503]
ENSMUSG00000035776	429.7828433	784.9559156	-0.867247429	6.44E-05	0.000925245	Cd99l2	X	71420060	71492849	-	4902	protein_coding	CD99 antigen-like 2 [Source:MGI Symbol;Acc:MGI:2177151]
ENSMUSG00000023232	1756.159888	1021.430246	0.781966865	6.47E-05	0.000929427	Serinc2	4	130253495	130279205	-	2319	protein_coding	serine incorporator 2 [Source:MGI Symbol;Acc:MGI:1919132]
ENSMUSG00000051435	76.1248249	30.88280566	1.299095542	6.51E-05	0.000934624	Fhad1	4	141890438	142015082	-	6141	protein_coding	forkhead-associated (FHA) phosphopeptide binding domain 1 [Source:MGI Symbol;Acc:MGI:1920323]
ENSMUSG00000036040	20.009124	66.39147219	-1.711398109	6.56E-05	0.000941158	Adamtsl2	2	27079379	27108981	+	7993	protein_coding	ADAMTS-like 2 [Source:MGI Symbol;Acc:MGI:1925044]
ENSMUSG00000028538	134.6695039	230.4423116	-0.773022973	6.62E-05	0.000949204	St3gal3	4	117932154	118134914	-	2768	protein_coding	ST3 beta-galactoside alpha-2,3-sialyltransferase 3 [Source:MGI Symbol;Acc:MGI:1316659]
ENSMUSG00000035342	2163.316426	3469.992198	-0.681265077	6.64E-05	0.000950505	Lzts2	19	45015176	45027104	+	2921	protein_coding	leucine zipper, putative tumor suppressor 2 [Source:MGI Symbol;Acc:MGI:2385095]
ENSMUSG00000045629	247.3739217	515.5046764	-1.056745783	6.69E-05	0.000956599	Sh3tc2	18	61953075	62015715	+	4536	protein_coding	SH3 domain and tetratricopeptide repeats 2 [Source:MGI Symbol;Acc:MGI:2444417]
ENSMUSG00000018427	1282.054618	754.129563	0.765459147	6.74E-05	0.000963512	Ypel2	11	86936425	86993707	-	4847	protein_coding	yippee-like 2 (Drosophila) [Source:MGI Symbol;Acc:MGI:1925114]
ENSMUSG00000001333	32.46282129	137.8980643	-2.072346425	6.74E-05	0.000963512	Sync	4	129287617	129308559	+	2862	protein_coding	syncoilin [Source:MGI Symbol;Acc:MGI:1916078]
ENSMUSG00000027868	312.968431	563.4017252	-0.847126367	6.78E-05	0.00096714	Tbx15	3	99240381	99354259	+	3747	protein_coding	T-box 15 [Source:MGI Symbol;Acc:MGI:1277234]
ENSMUSG00000024059	3340.766792	2230.045082	0.583133372	6.81E-05	0.000971568	Clip4	17	71781947	71858351	+	4055	protein_coding	CAP-GLY domain containing linker protein family, member 4 [Source:MGI Symbol;Acc:MGI:1919100]
ENSMUSG00000031661	121.4353694	258.5721241	-1.085202591	6.84E-05	0.000975085	Nkd1	8	88521354	88594884	+	4558	protein_coding	naked cuticle 1 homolog (Drosophila) [Source:MGI Symbol;Acc:MGI:2135954]
ENSMUSG00000041765	1561.356297	919.5106432	0.763413819	6.85E-05	0.000975296	Ubac2	14	121878606	122021034	+	2153	protein_coding	ubiquitin associated domain containing 2 [Source:MGI Symbol;Acc:MGI:1916139]
ENSMUSG00000078453	1005.042917	684.1313057	0.553943154	6.92E-05	0.000985399	Abracl	10	18011260	18023288	-	1056	protein_coding	ABRA C-terminal like [Source:MGI Symbol;Acc:MGI:1920362]
ENSMUSG00000026478	2595.808294	3907.524522	-0.590157288	6.98E-05	0.000992883	Lamc1	1	153218922	153332786	-	8272	protein_coding	laminin, gamma 1 [Source:MGI Symbol;Acc:MGI:99914]
ENSMUSG00000039382	351.9746798	594.8463535	-0.754715483	7.01E-05	0.00099551	Wdr45	X	7714333	7728206	+	3310	protein_coding	WD repeat domain 45 [Source:MGI Symbol;Acc:MGI:1859606]
ENSMUSG00000024677	875.9091483	445.181814	0.975490586	7.02E-05	0.000997457	Ms4a6b	19	11516512	11531256	+	4485	protein_coding	membrane-spanning 4-domains, subfamily A, member 6B [Source:MGI Symbol;Acc:MGI:1917024]
ENSMUSG00000043924	14.47252841	81.16249056	-2.475259083	7.05E-05	0.001000968	Ncmap	4	135369576	135398227	-	2227	protein_coding	noncompact myelin associated protein [Source:MGI Symbol;Acc:MGI:2444888]
ENSMUSG00000044167	685.4549101	1099.145697	-0.681148018	7.10E-05	0.001006787	Foxo1	3	52268336	52353221	+	8665	protein_coding	forkhead box O1 [Source:MGI Symbol;Acc:MGI:1890077]
ENSMUSG00000000730	63.17843827	22.57600341	1.483059277	7.15E-05	0.001013738	Dnmt3l	10	78041947	78063622	+	2988	protein_coding	DNA (cytosine-5-)-methyltransferase 3-like [Source:MGI Symbol;Acc:MGI:1859287]
ENSMUSG00000087700	55.57972184	11.9601364	2.209098623	7.18E-05	0.001016154	Gm15283	12	73843039	73949814	-	2353	antisense_RNA	predicted gene 15283 [Source:MGI Symbol;Acc:MGI:3705161]
ENSMUSG00000006611	536.3608466	360.0410351	0.573702524	7.20E-05	0.001018645	Hfe	13	23702034	23710854	-	3572	protein_coding	hemochromatosis [Source:MGI Symbol;Acc:MGI:109191]
ENSMUSG00000020241	5188.195284	9130.232906	-0.815359069	7.23E-05	0.001022179	Col6a2	10	76595762	76623630	-	8326	protein_coding	collagen, type VI, alpha 2 [Source:MGI Symbol;Acc:MGI:88460]
ENSMUSG00000022199	473.8053501	792.4426343	-0.741351225	7.26E-05	0.001026114	Slc22a17	14	54906727	54913132	-	2294	protein_coding	solute carrier family 22 (organic cation transporter), member 17 [Source:MGI Symbol;Acc:MGI:1926225]
ENSMUSG00000082932	41.39305304	94.55461517	-1.199916142	7.29E-05	0.001029758	Cyp2j8	4	96444596	96507386	-	1512	protein_coding	cytochrome P450, family 2, subfamily j, polypeptide 8 [Source:MGI Symbol;Acc:MGI:2449817]
ENSMUSG00000042726	3236.369923	1769.437826	0.871120149	7.31E-05	0.001030972	Trafd1	5	121371725	121385632	-	4486	protein_coding	TRAF type zinc finger domain containing 1 [Source:MGI Symbol;Acc:MGI:1923551]
ENSMUSG00000051378	245.1095056	150.1456854	0.708303538	7.33E-05	0.001033581	Kif18b	11	102905529	102925124	-	3572	protein_coding	kinesin family member 18B [Source:MGI Symbol;Acc:MGI:2446979]
ENSMUSG00000049685	248.0270167	80.18330665	1.626436822	7.35E-05	0.001035372	Cyp2g1	7	26808892	26821205	+	2145	protein_coding	cytochrome P450, family 2, subfamily g, polypeptide 1 [Source:MGI Symbol;Acc:MGI:109612]
ENSMUSG00000068742	696.6446115	1319.759523	-0.920368118	7.37E-05	0.001037656	Cry2	2	92403646	92434043	-	6320	protein_coding	cryptochrome 2 (photolyase-like) [Source:MGI Symbol;Acc:MGI:1270859]
ENSMUSG00000073910	139.7819151	275.2374645	-0.971801473	7.43E-05	0.001043786	Mob3b	4	34949074	35157484	-	6200	protein_coding	MOB kinase activator 3B [Source:MGI Symbol;Acc:MGI:2664539]
ENSMUSG00000034659	4250.240327	6022.049208	-0.502548097	7.43E-05	0.001043786	Tmem109	19	10870660	10882001	-	3798	protein_coding	transmembrane protein 109 [Source:MGI Symbol;Acc:MGI:1915789]
ENSMUSG00000024301	270.0452245	149.2714453	0.856241074	7.43E-05	0.001043978	Kifc5b	17	26917091	26932579	+	2627	protein_coding	kinesin family member C5B [Source:MGI Symbol;Acc:MGI:2137414]
ENSMUSG00000004040	11442.64161	5184.074413	1.142187006	7.45E-05	0.00104611	Stat3	11	100885098	100939540	-	9527	protein_coding	signal transducer and activator of transcription 3 [Source:MGI Symbol;Acc:MGI:103038]
ENSMUSG00000018900	223.0550747	360.909016	-0.691088879	7.53E-05	0.00105634	Slc22a5	11	53864542	53891660	-	3071	protein_coding	solute carrier family 22 (organic cation transporter), member 5 [Source:MGI Symbol;Acc:MGI:1329012]
ENSMUSG00000048647	32.93953428	79.78180441	-1.267058308	7.54E-05	0.001056986	Exd1	2	119516505	119547627	-	6042	protein_coding	exonuclease 3'-5' domain containing 1 [Source:MGI Symbol;Acc:MGI:3045306]
ENSMUSG00000114493	202.6029195	108.9633788	0.896202981	7.55E-05	0.001057237	AC164426.2	13	56002265	56084849	+	2492	antisense_RNA
ENSMUSG00000060261	1841.495002	2652.982347	-0.526331499	7.60E-05	0.001063097	Gtf2i	5	134237834	134314760	-	10199	protein_coding	general transcription factor II I [Source:MGI Symbol;Acc:MGI:1202722]
ENSMUSG00000079355	747.5150762	1249.91805	-0.741111658	7.60E-05	0.001063097	Ackr4	9	104084157	104126933	-	5380	protein_coding	atypical chemokine receptor 4 [Source:MGI Symbol;Acc:MGI:2181676]
ENSMUSG00000042066	244.5455458	450.4726288	-0.8786946	7.66E-05	0.001070476	Tmcc2	1	132356315	132391281	-	5692	protein_coding	transmembrane and coiled-coil domains 2 [Source:MGI Symbol;Acc:MGI:1916125]
ENSMUSG00000028402	334.6201055	498.647192	-0.575225089	7.67E-05	0.001071432	Mpdz	4	81278500	81442815	-	12437	protein_coding	multiple PDZ domain protein [Source:MGI Symbol;Acc:MGI:1343489]
ENSMUSG00000022180	952.4722744	487.0789043	0.966410433	7.72E-05	0.001077001	Slc7a8	14	54722216	54781886	-	4033	protein_coding	solute carrier family 7 (cationic amino acid transporter, y+ system), member 8 [Source:MGI Symbol;Acc:MGI:1355323]
ENSMUSG00000018166	4865.321556	3046.283133	0.675618405	7.74E-05	0.001078696	Erbb3	10	128567523	128589652	-	6016	protein_coding	erb-b2 receptor tyrosine kinase 3 [Source:MGI Symbol;Acc:MGI:95411]
ENSMUSG00000070284	705.4160855	374.2155384	0.914077498	7.75E-05	0.001079587	Gmppb	9	108049242	108052801	+	2785	protein_coding	GDP-mannose pyrophosphorylase B [Source:MGI Symbol;Acc:MGI:2660880]
ENSMUSG00000026721	944.9467929	624.1517756	0.598569033	7.87E-05	0.001094641	Rabgap1l	1	160219174	160793211	-	23232	protein_coding	RAB GTPase activating protein 1-like [Source:MGI Symbol;Acc:MGI:1352507]
ENSMUSG00000041926	1615.970207	1065.297697	0.600859354	7.87E-05	0.001094641	Rnpep	1	135262712	135284084	-	6977	protein_coding	arginyl aminopeptidase (aminopeptidase B) [Source:MGI Symbol;Acc:MGI:2384902]
ENSMUSG00000020092	407.2576137	697.7065848	-0.776136554	7.90E-05	0.001098695	Pald1	10	61319656	61383530	-	4535	protein_coding	phosphatase domain containing, paladin 1 [Source:MGI Symbol;Acc:MGI:1351623]
ENSMUSG00000018217	1530.575964	2579.271499	-0.752553429	7.92E-05	0.001099563	Pmp22	11	63128982	63159547	+	2354	protein_coding	peripheral myelin protein 22 [Source:MGI Symbol;Acc:MGI:97631]
ENSMUSG00000100514	775.7590133	495.2916565	0.645830236	7.93E-05	0.001100197	Gm12960	4	111807358	111808423	-	1066	processed_pseudogene	predicted gene 12960 [Source:MGI Symbol;Acc:MGI:3651525]
ENSMUSG00000000402	49.63127549	114.5878674	-1.198381309	7.94E-05	0.001101518	Egfl6	X	166523007	166585720	-	2704	protein_coding	EGF-like-domain, multiple 6 [Source:MGI Symbol;Acc:MGI:1858599]
ENSMUSG00000104693	28.08558975	4.649647409	2.613637218	7.99E-05	0.001107202	Gm42941	3	101595810	101597130	-	1321	sense_intronic	predicted gene 42941 [Source:MGI Symbol;Acc:MGI:5663078]
ENSMUSG00000078427	389.0881486	146.3141475	1.409246689	8.04E-05	0.001112879	Sarnp	10	128817333	128877629	+	1360	protein_coding	SAP domain containing ribonucleoprotein [Source:MGI Symbol;Acc:MGI:1913368]
ENSMUSG00000031760	44.36260979	156.1449671	-1.804204159	8.08E-05	0.00111857	Mt3	8	94152607	94154146	+	1066	protein_coding	metallothionein 3 [Source:MGI Symbol;Acc:MGI:97173]
ENSMUSG00000042647	96.74329653	219.4604609	-1.174581218	8.12E-05	0.001123065	Acad12	5	121596775	121618938	-	6516	protein_coding	acyl-Coenzyme A dehydrogenase family, member 12 [Source:MGI Symbol;Acc:MGI:2443320]
ENSMUSG00000110841	631.4080276	912.8680451	-0.531044685	8.13E-05	0.001123597	AC153368.1	10	45875291	45876086	+	796	transcribed_processed_pseudogene
ENSMUSG00000037621	109.8366589	270.1641049	-1.297623394	8.17E-05	0.001127951	Atoh8	6	72206177	72235577	-	2507	protein_coding	atonal bHLH transcription factor 8 [Source:MGI Symbol;Acc:MGI:1918343]
ENSMUSG00000023046	455.4116332	850.0348163	-0.899291297	8.18E-05	0.001129219	Igfbp6	15	102144362	102149511	+	1112	protein_coding	insulin-like growth factor binding protein 6 [Source:MGI Symbol;Acc:MGI:96441]
ENSMUSG00000107881	292.5093794	479.3183195	-0.709830166	8.20E-05	0.001130808	Gm44250	6	5216258	5220486	-	4229	TEC	predicted gene, 44250 [Source:MGI Symbol;Acc:MGI:5690642]
ENSMUSG00000025158	1662.311962	834.8077441	0.993315752	8.21E-05	0.001130808	Rfng	11	120780746	120784207	-	2489	protein_coding	RFNG O-fucosylpeptide 3-beta-N-acetylglucosaminyltransferase [Source:MGI Symbol;Acc:MGI:894275]
ENSMUSG00000021486	6666.522753	4667.219106	0.514171245	8.23E-05	0.001132954	Prelid1	13	55320500	55325272	+	2726	protein_coding	PRELI domain containing 1 [Source:MGI Symbol;Acc:MGI:1913744]
ENSMUSG00000037032	161.4331608	329.077004	-1.024957036	8.25E-05	0.001135775	Apbb1	7	105558483	105581653	-	4408	protein_coding	amyloid beta (A4) precursor protein-binding, family B, member 1 [Source:MGI Symbol;Acc:MGI:107765]
ENSMUSG00000026825	905.1163959	2019.487178	-1.156962302	8.26E-05	0.001135775	Dnm1	2	32308471	32353338	-	5249	protein_coding	dynamin 1 [Source:MGI Symbol;Acc:MGI:107384]
ENSMUSG00000022451	1983.106742	1239.718086	0.677275109	8.28E-05	0.001136562	Twf1	15	94577951	94589889	-	3054	protein_coding	twinfilin actin binding protein 1 [Source:MGI Symbol;Acc:MGI:1100520]
ENSMUSG00000031618	22.06381459	73.96304078	-1.734914582	8.28E-05	0.001136562	Nr3c2	8	76899442	77245012	+	6474	protein_coding	nuclear receptor subfamily 3, group C, member 2 [Source:MGI Symbol;Acc:MGI:99459]
ENSMUSG00000022218	3346.639496	2148.624202	0.639390269	8.31E-05	0.001140515	Tgm1	14	55700009	55713492	-	3006	protein_coding	transglutaminase 1, K polypeptide [Source:MGI Symbol;Acc:MGI:98730]
ENSMUSG00000059588	233.5991832	371.6936132	-0.669957673	8.32E-05	0.001140515	Calcrl	2	84330626	84425411	-	4882	protein_coding	calcitonin receptor-like [Source:MGI Symbol;Acc:MGI:1926944]
ENSMUSG00000039611	127.5248772	339.4877258	-1.407381321	8.39E-05	0.001149394	Tmem246	4	49584506	49597876	-	3325	protein_coding	transmembrane protein 246 [Source:MGI Symbol;Acc:MGI:1914313]
ENSMUSG00000041378	410.3203967	737.6812978	-0.845734976	8.42E-05	0.00115283	Cldn5	16	18776847	18778260	+	1414	protein_coding	claudin 5 [Source:MGI Symbol;Acc:MGI:1276112]
ENSMUSG00000112428	12.1968802	0	6.196547039	8.47E-05	0.001157571	AC164567.3	10	88650106	88658230	-	960	processed_pseudogene
ENSMUSG00000090958	408.0901962	595.6131754	-0.545310399	8.47E-05	0.001157571	Lrrc32	7	98489283	98502181	+	4688	protein_coding	leucine rich repeat containing 32 [Source:MGI Symbol;Acc:MGI:93882]
ENSMUSG00000030218	226.0090527	395.4717587	-0.809631114	8.48E-05	0.001158687	Mgp	6	136872435	136875823	-	1187	protein_coding	matrix Gla protein [Source:MGI Symbol;Acc:MGI:96976]
ENSMUSG00000028438	176.3736716	101.7786937	0.79315386	8.53E-05	0.001163798	Kif24	4	41390745	41464887	-	8014	protein_coding	kinesin family member 24 [Source:MGI Symbol;Acc:MGI:1918345]
ENSMUSG00000039760	214.2256839	524.7648465	-1.290247718	8.54E-05	0.001165095	Il22ra2	10	19621998	19634681	+	2498	protein_coding	interleukin 22 receptor, alpha 2 [Source:MGI Symbol;Acc:MGI:2665114]
ENSMUSG00000035642	100.2866198	220.8743316	-1.134453111	8.55E-05	0.001165383	Aamdc	7	97550331	97579497	-	3833	protein_coding	adipogenesis associated Mth938 domain containing [Source:MGI Symbol;Acc:MGI:1913523]
ENSMUSG00000087113	27.19052718	1.424078574	4.206161919	8.56E-05	0.001165383	Gm11714	11	107428276	107435686	+	876	processed_transcript	predicted gene 11714 [Source:MGI Symbol;Acc:MGI:3649214]
ENSMUSG00000089722	26.50676025	2.116188065	3.659924153	8.57E-05	0.001166542	Cd300ld5	11	115031486	115037769	-	852	protein_coding	CD300 molecule like family member D5 [Source:MGI Symbol;Acc:MGI:3702661]
ENSMUSG00000075705	3140.073513	1785.766401	0.813900422	8.62E-05	0.001172158	Msrb1	17	24736642	24742778	+	1258	protein_coding	methionine sulfoxide reductase B1 [Source:MGI Symbol;Acc:MGI:1351642]
ENSMUSG00000078606	76.02777137	21.79692738	1.808093272	8.69E-05	0.001180703	Gm4070	7	105895139	105953967	-	9275	protein_coding	predicted gene 4070 [Source:MGI Symbol;Acc:MGI:3782245]
ENSMUSG00000034793	457.1446191	711.9938695	-0.64077998	8.70E-05	0.001181598	G6pc3	11	102189620	102194081	+	2226	protein_coding	glucose 6 phosphatase, catalytic, 3 [Source:MGI Symbol;Acc:MGI:1915651]
ENSMUSG00000021066	208.937976	58.32178302	1.839259165	8.76E-05	0.001188971	Atl1	12	69892614	69966417	+	9175	protein_coding	atlastin GTPase 1 [Source:MGI Symbol;Acc:MGI:1921241]
ENSMUSG00000038650	7567.18433	4878.758597	0.633096222	8.87E-05	0.001202748	Rnh1	7	141160326	141172857	-	2594	protein_coding	ribonuclease/angiogenin inhibitor 1 [Source:MGI Symbol;Acc:MGI:1195456]
ENSMUSG00000030148	695.6378117	376.7230929	0.883095975	8.87E-05	0.001202748	Clec4a2	6	123106428	123143999	+	2926	protein_coding	C-type lectin domain family 4, member a2 [Source:MGI Symbol;Acc:MGI:1349412]
ENSMUSG00000020431	517.4582762	1334.93747	-1.366047992	8.92E-05	0.00120752	Adcy1	11	7063489	7178506	+	12522	protein_coding	adenylate cyclase 1 [Source:MGI Symbol;Acc:MGI:99677]
ENSMUSG00000028327	34.66970052	7.389185944	2.226706782	9.02E-05	0.001219881	Stra6l	4	45848664	45887008	+	9567	protein_coding	STRA6-like [Source:MGI Symbol;Acc:MGI:1921402]
ENSMUSG00000005470	287.9095406	174.4116899	0.722765479	9.02E-05	0.001219881	Asf1b	8	83955507	83970197	+	2338	protein_coding	anti-silencing function 1B histone chaperone [Source:MGI Symbol;Acc:MGI:1914179]
ENSMUSG00000021417	1322.195912	2015.834608	-0.608484505	9.17E-05	0.001239007	Eci2	13	34977748	35027096	-	5540	protein_coding	enoyl-Coenzyme A delta isomerase 2 [Source:MGI Symbol;Acc:MGI:1346064]
ENSMUSG00000075707	5.37207338	35.58438504	-2.722009484	9.17E-05	0.001239007	Dio3	12	110279068	110281097	+	2030	protein_coding	deiodinase, iodothyronine type III [Source:MGI Symbol;Acc:MGI:1306782]
ENSMUSG00000087259	220.4380882	124.9376319	0.818449263	9.20E-05	0.001241177	2610035D17Rik	11	113043895	113201838	-	2121	lincRNA	RIKEN cDNA 2610035D17 gene [Source:MGI Symbol;Acc:MGI:1919636]
ENSMUSG00000111229	47.25972938	13.60478888	1.794428228	9.24E-05	0.001246584	AC126459.2	9	44011735	44041059	-	2942	lincRNA
ENSMUSG00000032997	749.1740319	1087.229307	-0.537311204	9.26E-05	0.001248608	Chpf	1	75474569	75479307	-	3856	protein_coding	chondroitin polymerizing factor [Source:MGI Symbol;Acc:MGI:106576]
ENSMUSG00000051906	277.9413024	80.05063326	1.797643761	9.40E-05	0.00126613	Cd209f	8	4102787	4105835	-	1988	protein_coding	CD209f antigen [Source:MGI Symbol;Acc:MGI:1916392]
ENSMUSG00000055862	163.1209146	300.0267404	-0.875133149	9.45E-05	0.001272214	Izumo4	10	80702184	80705373	+	2799	protein_coding	IZUMO family member 4 [Source:MGI Symbol;Acc:MGI:1918814]
ENSMUSG00000021919	50.92986692	137.0786626	-1.419178568	9.49E-05	0.001275898	Chat	14	32408203	32465909	-	2810	protein_coding	choline acetyltransferase [Source:MGI Symbol;Acc:MGI:88392]
ENSMUSG00000022803	36.68775928	159.87628	-2.114146736	9.52E-05	0.001279148	Popdc2	16	38362209	38378216	+	2360	protein_coding	popeye domain containing 2 [Source:MGI Symbol;Acc:MGI:1930150]
ENSMUSG00000087477	38.39616856	8.332903226	2.222306363	9.53E-05	0.00127946	Gm13822	5	114917318	114923277	-	346	antisense_RNA	predicted gene 13822 [Source:MGI Symbol;Acc:MGI:3650351]
ENSMUSG00000024697	342.5261237	178.5800258	0.939027315	9.54E-05	0.001280064	Gna14	19	16435667	16610818	+	3383	protein_coding	guanine nucleotide binding protein, alpha 14 [Source:MGI Symbol;Acc:MGI:95769]
ENSMUSG00000022742	1795.044799	1053.638393	0.768592039	9.54E-05	0.001280064	Cpox	16	58670208	58680391	+	3186	protein_coding	coproporphyrinogen oxidase [Source:MGI Symbol;Acc:MGI:104841]
ENSMUSG00000034460	10.2495438	59.58631535	-2.512405746	9.61E-05	0.001287995	Six4	12	73099609	73113456	-	10855	protein_coding	sine oculis-related homeobox 4 [Source:MGI Symbol;Acc:MGI:106034]
ENSMUSG00000054855	348.8138644	85.50070302	2.02659119	9.70E-05	0.001299413	Rnd1	15	98663421	98677461	-	2967	protein_coding	Rho family GTPase 1 [Source:MGI Symbol;Acc:MGI:2444878]
ENSMUSG00000071656	54.97418705	231.3632462	-2.066498879	9.87E-05	0.001321467	Lrrn4cl	19	8850785	8853909	+	2583	protein_coding	LRRN4 C-terminal like [Source:MGI Symbol;Acc:MGI:1916102]
ENSMUSG00000015112	373.9610744	241.3699159	0.630900287	9.99E-05	0.001335474	Slc25a13	6	6041218	6217173	-	3798	protein_coding	solute carrier family 25 (mitochondrial carrier, adenine nucleotide translocator), member 13 [Source:MGI Symbol;Acc:MGI:1354721]
ENSMUSG00000018822	66.42634485	245.1074198	-1.875161047	0.000101248	0.00135307	Sfrp5	19	42197971	42202252	-	1900	protein_coding	secreted frizzled-related sequence protein 5 [Source:MGI Symbol;Acc:MGI:1860298]
ENSMUSG00000085348	0	10.62971561	-5.718217529	0.000101375	0.001353827	Myhas	11	67211256	67237573	-	2027	antisense_RNA	myosin heavy chain gene antisense RNA [Source:MGI Symbol;Acc:MGI:3650429]
ENSMUSG00000022708	487.2027428	1087.442674	-1.156724789	0.000101697	0.001356989	Zbtb20	16	42875881	43642602	+	30730	protein_coding	zinc finger and BTB domain containing 20 [Source:MGI Symbol;Acc:MGI:1929213]
ENSMUSG00000032125	305.1657045	534.6354676	-0.811305221	0.000101755	0.001356989	Robo4	9	37401897	37415115	+	5302	protein_coding	roundabout guidance receptor 4 [Source:MGI Symbol;Acc:MGI:1921394]
ENSMUSG00000051107	40.21388541	86.66619642	-1.110262073	0.000101897	0.001357933	Gm15440	13	51685529	51701041	-	1231	protein_coding	predicted gene 15440 [Source:MGI Symbol;Acc:MGI:3642353]
ENSMUSG00000040197	53.97545284	16.98766162	1.661908932	0.0001023	0.001362101	Cd209e	8	3847965	3854309	-	1802	protein_coding	CD209e antigen [Source:MGI Symbol;Acc:MGI:2157948]
ENSMUSG00000037202	77.29644299	33.07211165	1.220139394	0.000102352	0.001362101	Prf1	10	61297833	61304680	+	2584	protein_coding	perforin 1 (pore forming protein) [Source:MGI Symbol;Acc:MGI:97551]
ENSMUSG00000017652	179.6990328	56.40442679	1.669379457	0.000102465	0.001362512	Cd40	2	165055627	165072948	+	3406	protein_coding	CD40 antigen [Source:MGI Symbol;Acc:MGI:88336]
ENSMUSG00000049598	8.880454219	36.84186789	-2.06462097	0.000102526	0.001362512	Vsig8	1	172555938	172563717	+	1879	protein_coding	V-set and immunoglobulin domain containing 8 [Source:MGI Symbol;Acc:MGI:3642995]
ENSMUSG00000073968	409.3712014	603.1968181	-0.558657462	0.00010285	0.001365862	Trim68	7	102677582	102687327	-	3477	protein_coding	tripartite motif-containing 68 [Source:MGI Symbol;Acc:MGI:2142077]
ENSMUSG00000032267	262.0270283	474.32269	-0.853761074	0.000103802	0.001377013	Usp28	9	48985375	49042517	+	5832	protein_coding	ubiquitin specific peptidase 28 [Source:MGI Symbol;Acc:MGI:2442293]
ENSMUSG00000019173	8458.043306	4830.895024	0.807882142	0.000103834	0.001377013	Rab5c	11	100715009	100738215	-	2194	protein_coding	RAB5C, member RAS oncogene family [Source:MGI Symbol;Acc:MGI:105306]
ENSMUSG00000026270	1174.573668	784.3799946	0.582166835	0.000103911	0.001377076	Capn10	1	92934376	92947941	+	4346	protein_coding	calpain 10 [Source:MGI Symbol;Acc:MGI:1344392]
ENSMUSG00000030790	284.2748141	122.5568297	1.210232664	0.000104557	0.001384673	Adm	7	110627661	110629820	+	1619	protein_coding	adrenomedullin [Source:MGI Symbol;Acc:MGI:108058]
ENSMUSG00000033161	23424.71635	11909.81481	0.975839965	0.000104982	0.001389339	Atp1a1	3	101576219	101604684	-	4568	protein_coding	ATPase, Na+/K+ transporting, alpha 1 polypeptide [Source:MGI Symbol;Acc:MGI:88105]
ENSMUSG00000044201	88.6716292	41.0958061	1.107858863	0.000105913	0.001400678	Cdc25c	18	34732997	34751533	-	1941	protein_coding	cell division cycle 25C [Source:MGI Symbol;Acc:MGI:88350]
ENSMUSG00000039699	89.91631213	24.04058768	1.90844209	0.000105992	0.001400753	Batf2	19	6140983	6172476	+	2522	protein_coding	basic leucine zipper transcription factor, ATF-like 2 [Source:MGI Symbol;Acc:MGI:1921731]
ENSMUSG00000026840	187.0239788	386.1387953	-1.043125794	0.000107469	0.001419287	Lamc3	2	31887291	31946539	+	6091	protein_coding	laminin gamma 3 [Source:MGI Symbol;Acc:MGI:1344394]
ENSMUSG00000036256	6231.453189	10041.26657	-0.688429555	0.000107821	0.001422637	Igfbp7	5	77349240	77408041	-	1209	protein_coding	insulin-like growth factor binding protein 7 [Source:MGI Symbol;Acc:MGI:1352480]
ENSMUSG00000040441	47.30106571	105.3217409	-1.144557866	0.000107985	0.001422637	Slc26a10	10	127171393	127180645	-	4027	protein_coding	solute carrier family 26, member 10 [Source:MGI Symbol;Acc:MGI:2143920]
ENSMUSG00000023031	113.0995994	40.92178303	1.465008286	0.000108019	0.001422637	Cela1	15	100674425	100687920	-	1103	protein_coding	chymotrypsin-like elastase family, member 1 [Source:MGI Symbol;Acc:MGI:95314]
ENSMUSG00000025510	2877.045208	3839.206362	-0.416002058	0.000108021	0.001422637	Cd151	7	141467392	141471473	+	2741	protein_coding	CD151 antigen [Source:MGI Symbol;Acc:MGI:1096360]
ENSMUSG00000031770	1448.532243	2125.246448	-0.552606306	0.000108198	0.001423984	Herpud1	8	94386438	94395377	+	2333	protein_coding	homocysteine-inducible, endoplasmic reticulum stress-inducible, ubiquitin-like domain member 1 [Source:MGI Symbol;Acc:MGI:1927406]
ENSMUSG00000100546	29.42176982	4.831940066	2.604691303	0.000108767	0.001430483	Gm29483	1	92714234	92717202	-	1078	lincRNA	predicted gene 29483 [Source:MGI Symbol;Acc:MGI:5580189]
ENSMUSG00000040724	70.84036728	250.1253671	-1.814713095	0.000109164	0.001434716	Kcna2	3	107101146	107115005	+	11906	protein_coding	potassium voltage-gated channel, shaker-related subfamily, member 2 [Source:MGI Symbol;Acc:MGI:96659]
ENSMUSG00000002103	1041.142427	599.2915883	0.796044763	0.000109823	0.001442379	Acp2	2	91202885	91214098	+	5186	protein_coding	acid phosphatase 2, lysosomal [Source:MGI Symbol;Acc:MGI:87882]
ENSMUSG00000059479	504.7124591	331.5648448	0.606532836	0.000110511	0.001450419	B3gnt8	7	25626654	25635100	+	6474	protein_coding	UDP-GlcNAc:betaGal beta-1,3-N-acetylglucosaminyltransferase 8 [Source:MGI Symbol;Acc:MGI:2385269]
ENSMUSG00000103588	79.54711449	18.90826453	2.06861145	0.000110846	0.001453813	Gm18445	1	173986926	174001972	-	774	unprocessed_pseudogene	predicted gene, 18445 [Source:MGI Symbol;Acc:MGI:5010630]
ENSMUSG00000022404	1681.556153	1182.587739	0.50745581	0.000111513	0.001461554	Slc25a17	15	81318921	81360765	-	1667	protein_coding	solute carrier family 25 (mitochondrial carrier, peroxisomal membrane protein), member 17 [Source:MGI Symbol;Acc:MGI:1342248]
ENSMUSG00000026134	283.5113896	169.7844306	0.740399022	0.000112393	0.001472072	Prim2	1	33453810	33669795	-	5938	protein_coding	DNA primase, p58 subunit [Source:MGI Symbol;Acc:MGI:97758]
ENSMUSG00000078716	74.26691296	155.333385	-1.061872955	0.000114218	0.001493288	Tmem8b	4	43668971	43692668	+	5553	protein_coding	transmembrane protein 8B [Source:MGI Symbol;Acc:MGI:2441680]
ENSMUSG00000055301	495.0992184	933.0039446	-0.912182888	0.000114255	0.001493288	Adh7	3	138217760	138233382	+	3787	protein_coding	alcohol dehydrogenase 7 (class IV), mu or sigma polypeptide [Source:MGI Symbol;Acc:MGI:87926]
ENSMUSG00000026490	586.0940248	893.0590974	-0.607236366	0.000114297	0.001493288	Cdc42bpa	1	179960472	180165603	+	21522	protein_coding	CDC42 binding protein kinase alpha [Source:MGI Symbol;Acc:MGI:2441841]
ENSMUSG00000064232	13.90647049	0.275394325	5.430278085	0.000114326	0.001493288	Gm5414	15	101624028	101628188	-	1659	protein_coding	predicted gene 5414 [Source:MGI Symbol;Acc:MGI:3646939]
ENSMUSG00000055912	193.4098998	331.5425645	-0.780048473	0.000115016	0.001501268	Tmem150a	6	72355447	72359762	+	1548	protein_coding	transmembrane protein 150A [Source:MGI Symbol;Acc:MGI:2385244]
ENSMUSG00000023007	751.9071826	1213.345245	-0.689727799	0.00011575	0.001509819	Prpf40b	15	99295087	99317018	+	4952	protein_coding	pre-mRNA processing factor 40B [Source:MGI Symbol;Acc:MGI:1925583]
ENSMUSG00000049115	50.48978576	136.2605692	-1.421751795	0.000116441	0.001516896	Agtr1a	13	30336441	30382867	+	2786	protein_coding	angiotensin II receptor, type 1a [Source:MGI Symbol;Acc:MGI:87964]
ENSMUSG00000091345	20.49062102	73.75240481	-1.828809592	0.000116452	0.001516896	Col6a5	9	105856078	105960643	-	9413	protein_coding	collagen, type VI, alpha 5 [Source:MGI Symbol;Acc:MGI:3648134]
ENSMUSG00000035439	308.4621281	185.449187	0.731029289	0.000117384	0.001527991	Haus8	8	71248561	71272934	-	5278	protein_coding	4HAUS augmin-like complex, subunit 8 [Source:MGI Symbol;Acc:MGI:1923728]
ENSMUSG00000055653	195.5236577	427.8699862	-1.127068363	0.000119381	0.001552934	Gpc3	X	52272426	52613950	-	2690	protein_coding	glypican 3 [Source:MGI Symbol;Acc:MGI:104903]
ENSMUSG00000027171	149.9663979	52.75071651	1.513001161	0.000119466	0.001552973	Prrg4	2	104830741	104849876	-	3165	protein_coding	proline rich Gla (G-carboxyglutamic acid) 4 (transmembrane) [Source:MGI Symbol;Acc:MGI:2442211]
ENSMUSG00000040264	865.2944973	256.387717	1.755094519	0.000119793	0.001556167	Gbp2b	3	142594847	142619179	+	2823	protein_coding	guanylate binding protein 2b [Source:MGI Symbol;Acc:MGI:95666]
ENSMUSG00000031987	3355.867651	2143.798426	0.646387015	0.000120901	0.001569489	Egln1	8	124908587	124949324	-	3594	protein_coding	egl-9 family hypoxia-inducible factor 1 [Source:MGI Symbol;Acc:MGI:1932286]
ENSMUSG00000007039	383.1409679	793.8693855	-1.049168386	0.000121192	0.0015722	Ddah2	17	35059035	35062095	+	1593	protein_coding	dimethylarginine dimethylaminohydrolase 2 [Source:MGI Symbol;Acc:MGI:1859016]
ENSMUSG00000031355	40.8158028	120.5188903	-1.558838093	0.000121377	0.001573525	Arhgap6	X	168795099	169304435	+	12128	protein_coding	Rho GTPase activating protein 6 [Source:MGI Symbol;Acc:MGI:1196332]
ENSMUSG00000026646	132.5724804	70.48642027	0.910531692	0.000121482	0.001573816	Suv39h2	2	3455815	3475031	-	4410	protein_coding	suppressor of variegation 3-9 homolog 2 (Drosophila) [Source:MGI Symbol;Acc:MGI:1890396]
ENSMUSG00000031835	2180.778228	2911.919233	-0.417087092	0.000121935	0.001577028	Mbtps1	8	119508156	119558735	-	10539	protein_coding	membrane-bound transcription factor peptidase, site 1 [Source:MGI Symbol;Acc:MGI:1927235]
ENSMUSG00000042804	1044.173981	1683.924179	-0.689952668	0.000121949	0.001577028	Gpr153	4	152274232	152285337	+	3909	protein_coding	G protein-coupled receptor 153 [Source:MGI Symbol;Acc:MGI:1916157]
ENSMUSG00000038520	1140.725254	1759.638688	-0.624521497	0.000121978	0.001577028	Tbc1d17	7	44834623	44849079	-	9726	protein_coding	TBC1 domain family, member 17 [Source:MGI Symbol;Acc:MGI:2449973]
ENSMUSG00000032482	32.23052667	74.13586163	-1.204806842	0.000122122	0.001577818	Cspg5	9	110243783	110262576	+	10074	protein_coding	chondroitin sulfate proteoglycan 5 [Source:MGI Symbol;Acc:MGI:1352747]
ENSMUSG00000028031	394.2174018	678.9462983	-0.784639939	0.00012255	0.001582279	Dkk2	3	132085292	132180304	+	3705	protein_coding	dickkopf WNT signaling pathway inhibitor 2 [Source:MGI Symbol;Acc:MGI:1890663]
ENSMUSG00000025647	6478.820561	4001.000525	0.695184534	0.000122839	0.00158493	Shisa5	9	109038565	109057777	+	3297	protein_coding	shisa family member 5 [Source:MGI Symbol;Acc:MGI:1915044]
ENSMUSG00000097325	21.39331266	54.98481501	-1.361590445	0.000123114	0.001587407	Gm16897	1	194955759	194976960	-	2492	antisense_RNA	predicted gene, 16897 [Source:MGI Symbol;Acc:MGI:4439821]
ENSMUSG00000040327	422.4146272	719.1847976	-0.766370425	0.000123378	0.001589739	Cul9	17	46500572	46546388	-	12198	protein_coding	cullin 9 [Source:MGI Symbol;Acc:MGI:1925559]
ENSMUSG00000027901	504.4851388	307.5908816	0.715193086	0.000123743	0.001593363	Dennd2d	3	106482405	106503030	+	6868	protein_coding	DENN/MADD domain containing 2D [Source:MGI Symbol;Acc:MGI:2181193]
ENSMUSG00000064325	7.990868516	31.45913917	-1.973996087	0.000123848	0.001593636	Hhip	8	79965851	80058006	-	9076	protein_coding	Hedgehog-interacting protein [Source:MGI Symbol;Acc:MGI:1341847]
ENSMUSG00000035004	802.6651834	286.9314788	1.482775289	0.000124544	0.001601513	Igsf6	7	121064067	121074572	-	2175	protein_coding	immunoglobulin superfamily, member 6 [Source:MGI Symbol;Acc:MGI:1891393]
ENSMUSG00000020248	1502.292385	686.0398524	1.13015506	0.000124663	0.001601952	Nfyb	10	82748701	82764144	-	5068	protein_coding	nuclear transcription factor-Y beta [Source:MGI Symbol;Acc:MGI:97317]
ENSMUSG00000085295	38.14800249	7.939418482	2.260347956	0.000124861	0.001603424	4930430E12Rik	4	6352105	6357530	-	1135	antisense_RNA	RIKEN cDNA 4930430E12 gene [Source:MGI Symbol;Acc:MGI:1918889]
ENSMUSG00000038594	98.68611287	184.7335789	-0.900926357	0.000125011	0.001603658	Cep85l	10	53273443	53379947	-	7986	protein_coding	centrosomal protein 85-like [Source:MGI Symbol;Acc:MGI:3642684]
ENSMUSG00000104554	31.68695831	6.656104635	2.258961176	0.000125048	0.001603658	Gm4610	3	122377097	122391811	-	905	antisense_RNA	predicted gene 4610 [Source:MGI Symbol;Acc:MGI:3782793]
ENSMUSG00000006373	2735.626585	3934.745394	-0.524062048	0.00012528	0.001605559	Pgrmc1	X	36598206	36606079	+	1857	protein_coding	progesterone receptor membrane component 1 [Source:MGI Symbol;Acc:MGI:1858305]
ENSMUSG00000035407	27.19983127	89.01347032	-1.694803788	0.000125562	0.001607177	Kank4	4	98754898	98817537	-	4795	protein_coding	KN motif and ankyrin repeat domains 4 [Source:MGI Symbol;Acc:MGI:3043381]
ENSMUSG00000038132	91.90734688	388.2347476	-2.073380637	0.000125616	0.001607177	Rbm24	13	46418434	46431095	+	3491	protein_coding	RNA binding motif protein 24 [Source:MGI Symbol;Acc:MGI:3610364]
ENSMUSG00000023391	30.16472328	122.7161815	-2.022758249	0.00012566	0.001607177	Dlx2	2	71543408	71546754	-	2855	protein_coding	distal-less homeobox 2 [Source:MGI Symbol;Acc:MGI:94902]
ENSMUSG00000024507	1989.348904	2865.122559	-0.526190414	0.00012606	0.001611212	Hsd17b4	18	50128201	50196269	+	3404	protein_coding	hydroxysteroid (17-beta) dehydrogenase 4 [Source:MGI Symbol;Acc:MGI:105089]
ENSMUSG00000040287	78.70985862	182.5598798	-1.207149279	0.000126421	0.001614753	Stac3	10	127501686	127508823	+	2543	protein_coding	SH3 and cysteine rich domain 3 [Source:MGI Symbol;Acc:MGI:3606571]
ENSMUSG00000047547	10065.17301	7206.503463	0.481973303	0.000127062	0.001621033	Cltb	13	54592401	54611344	-	4868	protein_coding	clathrin, light polypeptide (Lcb) [Source:MGI Symbol;Acc:MGI:1921575]
ENSMUSG00000025173	1177.821055	779.8491898	0.594029508	0.000127083	0.001621033	Wdr45b	11	121327224	121354445	-	4562	protein_coding	WD repeat domain 45B [Source:MGI Symbol;Acc:MGI:1914090]
ENSMUSG00000038059	1099.871135	314.7614464	1.804188495	0.000127772	0.001627606	Smim3	18	60474193	60501983	-	1984	protein_coding	small integral membrane protein 3 [Source:MGI Symbol;Acc:MGI:1917088]
ENSMUSG00000067006	7929.40239	5686.276743	0.479813755	0.000127816	0.001627606	Serpinb5	1	106861173	106883348	+	2750	protein_coding	serine (or cysteine) peptidase inhibitor, clade B, member 5 [Source:MGI Symbol;Acc:MGI:109579]
ENSMUSG00000033174	11217.66356	19831.67089	-0.822007689	0.000127895	0.001627606	Mgll	6	88724412	88828360	+	5077	protein_coding	monoglyceride lipase [Source:MGI Symbol;Acc:MGI:1346042]
ENSMUSG00000034714	366.8071436	562.6991395	-0.616201026	0.00012794	0.001627606	Ttyh2	11	114675431	114720977	+	3739	protein_coding	tweety family member 2 [Source:MGI Symbol;Acc:MGI:2157091]
ENSMUSG00000025780	188.9806446	538.2910441	-1.506488169	0.000128149	0.00162918	Itih5	2	10153571	10256529	+	7900	protein_coding	inter-alpha (globulin) inhibitor H5 [Source:MGI Symbol;Acc:MGI:1925751]
ENSMUSG00000023175	9072.532624	6893.262595	0.396222321	0.000128692	0.001634993	Bsg	10	79704491	79711969	+	1814	protein_coding	basigin [Source:MGI Symbol;Acc:MGI:88208]
ENSMUSG00000078612	59.18511645	9.2937158	2.664864041	0.000129325	0.00164193	Fyb2	4	104913456	105016863	+	3136	protein_coding	FYN binding protein 2 [Source:MGI Symbol;Acc:MGI:2685466]
ENSMUSG00000027803	1174.949093	1769.507821	-0.589948443	0.00013014	0.00165118	Wwtr1	3	57455649	57575910	-	4779	protein_coding	WW domain containing transcription regulator 1 [Source:MGI Symbol;Acc:MGI:1917649]
ENSMUSG00000016529	64.51630774	5.941230844	3.419633519	0.000130428	0.001653739	Il10	1	131019845	131024974	+	1310	protein_coding	interleukin 10 [Source:MGI Symbol;Acc:MGI:96537]
ENSMUSG00000058290	514.4797335	326.2562741	0.657715177	0.000130562	0.001654334	Espl1	15	102296293	102324356	+	6630	protein_coding	extra spindle pole bodies 1, separase [Source:MGI Symbol;Acc:MGI:2146156]
ENSMUSG00000026875	473.5017798	231.9261256	1.028305611	0.000131328	0.001662936	Traf1	2	34941750	34961772	-	8819	protein_coding	TNF receptor-associated factor 1 [Source:MGI Symbol;Acc:MGI:101836]
ENSMUSG00000018800	295.6331831	645.2685234	-1.123379884	0.000131426	0.001663068	Abca5	11	110269369	110337716	-	11437	protein_coding	ATP-binding cassette, sub-family A (ABC1), member 5 [Source:MGI Symbol;Acc:MGI:2386607]
ENSMUSG00000029735	360.623297	133.2677546	1.435095605	0.000131793	0.001666611	Tpk1	6	43345001	43666278	-	4603	protein_coding	thiamine pyrophosphokinase [Source:MGI Symbol;Acc:MGI:1352500]
ENSMUSG00000047746	11.28012582	88.17148426	-2.938559087	0.000131975	0.001667808	Fbxo40	16	36963460	36990467	-	5517	protein_coding	F-box protein 40 [Source:MGI Symbol;Acc:MGI:2443753]
ENSMUSG00000020913	29.13406174	121.7004406	-2.052582827	0.000132257	0.001670259	Krt24	11	99279959	99285262	-	1847	protein_coding	keratin 24 [Source:MGI Symbol;Acc:MGI:1922956]
ENSMUSG00000041298	82.43536986	151.2338802	-0.872062788	0.00013246	0.001671712	Katnal1	5	148871584	148929320	-	10496	protein_coding	katanin p60 subunit A-like 1 [Source:MGI Symbol;Acc:MGI:2387638]
ENSMUSG00000009647	392.5101396	629.2703921	-0.679648132	0.000132791	0.001674781	Mcu	10	59446984	59616692	-	6936	protein_coding	mitochondrial calcium uniporter [Source:MGI Symbol;Acc:MGI:3026965]
ENSMUSG00000100303	17.75240209	60.80273638	-1.77208069	0.000133634	0.001684299	2600014E21Rik	2	75138842	75322897	+	10303	antisense_RNA	RIKEN cDNA 2600014E21 gene [Source:MGI Symbol;Acc:MGI:1919384]
ENSMUSG00000096674	6.882238805	28.60151022	-2.051481558	0.000133785	0.001685084	Mup15	4	61435790	61439743	-	925	protein_coding	major urinary protein 15 [Source:MGI Symbol;Acc:MGI:3780235]
ENSMUSG00000078921	98.56158692	21.5420729	2.202313062	0.000134255	0.00168989	Tgtp2	11	49057194	49064206	-	2938	protein_coding	T cell specific GTPase 2 [Source:MGI Symbol;Acc:MGI:3710083]
ENSMUSG00000017344	26.8772603	112.0261547	-2.041691018	0.000134968	0.001696686	Vtn	11	78499091	78502324	+	2030	protein_coding	vitronectin [Source:MGI Symbol;Acc:MGI:98940]
ENSMUSG00000058743	26.76438947	68.3158779	-1.341521198	0.000134973	0.001696686	Kcnj14	7	45816460	45824782	-	2717	protein_coding	potassium inwardly-rectifying channel, subfamily J, member 14 [Source:MGI Symbol;Acc:MGI:2384820]
ENSMUSG00000033701	1537.513338	2206.624092	-0.521268879	0.000135907	0.001707308	Acbd6	1	155558120	155691330	+	6453	protein_coding	acyl-Coenzyme A binding domain containing 6 [Source:MGI Symbol;Acc:MGI:1919732]
ENSMUSG00000007989	260.0807282	509.2991538	-0.967783305	0.000136155	0.001709291	Fzd3	14	65192449	65262463	-	12804	protein_coding	frizzled class receptor 3 [Source:MGI Symbol;Acc:MGI:108476]
ENSMUSG00000029188	226.1013644	68.1944508	1.730505658	0.000136552	0.001713142	Slc34a2	5	53038081	53071664	+	5013	protein_coding	solute carrier family 34 (sodium phosphate), member 2 [Source:MGI Symbol;Acc:MGI:1342284]
ENSMUSG00000034109	2194.247629	3691.277693	-0.750019541	0.000137138	0.00171937	Golim4	3	75875084	75956949	-	11072	protein_coding	golgi integral membrane protein 4 [Source:MGI Symbol;Acc:MGI:1920374]
ENSMUSG00000072980	69.90561802	27.62740515	1.341014908	0.000137546	0.001723344	Oip5	2	119609512	119618469	-	1778	protein_coding	Opa interacting protein 5 [Source:MGI Symbol;Acc:MGI:1917895]
ENSMUSG00000039501	2140.19149	1050.348426	1.02692514	0.000137672	0.001723791	Znfx1	2	167035793	167063015	-	8189	protein_coding	zinc finger, NFX1-type containing 1 [Source:MGI Symbol;Acc:MGI:2138982]
ENSMUSG00000051225	335.3706685	146.6633958	1.191240312	0.000137962	0.001726292	Fam83a	15	57985419	58011009	+	3171	protein_coding	family with sequence similarity 83, member A [Source:MGI Symbol;Acc:MGI:2447773]
ENSMUSG00000024845	2687.57333	3694.361481	-0.458686677	0.000138499	0.001731559	Tmem134	19	4125934	4132307	+	4601	processed_transcript	transmembrane protein 134 [Source:MGI Symbol;Acc:MGI:1914240]
ENSMUSG00000024066	6762.068961	3938.94878	0.779535508	0.000138565	0.001731559	Xdh	17	73883908	73950182	-	4587	protein_coding	xanthine dehydrogenase [Source:MGI Symbol;Acc:MGI:98973]
ENSMUSG00000038936	293.5060951	470.3409877	-0.678305425	0.000138943	0.001735154	Sccpdh	1	179668210	179687189	+	7562	protein_coding	saccharopine dehydrogenase (putative) [Source:MGI Symbol;Acc:MGI:1924486]
ENSMUSG00000035678	120.0613511	39.61355254	1.597184542	0.0001393	0.001737339	Tnfsf9	17	57105385	57107757	+	1230	protein_coding	tumor necrosis factor (ligand) superfamily, member 9 [Source:MGI Symbol;Acc:MGI:1101058]
ENSMUSG00000090216	20.7953418	0.275394325	5.999507447	0.000139301	0.001737339	Gm16549	14	72589752	72603367	+	503	antisense_RNA	predicted gene 16549 [Source:MGI Symbol;Acc:MGI:4414969]
ENSMUSG00000020826	693.170715	68.27704054	3.343418018	0.000139735	0.001741616	Nos2	11	78920787	78960254	+	4412	protein_coding	nitric oxide synthase 2, inducible [Source:MGI Symbol;Acc:MGI:97361]
ENSMUSG00000034765	1091.344071	565.4396645	0.94794665	0.000140763	0.001753284	Dusp5	19	53529109	53542431	+	2473	protein_coding	dual specificity phosphatase 5 [Source:MGI Symbol;Acc:MGI:2685183]
ENSMUSG00000024308	5342.957156	3524.835366	0.600092607	0.000141286	0.001758649	Tapbp	17	33915899	33929288	+	3296	protein_coding	TAP binding protein [Source:MGI Symbol;Acc:MGI:1201689]
ENSMUSG00000055980	132.6654935	318.0317034	-1.255697982	0.000141775	0.001763577	Irs1	1	82233101	82291416	-	9144	protein_coding	insulin receptor substrate 1 [Source:MGI Symbol;Acc:MGI:99454]
ENSMUSG00000032702	4558.323562	7714.419899	-0.758823172	0.00014215	0.001767091	Kank1	19	25236975	25434496	+	6166	protein_coding	KN motif and ankyrin repeat domains 1 [Source:MGI Symbol;Acc:MGI:2147707]
ENSMUSG00000022032	393.2023985	848.9913956	-1.109368696	0.000142812	0.001774161	Scara5	14	65666403	65764826	+	6093	protein_coding	scavenger receptor class A, member 5 [Source:MGI Symbol;Acc:MGI:1918395]
ENSMUSG00000020580	1376.502053	1861.189452	-0.435738104	0.000143244	0.001778371	Rock2	12	16894895	16987823	+	13897	protein_coding	Rho-associated coiled-coil containing protein kinase 2 [Source:MGI Symbol;Acc:MGI:107926]
ENSMUSG00000025192	265.0680687	133.085264	0.990124004	0.000143863	0.001784899	Entpd7	19	43689672	43733697	+	8963	protein_coding	ectonucleoside triphosphate diphosphohydrolase 7 [Source:MGI Symbol;Acc:MGI:2135885]
ENSMUSG00000074476	360.8354895	233.9087242	0.624234018	0.000144338	0.001789624	Spc24	9	21755442	21760303	-	2573	protein_coding	SPC24, NDC80 kinetochore complex component, homolog (S. cerevisiae) [Source:MGI Symbol;Acc:MGI:1914879]
ENSMUSG00000055692	66.57209981	136.8025322	-1.029969796	0.000144727	0.00179328	Tmem191c	16	17276300	17283229	+	2441	protein_coding	transmembrane protein 191C [Source:MGI Symbol;Acc:MGI:107238]
ENSMUSG00000014303	248.2928935	476.9024666	-0.939986674	0.00014495	0.001794875	Glis2	16	4594713	4624924	+	4373	protein_coding	GLIS family zinc finger 2 [Source:MGI Symbol;Acc:MGI:1932535]
ENSMUSG00000004558	1729.914312	3312.980247	-0.936869875	0.000146451	0.001812279	Ndrg2	14	51905271	51913488	-	2157	protein_coding	N-myc downstream regulated gene 2 [Source:MGI Symbol;Acc:MGI:1352498]
ENSMUSG00000001707	656.2024355	380.1703657	0.785719373	0.000147414	0.001822582	Eef1e1	13	38644207	38659058	-	3257	protein_coding	eukaryotic translation elongation factor 1 epsilon 1 [Source:MGI Symbol;Acc:MGI:1913393]
ENSMUSG00000053654	43.65820177	11.42597692	1.939942025	0.000147475	0.001822582	Krt42	11	100262882	100269871	-	1764	protein_coding	keratin 42 [Source:MGI Symbol;Acc:MGI:1915489]
ENSMUSG00000066632	73.38851958	32.75741385	1.160955629	0.000149087	0.001841312	Pgk1-rs7	12	10898986	10900240	-	1255	processed_pseudogene	phosphoglycerate kinase-1, related sequence-7 [Source:MGI Symbol;Acc:MGI:97562]
ENSMUSG00000054958	19.90567656	2.652015884	2.893029708	0.000149204	0.001841569	Nt5c1a	4	123201504	123216275	+	1220	protein_coding	5'-nucleotidase, cytosolic IA [Source:MGI Symbol;Acc:MGI:2155700]
ENSMUSG00000037455	155.1977136	249.1249972	-0.68067774	0.000149478	0.001842605	Slc18b1	10	23796986	23827968	+	3258	protein_coding	solute carrier family 18, subfamily B, member 1 [Source:MGI Symbol;Acc:MGI:1923556]
ENSMUSG00000037887	277.6400596	543.1086157	-0.965403933	0.00014954	0.001842605	Dusp8	7	142079490	142095843	-	4870	protein_coding	dual specificity phosphatase 8 [Source:MGI Symbol;Acc:MGI:106626]
ENSMUSG00000021697	98.98784393	47.32915043	1.063916204	0.000149578	0.001842605	Depdc1b	13	108316332	108407782	+	3350	protein_coding	DEP domain containing 1B [Source:MGI Symbol;Acc:MGI:2145425]
ENSMUSG00000059883	788.4885935	449.6847433	0.808962109	0.000149916	0.00184522	Irak4	15	94543643	94581815	+	5021	protein_coding	interleukin-1 receptor-associated kinase 4 [Source:MGI Symbol;Acc:MGI:2182474]
ENSMUSG00000021097	211.7346742	358.2250501	-0.756040341	0.000149984	0.00184522	Clmn	12	104763117	104865076	-	12409	protein_coding	calmin [Source:MGI Symbol;Acc:MGI:2136957]
ENSMUSG00000039096	104.8676914	207.365245	-0.977290476	0.000150425	0.001849449	Rsad1	11	94539798	94549255	-	4391	protein_coding	radical S-adenosyl methionine domain containing 1 [Source:MGI Symbol;Acc:MGI:3039628]
ENSMUSG00000042401	8.64439752	38.29753646	-2.114235096	0.000150566	0.001849992	Crtac1	19	42283037	42431783	-	2616	protein_coding	cartilage acidic protein 1 [Source:MGI Symbol;Acc:MGI:1920082]
ENSMUSG00000079071	164.5081385	53.33745407	1.625055396	0.000150975	0.001853826	Gm14085	2	122484941	122528040	+	4996	protein_coding	predicted gene 14085 [Source:MGI Symbol;Acc:MGI:3702173]
ENSMUSG00000027342	3148.277034	2081.660502	0.596412467	0.0001511	0.00185416	Pcna	2	132249162	132253314	-	2400	protein_coding	proliferating cell nuclear antigen [Source:MGI Symbol;Acc:MGI:97503]
ENSMUSG00000030787	357.7332186	758.8775646	-1.086165815	0.000151924	0.00186261	Lyve1	7	110850607	110863239	-	2919	protein_coding	lymphatic vessel endothelial hyaluronan receptor 1 [Source:MGI Symbol;Acc:MGI:2136348]
ENSMUSG00000047534	145.2801641	78.51782819	0.888674852	0.000151984	0.00186261	Mis18bp1	12	65132734	65172604	-	7990	protein_coding	MIS18 binding protein 1 [Source:MGI Symbol;Acc:MGI:2145099]
ENSMUSG00000079652	35.87799021	7.742164992	2.204305477	0.000152433	0.001865066	Fam71f2	6	29279593	29290680	+	1276	protein_coding	family with sequence similarity 71, member F2 [Source:MGI Symbol;Acc:MGI:2141439]
ENSMUSG00000028476	169.3571341	314.4636836	-0.891460936	0.000152513	0.001865066	Reck	4	43875530	43944806	+	4779	protein_coding	reversion-inducing-cysteine-rich protein with kazal motifs [Source:MGI Symbol;Acc:MGI:1855698]
ENSMUSG00000047264	209.8598689	383.6118455	-0.86809535	0.000152514	0.001865066	Zfp358	8	3493138	3497208	+	2455	protein_coding	zinc finger protein 358 [Source:MGI Symbol;Acc:MGI:2153740]
ENSMUSG00000020674	1263.446984	1909.865167	-0.596167187	0.000152576	0.001865066	Pxdn	12	29937608	30017658	+	9648	protein_coding	peroxidasin [Source:MGI Symbol;Acc:MGI:1916925]
ENSMUSG00000027204	2869.441613	4845.593952	-0.7558629	0.000153242	0.001872006	Fbn1	2	125300594	125507993	-	12128	protein_coding	fibrillin 1 [Source:MGI Symbol;Acc:MGI:95489]
ENSMUSG00000032596	945.9235576	423.8663117	1.158556277	0.000153589	0.001875049	Uba7	9	107975505	107984060	+	6692	protein_coding	ubiquitin-like modifier activating enzyme 7 [Source:MGI Symbol;Acc:MGI:1349462]
ENSMUSG00000029432	1203.622342	1600.647108	-0.411082305	0.000153812	0.00187547	Nipsnap2	5	129725063	129758327	+	2750	protein_coding	nipsnap homolog 2 [Source:MGI Symbol;Acc:MGI:1278343]
ENSMUSG00000103523	172.3479597	77.19074408	1.163303688	0.000153851	0.00187547	2210017I01Rik	3	92604718	92607492	-	822	protein_coding	RIKEN cDNA 2210017I01 gene [Source:MGI Symbol;Acc:MGI:3588251]
ENSMUSG00000029769	102.285528	204.8725792	-0.997048231	0.000153992	0.00187547	Ccdc136	6	29396309	29426994	+	4334	protein_coding	coiled-coil domain containing 136 [Source:MGI Symbol;Acc:MGI:1918128]
ENSMUSG00000074781	2512.615743	1822.877455	0.46270487	0.000154017	0.00187547	Ube2n	10	95515145	95545657	+	4221	protein_coding	ubiquitin-conjugating enzyme E2N [Source:MGI Symbol;Acc:MGI:1934835]
ENSMUSG00000030406	40.62396723	8.583864913	2.229208651	0.000154311	0.001877843	Gipr	7	19156061	19166127	-	3482	protein_coding	gastric inhibitory polypeptide receptor [Source:MGI Symbol;Acc:MGI:1352753]
ENSMUSG00000040310	59.69093711	132.0883226	-1.150652358	0.000156243	0.001900146	Alx4	2	93642384	93681339	+	7060	protein_coding	aristaless-like homeobox 4 [Source:MGI Symbol;Acc:MGI:108359]
ENSMUSG00000025314	1170.492975	599.1079654	0.965415018	0.000156786	0.001905528	Ptprj	2	90429754	90580647	-	8352	protein_coding	protein tyrosine phosphatase, receptor type, J [Source:MGI Symbol;Acc:MGI:104574]
ENSMUSG00000000126	50.3647658	138.7878934	-1.454106035	0.000157293	0.001910468	Wnt9a	11	59306928	59333552	+	3329	protein_coding	wingless-type MMTV integration site family, member 9A [Source:MGI Symbol;Acc:MGI:2446084]
ENSMUSG00000016524	199.8017808	5.295762179	5.243045886	0.000158124	0.001919342	Il19	1	130932656	130940115	-	1149	protein_coding	interleukin 19 [Source:MGI Symbol;Acc:MGI:1890472]
ENSMUSG00000014776	274.6618518	444.5460548	-0.693425998	0.000158723	0.001925389	Nol3	8	105276140	105281939	+	3176	protein_coding	nucleolar protein 3 (apoptosis repressor with CARD domain) [Source:MGI Symbol;Acc:MGI:1925938]
ENSMUSG00000000958	430.7146714	258.2880824	0.735470704	0.000159061	0.001928259	Slc7a7	14	54369442	54417780	-	3292	protein_coding	solute carrier family 7 (cationic amino acid transporter, y+ system), member 7 [Source:MGI Symbol;Acc:MGI:1337120]
ENSMUSG00000008734	461.0321425	724.2415626	-0.649749898	0.000159378	0.001930878	Gprc5b	7	118972047	118995211	-	4630	protein_coding	G protein-coupled receptor, family C, group 5, member B [Source:MGI Symbol;Acc:MGI:1927596]
ENSMUSG00000058756	1692.664295	2504.163871	-0.564516181	0.000159608	0.001932428	Thra	11	98740638	98769006	+	4614	protein_coding	thyroid hormone receptor alpha [Source:MGI Symbol;Acc:MGI:98742]
ENSMUSG00000021094	2574.351468	3925.933064	-0.608662337	0.000159859	0.001934241	Dhrs7	12	72650353	72664909	-	3541	protein_coding	dehydrogenase/reductase (SDR family) member 7 [Source:MGI Symbol;Acc:MGI:1913625]
ENSMUSG00000082016	94.94539765	42.25331605	1.162332495	0.000161085	0.001946873	Pgam1-ps2	7	27469771	27470535	-	765	processed_pseudogene	phosphoglycerate mutase 1, pseudogene 2 [Source:MGI Symbol;Acc:MGI:3645709]
ENSMUSG00000060802	21848.23456	15796.52448	0.467941352	0.000161107	0.001946873	B2m	2	122147686	122153083	+	860	protein_coding	beta-2 microglobulin [Source:MGI Symbol;Acc:MGI:88127]
ENSMUSG00000047428	720.3139844	1146.128416	-0.669421893	0.00016142	0.001949423	Dlk2	17	46297421	46303271	+	2113	protein_coding	delta-like 2 homolog (Drosophila) [Source:MGI Symbol;Acc:MGI:2146838]
ENSMUSG00000028048	1830.305318	1290.388385	0.50425718	0.000162076	0.001956098	Gba	3	89202928	89208966	+	2559	protein_coding	glucosidase, beta, acid [Source:MGI Symbol;Acc:MGI:95665]
ENSMUSG00000030346	163.7047575	97.08193938	0.752676434	0.000162789	0.001963468	Rad51ap1	6	126923050	126939587	-	4813	protein_coding	RAD51 associated protein 1 [Source:MGI Symbol;Acc:MGI:1098224]
ENSMUSG00000068699	896.6759053	7617.860094	-3.08649529	0.000162954	0.001964205	Flnc	6	29433256	29461883	+	9402	protein_coding	filamin C, gamma [Source:MGI Symbol;Acc:MGI:95557]
ENSMUSG00000033059	1441.780013	2004.568422	-0.474967339	0.000163942	0.001974188	Pygb	2	150786735	150831758	+	4809	protein_coding	brain glycogen phosphorylase [Source:MGI Symbol;Acc:MGI:97828]
ENSMUSG00000028156	2275.298284	1499.065234	0.601579601	0.000163989	0.001974188	Eif4e	3	138526179	138559696	+	6008	protein_coding	eukaryotic translation initiation factor 4E [Source:MGI Symbol;Acc:MGI:95305]
ENSMUSG00000087038	0	11.1417569	-5.78382419	0.000165157	0.001986494	2900079G21Rik	9	112234277	112348925	+	6718	lincRNA	RIKEN cDNA 2900079G21 gene [Source:MGI Symbol;Acc:MGI:1920268]
ENSMUSG00000033278	210.191639	342.957043	-0.704834352	0.00016522	0.001986494	Ptprm	17	66666947	67354457	-	8828	protein_coding	protein tyrosine phosphatase, receptor type, M [Source:MGI Symbol;Acc:MGI:102694]
ENSMUSG00000087057	2.108215822	20.82162009	-3.275099995	0.000166086	0.001995656	Gm11730	11	117094948	117097067	-	829	antisense_RNA	predicted gene 11730 [Source:MGI Symbol;Acc:MGI:3650941]
ENSMUSG00000028270	708.5482768	253.0699787	1.48542644	0.00016645	0.001998763	Gbp2	3	142620602	142638008	+	2516	protein_coding	guanylate binding protein 2 [Source:MGI Symbol;Acc:MGI:102772]
ENSMUSG00000028883	216.3225119	84.94386923	1.344981188	0.000166872	0.002000017	Sema3a	5	13125414	13602565	+	13868	protein_coding	sema domain, immunoglobulin domain (Ig), short basic domain, secreted, (semaphorin) 3A [Source:MGI Symbol;Acc:MGI:107558]
ENSMUSG00000019732	29.06260677	70.54021846	-1.269832136	0.00016693	0.002000017	Calr3	8	72424176	72443870	-	1962	protein_coding	calreticulin 3 [Source:MGI Symbol;Acc:MGI:1920566]
ENSMUSG00000052852	74.94948449	153.3015629	-1.024685667	0.000167021	0.002000017	Reep1	6	71707561	71810710	+	4112	protein_coding	receptor accessory protein 1 [Source:MGI Symbol;Acc:MGI:1098827]
ENSMUSG00000029098	2834.996883	4532.805836	-0.677040354	0.000167065	0.002000017	Acox3	5	35583040	35615352	+	11521	protein_coding	acyl-Coenzyme A oxidase 3, pristanoyl [Source:MGI Symbol;Acc:MGI:1933156]
ENSMUSG00000031652	2596.876063	1406.098728	0.88477052	0.000167079	0.002000017	N4bp1	8	86808160	86885258	-	12189	protein_coding	NEDD4 binding protein 1 [Source:MGI Symbol;Acc:MGI:2136825]
ENSMUSG00000038736	622.3067241	357.2453839	0.798977761	0.000167273	0.002001079	Nudcd1	15	44375227	44428307	-	3447	protein_coding	NudC domain containing 1 [Source:MGI Symbol;Acc:MGI:1914679]
ENSMUSG00000050578	777.3261626	86.86714483	3.160946643	0.000168296	0.002012054	Mmp13	9	7272514	7283331	+	2673	protein_coding	matrix metallopeptidase 13 [Source:MGI Symbol;Acc:MGI:1340026]
ENSMUSG00000101389	1327.522666	651.051153	1.026976184	0.000169622	0.002026641	Ms4a4a	19	11375523	11392790	+	836	protein_coding	membrane-spanning 4-domains, subfamily A, member 4A [Source:MGI Symbol;Acc:MGI:3643932]
ENSMUSG00000045968	15.56617834	57.47461196	-1.892506046	0.000170063	0.00203063	Teddm2	1	153849542	153900228	-	4905	protein_coding	transmembrane epididymal family member 2 [Source:MGI Symbol;Acc:MGI:1923273]
ENSMUSG00000068888	1288.399455	817.5348938	0.656860013	0.000171488	0.002045539	Lce1i	3	92777210	92778899	-	731	protein_coding	late cornified envelope 1I [Source:MGI Symbol;Acc:MGI:1923835]
ENSMUSG00000024774	419.2133494	289.1463492	0.536497375	0.000171526	0.002045539	Ankrd22	19	34122549	34166053	-	1972	protein_coding	ankyrin repeat domain 22 [Source:MGI Symbol;Acc:MGI:1277101]
ENSMUSG00000000682	711.2818135	380.9998854	0.899141452	0.000172034	0.002050319	Cd52	4	134082448	134095082	-	1187	protein_coding	CD52 antigen [Source:MGI Symbol;Acc:MGI:1346088]
ENSMUSG00000038242	854.6602536	277.134515	1.625248439	0.000173675	0.002067466	Aox4	1	58210397	58268597	+	8416	protein_coding	aldehyde oxidase 4 [Source:MGI Symbol;Acc:MGI:1919122]
ENSMUSG00000021868	1114.350556	722.8038852	0.624734749	0.00017369	0.002067466	Ppif	14	25694154	25700468	+	5044	protein_coding	peptidylprolyl isomerase F (cyclophilin F) [Source:MGI Symbol;Acc:MGI:2145814]
ENSMUSG00000001507	4933.763404	3248.78267	0.602537329	0.000174817	0.002079585	Itga3	11	95044474	95076801	-	5710	protein_coding	integrin alpha 3 [Source:MGI Symbol;Acc:MGI:96602]
ENSMUSG00000021559	735.3716983	1419.125279	-0.947462296	0.000175293	0.002083943	Dapk1	13	60601947	60763191	+	9012	protein_coding	death associated protein kinase 1 [Source:MGI Symbol;Acc:MGI:1916885]
ENSMUSG00000020190	5235.254443	8839.429174	-0.755485282	0.000175745	0.002087773	Mknk2	10	80665327	80678112	-	3892	protein_coding	MAP kinase-interacting serine/threonine kinase 2 [Source:MGI Symbol;Acc:MGI:894279]
ENSMUSG00000045362	121.0113983	31.96319701	1.911324135	0.000175834	0.002087773	Tnfrsf26	7	143607659	143628722	-	3218	protein_coding	tumor necrosis factor receptor superfamily, member 26 [Source:MGI Symbol;Acc:MGI:2651928]
ENSMUSG00000037362	89.7463782	258.5119387	-1.520459649	0.000176543	0.002094879	Nov	15	54745702	54754039	+	2869	protein_coding	nephroblastoma overexpressed gene [Source:MGI Symbol;Acc:MGI:109185]
ENSMUSG00000060519	1237.757094	558.9103341	1.147354074	0.000176668	0.002095061	Tor3a	1	156653617	156674356	-	3892	protein_coding	torsin family 3, member A [Source:MGI Symbol;Acc:MGI:1353652]
ENSMUSG00000020709	281.9673037	164.0517896	0.782623777	0.000177069	0.002098504	Adap2	11	80154105	80178958	+	1785	protein_coding	ArfGAP with dual PH domains 2 [Source:MGI Symbol;Acc:MGI:2663075]
ENSMUSG00000024975	2466.82826	1399.20363	0.817840414	0.000178217	0.002110802	Pdcd4	19	53892231	53929861	+	2556	protein_coding	programmed cell death 4 [Source:MGI Symbol;Acc:MGI:107490]
ENSMUSG00000026107	1132.297834	658.0551456	0.783230251	0.000178535	0.002112184	Nabp1	1	51465862	51478425	-	8498	protein_coding	nucleic acid binding protein 1 [Source:MGI Symbol;Acc:MGI:1923258]
ENSMUSG00000045475	86.82578686	39.71269934	1.129734386	0.000178555	0.002112184	Lce3c	3	92944486	92945733	+	567	protein_coding	late cornified envelope 3C [Source:MGI Symbol;Acc:MGI:2135932]
ENSMUSG00000048402	217.1520305	421.1344128	-0.95302126	0.000178838	0.002114217	Gli2	1	118834132	119053619	-	6869	protein_coding	GLI-Kruppel family member GLI2 [Source:MGI Symbol;Acc:MGI:95728]
ENSMUSG00000052310	3713.681173	2192.825811	0.759732876	0.000179844	0.002123646	Slc39a1	3	90248172	90253612	+	2364	protein_coding	solute carrier family 39 (zinc transporter), member 1 [Source:MGI Symbol;Acc:MGI:1353474]
ENSMUSG00000024862	612.3884277	908.3368302	-0.56974784	0.000179859	0.002123646	Klc2	19	5107746	5118560	-	4134	protein_coding	kinesin light chain 2 [Source:MGI Symbol;Acc:MGI:107953]
ENSMUSG00000022500	5281.16587	2851.728438	0.888847577	0.000180346	0.002128078	Litaf	16	10959275	11066157	-	2642	protein_coding	LPS-induced TN factor [Source:MGI Symbol;Acc:MGI:1929512]
ENSMUSG00000022003	265.8654645	162.4400193	0.708924613	0.000180852	0.00213273	Slc25a30	14	75761999	75787037	-	1706	protein_coding	solute carrier family 25, member 30 [Source:MGI Symbol;Acc:MGI:1914804]
ENSMUSG00000020654	923.6299129	475.7135449	0.956609559	0.000180996	0.002133116	Adcy3	12	4133103	4213525	+	6246	protein_coding	adenylate cyclase 3 [Source:MGI Symbol;Acc:MGI:99675]
ENSMUSG00000113101	20.45775127	2.179368069	3.251639962	0.000181292	0.002135277	AC118222.2	13	53016202	53018185	+	257	lincRNA
ENSMUSG00000044320	154.8629283	83.00626102	0.898548842	0.000181426	0.002135541	1700001O22Rik	2	30794769	30803661	-	2788	protein_coding	RIKEN cDNA 1700001O22 gene [Source:MGI Symbol;Acc:MGI:1923631]
ENSMUSG00000028328	46.88086767	163.9536846	-1.798267841	0.000181861	0.002139339	Tmod1	4	46038935	46116032	+	3946	protein_coding	tropomodulin 1 [Source:MGI Symbol;Acc:MGI:98775]
ENSMUSG00000073602	3493.585	1540.611809	1.181134308	0.000182979	0.002151157	Serpinb3b	1	107153940	107278361	-	1688	protein_coding	serine (or cysteine) peptidase inhibitor, clade B (ovalbumin), member 3B [Source:MGI Symbol;Acc:MGI:2683293]
ENSMUSG00000025037	791.0549961	481.5799012	0.716145078	0.000184723	0.002170323	Maoa	X	16619698	16687818	+	4167	protein_coding	monoamine oxidase A [Source:MGI Symbol;Acc:MGI:96915]
ENSMUSG00000022241	1987.849034	1205.744773	0.720709348	0.000186142	0.002185653	Tars	15	11383663	11399658	-	2636	protein_coding	threonyl-tRNA synthetase [Source:MGI Symbol;Acc:MGI:106314]
ENSMUSG00000021703	1880.351883	1192.563587	0.656639999	0.000186888	0.002193059	Serinc5	13	92611091	92711947	+	6679	protein_coding	serine incorporator 5 [Source:MGI Symbol;Acc:MGI:2444223]
ENSMUSG00000032434	4586.977477	2830.873811	0.696115186	0.000187133	0.002193715	Cmtm6	9	114731116	114749344	+	3440	protein_coding	CKLF-like MARVEL transmembrane domain containing 6 [Source:MGI Symbol;Acc:MGI:2447165]
ENSMUSG00000000693	421.4863514	760.8534333	-0.852349444	0.000187174	0.002193715	Loxl3	6	83034173	83052562	+	4603	protein_coding	lysyl oxidase-like 3 [Source:MGI Symbol;Acc:MGI:1337004]
ENSMUSG00000020061	199.0018513	3415.458919	-4.100429326	0.000187499	0.002196164	Mybpc1	10	88518279	88605152	-	4527	protein_coding	myosin binding protein C, slow-type [Source:MGI Symbol;Acc:MGI:1336213]
ENSMUSG00000020653	427.4073507	680.6205667	-0.66942988	0.000188051	0.002201287	Klf11	12	24651274	24662789	+	4340	protein_coding	Kruppel-like factor 11 [Source:MGI Symbol;Acc:MGI:2653368]
ENSMUSG00000048249	547.9525863	1032.145384	-0.912223025	0.000188704	0.002207568	Crebrf	17	26715650	26776635	+	8564	protein_coding	CREB3 regulatory factor [Source:MGI Symbol;Acc:MGI:1924378]
ENSMUSG00000001211	2629.520712	4247.876017	-0.691590269	0.00018916	0.002211542	Agpat3	10	78269178	78352489	-	7790	protein_coding	1-acylglycerol-3-phosphate O-acyltransferase 3 [Source:MGI Symbol;Acc:MGI:1336186]
ENSMUSG00000037400	1594.731965	1073.960457	0.570592704	0.000189644	0.002215848	Atp11b	3	35754106	35856276	+	9176	protein_coding	ATPase, class VI, type 11B [Source:MGI Symbol;Acc:MGI:1923545]
ENSMUSG00000007036	1602.004252	2173.257054	-0.439448724	0.000189938	0.002217925	Abhd16a	17	35089263	35102987	+	3220	protein_coding	abhydrolase domain containing 16A [Source:MGI Symbol;Acc:MGI:99476]
ENSMUSG00000086683	68.55519077	14.07521224	2.280416574	0.000190176	0.002219345	Gm12867	4	119130292	119131001	-	457	antisense_RNA	predicted gene 12867 [Source:MGI Symbol;Acc:MGI:3651003]
ENSMUSG00000032827	38.83161036	94.01385443	-1.262218362	0.000190482	0.002221557	Ppp1r9a	6	4902917	5165661	+	14531	protein_coding	protein phosphatase 1, regulatory (inhibitor) subunit 9A [Source:MGI Symbol;Acc:MGI:2442401]
ENSMUSG00000100183	37.56674058	5.240851764	2.823493153	0.000191052	0.002226842	Gm28512	1	153750682	153751547	+	762	sense_intronic	predicted gene 28512 [Source:MGI Symbol;Acc:MGI:5579218]
ENSMUSG00000026414	267.1217737	540.0586824	-1.013383178	0.00019126	0.002227899	Tnnt2	1	135836354	135852260	+	7752	protein_coding	troponin T2, cardiac [Source:MGI Symbol;Acc:MGI:104597]
ENSMUSG00000021326	1554.007208	1016.948323	0.61122649	0.000191654	0.002231129	Trim27	13	21179445	21194724	+	5500	protein_coding	tripartite motif-containing 27 [Source:MGI Symbol;Acc:MGI:97904]
ENSMUSG00000023473	203.9835991	83.68100524	1.28144645	0.000192925	0.002243645	Celsr3	9	108826320	108852969	+	12063	protein_coding	cadherin, EGF LAG seven-pass G-type receptor 3 [Source:MGI Symbol;Acc:MGI:1858236]
ENSMUSG00000030748	7573.384047	2620.445439	1.531007534	0.000192965	0.002243645	Il4ra	7	125552120	125579474	+	6002	protein_coding	interleukin 4 receptor, alpha [Source:MGI Symbol;Acc:MGI:105367]
ENSMUSG00000026211	588.4108503	968.5858174	-0.717664287	0.000193178	0.002244753	Obsl1	1	75479310	75506452	-	8467	protein_coding	obscurin-like 1 [Source:MGI Symbol;Acc:MGI:2138628]
ENSMUSG00000026821	5205.017242	2640.318004	0.979028177	0.000193966	0.00225254	Ralgds	2	28513125	28553081	+	6159	protein_coding	ral guanine nucleotide dissociation stimulator [Source:MGI Symbol;Acc:MGI:107485]
ENSMUSG00000044461	347.9755232	634.2937943	-0.863831465	0.000195468	0.002268592	Shisa2	14	59625308	59631660	+	3672	protein_coding	shisa family member 2 [Source:MGI Symbol;Acc:MGI:2444716]
ENSMUSG00000027656	160.3016582	282.6792285	-0.813431965	0.000195618	0.002268954	Wisp2	2	163820861	163833146	+	1924	protein_coding	WNT1 inducible signaling pathway protein 2 [Source:MGI Symbol;Acc:MGI:1328326]
ENSMUSG00000031375	5426.078038	9575.138301	-0.81934312	0.000195923	0.002271116	Bgn	X	73483602	73495933	+	6099	protein_coding	biglycan [Source:MGI Symbol;Acc:MGI:88158]
ENSMUSG00000050565	2270.460568	1565.347657	0.536498251	0.000196049	0.002271192	Tor1aip2	1	156035403	156068861	+	9218	protein_coding	torsin A interacting protein 2 [Source:MGI Symbol;Acc:MGI:3582695]
ENSMUSG00000032089	797.4844311	431.7350651	0.884155766	0.000197219	0.002283354	Il10ra	9	45253837	45269149	-	3498	protein_coding	interleukin 10 receptor, alpha [Source:MGI Symbol;Acc:MGI:96538]
ENSMUSG00000030641	79.03051599	37.98943991	1.059842952	0.000199874	0.002312689	Ddias	7	92857525	92874247	-	3702	protein_coding	DNA damage-induced apoptosis suppressor [Source:MGI Symbol;Acc:MGI:1921291]
ENSMUSG00000085586	53.35678673	106.0409915	-0.989781616	0.000200419	0.002317587	Gm11613	11	97644184	97660367	-	1971	processed_transcript	predicted gene 11613 [Source:MGI Symbol;Acc:MGI:3651819]
ENSMUSG00000042444	1158.183476	745.3860959	0.636068219	0.000201423	0.002327781	Mindy2	9	70599014	70657174	-	8600	protein_coding	MINDY lysine 48 deubiquitinase 2 [Source:MGI Symbol;Acc:MGI:2443086]
ENSMUSG00000026883	1801.423998	2756.152883	-0.612949216	0.000201557	0.002327919	Dab2ip	2	35558266	35730994	+	8366	protein_coding	disabled 2 interacting protein [Source:MGI Symbol;Acc:MGI:1916851]
ENSMUSG00000022995	2438.392277	1597.364604	0.610442422	0.000202149	0.002333345	Enah	1	181896384	182019990	-	21452	protein_coding	enabled homolog (Drosophila) [Source:MGI Symbol;Acc:MGI:108360]
ENSMUSG00000020185	286.7985489	135.9277701	1.074156604	0.000204081	0.002354214	E2f7	10	110745439	110787384	+	9009	protein_coding	E2F transcription factor 7 [Source:MGI Symbol;Acc:MGI:1289147]
ENSMUSG00000029455	4662.970701	6416.374551	-0.460339178	0.000205377	0.002367567	Aldh2	5	121566027	121593824	-	5126	protein_coding	aldehyde dehydrogenase 2, mitochondrial [Source:MGI Symbol;Acc:MGI:99600]
ENSMUSG00000033170	1359.212193	1860.274115	-0.452320287	0.000205487	0.002367567	Card10	15	78775138	78803042	-	4952	protein_coding	caspase recruitment domain family, member 10 [Source:MGI Symbol;Acc:MGI:2146012]
ENSMUSG00000040146	70.65596196	161.4835656	-1.184637343	0.000205823	0.002370012	Rgl3	9	21968711	21989446	-	3924	protein_coding	ral guanine nucleotide dissociation stimulator-like 3 [Source:MGI Symbol;Acc:MGI:1918996]
ENSMUSG00000059447	1439.44833	2185.448027	-0.601646301	0.000206267	0.00237369	Hadhb	5	30155248	30184593	+	6595	protein_coding	hydroxyacyl-Coenzyme A dehydrogenase/3-ketoacyl-Coenzyme A thiolase/enoyl-Coenzyme A hydratase (trifunctional protein), beta subunit [Source:MGI Symbol;Acc:MGI:2136381]
ENSMUSG00000060126	41141.29021	53357.60624	-0.375101115	0.000206907	0.002379619	Tpt1	14	75845093	75848525	+	2380	protein_coding	tumor protein, translationally-controlled 1 [Source:MGI Symbol;Acc:MGI:104890]
ENSMUSG00000099364	3.641867377	29.88380183	-2.968165559	0.000207366	0.002383458	5730419F03Rik	1	78595031	78609508	-	2092	lincRNA	RIKEN cDNA 5730419F03 gene [Source:MGI Symbol;Acc:MGI:1917787]
ENSMUSG00000029999	1150.527327	720.6620825	0.675207687	0.000207612	0.002384852	Tgfa	6	86195223	86275719	+	6490	protein_coding	transforming growth factor alpha [Source:MGI Symbol;Acc:MGI:98724]
ENSMUSG00000000628	2966.40658	1367.07925	1.117580043	0.000207961	0.002387421	Hk2	6	82725025	82774454	-	5969	protein_coding	hexokinase 2 [Source:MGI Symbol;Acc:MGI:1315197]
ENSMUSG00000004872	30.42231273	67.15000837	-1.14800949	0.000209632	0.002405152	Pax3	1	78101267	78197134	-	6187	protein_coding	paired box 3 [Source:MGI Symbol;Acc:MGI:97487]
ENSMUSG00000005237	103.3772644	53.56909602	0.949217811	0.000210614	0.002414967	Dnah2	11	69420809	69549110	-	14968	protein_coding	dynein, axonemal, heavy chain 2 [Source:MGI Symbol;Acc:MGI:107731]
ENSMUSG00000022587	6465.924555	3568.782355	0.857594644	0.00021359	0.002447612	Ly6e	15	74955051	74959905	+	3784	protein_coding	lymphocyte antigen 6 complex, locus E [Source:MGI Symbol;Acc:MGI:106651]
ENSMUSG00000038776	1333.612062	2406.124734	-0.850876293	0.000214429	0.002454493	Ephx1	1	180976210	181020904	-	1950	protein_coding	epoxide hydrolase 1, microsomal [Source:MGI Symbol;Acc:MGI:95405]
ENSMUSG00000018774	2297.694768	1235.534066	0.894670501	0.000214448	0.002454493	Cd68	11	69664213	69666153	-	1257	protein_coding	CD68 antigen [Source:MGI Symbol;Acc:MGI:88342]
ENSMUSG00000029379	1731.579232	141.3796501	3.613795123	0.000214838	0.00245748	Cxcl3	5	90786103	90789600	+	3498	protein_coding	chemokine (C-X-C motif) ligand 3 [Source:MGI Symbol;Acc:MGI:3037818]
ENSMUSG00000028786	2093.780321	1427.417704	0.553271933	0.000215836	0.002467419	Tmem54	4	129105548	129111626	+	1222	protein_coding	transmembrane protein 54 [Source:MGI Symbol;Acc:MGI:1913510]
ENSMUSG00000023092	632.1874979	6480.948513	-3.357460336	0.000216207	0.002470178	Fhl1	X	56731787	56793346	+	3714	protein_coding	four and a half LIM domains 1 [Source:MGI Symbol;Acc:MGI:1298387]
ENSMUSG00000032232	492.8786741	817.6731982	-0.729136459	0.000216535	0.002471403	Cgnl1	9	71626509	71771602	-	7844	protein_coding	cingulin-like 1 [Source:MGI Symbol;Acc:MGI:1915428]
ENSMUSG00000060224	193.9156807	351.8824428	-0.856943805	0.000216682	0.002471403	Pyroxd2	19	42725858	42752775	-	3119	protein_coding	pyridine nucleotide-disulphide oxidoreductase domain 2 [Source:MGI Symbol;Acc:MGI:1921830]
ENSMUSG00000085071	24.31302673	78.3876475	-1.670793553	0.000216862	0.002471403	Gm14066	2	139256876	139677714	-	2057	processed_transcript	predicted gene 14066 [Source:MGI Symbol;Acc:MGI:3649728]
ENSMUSG00000021890	1481.66021	1033.674456	0.519201639	0.000216905	0.002471403	Eaf1	14	31495079	31509858	+	4238	protein_coding	ELL associated factor 1 [Source:MGI Symbol;Acc:MGI:1921677]
ENSMUSG00000048503	12.45833664	42.88066719	-1.768258855	0.000216963	0.002471403	Tmem136	9	43108650	43116570	-	3578	protein_coding	transmembrane protein 136 [Source:MGI Symbol;Acc:MGI:2685030]
ENSMUSG00000000838	1143.782053	1663.64399	-0.54030808	0.000217128	0.002471806	Fmr1	X	68678541	68717963	+	8966	protein_coding	fragile X mental retardation syndrome 1 [Source:MGI Symbol;Acc:MGI:95564]
ENSMUSG00000001240	270.9566865	454.4914806	-0.747368446	0.000217755	0.002477469	Ramp2	11	101246028	101259546	+	3301	protein_coding	receptor (calcitonin) activity modifying protein 2 [Source:MGI Symbol;Acc:MGI:1859650]
ENSMUSG00000034361	1739.486708	845.2985231	1.040689101	0.000218575	0.002485307	Cpne2	8	94532990	94570531	+	3200	protein_coding	copine II [Source:MGI Symbol;Acc:MGI:2387578]
ENSMUSG00000024576	10053.676	7146.996394	0.492255343	0.000218791	0.002486285	Csnk1a1	18	61555274	61590061	+	10502	protein_coding	casein kinase 1, alpha 1 [Source:MGI Symbol;Acc:MGI:1934950]
ENSMUSG00000035455	175.575583	94.0879946	0.895968722	0.000219205	0.002489508	Fignl1	11	11787431	11808962	-	4839	protein_coding	fidgetin-like 1 [Source:MGI Symbol;Acc:MGI:1890648]
ENSMUSG00000020883	990.6298755	1628.627308	-0.716583561	0.000220158	0.002498462	Fbxl20	11	98082556	98150403	-	12106	protein_coding	F-box and leucine-rich repeat protein 20 [Source:MGI Symbol;Acc:MGI:1919444]
ENSMUSG00000059325	1803.065598	2731.662416	-0.598693618	0.000220318	0.002498462	Hopx	5	77086988	77115121	-	1516	protein_coding	HOP homeobox [Source:MGI Symbol;Acc:MGI:1916782]
ENSMUSG00000023909	389.450985	712.5470805	-0.869067143	0.000220387	0.002498462	Paqr4	17	23736186	23740330	-	2507	protein_coding	progestin and adipoQ receptor family member IV [Source:MGI Symbol;Acc:MGI:1923748]
ENSMUSG00000001440	4713.570046	3424.319654	0.460733909	0.000220551	0.002498831	Kpnb1	11	97159714	97187881	-	6590	protein_coding	karyopherin (importin) beta 1 [Source:MGI Symbol;Acc:MGI:107532]
ENSMUSG00000113948	4278.084233	5624.412327	-0.394843988	0.000220984	0.002502254	AC147029.1	12	67510756	67511311	+	556	processed_pseudogene
ENSMUSG00000002699	655.5783525	251.6388472	1.379827523	0.000222534	0.00251686	Lcp2	11	34046920	34092295	+	4459	protein_coding	lymphocyte cytosolic protein 2 [Source:MGI Symbol;Acc:MGI:1321402]
ENSMUSG00000037376	653.0416675	443.688298	0.556585332	0.000222538	0.00251686	Trmt6	2	132804207	132816055	-	5384	protein_coding	tRNA methyltransferase 6 [Source:MGI Symbol;Acc:MGI:1914176]
ENSMUSG00000053552	105.2147848	190.7006228	-0.855526972	0.000223078	0.002520105	Ebf4	2	130295169	130370481	+	3236	protein_coding	early B cell factor 4 [Source:MGI Symbol;Acc:MGI:2385972]
ENSMUSG00000024548	184.0008173	287.7057315	-0.643167001	0.000223089	0.002520105	Setbp1	18	78750380	79109391	-	9953	protein_coding	SET binding protein 1 [Source:MGI Symbol;Acc:MGI:1933199]
ENSMUSG00000038806	920.9794088	629.3785267	0.548421824	0.000226275	0.002554571	Sde2	1	180851127	180868113	+	3471	protein_coding	SDE2 telomere maintenance homolog (S. pombe) [Source:MGI Symbol;Acc:MGI:2384788]
ENSMUSG00000097675	92.09709878	42.71109303	1.107990353	0.000227643	0.002568499	1700101I11Rik	6	129531950	129533817	-	1868	processed_transcript	RIKEN cDNA 1700101I11 gene [Source:MGI Symbol;Acc:MGI:1915180]
ENSMUSG00000097779	127.0423329	30.2012802	2.071305682	0.000228042	0.00257148	4833407H14Rik	19	53460631	53462723	+	1485	lincRNA	RIKEN cDNA 4833407H14 gene [Source:MGI Symbol;Acc:MGI:1921149]
ENSMUSG00000049404	2516.314767	4762.564184	-0.920127917	0.000229719	0.002588853	Rarres1	3	67478972	67515523	-	1325	protein_coding	retinoic acid receptor responder (tazarotene induced) 1 [Source:MGI Symbol;Acc:MGI:1924461]
ENSMUSG00000004207	34510.61629	25427.10908	0.440667756	0.000230893	0.002600553	Psap	10	60277627	60302597	+	2744	protein_coding	prosaposin [Source:MGI Symbol;Acc:MGI:97783]
ENSMUSG00000035640	1246.76769	2073.881835	-0.733284807	0.000231085	0.002601173	Cbarp	10	80130451	80140835	-	4996	protein_coding	calcium channel, voltage-dependent, beta subunit associated regulatory protein [Source:MGI Symbol;Acc:MGI:1354170]
ENSMUSG00000056708	2839.996366	1632.196458	0.798938834	0.000231526	0.002604084	Ier5	1	155096361	155099636	-	3276	protein_coding	immediate early response 5 [Source:MGI Symbol;Acc:MGI:1337072]
ENSMUSG00000044811	394.7668217	210.5887676	0.90586153	0.000231617	0.002604084	Cd300c2	11	114996721	115001880	-	1275	protein_coding	CD300C molecule 2 [Source:MGI Symbol;Acc:MGI:2153249]
ENSMUSG00000090062	26.18239496	3.124107586	3.025073493	0.000233158	0.002619871	Galnt6os	15	100695780	100704896	+	1389	antisense_RNA	UDP-N-acetyl-alpha-D-galactosamine:polypeptide N-acetylgalactosaminyltransferase 6, opposite strand [Source:MGI Symbol;Acc:MGI:1916281]
ENSMUSG00000029472	3713.042874	5052.830823	-0.44456785	0.000233475	0.002621885	Anapc5	5	122787459	122821339	-	6111	protein_coding	anaphase-promoting complex subunit 5 [Source:MGI Symbol;Acc:MGI:1929722]
ENSMUSG00000029020	1510.030762	2024.214791	-0.422616867	0.000234634	0.00263335	Mfn2	4	147873599	147904704	-	5194	protein_coding	mitofusin 2 [Source:MGI Symbol;Acc:MGI:2442230]
ENSMUSG00000109408	57.1377368	21.91381558	1.3843552	0.0002349	0.002634782	A930037H05Rik	11	119448788	119491298	-	9082	processed_transcript	RIKEN cDNA A930037H05 gene [Source:MGI Symbol;Acc:MGI:1925689]
ENSMUSG00000045318	31.27526661	99.46636441	-1.662678178	0.000235318	0.002637917	Adra2c	5	35278319	35281763	+	3445	protein_coding	adrenergic receptor, alpha 2c [Source:MGI Symbol;Acc:MGI:87936]
ENSMUSG00000022295	1048.498077	780.1687306	0.4261505	0.000237979	0.002666175	Atp6v1c1	15	38661904	38692443	+	2097	protein_coding	ATPase, H+ transporting, lysosomal V1 subunit C1 [Source:MGI Symbol;Acc:MGI:1913585]
ENSMUSG00000079110	24.24057519	71.37642935	-1.540634425	0.000241233	0.002701045	Capn3	2	120456019	120504913	+	5023	protein_coding	calpain 3 [Source:MGI Symbol;Acc:MGI:107437]
ENSMUSG00000047419	55.20452829	768.7247151	-3.796279316	0.000241502	0.002702466	Cmya5	13	93040713	93144724	-	11850	protein_coding	cardiomyopathy associated 5 [Source:MGI Symbol;Acc:MGI:1923719]
ENSMUSG00000031662	631.0456287	262.4483449	1.264185854	0.000242505	0.002712102	Snx20	8	88626563	88636128	-	6439	protein_coding	sorting nexin 20 [Source:MGI Symbol;Acc:MGI:1918857]
ENSMUSG00000072082	407.6154764	261.802968	0.640897806	0.000243181	0.002718065	Ccnf	17	24223232	24251409	-	3099	protein_coding	cyclin F [Source:MGI Symbol;Acc:MGI:102551]
ENSMUSG00000048355	15.07057881	59.4848541	-1.965603061	0.000243444	0.002719411	Arxes1	X	136033367	136034946	+	1580	protein_coding	adipocyte-related X-chromosome expressed sequence 1 [Source:MGI Symbol;Acc:MGI:1923469]
ENSMUSG00000060989	360.6772563	212.780478	0.758875485	0.000243806	0.002721855	Gm11847	4	12232833	12233951	+	1119	processed_pseudogene	predicted gene 11847 [Source:MGI Symbol;Acc:MGI:3651787]
ENSMUSG00000046841	2645.648066	1763.974726	0.584289494	0.000244613	0.002729264	Ckap4	10	84526305	84534062	-	3089	protein_coding	cytoskeleton-associated protein 4 [Source:MGI Symbol;Acc:MGI:2444926]
ENSMUSG00000011305	32.8051307	98.10229125	-1.59091811	0.000245694	0.002739728	Plin5	17	56111601	56117596	-	2087	protein_coding	perilipin 5 [Source:MGI Symbol;Acc:MGI:1914218]
ENSMUSG00000007480	204.3346703	495.2564471	-1.277380014	0.000247172	0.002754594	Mc5r	18	68337603	68339711	+	1162	protein_coding	melanocortin 5 receptor [Source:MGI Symbol;Acc:MGI:99420]
ENSMUSG00000018042	5725.419132	7674.34387	-0.422627613	0.000250201	0.00278672	Cyb5r3	15	83153494	83172592	-	4298	protein_coding	cytochrome b5 reductase 3 [Source:MGI Symbol;Acc:MGI:94893]
ENSMUSG00000021552	94.42922217	157.3082523	-0.73584438	0.000252166	0.002806965	Gkap1	13	58233346	58275699	-	5773	protein_coding	G kinase anchoring protein 1 [Source:MGI Symbol;Acc:MGI:1891694]
ENSMUSG00000028599	2726.090536	950.116595	1.520427588	0.000254081	0.002826628	Tnfrsf1b	4	145213463	145246870	-	3818	protein_coding	tumor necrosis factor receptor superfamily, member 1b [Source:MGI Symbol;Acc:MGI:1314883]
ENSMUSG00000009894	356.6435008	521.8326973	-0.549403295	0.000254915	0.002834255	Snap47	11	59407134	59451186	-	2651	protein_coding	synaptosomal-associated protein, 47 [Source:MGI Symbol;Acc:MGI:1915076]
ENSMUSG00000024165	1284.970036	836.2127689	0.61910086	0.000255464	0.002838703	Hn1l	17	24942156	24960636	-	2933	protein_coding	hematological and neurological expressed 1-like [Source:MGI Symbol;Acc:MGI:1196260]
ENSMUSG00000075602	5782.379232	3462.226585	0.739806752	0.000256707	0.002850859	Ly6a	15	74994877	74998031	-	1205	protein_coding	lymphocyte antigen 6 complex, locus A [Source:MGI Symbol;Acc:MGI:107527]
ENSMUSG00000079451	1108.83577	168.2433023	2.720253763	0.000257478	0.002857746	Tmprss11g	5	86485876	86518600	-	5015	protein_coding	transmembrane protease, serine 11g [Source:MGI Symbol;Acc:MGI:2444058]
ENSMUSG00000055110	10.55318847	0	5.990144281	0.00025772	0.002858769	A630012P03Rik	X	52575843	52619047	+	1974	antisense_RNA	RIKEN cDNA A630012P03 gene [Source:MGI Symbol;Acc:MGI:2442968]
ENSMUSG00000074064	335.1231353	490.5323521	-0.548301606	0.000258801	0.002867761	Mlycd	8	119394878	119411102	+	2968	protein_coding	malonyl-CoA decarboxylase [Source:MGI Symbol;Acc:MGI:1928485]
ENSMUSG00000074115	292.3620721	20.10739241	3.861392672	0.000258848	0.002867761	Saa1	7	46740497	46742980	-	2478	protein_coding	serum amyloid A 1 [Source:MGI Symbol;Acc:MGI:98221]
ENSMUSG00000062007	54.72404223	15.4937118	1.804884762	0.000258982	0.002867761	Hsh2d	8	72189638	72201527	+	1824	protein_coding	hematopoietic SH2 domain containing [Source:MGI Symbol;Acc:MGI:2676364]
ENSMUSG00000073557	580.9298682	1022.174395	-0.814089035	0.000259266	0.002869238	Ppp1r12b	1	134754658	134955942	-	14983	protein_coding	protein phosphatase 1, regulatory (inhibitor) subunit 12B [Source:MGI Symbol;Acc:MGI:1916417]
ENSMUSG00000075595	1523.612145	2325.625722	-0.609539713	0.000260923	0.002885903	Zfp652	11	95712673	95835115	+	15444	protein_coding	zinc finger protein 652 [Source:MGI Symbol;Acc:MGI:2442221]
ENSMUSG00000074280	7691.590908	4074.37478	0.916781389	0.000261171	0.002886975	Gm6166	9	57483963	57484371	+	409	processed_pseudogene	predicted gene 6166 [Source:MGI Symbol;Acc:MGI:3645893]
ENSMUSG00000027597	669.0567912	390.7940183	0.774050035	0.000262771	0.002902973	Ahcy	2	155059310	155074497	-	2805	protein_coding	S-adenosylhomocysteine hydrolase [Source:MGI Symbol;Acc:MGI:87968]
ENSMUSG00000040274	2187.396408	1331.865296	0.71530029	0.000263147	0.002905443	Cdk6	5	3341485	3531008	+	13989	protein_coding	cyclin-dependent kinase 6 [Source:MGI Symbol;Acc:MGI:1277162]
ENSMUSG00000048699	134.8678129	42.49608025	1.667415117	0.000263805	0.002911021	Krt90	15	101552356	101562950	-	2534	protein_coding	keratin 90 [Source:MGI Symbol;Acc:MGI:3045312]
ENSMUSG00000011382	131.5767215	224.3234332	-0.769935579	0.000264796	0.002920266	Dhdh	7	45470987	45488805	-	7408	protein_coding	dihydrodiol dehydrogenase (dimeric) [Source:MGI Symbol;Acc:MGI:1919005]
ENSMUSG00000025420	8.864438099	32.14344519	-1.839571991	0.000265848	0.002930176	Katnal2	18	76977148	77047308	-	4061	protein_coding	katanin p60 subunit A-like 2 [Source:MGI Symbol;Acc:MGI:1924234]
ENSMUSG00000039081	1283.608623	2045.710067	-0.671788451	0.000266661	0.002937434	Zfp503	14	21983959	21989601	-	4216	protein_coding	zinc finger protein 503 [Source:MGI Symbol;Acc:MGI:1353644]
ENSMUSG00000037692	1019.470886	1566.263376	-0.618895502	0.000266846	0.002937777	Ahdc1	4	133011260	133078110	+	8444	protein_coding	AT hook, DNA binding motif, containing 1 [Source:MGI Symbol;Acc:MGI:2444218]
ENSMUSG00000021798	101.7458521	858.0337793	-3.073820554	0.000267181	0.002939766	Ldb3	14	34526699	34588681	-	6016	protein_coding	LIM domain binding 3 [Source:MGI Symbol;Acc:MGI:1344412]
ENSMUSG00000024960	5775.218244	3970.460967	0.540517334	0.000267492	0.002941221	Plcb3	19	6953714	6969759	-	4201	protein_coding	phospholipase C, beta 3 [Source:MGI Symbol;Acc:MGI:104778]
ENSMUSG00000036986	1050.974836	616.7218878	0.769681667	0.000267727	0.002941221	Pml	9	58218076	58249786	-	5571	protein_coding	promyelocytic leukemia [Source:MGI Symbol;Acc:MGI:104662]
ENSMUSG00000048895	399.4630558	197.4718752	1.015335688	0.000267777	0.002941221	Cdk5r1	11	80477023	80481184	+	4162	protein_coding	cyclin-dependent kinase 5, regulatory subunit 1 (p35) [Source:MGI Symbol;Acc:MGI:101764]
ENSMUSG00000006014	630.4026246	1267.215814	-1.008425397	0.000268004	0.002942021	Prg4	1	150449412	150466165	-	4280	protein_coding	proteoglycan 4 (megakaryocyte stimulating factor, articular superficial zone protein) [Source:MGI Symbol;Acc:MGI:1891344]
ENSMUSG00000024349	946.0163697	430.2396108	1.135763548	0.000268422	0.002944921	Tmem173	18	35733678	35740554	-	2302	protein_coding	transmembrane protein 173 [Source:MGI Symbol;Acc:MGI:1919762]
ENSMUSG00000038248	60.26546161	119.5371618	-0.987719611	0.000268858	0.002947996	Sobp	10	43002500	43174530	-	5529	protein_coding	sine oculis-binding protein homolog (Drosophila) [Source:MGI Symbol;Acc:MGI:1924427]
ENSMUSG00000030225	605.094767	427.1904874	0.501207062	0.000269223	0.002950303	Dera	6	137754546	137857340	+	8127	protein_coding	deoxyribose-phosphate aldolase (putative) [Source:MGI Symbol;Acc:MGI:1913762]
ENSMUSG00000027398	3654.305561	194.9514009	4.228116872	0.000271142	0.002969624	Il1b	2	129364570	129371139	-	1907	protein_coding	interleukin 1 beta [Source:MGI Symbol;Acc:MGI:96543]
ENSMUSG00000025369	3366.371166	4615.019165	-0.454956027	0.000271479	0.002971612	Smarcc2	10	128459248	128490482	+	5552	protein_coding	SWI/SNF related, matrix associated, actin dependent regulator of chromatin, subfamily c, member 2 [Source:MGI Symbol;Acc:MGI:1915344]
ENSMUSG00000024258	828.5553636	604.9233242	0.453681062	0.000272427	0.002980272	Polr2d	18	31789159	31796642	+	956	protein_coding	polymerase (RNA) II (DNA directed) polypeptide D [Source:MGI Symbol;Acc:MGI:1916491]
ENSMUSG00000025427	53.51567301	123.8669985	-1.200221878	0.000274103	0.002996893	Rnf165	18	77456110	77565147	-	10134	protein_coding	ring finger protein 165 [Source:MGI Symbol;Acc:MGI:2444521]
ENSMUSG00000034911	284.722186	617.9764482	-1.11684062	0.000275085	0.003005904	Ushbp1	8	71384272	71395802	-	6461	protein_coding	USH1 protein network component harmonin binding protein 1 [Source:MGI Symbol;Acc:MGI:1922920]
ENSMUSG00000068885	23.54198754	4.296112247	2.474449206	0.000276804	0.003021901	Lce3f	3	92992226	92993426	+	611	protein_coding	late cornified envelope 3F [Source:MGI Symbol;Acc:MGI:1916770]
ENSMUSG00000038522	41.83321373	5.398245662	2.947597031	0.000276866	0.003021901	Mfsd4b1	10	40001575	40025268	-	2729	protein_coding	major facilitator superfamily domain containing 4B1 [Source:MGI Symbol;Acc:MGI:2143575]
ENSMUSG00000045620	8.235352032	36.31264132	-2.103909726	0.000278107	0.003033702	Odf3l1	9	56848659	56864679	-	1306	protein_coding	outer dense fiber of sperm tails 3-like 1 [Source:MGI Symbol;Acc:MGI:2681875]
ENSMUSG00000001588	475.3956249	233.0782365	1.026825302	0.000279964	0.003052217	Acap1	11	69881567	69895539	-	4878	protein_coding	ArfGAP with coiled-coil, ankyrin repeat and PH domains 1 [Source:MGI Symbol;Acc:MGI:2388270]
ENSMUSG00000049988	791.6000584	314.9653012	1.328413776	0.000280979	0.003061529	Lrrc25	8	70616155	70620890	+	1446	protein_coding	leucine rich repeat containing 25 [Source:MGI Symbol;Acc:MGI:2445284]
ENSMUSG00000018599	217.507406	348.6864016	-0.678794644	0.000282138	0.003072406	Mief2	11	60728398	60732951	+	2716	protein_coding	mitochondrial elongation factor 2 [Source:MGI Symbol;Acc:MGI:2144199]
ENSMUSG00000025927	840.7320224	1386.802655	-0.721199863	0.000284322	0.003094421	Tfap2b	1	19208914	19238576	+	6338	protein_coding	transcription factor AP-2 beta [Source:MGI Symbol;Acc:MGI:104672]
ENSMUSG00000021886	102.3035771	44.6654204	1.191399599	0.000284613	0.003095814	Gpr65	12	98268635	98276644	+	2069	protein_coding	G-protein coupled receptor 65 [Source:MGI Symbol;Acc:MGI:108031]
ENSMUSG00000084890	28.14298197	69.72286118	-1.297285225	0.000285052	0.003097151	A830036E02Rik	11	99416956	99425497	+	6039	antisense_RNA	RIKEN cDNA A830036E02 gene [Source:MGI Symbol;Acc:MGI:3686876]
ENSMUSG00000045092	553.2782643	839.8371355	-0.602817194	0.000285102	0.003097151	S1pr1	3	115710433	115715072	-	3046	protein_coding	sphingosine-1-phosphate receptor 1 [Source:MGI Symbol;Acc:MGI:1096355]
ENSMUSG00000047497	103.3360329	226.074748	-1.128133654	0.000285223	0.003097151	Adamts12	15	11064790	11346867	+	6234	protein_coding	a disintegrin-like and metallopeptidase (reprolysin type) with thrombospondin type 1 motif, 12 [Source:MGI Symbol;Acc:MGI:2146046]
ENSMUSG00000015342	8.132861399	31.19870568	-1.916488674	0.000285696	0.00310052	Xk	X	9272756	9313250	+	5076	protein_coding	X-linked Kx blood group [Source:MGI Symbol;Acc:MGI:103569]
ENSMUSG00000035279	144.0191072	337.8339038	-1.225647796	0.000286068	0.003102782	Ssc5d	7	4925785	4944826	+	4590	protein_coding	scavenger receptor cysteine rich family, 5 domains [Source:MGI Symbol;Acc:MGI:3606211]
ENSMUSG00000075702	583.6087162	860.3076047	-0.559041408	0.000286411	0.003104743	Selenom	11	3514684	3517351	+	1481	protein_coding	selenoprotein M [Source:MGI Symbol;Acc:MGI:2149786]
ENSMUSG00000040270	118.9367704	236.5643825	-0.98698569	0.000287379	0.003113462	Bach2	4	32238804	32586108	+	9940	protein_coding	BTB and CNC homology, basic leucine zipper transcription factor 2 [Source:MGI Symbol;Acc:MGI:894679]
ENSMUSG00000001657	379.5441338	618.6301288	-0.703683247	0.000287974	0.00311814	Hoxc8	15	102990607	102994111	+	2832	protein_coding	homeobox C8 [Source:MGI Symbol;Acc:MGI:96198]
ENSMUSG00000031379	133.3613698	224.6595148	-0.747685021	0.000289177	0.003129389	Pir	X	164269371	164373011	+	5553	protein_coding	pirin [Source:MGI Symbol;Acc:MGI:1916906]
ENSMUSG00000055320	1164.24239	1646.089685	-0.498771792	0.000289396	0.003129973	Tead1	7	112679318	112906807	+	13570	protein_coding	TEA domain family member 1 [Source:MGI Symbol;Acc:MGI:101876]
ENSMUSG00000085180	54.84621714	170.865486	-1.629238684	0.000290285	0.003137816	AI838599	4	3242055	3258092	+	4243	lincRNA	expressed sequence AI838599 [Source:MGI Symbol;Acc:MGI:3510989]
ENSMUSG00000020476	3837.451632	2768.707595	0.470884891	0.000291146	0.003145338	Dbnl	11	5788488	5800962	+	2346	protein_coding	drebrin-like [Source:MGI Symbol;Acc:MGI:700006]
ENSMUSG00000050029	1287.712202	861.276793	0.579517836	0.0002923	0.003156015	Rap2c	X	51003912	51018018	-	3545	protein_coding	RAP2C, member of RAS oncogene family [Source:MGI Symbol;Acc:MGI:1919315]
ENSMUSG00000022358	527.7148866	1339.111588	-1.34217343	0.000292823	0.003159868	Fbxo32	15	58175879	58214892	-	6936	protein_coding	F-box protein 32 [Source:MGI Symbol;Acc:MGI:1914981]
ENSMUSG00000031934	1377.901625	905.3275484	0.605694523	0.000293043	0.003160456	Panx1	9	15002128	15045478	-	6030	protein_coding	pannexin 1 [Source:MGI Symbol;Acc:MGI:1860055]
ENSMUSG00000054146	22785.43006	44510.15655	-0.966008925	0.000295032	0.003180103	Krt15	11	100131758	100135928	-	1767	protein_coding	keratin 15 [Source:MGI Symbol;Acc:MGI:96689]
ENSMUSG00000028551	656.4594082	1007.235649	-0.61692078	0.000295425	0.00318254	Cdkn2c	4	109660876	109667189	-	2686	protein_coding	cyclin-dependent kinase inhibitor 2C (p18, inhibits CDK4) [Source:MGI Symbol;Acc:MGI:105388]
ENSMUSG00000073530	192.1525254	352.347395	-0.872080373	0.000296681	0.003194265	Pappa2	1	158711727	158980490	-	10294	protein_coding	pappalysin 2 [Source:MGI Symbol;Acc:MGI:3051647]
ENSMUSG00000020838	396.6133535	1038.726632	-1.387145404	0.000297834	0.003204872	Slc6a4	11	76998603	77032340	+	4531	protein_coding	solute carrier family 6 (neurotransmitter transporter, serotonin), member 4 [Source:MGI Symbol;Acc:MGI:96285]
ENSMUSG00000020864	1432.098098	1955.440814	-0.448763346	0.000298697	0.003212342	Ankrd40	11	94328001	94341841	+	4255	protein_coding	ankyrin repeat domain 40 [Source:MGI Symbol;Acc:MGI:1918702]
ENSMUSG00000060487	65.29894789	153.2929172	-1.224441311	0.000300744	0.003232529	Samd5	10	9622936	9675208	-	6922	protein_coding	sterile alpha motif domain containing 5 [Source:MGI Symbol;Acc:MGI:2444815]
ENSMUSG00000062908	1562.488357	2377.206046	-0.604717088	0.000301302	0.003236707	Acadm	3	153922357	153944632	-	3913	protein_coding	acyl-Coenzyme A dehydrogenase, medium chain [Source:MGI Symbol;Acc:MGI:87867]
ENSMUSG00000021367	128.6699543	257.6006935	-0.997761001	0.000302861	0.003251614	Edn1	13	42301476	42307990	+	2139	protein_coding	endothelin 1 [Source:MGI Symbol;Acc:MGI:95283]
ENSMUSG00000020668	162.4664685	258.6486687	-0.669200984	0.000303064	0.003251966	Kif3c	12	3365132	3406494	+	7406	protein_coding	kinesin family member 3C [Source:MGI Symbol;Acc:MGI:107979]
ENSMUSG00000001036	1069.207713	1649.213419	-0.624279277	0.000303382	0.003253542	Epn2	11	61517249	61579687	-	5228	protein_coding	epsin 2 [Source:MGI Symbol;Acc:MGI:1333766]
ENSMUSG00000086848	846.7584486	480.4531569	0.818591103	0.000304585	0.003262776	Lce6a	3	92620081	92621660	-	795	protein_coding	late cornified envelope 6A [Source:MGI Symbol;Acc:MGI:1925632]
ENSMUSG00000004462	444.4264503	235.4625895	0.914739049	0.000304738	0.003262776	Tbccd1	16	22813215	22857569	-	2702	protein_coding	TBCC domain containing 1 [Source:MGI Symbol;Acc:MGI:1917823]
ENSMUSG00000027331	444.4632378	272.8336297	0.705083736	0.000304756	0.003262776	Knstrn	2	118814003	118853957	+	5158	protein_coding	kinetochore-localized astrin/SPAG5 binding [Source:MGI Symbol;Acc:MGI:1289298]
ENSMUSG00000105504	555.2632271	63.84861314	3.120489681	0.000306082	0.003275132	Gbp5	3	142493978	142522344	+	6637	protein_coding	guanylate binding protein 5 [Source:MGI Symbol;Acc:MGI:2429943]
ENSMUSG00000042379	21.59933026	63.80477077	-1.575001365	0.000306481	0.003277558	Esm1	13	113209659	113218098	+	2097	protein_coding	endothelial cell-specific molecule 1 [Source:MGI Symbol;Acc:MGI:1918940]
ENSMUSG00000048310	538.3591271	758.2516862	-0.493583154	0.000306867	0.003279841	Pskh1	8	105900441	105931778	+	3255	protein_coding	protein serine kinase H1 [Source:MGI Symbol;Acc:MGI:3528383]
ENSMUSG00000031504	497.2585188	139.0620856	1.837240444	0.000307262	0.003282228	Rab20	8	11453518	11478710	-	1392	protein_coding	RAB20, member RAS oncogene family [Source:MGI Symbol;Acc:MGI:102789]
ENSMUSG00000052749	429.0770479	47.72801632	3.167364637	0.000308066	0.003288972	Trim30b	7	104355382	104369884	-	7527	protein_coding	tripartite motif-containing 30B [Source:MGI Symbol;Acc:MGI:4821256]
ENSMUSG00000051043	132.1493578	311.6097512	-1.232389001	0.000308857	0.00329557	Gprc5c	11	114851152	114872617	+	5245	protein_coding	G protein-coupled receptor, family C, group 5, member C [Source:MGI Symbol;Acc:MGI:1917605]
ENSMUSG00000041423	111.8344911	239.8672321	-1.095409904	0.000309872	0.003304426	Paqr6	3	88364584	88368541	+	2429	protein_coding	progestin and adipoQ receptor family member VI [Source:MGI Symbol;Acc:MGI:1916207]
ENSMUSG00000030619	942.4670492	666.2804721	0.499676617	0.000310034	0.003304426	Eed	7	89954654	89980983	-	3828	protein_coding	embryonic ectoderm development [Source:MGI Symbol;Acc:MGI:95286]
ENSMUSG00000000214	1.935187268	27.14648775	-3.716630154	0.000310687	0.00330954	Th	7	142892752	142931128	-	2364	protein_coding	tyrosine hydroxylase [Source:MGI Symbol;Acc:MGI:98735]
ENSMUSG00000035934	53.29475515	107.9733807	-1.015103585	0.000312545	0.003327466	Pknox2	9	36890982	37147407	-	10335	protein_coding	Pbx/knotted 1 homeobox 2 [Source:MGI Symbol;Acc:MGI:2445415]
ENSMUSG00000019916	2265.692697	1486.390794	0.607732539	0.00031333	0.003333963	P4ha1	10	59323296	59373304	+	4114	protein_coding	procollagen-proline, 2-oxoglutarate 4-dioxygenase (proline 4-hydroxylase), alpha 1 polypeptide [Source:MGI Symbol;Acc:MGI:97463]
ENSMUSG00000025213	127.7758342	349.3503478	-1.445785222	0.000316873	0.003369777	Kazald1	19	45075241	45079289	+	1681	protein_coding	Kazal-type serine peptidase inhibitor domain 1 [Source:MGI Symbol;Acc:MGI:2147606]
ENSMUSG00000028671	774.8719401	556.5538561	0.477568568	0.000317851	0.003378296	Gale	4	135963727	135968178	+	2370	protein_coding	galactose-4-epimerase, UDP [Source:MGI Symbol;Acc:MGI:1921496]
ENSMUSG00000035184	44.50460267	139.453812	-1.636593269	0.000318732	0.003385774	Fam124a	14	62555737	62608486	+	4406	protein_coding	family with sequence similarity 124, member A [Source:MGI Symbol;Acc:MGI:3645930]
ENSMUSG00000045763	1685.884085	811.4523693	1.054257146	0.000319449	0.00339123	Basp1	15	25363285	25413764	-	1847	protein_coding	brain abundant, membrane attached signal protein 1 [Source:MGI Symbol;Acc:MGI:1917600]
ENSMUSG00000053830	106.1060201	51.80690923	1.03305915	0.000319602	0.00339123	Gm9923	10	72309321	72311156	+	1836	processed_pseudogene	predicted pseudogene 9923 [Source:MGI Symbol;Acc:MGI:3704365]
ENSMUSG00000038482	1923.058644	1303.18337	0.560803923	0.000321405	0.003405712	Tfdp1	8	13338751	13378448	+	3670	protein_coding	transcription factor Dp 1 [Source:MGI Symbol;Acc:MGI:101934]
ENSMUSG00000062510	164.0837639	97.8788468	0.746204377	0.000321462	0.003405712	Nsl1	1	191063012	191086474	+	5303	protein_coding	NSL1, MIS12 kinetochore complex component [Source:MGI Symbol;Acc:MGI:2685830]
ENSMUSG00000024534	67.15612723	142.2040424	-1.076544449	0.000321503	0.003405712	Sncaip	18	52767709	52915935	+	4522	protein_coding	synuclein, alpha interacting protein (synphilin) [Source:MGI Symbol;Acc:MGI:1915097]
ENSMUSG00000032374	278.4232623	173.7206026	0.67867307	0.000323215	0.003421951	Plod2	9	92542223	92608428	+	5392	protein_coding	procollagen lysine, 2-oxoglutarate 5-dioxygenase 2 [Source:MGI Symbol;Acc:MGI:1347007]
ENSMUSG00000022357	2.304730505	22.27571032	-3.186315222	0.000323477	0.003422817	Klhl38	15	58314573	58324169	-	2212	protein_coding	kelch-like 38 [Source:MGI Symbol;Acc:MGI:3045310]
ENSMUSG00000020592	13667.6928	10078.70927	0.439543588	0.000326423	0.003452079	Sdc1	12	8771323	8793715	+	3809	protein_coding	syndecan 1 [Source:MGI Symbol;Acc:MGI:1349162]
ENSMUSG00000066170	77.27774089	160.0540338	-1.044772833	0.000331095	0.003499545	E230001N04Rik	17	28523257	28525347	+	2091	lincRNA	RIKEN cDNA E230001N04 gene [Source:MGI Symbol;Acc:MGI:2443549]
ENSMUSG00000018672	780.938186	1095.695406	-0.487950004	0.000332977	0.003517482	Copz2	11	96849870	96861203	+	2208	protein_coding	coatomer protein complex, subunit zeta 2 [Source:MGI Symbol;Acc:MGI:1929008]
ENSMUSG00000032479	3863.059412	6005.893455	-0.636352947	0.000334411	0.003529226	Map4	9	109931460	110083955	+	15143	protein_coding	microtubule-associated protein 4 [Source:MGI Symbol;Acc:MGI:97178]
ENSMUSG00000055368	155.3331137	261.502961	-0.74735906	0.000334459	0.003529226	Slc6a2	8	92960079	93001667	+	6290	protein_coding	solute carrier family 6 (neurotransmitter transporter, noradrenalin), member 2 [Source:MGI Symbol;Acc:MGI:1270850]
ENSMUSG00000055745	64.77703158	118.2016281	-0.869838202	0.000337428	0.003558581	Ldoc1l	15	84553398	84557823	-	4426	protein_coding	leucine zipper, down-regulated in cancer 1-like [Source:MGI Symbol;Acc:MGI:2675858]
ENSMUSG00000024228	88.72971425	179.5009067	-1.01437308	0.0003383	0.003564296	Nudt12	17	58999618	59013372	-	4401	protein_coding	nudix (nucleoside diphosphate linked moiety X)-type motif 12 [Source:MGI Symbol;Acc:MGI:1915243]
ENSMUSG00000022211	32.57941443	90.50017278	-1.460001127	0.000338343	0.003564296	Carmil3	14	55491093	55508246	+	4580	protein_coding	capping protein regulator and myosin 1 linker 3 [Source:MGI Symbol;Acc:MGI:2448573]
ENSMUSG00000029373	4404.879545	2007.225692	1.13365685	0.000338988	0.003568649	Pf4	5	90772435	90773383	+	721	protein_coding	platelet factor 4 [Source:MGI Symbol;Acc:MGI:1888711]
ENSMUSG00000040841	504.4017133	896.8031652	-0.829502346	0.000339131	0.003568649	Six5	7	19094594	19098549	+	3007	protein_coding	sine oculis-related homeobox 5 [Source:MGI Symbol;Acc:MGI:106220]
ENSMUSG00000053175	2695.731189	950.0675543	1.504329906	0.000340867	0.003584938	Bcl3	7	19808462	19822770	-	2475	protein_coding	B cell leukemia/lymphoma 3 [Source:MGI Symbol;Acc:MGI:88140]
ENSMUSG00000041460	23.65666707	1.872939855	3.679946949	0.000341195	0.003585102	Cacna2d4	6	119236526	119352407	+	9478	protein_coding	calcium channel, voltage-dependent, alpha 2/delta subunit 4 [Source:MGI Symbol;Acc:MGI:2442632]
ENSMUSG00000047181	173.6751394	281.8634496	-0.697069735	0.000341259	0.003585102	Samd14	11	95009879	95026087	+	3379	protein_coding	sterile alpha motif domain containing 14 [Source:MGI Symbol;Acc:MGI:2384945]
ENSMUSG00000003227	9.706015205	46.21429853	-2.226305251	0.000343023	0.003601643	Edar	10	58600789	58675654	-	3637	protein_coding	ectodysplasin-A receptor [Source:MGI Symbol;Acc:MGI:1343498]
ENSMUSG00000039456	929.0590089	661.611629	0.48873421	0.000343245	0.003601989	Morc3	16	93832121	93876072	+	5331	protein_coding	microrchidia 3 [Source:MGI Symbol;Acc:MGI:2136841]
ENSMUSG00000079597	1262.435141	69.28716663	4.1870954	0.000345948	0.003628363	Gm5483	16	36184212	36188111	+	414	protein_coding	predicted gene 5483 [Source:MGI Symbol;Acc:MGI:3645124]
ENSMUSG00000021508	2969.220052	4843.508192	-0.705854681	0.000347207	0.003639567	Cxcl14	13	56288643	56296551	-	1827	protein_coding	chemokine (C-X-C motif) ligand 14 [Source:MGI Symbol;Acc:MGI:1888514]
ENSMUSG00000027215	2266.163026	3768.338278	-0.733223273	0.000348068	0.003646585	Cd82	2	93419111	93463140	-	3005	protein_coding	CD82 antigen [Source:MGI Symbol;Acc:MGI:104651]
ENSMUSG00000024056	173.2368272	106.9807981	0.694641376	0.00034841	0.003648157	Ndc80	17	71496100	71526857	-	2201	protein_coding	NDC80 kinetochore complex component [Source:MGI Symbol;Acc:MGI:1914302]
ENSMUSG00000039004	133.0049181	360.1689752	-1.432091643	0.000348649	0.003648657	Bmp6	13	38345107	38500302	+	3900	protein_coding	bone morphogenetic protein 6 [Source:MGI Symbol;Acc:MGI:88182]
ENSMUSG00000036578	17.60289943	46.83262609	-1.417881456	0.000348854	0.003648801	Fxyd7	7	31042513	31051467	-	693	protein_coding	FXYD domain-containing ion transport regulator 7 [Source:MGI Symbol;Acc:MGI:1889006]
ENSMUSG00000051586	1098.985497	1702.123162	-0.630156028	0.000350593	0.00366498	Mical3	6	120931707	121130999	-	22950	protein_coding	microtubule associated monooxygenase, calponin and LIM domain containing 3 [Source:MGI Symbol;Acc:MGI:2442733]
ENSMUSG00000024340	17.11484944	2.73015672	2.656713257	0.000351078	0.003668031	Btnl2	17	34354822	34369493	+	2585	protein_coding	butyrophilin-like 2 [Source:MGI Symbol;Acc:MGI:1859549]
ENSMUSG00000050423	22.44742057	4.295556134	2.403032125	0.000353713	0.00369354	Ppp1r3g	13	35958839	35970388	+	2694	protein_coding	protein phosphatase 1, regulatory (inhibitor) subunit 3G [Source:MGI Symbol;Acc:MGI:1923737]
ENSMUSG00000035863	625.8770646	1238.663241	-0.983591239	0.000354048	0.003695009	Palm	10	79793572	79820896	+	5655	protein_coding	paralemmin [Source:MGI Symbol;Acc:MGI:1261814]
ENSMUSG00000032712	1223.772208	703.4656494	0.798273192	0.000354552	0.003698243	2810474O19Rik	6	149309414	149335663	+	9629	protein_coding	RIKEN cDNA 2810474O19 gene [Source:MGI Symbol;Acc:MGI:1914496]
ENSMUSG00000034349	1404.122332	1059.456925	0.406421309	0.000355113	0.003702076	Smc4	3	69004738	69034623	+	5210	protein_coding	structural maintenance of chromosomes 4 [Source:MGI Symbol;Acc:MGI:1917349]
ENSMUSG00000029777	2458.280384	1743.416752	0.495287257	0.000355314	0.003702147	Gars	6	55038007	55079500	+	3119	protein_coding	glycyl-tRNA synthetase [Source:MGI Symbol;Acc:MGI:2449057]
ENSMUSG00000005686	1297.067748	741.5196515	0.806143534	0.000357484	0.003722713	Ampd3	7	110768206	110812405	+	5627	protein_coding	adenosine monophosphate deaminase 3 [Source:MGI Symbol;Acc:MGI:1096344]
ENSMUSG00000029312	229.5162381	355.4909845	-0.629074545	0.000358385	0.003730058	Klhl8	5	103861973	103911259	-	3489	protein_coding	kelch-like 8 [Source:MGI Symbol;Acc:MGI:2179430]
ENSMUSG00000003153	303.144486	98.00789738	1.62741082	0.000359159	0.003736072	Slc2a3	6	122727809	122801640	-	7245	protein_coding	solute carrier family 2 (facilitated glucose transporter), member 3 [Source:MGI Symbol;Acc:MGI:95757]
ENSMUSG00000027811	71.84176209	33.40957376	1.099934359	0.000359375	0.003736282	4930579G24Rik	3	79629079	79632820	+	1970	protein_coding	RIKEN cDNA 4930579G24 gene [Source:MGI Symbol;Acc:MGI:1923189]
ENSMUSG00000057280	12.32576715	50.40781941	-2.003533558	0.000362417	0.003764771	Musk	4	58285960	58374303	+	3776	protein_coding	muscle, skeletal, receptor tyrosine kinase [Source:MGI Symbol;Acc:MGI:103581]
ENSMUSG00000028782	1402.42512	612.242981	1.195342343	0.00036251	0.003764771	Adgrb2	4	129984870	130022633	+	6487	protein_coding	adhesion G protein-coupled receptor B2 [Source:MGI Symbol;Acc:MGI:2451244]
ENSMUSG00000075229	414.2568889	254.2306633	0.702843801	0.000363465	0.003772635	Ccdc58	16	36071660	36092118	+	1225	protein_coding	coiled-coil domain containing 58 [Source:MGI Symbol;Acc:MGI:2146423]
ENSMUSG00000039787	214.420285	391.5332526	-0.865697175	0.000364561	0.003781951	Cercam	2	29869164	29882840	+	3383	protein_coding	cerebral endothelial cell adhesion molecule [Source:MGI Symbol;Acc:MGI:2139134]
ENSMUSG00000062345	5906.294982	3072.242226	0.942854769	0.000366177	0.003796646	Serpinb2	1	107511423	107535478	+	2349	protein_coding	serine (or cysteine) peptidase inhibitor, clade B, member 2 [Source:MGI Symbol;Acc:MGI:97609]
ENSMUSG00000022847	6.166638461	31.40320652	-2.306048767	0.000366994	0.003803046	Thpo	16	20725158	20734511	-	1837	protein_coding	thrombopoietin [Source:MGI Symbol;Acc:MGI:101875]
ENSMUSG00000025364	3872.411401	2505.439364	0.627946066	0.000371198	0.003844527	Pa2g4	10	128557766	128565987	-	2804	protein_coding	proliferation-associated 2G4 [Source:MGI Symbol;Acc:MGI:894684]
ENSMUSG00000054115	229.3196837	139.3719404	0.719965843	0.000372731	0.003858117	Skp2	15	9111985	9155425	-	7875	protein_coding	S-phase kinase-associated protein 2 (p45) [Source:MGI Symbol;Acc:MGI:1351663]
ENSMUSG00000021728	2513.747363	3640.647074	-0.534807609	0.000372915	0.003858117	Emb	13	117208536	117274415	+	6906	protein_coding	embigin [Source:MGI Symbol;Acc:MGI:95321]
ENSMUSG00000020032	681.0854853	1741.010708	-1.353030355	0.000374854	0.003876066	Nuak1	10	84370905	84440597	-	5625	protein_coding	NUAK family, SNF1-like kinase, 1 [Source:MGI Symbol;Acc:MGI:1925226]
ENSMUSG00000041607	1139.813753	2095.816671	-0.878126714	0.000375718	0.003882894	Mbp	18	82475146	82585637	+	8403	protein_coding	myelin basic protein [Source:MGI Symbol;Acc:MGI:96925]
ENSMUSG00000034853	193.26109	97.48796263	0.982536171	0.000376967	0.003893687	Acot11	4	106744555	106804998	-	6056	protein_coding	acyl-CoA thioesterase 11 [Source:MGI Symbol;Acc:MGI:1913736]
ENSMUSG00000039994	905.4126603	448.8832289	1.011805625	0.000379758	0.0039204	Timeless	10	128232065	128252941	+	6115	protein_coding	timeless circadian clock 1 [Source:MGI Symbol;Acc:MGI:1321393]
ENSMUSG00000009394	34.45165308	81.74004246	-1.240864905	0.000383592	0.003956507	Syn2	6	115134902	115282006	+	7031	protein_coding	synapsin II [Source:MGI Symbol;Acc:MGI:103020]
ENSMUSG00000009828	268.4128698	408.6628812	-0.605972291	0.000383671	0.003956507	Ick	9	78109192	78172107	+	11524	protein_coding	intestinal cell kinase [Source:MGI Symbol;Acc:MGI:1934157]
ENSMUSG00000034610	225.5874748	331.9955164	-0.557183295	0.000384237	0.003960202	Zcchc11	4	108459426	108559421	+	8684	protein_coding	zinc finger, CCHC domain containing 11 [Source:MGI Symbol;Acc:MGI:2445126]
ENSMUSG00000026443	16.87879274	50.88762459	-1.575296898	0.000386315	0.003978104	Lrrn2	1	132880273	132940005	+	3595	protein_coding	leucine rich repeat protein 2, neuronal [Source:MGI Symbol;Acc:MGI:106037]
ENSMUSG00000037849	10.69613816	0	6.016177082	0.000386584	0.003978104	Ifi206	1	173468485	173491041	-	3054	protein_coding	interferon activated gene 206 [Source:MGI Symbol;Acc:MGI:3646410]
ENSMUSG00000041548	1461.872527	3439.711935	-1.233957662	0.000386601	0.003978104	Hspb8	5	116408491	116422864	-	1950	protein_coding	heat shock protein 8 [Source:MGI Symbol;Acc:MGI:2135756]
ENSMUSG00000037211	660.3676354	1057.399754	-0.678557121	0.00038768	0.003987063	Spry1	3	37639947	37644598	+	2906	protein_coding	sprouty homolog 1 (Drosophila) [Source:MGI Symbol;Acc:MGI:1345139]
ENSMUSG00000053470	1563.410467	1131.730374	0.466092146	0.000389052	0.003999009	Kdm3a	6	71588972	71632990	-	8225	protein_coding	lysine (K)-specific demethylase 3A [Source:MGI Symbol;Acc:MGI:98847]
ENSMUSG00000032091	2376.003686	1579.287218	0.589598131	0.000390145	0.004008082	Tmprss4	9	45172726	45204092	-	2589	protein_coding	transmembrane protease, serine 4 [Source:MGI Symbol;Acc:MGI:2384877]
ENSMUSG00000029781	2343.877692	3356.697303	-0.517829828	0.000391643	0.004021307	Fkbp9	6	56832059	56879358	+	3314	protein_coding	FK506 binding protein 9 [Source:MGI Symbol;Acc:MGI:1350921]
ENSMUSG00000021460	514.5352663	724.4418286	-0.494870815	0.000392618	0.004029149	Auh	13	52835119	52929681	-	9580	protein_coding	AU RNA binding protein/enoyl-coenzyme A hydratase [Source:MGI Symbol;Acc:MGI:1338011]
ENSMUSG00000038872	110.4401464	249.5005785	-1.170769754	0.00039385	0.004039613	Zfhx3	8	107942644	108961630	+	20976	protein_coding	zinc finger homeobox 3 [Source:MGI Symbol;Acc:MGI:99948]
ENSMUSG00000020671	5600.66176	3339.825472	0.745725712	0.000394831	0.004047498	Rab10	12	3247428	3309969	-	3513	protein_coding	RAB10, member RAS oncogene family [Source:MGI Symbol;Acc:MGI:105066]
ENSMUSG00000078763	1426.213334	613.4966939	1.21662679	0.00039556	0.00405279	Slfn1	11	83116849	83122670	+	1864	protein_coding	schlafen 1 [Source:MGI Symbol;Acc:MGI:1313259]
ENSMUSG00000058558	15729.42684	20403.87159	-0.375395194	0.000395886	0.004053947	Rpl5	5	107900502	107909005	+	3920	protein_coding	ribosomal protein L5 [Source:MGI Symbol;Acc:MGI:102854]
ENSMUSG00000017002	1131.154019	358.2219101	1.658165614	0.000396969	0.004062859	Slpi	2	164354070	164389095	-	1180	protein_coding	secretory leukocyte peptidase inhibitor [Source:MGI Symbol;Acc:MGI:109297]
ENSMUSG00000016619	1210.786534	901.1803967	0.426070795	0.000397749	0.004068649	Nup50	15	84923428	84942955	+	4741	protein_coding	nucleoporin 50 [Source:MGI Symbol;Acc:MGI:1351502]
ENSMUSG00000051323	123.3791028	237.6905707	-0.942644435	0.000399571	0.004085102	Pcdh19	X	133582860	133688987	-	10464	protein_coding	protocadherin 19 [Source:MGI Symbol;Acc:MGI:2685563]
ENSMUSG00000026622	227.9252739	142.8163248	0.671889827	0.000401059	0.004098109	Nek2	1	191821444	191833050	+	4516	protein_coding	NIMA (never in mitosis gene a)-related expressed kinase 2 [Source:MGI Symbol;Acc:MGI:109359]
ENSMUSG00000024968	203.8014763	110.4068671	0.882073898	0.000401441	0.004099821	Rcor2	19	7267325	7275225	+	3135	protein_coding	REST corepressor 2 [Source:MGI Symbol;Acc:MGI:1859854]
ENSMUSG00000088552	22.31198066	2.485796284	3.187184263	0.000402659	0.00411005	Mir1957a	4	119129779	119129844	+	66	miRNA	microRNA 1957a [Source:MGI Symbol;Acc:MGI:3837121]
ENSMUSG00000033825	600.127037	1326.988233	-1.144360065	0.000403798	0.004119478	Tpsb2	17	25366550	25368094	+	1081	protein_coding	tryptase beta 2 [Source:MGI Symbol;Acc:MGI:96942]
ENSMUSG00000005410	1407.914288	909.9893381	0.628890126	0.000404053	0.004119724	Mcm5	8	75109569	75128439	+	3993	protein_coding	minichromosome maintenance complex component 5 [Source:MGI Symbol;Acc:MGI:103197]
ENSMUSG00000070713	1091.28623	593.078391	0.87969602	0.000404255	0.004119724	Gm10282	8	72304110	72305260	-	1151	protein_coding	predicted pseudogene 10282 [Source:MGI Symbol;Acc:MGI:3704312]
ENSMUSG00000019647	138.920878	247.3030571	-0.831590334	0.00040514	0.00412654	Sema6a	18	47235598	47368870	-	8778	protein_coding	sema domain, transmembrane domain (TM), and cytoplasmic domain, (semaphorin) 6A [Source:MGI Symbol;Acc:MGI:1203727]
ENSMUSG00000072893	169.6346067	304.4908306	-0.840912503	0.00040791	0.004152531	4933439C10Rik	11	59505662	59513647	+	5616	processed_transcript	RIKEN cDNA 4933439C10 gene [Source:MGI Symbol;Acc:MGI:1921726]
ENSMUSG00000093973	41.61321292	1.810315963	4.521211932	0.000409476	0.004166248	Mrgpra2a	7	47426328	47452139	-	1240	protein_coding	MAS-related GPR, member A2A [Source:MGI Symbol;Acc:MGI:3821888]
ENSMUSG00000032452	10.76012312	38.88651637	-1.825656548	0.000410777	0.00417726	Clstn2	9	97444395	98033181	-	5691	protein_coding	calsyntenin 2 [Source:MGI Symbol;Acc:MGI:1929897]
ENSMUSG00000030713	5505.146122	3006.00234	0.873132483	0.000411773	0.004185148	Klk7	7	43811294	43816359	+	1895	protein_coding	kallikrein related-peptidase 7 (chymotryptic, stratum corneum) [Source:MGI Symbol;Acc:MGI:1346336]
ENSMUSG00000025355	1031.824388	2350.770971	-1.188448062	0.000412977	0.004195153	Mmp19	10	128790910	128800824	+	3533	protein_coding	matrix metallopeptidase 19 [Source:MGI Symbol;Acc:MGI:1927899]
ENSMUSG00000079278	1.935187268	28.9612705	-3.815792359	0.000413795	0.004201225	Tmem233	5	116038755	116083244	-	2477	protein_coding	transmembrane protein 233 [Source:MGI Symbol;Acc:MGI:3651514]
ENSMUSG00000075419	544.3271131	744.7754639	-0.452577632	0.000414893	0.00421013	Dolk	2	30284231	30286334	-	2104	protein_coding	dolichol kinase [Source:MGI Symbol;Acc:MGI:2677836]
ENSMUSG00000026176	2671.969336	3459.257498	-0.372736745	0.000417232	0.004231609	Ctdsp1	1	74391509	74397285	+	3334	protein_coding	CTD (carboxy-terminal domain, RNA polymerase II, polypeptide A) small phosphatase 1 [Source:MGI Symbol;Acc:MGI:2654470]
ENSMUSG00000053399	5.159542576	26.31965867	-2.306835502	0.000418319	0.004238577	Adamts18	8	113697126	113848738	-	10178	protein_coding	a disintegrin-like and metallopeptidase (reprolysin type) with thrombospondin type 1 motif, 18 [Source:MGI Symbol;Acc:MGI:2442600]
ENSMUSG00000101940	19.73360482	71.49073314	-1.848049796	0.000418364	0.004238577	Akp-ps1	1	87067672	87071098	+	2075	transcribed_unprocessed_pseudogene	alkaline phosphatase pseudogene 1 [Source:MGI Symbol;Acc:MGI:87981]
ENSMUSG00000085517	27.06443112	62.0886687	-1.201932583	0.000419246	0.004245253	Gm12963	4	130024256	130047774	-	1145	antisense_RNA	predicted gene 12963 [Source:MGI Symbol;Acc:MGI:3651569]
ENSMUSG00000032381	799.6124988	554.6388143	0.526423592	0.000421007	0.004260823	Fam96a	9	66126611	66138955	+	1240	protein_coding	family with sequence similarity 96, member A [Source:MGI Symbol;Acc:MGI:1915500]
ENSMUSG00000068079	19.27099433	72.78118818	-1.896253928	0.000423632	0.004285113	Tcf15	2	152143561	152149097	+	980	protein_coding	transcription factor 15 [Source:MGI Symbol;Acc:MGI:104664]
ENSMUSG00000096917	121.7551097	67.61605493	0.849719711	0.000426305	0.004307935	2500002B13Rik	8	57488054	57508877	+	2712	processed_transcript	RIKEN cDNA 2500002B13 gene [Source:MGI Symbol;Acc:MGI:1925603]
ENSMUSG00000066704	1634.96711	2673.151149	-0.708805225	0.000426851	0.004307935	Cyp2b19	7	26757142	26772630	+	4169	protein_coding	cytochrome P450, family 2, subfamily b, polypeptide 19 [Source:MGI Symbol;Acc:MGI:107303]
ENSMUSG00000015354	253.1700204	456.3978207	-0.848084262	0.000426955	0.004307935	Pcolce2	9	95637601	95698096	+	4625	protein_coding	procollagen C-endopeptidase enhancer 2 [Source:MGI Symbol;Acc:MGI:1923727]
ENSMUSG00000097111	11.44277418	0.322501272	5.141515176	0.000427234	0.004307935	Peak1os	9	56257890	56267780	+	1264	antisense_RNA	pseudopodium-enriched atypical kinase 1, opposite strand [Source:MGI Symbol;Acc:MGI:5477083]
ENSMUSG00000028821	1312.958816	1712.978128	-0.3840235	0.000427315	0.004307935	Syf2	4	134930898	134937548	+	2043	protein_coding	SYF2 homolog, RNA splicing factor (S. cerevisiae) [Source:MGI Symbol;Acc:MGI:1915842]
ENSMUSG00000112358	2.894314321	17.89309766	-2.625228485	0.000427437	0.004307935	AC108802.1	12	46701075	46704216	-	3142	TEC
ENSMUSG00000015340	1298.627345	584.8890804	1.150064274	0.000427502	0.004307935	Cybb	X	9435252	9487771	-	5808	protein_coding	cytochrome b-245, beta polypeptide [Source:MGI Symbol;Acc:MGI:88574]
ENSMUSG00000063568	57.01267708	115.9674396	-1.019219693	0.000427697	0.004307935	Jazf1	6	52768797	53068631	-	2536	protein_coding	JAZF zinc finger 1 [Source:MGI Symbol;Acc:MGI:2141450]
ENSMUSG00000095522	1.187634213	14.9185805	-3.745853621	0.000431806	0.004345897	Gm8298	3	59861051	59877313	+	1206	protein_coding	predicted gene 8298 [Source:MGI Symbol;Acc:MGI:3643798]
ENSMUSG00000068227	101.9131144	48.4151208	1.070544159	0.000431922	0.004345897	Il2rb	15	78480553	78495066	-	2785	protein_coding	interleukin 2 receptor, beta chain [Source:MGI Symbol;Acc:MGI:96550]
ENSMUSG00000046982	413.3789151	732.0252192	-0.822680635	0.000439002	0.004414805	Tshz1	18	84011627	84086404	-	5656	protein_coding	teashirt zinc finger family member 1 [Source:MGI Symbol;Acc:MGI:1346031]
ENSMUSG00000063015	2259.356204	3022.554121	-0.419745157	0.000439278	0.004415249	Ccni	5	93181933	93206495	-	3303	protein_coding	cyclin I [Source:MGI Symbol;Acc:MGI:1341077]
ENSMUSG00000005087	7646.355978	4186.285219	0.86895992	0.000439564	0.004415804	Cd44	2	102811141	102901665	-	6776	protein_coding	CD44 antigen [Source:MGI Symbol;Acc:MGI:88338]
ENSMUSG00000090215	121.7642294	59.26716864	1.043106112	0.000439824	0.004416083	Trim34b	7	104329471	104336909	+	1850	protein_coding	tripartite motif-containing 34B [Source:MGI Symbol;Acc:MGI:4821264]
ENSMUSG00000074151	3352.916254	2233.256248	0.586427212	0.000441296	0.004426919	Nlrc5	8	94434356	94527272	+	8493	protein_coding	NLR family, CARD domain containing 5 [Source:MGI Symbol;Acc:MGI:3612191]
ENSMUSG00000005873	2910.075268	3820.371502	-0.392350608	0.000441368	0.004426919	Reep5	18	34344889	34373415	-	2894	protein_coding	receptor accessory protein 5 [Source:MGI Symbol;Acc:MGI:1270152]
ENSMUSG00000097640	55.92301344	116.4331279	-1.055923257	0.000441721	0.004428132	Gm20033	5	64708207	64804117	-	3124	processed_transcript	predicted gene, 20033 [Source:MGI Symbol;Acc:MGI:5012218]
ENSMUSG00000027474	142.952027	255.2404132	-0.839415779	0.000442384	0.004430346	Ccm2l	2	153065955	153081735	+	2407	protein_coding	cerebral cavernous malformation 2-like [Source:MGI Symbol;Acc:MGI:2385159]
ENSMUSG00000087362	25.87024394	5.964551257	2.115025598	0.000442407	0.004430346	Gm13710	2	84500760	84531322	-	965	lincRNA	predicted gene 13710 [Source:MGI Symbol;Acc:MGI:3650894]
ENSMUSG00000022996	28.11945608	79.14191476	-1.477946939	0.000445953	0.004463513	Wnt10b	15	98771753	98778150	-	2334	protein_coding	wingless-type MMTV integration site family, member 10B [Source:MGI Symbol;Acc:MGI:108061]
ENSMUSG00000030553	1.832696636	16.09829864	-3.14543053	0.000446484	0.004466485	Pgpep1l	7	68236610	68264233	-	1006	protein_coding	pyroglutamyl-peptidase I-like [Source:MGI Symbol;Acc:MGI:1925694]
ENSMUSG00000027799	128.6343986	209.2051065	-0.69823691	0.00045005	0.004499792	Nbea	3	55625195	56183701	-	31361	protein_coding	neurobeachin [Source:MGI Symbol;Acc:MGI:1347075]
ENSMUSG00000020922	727.4140608	529.5871325	0.457085914	0.000451249	0.004509412	Lsm12	11	102162497	102185296	-	2388	protein_coding	LSM12 homolog [Source:MGI Symbol;Acc:MGI:1919592]
ENSMUSG00000029610	526.8944911	355.5420903	0.565927969	0.00045268	0.004521339	Aimp2	5	143902704	143909847	-	1654	protein_coding	aminoacyl tRNA synthetase complex-interacting multifunctional protein 2 [Source:MGI Symbol;Acc:MGI:2385237]
ENSMUSG00000032872	890.5938979	642.2252455	0.471687531	0.000453016	0.004522332	Cyb5r4	9	87022014	87077774	+	6736	protein_coding	cytochrome b5 reductase 4 [Source:MGI Symbol;Acc:MGI:2386848]
ENSMUSG00000070473	195.7279207	391.5612215	-0.999809209	0.000453348	0.00452327	Cldn3	5	134986214	134987472	+	1259	protein_coding	claudin 3 [Source:MGI Symbol;Acc:MGI:1329044]
ENSMUSG00000074415	1364.325719	805.6007125	0.759521193	0.000454164	0.004529043	2610203C20Rik	9	41327260	41655483	+	11379	processed_transcript	RIKEN cDNA 2610203C20 gene [Source:MGI Symbol;Acc:MGI:1917705]
ENSMUSG00000044628	752.7260086	1398.219713	-0.892116223	0.00045625	0.004545549	Rnf208	2	25242255	25244262	+	1750	protein_coding	ring finger protein 208 [Source:MGI Symbol;Acc:MGI:1916096]
ENSMUSG00000074971	139.2479292	245.1249974	-0.81446085	0.000456296	0.004545549	Fibin	2	110360917	110363183	-	2267	protein_coding	fin bud initiation factor homolog (zebrafish) [Source:MGI Symbol;Acc:MGI:1914856]
ENSMUSG00000021838	162.071446	261.6732713	-0.687668064	0.000456824	0.004548431	Samd4	14	46882854	47105817	+	8529	protein_coding	sterile alpha motif domain containing 4 [Source:MGI Symbol;Acc:MGI:1921730]
ENSMUSG00000027323	281.1728182	175.5728065	0.682487774	0.00045781	0.00455587	Rad51	2	119112793	119147445	+	6649	protein_coding	RAD51 recombinase [Source:MGI Symbol;Acc:MGI:97890]
ENSMUSG00000022575	860.7292053	559.9643903	0.619093793	0.000458845	0.004561816	Gsdmd	15	75862339	75867404	+	1776	protein_coding	gasdermin D [Source:MGI Symbol;Acc:MGI:1916396]
ENSMUSG00000032815	155.3003235	84.86479615	0.871721199	0.000458887	0.004561816	Fanca	8	123268300	123318576	-	8761	protein_coding	Fanconi anemia, complementation group A [Source:MGI Symbol;Acc:MGI:1341823]
ENSMUSG00000031937	346.3172408	179.6761499	0.949562488	0.000459163	0.00456218	Vstm5	9	15239045	15259416	+	1991	protein_coding	V-set and transmembrane domain containing 5 [Source:MGI Symbol;Acc:MGI:1916387]
ENSMUSG00000070867	266.4910922	450.6361579	-0.757843063	0.000459934	0.004566927	Trabd2b	4	114406724	114615098	+	6617	protein_coding	TraB domain containing 2B [Source:MGI Symbol;Acc:MGI:3650152]
ENSMUSG00000110725	17.79186458	2.101227233	3.090616125	0.00046012	0.004566927	AC108846.1	9	122478750	122479262	+	513	processed_pseudogene
ENSMUSG00000031613	370.7444133	561.4757775	-0.597434473	0.000461412	0.00457737	Hpgd	8	56294585	56321043	+	1683	protein_coding	hydroxyprostaglandin dehydrogenase 15 (NAD) [Source:MGI Symbol;Acc:MGI:108085]
ENSMUSG00000061559	1556.016794	1124.379866	0.468094115	0.000463344	0.004594142	Wdr61	9	54714735	54734519	-	4669	protein_coding	WD repeat domain 61 [Source:MGI Symbol;Acc:MGI:1917493]
ENSMUSG00000028370	56.18707633	128.196657	-1.182979438	0.000464768	0.004605866	Pappa	4	65124174	65357509	+	11027	protein_coding	pregnancy-associated plasma protein A [Source:MGI Symbol;Acc:MGI:97479]
ENSMUSG00000029093	519.0059771	270.6966139	0.936888427	0.000466068	0.004616353	Sorcs2	5	36017180	36398139	-	8802	protein_coding	sortilin-related VPS10 domain containing receptor 2 [Source:MGI Symbol;Acc:MGI:1932289]
ENSMUSG00000032397	443.1749758	259.2676782	0.772261011	0.000467336	0.004623861	Tipin	9	64281581	64305424	+	1869	protein_coding	timeless interacting protein [Source:MGI Symbol;Acc:MGI:1921571]
ENSMUSG00000029207	405.7972655	614.0455633	-0.598137584	0.000467434	0.004623861	Apbb2	5	66298703	66618784	-	10966	protein_coding	amyloid beta (A4) precursor protein-binding, family B, member 2 [Source:MGI Symbol;Acc:MGI:108405]
ENSMUSG00000039759	568.9799731	883.5967974	-0.633583108	0.000467554	0.004623861	Thap3	4	151982639	151988997	-	1334	protein_coding	THAP domain containing, apoptosis associated protein 3 [Source:MGI Symbol;Acc:MGI:1917126]
ENSMUSG00000002107	735.0007728	1048.986017	-0.513172289	0.000467851	0.004624392	Celf2	2	6539694	7509563	-	25884	protein_coding	CUGBP, Elav-like family member 2 [Source:MGI Symbol;Acc:MGI:1338822]
ENSMUSG00000001700	1674.739836	1143.75093	0.550296332	0.000469932	0.004642554	Gramd3	18	56432132	56503792	+	2605	protein_coding	GRAM domain containing 3 [Source:MGI Symbol;Acc:MGI:1914815]
ENSMUSG00000052188	7.91282082	34.83207398	-2.102480687	0.000473673	0.004677089	Gm14964	19	6530711	6532011	-	760	antisense_RNA	predicted gene 14964 [Source:MGI Symbol;Acc:MGI:3641621]
ENSMUSG00000062309	90.41655101	28.86185372	1.641846845	0.000475243	0.004690162	Rpp25	9	57504026	57505448	+	1423	protein_coding	ribonuclease P/MRP 25 subunit [Source:MGI Symbol;Acc:MGI:2143151]
ENSMUSG00000041202	73.15039021	22.32439562	1.71343085	0.000478894	0.004723749	Pla2g2d	4	138775735	138782046	+	2243	protein_coding	phospholipase A2, group IID [Source:MGI Symbol;Acc:MGI:1341796]
ENSMUSG00000039542	109.0052632	310.9101983	-1.506923445	0.000479605	0.004728314	Ncam1	9	49502136	49798925	-	8664	protein_coding	neural cell adhesion molecule 1 [Source:MGI Symbol;Acc:MGI:97281]
ENSMUSG00000022391	3364.043082	2386.781664	0.495031862	0.000480423	0.004733926	Rangap1	15	81704248	81729919	-	3211	protein_coding	RAN GTPase activating protein 1 [Source:MGI Symbol;Acc:MGI:103071]
ENSMUSG00000021131	2167.511264	1426.808843	0.602729285	0.000480691	0.004734123	Erh	12	80634022	80644341	-	2618	protein_coding	enhancer of rudimentary homolog (Drosophila) [Source:MGI Symbol;Acc:MGI:108089]
ENSMUSG00000099145	17.72040962	45.70781837	-1.360993786	0.000483656	0.004760867	Mir8116	5	137293780	137293876	+	97	miRNA	microRNA 8116 [Source:MGI Symbol;Acc:MGI:5530867]
ENSMUSG00000101174	60.79952706	114.9152837	-0.916139249	0.000484193	0.004763694	Hoxd4	2	74711929	74729160	+	2948	protein_coding	homeobox D4 [Source:MGI Symbol;Acc:MGI:96208]
ENSMUSG00000022309	62.88337947	143.8512776	-1.202865386	0.000486026	0.004779252	Angpt1	15	42424727	42676977	-	4256	protein_coding	angiopoietin 1 [Source:MGI Symbol;Acc:MGI:108448]
ENSMUSG00000028841	710.5518831	975.5927666	-0.456349371	0.00048712	0.004787548	Cnksr1	4	134228041	134238399	-	2804	protein_coding	connector enhancer of kinase suppressor of Ras 1 [Source:MGI Symbol;Acc:MGI:2670958]
ENSMUSG00000000552	5152.924557	3176.890889	0.697622526	0.000487594	0.00478973	Zfp385a	15	103313895	103340086	-	2291	protein_coding	zinc finger protein 385A [Source:MGI Symbol;Acc:MGI:1352495]
ENSMUSG00000028693	1486.972012	960.5582659	0.629900687	0.000489546	0.00480643	Nasp	4	116601052	116627941	-	7518	protein_coding	nuclear autoantigenic sperm protein (histone-binding) [Source:MGI Symbol;Acc:MGI:1355328]
ENSMUSG00000025795	1161.808057	1852.334856	-0.672099179	0.000490163	0.004810011	Rassf3	10	121410350	121476347	-	3826	protein_coding	Ras association (RalGDS/AF-6) domain family member 3 [Source:MGI Symbol;Acc:MGI:2179722]
ENSMUSG00000038521	879.4729055	1332.124511	-0.600034524	0.000491353	0.004819204	C1s1	6	124530345	124542359	-	3129	protein_coding	complement component 1, s subcomponent 1 [Source:MGI Symbol;Acc:MGI:1355312]
ENSMUSG00000026031	2004.145636	1356.563677	0.562528986	0.000492114	0.004821942	Cflar	1	58711508	58758884	+	12669	protein_coding	CASP8 and FADD-like apoptosis regulator [Source:MGI Symbol;Acc:MGI:1336166]
ENSMUSG00000006678	360.6238503	219.4066789	0.713755576	0.000492138	0.004821942	Pola1	X	93304767	93632155	-	8813	protein_coding	polymerase (DNA directed), alpha 1 [Source:MGI Symbol;Acc:MGI:99660]
ENSMUSG00000041577	1179.646321	2113.819298	-0.842012889	0.000493277	0.004828922	Prelp	1	133910304	133921414	-	3615	protein_coding	proline arginine-rich end leucine-rich repeat [Source:MGI Symbol;Acc:MGI:2151110]
ENSMUSG00000051367	31.69269914	139.9354655	-2.129482882	0.000493598	0.004828922	Six1	12	73040015	73053887	-	4383	protein_coding	sine oculis-related homeobox 1 [Source:MGI Symbol;Acc:MGI:102780]
ENSMUSG00000043953	891.4841102	70.73171295	3.655353735	0.000493611	0.004828922	Ccrl2	9	111054486	111057519	-	2598	protein_coding	chemokine (C-C motif) receptor-like 2 [Source:MGI Symbol;Acc:MGI:1920904]
ENSMUSG00000032254	445.2917488	284.6125678	0.646753347	0.000493897	0.004829248	Kif23	9	61915905	61946774	-	7901	protein_coding	kinesin family member 23 [Source:MGI Symbol;Acc:MGI:1919069]
ENSMUSG00000047507	3.162323732	21.47331388	-2.735327947	0.000495913	0.004846464	Baiap3	17	25242659	25256364	-	5112	protein_coding	BAI1-associated protein 3 [Source:MGI Symbol;Acc:MGI:2685783]
ENSMUSG00000021763	62.66873623	126.1079682	-1.000147731	0.000497045	0.004855039	BC067074	13	113293159	113379711	+	8586	protein_coding	cDNA sequence BC067074 [Source:MGI Symbol;Acc:MGI:3040697]
ENSMUSG00000041559	117.3477452	290.9021309	-1.304536789	0.000498706	0.004867822	Fmod	1	134037254	134048277	+	3306	protein_coding	fibromodulin [Source:MGI Symbol;Acc:MGI:1328364]
ENSMUSG00000030223	262.1183012	163.3690619	0.679975391	0.000498864	0.004867822	Ptpro	6	137252319	137463233	+	6723	protein_coding	protein tyrosine phosphatase, receptor type, O [Source:MGI Symbol;Acc:MGI:1097152]
ENSMUSG00000055633	45.19579984	112.8972381	-1.315888995	0.000499957	0.00487599	Zfp580	7	5051538	5053723	+	1258	protein_coding	zinc finger protein 580 [Source:MGI Symbol;Acc:MGI:1916242]
ENSMUSG00000061533	231.9565025	121.1058979	0.934577713	0.000502516	0.004898438	Cep128	12	90998492	91384409	-	14093	protein_coding	centrosomal protein 128 [Source:MGI Symbol;Acc:MGI:1922466]
ENSMUSG00000029401	356.2215938	195.4245004	0.865031305	0.000503171	0.004902312	Rilpl2	5	124463265	124478366	-	3925	protein_coding	Rab interacting lysosomal protein-like 2 [Source:MGI Symbol;Acc:MGI:1933112]
ENSMUSG00000020086	108.0565307	196.7245513	-0.861788754	0.000503782	0.004905764	H2afy2	10	61738665	61784147	-	2175	protein_coding	H2A histone family, member Y2 [Source:MGI Symbol;Acc:MGI:3037658]
ENSMUSG00000042622	1205.841211	1592.272101	-0.401006549	0.000504838	0.004913532	Maff	15	79347541	79359072	+	2119	protein_coding	v-maf musculoaponeurotic fibrosarcoma oncogene family, protein F (avian) [Source:MGI Symbol;Acc:MGI:96910]
ENSMUSG00000047412	597.9278496	819.75629	-0.456170262	0.000506395	0.004926171	Zbtb44	9	31030644	31075885	+	9341	protein_coding	zinc finger and BTB domain containing 44 [Source:MGI Symbol;Acc:MGI:1925123]
ENSMUSG00000033389	296.8904382	587.9656402	-0.983227461	0.000507043	0.004929956	Arhgap44	11	65002039	65162961	-	5819	protein_coding	Rho GTPase activating protein 44 [Source:MGI Symbol;Acc:MGI:2144423]
ENSMUSG00000000787	8638.777937	5639.216108	0.615226274	0.000507784	0.004934647	Ddx3x	X	13280970	13294052	+	5277	protein_coding	DEAD/H (Asp-Glu-Ala-Asp/His) box polypeptide 3, X-linked [Source:MGI Symbol;Acc:MGI:103064]
ENSMUSG00000002835	433.5337433	280.2239279	0.628337493	0.000508434	0.004938443	Chaf1a	17	56040416	56068026	+	3308	protein_coding	chromatin assembly factor 1, subunit A (p150) [Source:MGI Symbol;Acc:MGI:1351331]
ENSMUSG00000042476	12.60128633	60.51900037	-2.238485103	0.000511925	0.004969823	Abcb4	5	8893717	8959231	+	9383	protein_coding	ATP-binding cassette, sub-family B (MDR/TAP), member 4 [Source:MGI Symbol;Acc:MGI:97569]
ENSMUSG00000032725	393.5584128	195.496164	1.009296358	0.000512636	0.004974186	Folr2	7	101839988	101857194	-	1546	protein_coding	folate receptor 2 (fetal) [Source:MGI Symbol;Acc:MGI:95569]
ENSMUSG00000005370	894.8705812	632.4220549	0.500048216	0.000513765	0.004982609	Msh6	17	87975050	87990883	+	4254	protein_coding	mutS homolog 6 [Source:MGI Symbol;Acc:MGI:1343961]
ENSMUSG00000054723	174.344605	296.2037421	-0.760636657	0.000514589	0.004985715	Vmac	17	56713932	56717699	-	2276	protein_coding	vimentin-type intermediate filament associated coiled-coil protein [Source:MGI Symbol;Acc:MGI:2146912]
ENSMUSG00000029363	429.7970795	291.460903	0.558964838	0.000514609	0.004985715	Rfc5	5	117378103	117389047	-	4669	protein_coding	replication factor C (activator 1) 5 [Source:MGI Symbol;Acc:MGI:1919401]
ENSMUSG00000000305	233.4751742	113.8245945	1.032424171	0.000515518	0.004991981	Cdh4	2	179442431	179899373	+	7257	protein_coding	cadherin 4 [Source:MGI Symbol;Acc:MGI:99218]
ENSMUSG00000079057	203.5069115	310.9226647	-0.610568172	0.000516136	0.004995428	Cyp4v3	8	45304944	45333216	-	3808	protein_coding	cytochrome P450, family 4, subfamily v, polypeptide 3 [Source:MGI Symbol;Acc:MGI:2142763]
ENSMUSG00000051652	45.46281268	99.00978965	-1.112901583	0.000516993	0.005001186	Lrrc3	10	77897575	77902536	-	4296	protein_coding	leucine rich repeat containing 3 [Source:MGI Symbol;Acc:MGI:2447899]
ENSMUSG00000006179	154.6421297	60.5510386	1.349752375	0.000518381	0.005012072	Prss16	13	22002173	22009742	-	4183	protein_coding	protease, serine 16 (thymus) [Source:MGI Symbol;Acc:MGI:1859181]
ENSMUSG00000006818	4456.05311	1765.245268	1.33573695	0.000519953	0.005023223	Sod2	17	13007839	13018119	+	3824	protein_coding	superoxide dismutase 2, mitochondrial [Source:MGI Symbol;Acc:MGI:98352]
ENSMUSG00000044854	7.149291409	27.46834291	-1.966371597	0.000520204	0.005023223	1700056E22Rik	1	184033030	184034301	-	1272	protein_coding	RIKEN cDNA 1700056E22 gene [Source:MGI Symbol;Acc:MGI:1920613]
ENSMUSG00000048922	203.112048	117.4006139	0.791064024	0.000520325	0.005023223	Cdca2	14	67676331	67715841	-	5715	protein_coding	cell division cycle associated 2 [Source:MGI Symbol;Acc:MGI:1919787]
ENSMUSG00000017639	874.5053169	1739.516053	-0.99118151	0.000523916	0.0050544	Rab11fip4	11	79591212	79698023	+	7451	protein_coding	RAB11 family interacting protein 4 (class II) [Source:MGI Symbol;Acc:MGI:2442920]
ENSMUSG00000004891	987.1230589	1679.513412	-0.76611946	0.000524085	0.0050544	Nes	3	87971078	87980451	+	6416	protein_coding	nestin [Source:MGI Symbol;Acc:MGI:101784]
ENSMUSG00000005483	3498.992978	2654.967273	0.398144769	0.000524912	0.005059814	Dnajb1	8	83608193	83612653	+	3204	protein_coding	DnaJ heat shock protein family (Hsp40) member B1 [Source:MGI Symbol;Acc:MGI:1931874]
ENSMUSG00000064080	3731.731363	5538.864692	-0.569975136	0.000525817	0.005065974	Fbln2	6	91212455	91272540	+	6370	protein_coding	fibulin 2 [Source:MGI Symbol;Acc:MGI:95488]
ENSMUSG00000008036	3190.495168	2113.603734	0.5937229	0.000527277	0.005077475	Ap2s1	7	16738410	16749294	+	1472	protein_coding	adaptor-related protein complex 2, sigma 1 subunit [Source:MGI Symbol;Acc:MGI:2141861]
ENSMUSG00000026576	652.9875855	390.8357637	0.742174181	0.000533068	0.005130649	Atp1b1	1	164437109	164458355	-	3081	protein_coding	ATPase, Na+/K+ transporting, beta 1 polypeptide [Source:MGI Symbol;Acc:MGI:88108]
ENSMUSG00000002781	230.0897263	354.1745905	-0.619362901	0.000534157	0.00513684	Tmem143	7	45896941	45917413	+	7518	protein_coding	transmembrane protein 143 [Source:MGI Symbol;Acc:MGI:1917459]
ENSMUSG00000041741	108.6131255	185.9905939	-0.772706783	0.000534251	0.00513684	Pde3a	6	141249269	141507448	+	12737	protein_coding	phosphodiesterase 3A, cGMP inhibited [Source:MGI Symbol;Acc:MGI:1860764]
ENSMUSG00000038145	2633.651513	3566.126023	-0.436869949	0.000538405	0.005174171	Snrk	9	122117266	122169702	+	5780	protein_coding	SNF related kinase [Source:MGI Symbol;Acc:MGI:108104]
ENSMUSG00000024378	1367.958368	728.7146562	0.909170803	0.00053908	0.005178053	Stard4	18	33199355	33213862	-	5586	protein_coding	StAR-related lipid transfer (START) domain containing 4 [Source:MGI Symbol;Acc:MGI:2156764]
ENSMUSG00000002307	1748.262996	860.3013634	1.02311763	0.000539686	0.005181254	Daxx	17	33909414	33915589	+	3058	protein_coding	Fas death domain-associated protein [Source:MGI Symbol;Acc:MGI:1197015]
ENSMUSG00000050930	23.65007434	56.23598274	-1.252506869	0.000540687	0.005188254	Map10	8	125669818	125673359	+	3542	protein_coding	microtubule-associated protein 10 [Source:MGI Symbol;Acc:MGI:1921643]
ENSMUSG00000050549	572.604502	280.6057885	1.028095034	0.000540988	0.00518853	5730508B09Rik	3	127869058	127896324	-	2265	protein_coding	RIKEN cDNA 5730508B09 gene [Source:MGI Symbol;Acc:MGI:1917867]
ENSMUSG00000108425	12.6558479	38.76080246	-1.609639525	0.000541578	0.005191579	Gm44706	7	79740678	79742016	+	815	antisense_RNA	predicted gene 44706 [Source:MGI Symbol;Acc:MGI:5753282]
ENSMUSG00000020123	321.3140279	516.6667039	-0.685183743	0.000542437	0.005197195	Avpr1a	10	122448499	122453452	+	2670	protein_coding	arginine vasopressin receptor 1A [Source:MGI Symbol;Acc:MGI:1859216]
ENSMUSG00000016534	7340.150489	5171.848141	0.505002528	0.000543623	0.005205938	Lamp2	X	38401357	38456454	-	9552	protein_coding	lysosomal-associated membrane protein 2 [Source:MGI Symbol;Acc:MGI:96748]
ENSMUSG00000107092	1657.1959	789.3095533	1.069502009	0.000544347	0.00521026	Gm7993	5	95974240	95975623	+	1384	processed_pseudogene	predicted gene 7993 [Source:MGI Symbol;Acc:MGI:3647399]
ENSMUSG00000021750	18.79995704	70.2189194	-1.891764642	0.000544948	0.005213395	Fam107a	14	8296274	8318023	-	3870	protein_coding	family with sequence similarity 107, member A [Source:MGI Symbol;Acc:MGI:3041256]
ENSMUSG00000028415	91.0610399	36.20569105	1.324899967	0.000545259	0.005213751	Spink4	4	40920052	40931395	+	477	protein_coding	serine peptidase inhibitor, Kazal type 4 [Source:MGI Symbol;Acc:MGI:1341848]
ENSMUSG00000041731	137.8159562	313.3239888	-1.181112384	0.000546205	0.005220173	Pgm5	19	24683016	24861855	-	3611	protein_coding	phosphoglucomutase 5 [Source:MGI Symbol;Acc:MGI:1925668]
ENSMUSG00000002007	20.5226135	83.190976	-2.005437374	0.00054746	0.005229548	Srpk3	X	73774405	73778925	+	2784	protein_coding	serine/arginine-rich protein specific kinase 3 [Source:MGI Symbol;Acc:MGI:1891338]
ENSMUSG00000087684	43.90644736	9.938162232	2.140282461	0.000549548	0.00524686	1200007C13Rik	2	167827693	167833646	-	2455	lincRNA	RIKEN cDNA 1200007C13 gene [Source:MGI Symbol;Acc:MGI:1921369]
ENSMUSG00000048096	163.7079317	326.1298258	-0.99311848	0.000550394	0.005250575	Lmod1	1	135324807	135368065	+	3948	protein_coding	leiomodin 1 (smooth muscle) [Source:MGI Symbol;Acc:MGI:2135671]
ENSMUSG00000053541	28.12309886	5.996141259	2.230936422	0.000550488	0.005250575	Gm4759	7	106417848	106424469	-	6622	unprocessed_pseudogene	predicted gene 4759 [Source:MGI Symbol;Acc:MGI:3647753]
[truncated: 1,819 more rows]
