# Supplementary material for: A positive feedback loop between mTORC1 and cathelicidin promotes skin inflammation in rosacea
Source: EMBO Mol Med. 2021 Mar 18;13(5):e13560. doi: 10.15252/emmm.202013560 (PMC8103105; doi:10.15252/emmm.202013560)
Supplement: Supplementary file 6 — Table EV5 [file EMMM-13-e13560-s003.xlsx]

## Sheet: Sheet1
Table EV5. Top-ranked KEGG term enriched in LL37-injected mice skin compared with control mice
	GS	GS DETAILS	SIZE	ES	NES	NOM p-val	FDR q-val	FWER p-val	RANK AT MAX	LEADING EDGE
	follow link to MSigDB
1	MMU04064	Details ...	87	-0.74	-1.94	0	0	0	7171	tags=67%, list=14%, signal=77%
2	MMU03030	Details ...	35	-0.84	-1.9	0	0	0	5847	tags=80%, list=11%, signal=90%
3	MMU05168	Details ...	169	-0.66	-1.89	0	0	0	7802	tags=60%, list=15%, signal=70%
4	MMU03040	Details ...	128	-0.67	-1.88	0	0	0	8496	tags=66%, list=16%, signal=79%
5	MMU05162	Details ...	114	-0.67	-1.84	0	0	0.001	6419	tags=57%, list=12%, signal=65%
6	MMU04612	Details ...	69	-0.71	-1.84	0	0	0.001	7772	tags=70%, list=15%, signal=82%
7	MMU05332	Details ...	43	-0.77	-1.82	0	0	0.002	7772	tags=72%, list=15%, signal=85%
8	MMU04210	Details ...	130	-0.65	-1.82	0	0	0.002	7340	tags=58%, list=14%, signal=68%
9	MMU04110	Details ...	120	-0.66	-1.82	0	0	0.003	7290	tags=59%, list=14%, signal=69%
10	MMU04940	Details ...	46	-0.75	-1.81	0	0.001	0.006	7772	tags=72%, list=15%, signal=84%
11	MMU05330	Details ...	42	-0.78	-1.8	0	0.001	0.007	7772	tags=71%, list=15%, signal=84%
12	MMU05320	Details ...	43	-0.75	-1.79	0	0.001	0.009	7772	tags=70%, list=15%, signal=82%
13	MMU04060	Details ...	194	-0.61	-1.79	0	0.001	0.009	4467	tags=47%, list=8%, signal=52%
14	MMU05164	Details ...	141	-0.63	-1.79	0	0.001	0.011	8171	tags=61%, list=16%, signal=72%
15	MMU03008	Details ...	76	-0.68	-1.79	0	0.001	0.013	8931	tags=68%, list=17%, signal=82%
16	MMU04620	Details ...	81	-0.67	-1.77	0	0.002	0.022	7485	tags=65%, list=14%, signal=76%
17	MMU05161	Details ...	124	-0.63	-1.75	0	0.003	0.03	7221	tags=58%, list=14%, signal=67%
18	MMU04062	Details ...	148	-0.62	-1.75	0	0.003	0.031	7171	tags=58%, list=14%, signal=67%
19	MMU04621	Details ...	143	-0.62	-1.73	0	0.003	0.044	8216	tags=64%, list=16%, signal=75%
20	MMU04145	Details ...	139	-0.6	-1.7	0	0.005	0.074	7097	tags=61%, list=13%, signal=70%
21	MMU04115	Details ...	64	-0.68	-1.7	0	0.005	0.074	5367	tags=56%, list=10%, signal=63%
22	MMU05167	Details ...	163	-0.59	-1.69	0	0.007	0.094	7772	tags=56%, list=15%, signal=65%
23	MMU04650	Details ...	104	-0.62	-1.69	0	0.006	0.094	7772	tags=59%, list=15%, signal=69%
24	MMU05152	Details ...	147	-0.59	-1.69	0	0.006	0.097	7221	tags=60%, list=14%, signal=69%
25	MMU04142	Details ...	117	-0.62	-1.69	0	0.006	0.102	6380	tags=49%, list=12%, signal=55%
26	MMU04668	Details ...	101	-0.62	-1.68	0	0.007	0.11	5570	tags=52%, list=11%, signal=59%
27	MMU05134	Details ...	52	-0.68	-1.66	0	0.009	0.148	7733	tags=69%, list=15%, signal=81%
28	MMU05340	Details ...	34	-0.74	-1.66	0	0.009	0.158	5051	tags=53%, list=10%, signal=59%
29	MMU03460	Details ...	53	-0.68	-1.65	0.002	0.01	0.174	6660	tags=57%, list=13%, signal=65%
30	MMU05140	Details ...	62	-0.66	-1.64	0.003	0.011	0.2	7097	tags=69%, list=13%, signal=80%
31	MMU04380	Details ...	110	-0.59	-1.64	0	0.01	0.202	7221	tags=58%, list=14%, signal=67%
32	MMU05203	Details ...	194	-0.56	-1.63	0	0.012	0.234	8162	tags=51%, list=16%, signal=60%
33	MMU04623	Details ...	47	-0.68	-1.62	0.007	0.013	0.257	9589	tags=68%, list=18%, signal=83%
34	MMU03013	Details ...	155	-0.57	-1.61	0	0.014	0.277	8638	tags=56%, list=16%, signal=67%
35	MMU04622	Details ...	51	-0.65	-1.6	0.008	0.016	0.312	8162	tags=71%, list=16%, signal=83%
36	MMU04657	Details ...	75	-0.62	-1.6	0	0.016	0.319	8546	tags=63%, list=16%, signal=75%
37	MMU03440	Details ...	40	-0.7	-1.6	0.003	0.016	0.333	6896	tags=58%, list=13%, signal=66%
38	MMU04672	Details ...	40	-0.68	-1.6	0.007	0.016	0.337	7170	tags=55%, list=14%, signal=64%
39	MMU00240	Details ...	89	-0.59	-1.59	0	0.016	0.341	4619	tags=38%, list=9%, signal=42%
40	MMU05169	Details ...	189	-0.55	-1.59	0	0.016	0.348	9154	tags=53%, list=17%, signal=64%
41	MMU01523	Details ...	28	-0.74	-1.59	0.017	0.016	0.358	7843	tags=75%, list=15%, signal=88%
42	MMU05323	Details ...	73	-0.61	-1.57	0.003	0.02	0.448	7097	tags=60%, list=13%, signal=70%
43	MMU05145	Details ...	101	-0.57	-1.54	0	0.028	0.561	7567	tags=60%, list=14%, signal=70%
44	MMU04662	Details ...	69	-0.59	-1.54	0.003	0.029	0.575	5287	tags=45%, list=10%, signal=50%
45	MMU04215	Details ...	29	-0.7	-1.53	0.023	0.03	0.598	7243	tags=62%, list=14%, signal=72%
46	MMU00670	Details ...	19	-0.77	-1.53	0.02	0.03	0.61	5360	tags=58%, list=10%, signal=64%
47	MMU04666	Details ...	82	-0.58	-1.53	0.003	0.03	0.612	5890	tags=51%, list=11%, signal=58%
48	MMU04640	Details ...	82	-0.58	-1.53	0.005	0.029	0.617	6074	tags=54%, list=12%, signal=61%
49	MMU04144	Details ...	253	-0.51	-1.51	0	0.034	0.689	8493	tags=55%, list=16%, signal=65%
50	MMU03420	Details ...	43	-0.64	-1.5	0.017	0.036	0.723	8524	tags=56%, list=16%, signal=67%
