# Supplementary material for: A positive feedback loop between mTORC1 and cathelicidin promotes skin inflammation in rosacea
Source: EMBO Mol Med. 2021 Mar 18;13(5):e13560. doi: 10.15252/emmm.202013560 (PMC8103105; doi:10.15252/emmm.202013560)
Supplement: Supplementary file 7 — Table EV6 [file EMMM-13-e13560-s006.xlsx]

## Sheet: Sheet1
Table EV6. Top-ranked KEGG term enriched in LL37-injected mice skin compared with LL37-injected mice treated with Rapamycin
	GS	GS DETAILS	SIZE	ES	NES	NOM p-val	FDR q-val	FWER p-val	RANK AT MAX	LEADING EDGE
	follow link to MSigDB
1	MMU05168	Details ...	169	0.69	2.02	0	0	0	6929	tags=57%, list=13%, signal=66%
2	MMU03008	Details ...	76	0.74	1.94	0	0	0	9281	tags=79%, list=18%, signal=96%
3	MMU05332	Details ...	43	0.8	1.92	0	0	0	7085	tags=81%, list=13%, signal=94%
4	MMU04064	Details ...	87	0.73	1.91	0	0	0	10121	tags=78%, list=19%, signal=97%
5	MMU04612	Details ...	69	0.74	1.9	0	0	0	8404	tags=72%, list=16%, signal=86%
6	MMU03030	Details ...	35	0.81	1.89	0	0	0	8536	tags=86%, list=16%, signal=102%
7	MMU05330	Details ...	42	0.78	1.89	0	0	0	7085	tags=74%, list=13%, signal=85%
8	MMU03040	Details ...	128	0.67	1.88	0	0	0	11525	tags=78%, list=22%, signal=100%
9	MMU05164	Details ...	141	0.66	1.86	0	0	0	9530	tags=62%, list=18%, signal=76%
10	MMU04620	Details ...	81	0.7	1.86	0	0	0	7437	tags=67%, list=14%, signal=78%
11	MMU04650	Details ...	104	0.67	1.85	0	0	0.001	6631	tags=58%, list=13%, signal=66%
12	MMU04621	Details ...	143	0.65	1.84	0	0	0.003	8126	tags=61%, list=15%, signal=72%
13	MMU05162	Details ...	114	0.66	1.83	0	0	0.005	7555	tags=60%, list=14%, signal=69%
14	MMU03013	Details ...	155	0.64	1.82	0	0	0.005	10113	tags=66%, list=19%, signal=82%
15	MMU04623	Details ...	47	0.75	1.82	0	0	0.006	6627	tags=64%, list=13%, signal=73%
16	MMU04940	Details ...	46	0.75	1.81	0	0	0.006	7085	tags=74%, list=13%, signal=85%
17	MMU03050	Details ...	46	0.74	1.8	0	0	0.006	9509	tags=83%, list=18%, signal=101%
18	MMU05167	Details ...	163	0.61	1.77	0	0.001	0.013	7772	tags=54%, list=15%, signal=63%
19	MMU05169	Details ...	189	0.6	1.77	0	0.001	0.014	9004	tags=59%, list=17%, signal=71%
20	MMU05134	Details ...	52	0.71	1.75	0	0.001	0.021	5903	tags=58%, list=11%, signal=65%
21	MMU04668	Details ...	101	0.62	1.73	0	0.002	0.04	7437	tags=57%, list=14%, signal=67%
22	MMU04060	Details ...	194	0.59	1.72	0	0.003	0.048	7085	tags=55%, list=13%, signal=63%
23	MMU05340	Details ...	34	0.76	1.71	0	0.003	0.054	6980	tags=68%, list=13%, signal=78%
24	MMU04210	Details ...	130	0.59	1.67	0	0.007	0.125	7436	tags=51%, list=14%, signal=59%
25	MMU03018	Details ...	72	0.63	1.66	0	0.008	0.149	7823	tags=61%, list=15%, signal=72%
26	MMU04622	Details ...	51	0.67	1.64	0	0.01	0.208	6929	tags=59%, list=13%, signal=68%
27	MMU05152	Details ...	147	0.58	1.64	0	0.01	0.216	7422	tags=55%, list=14%, signal=64%
28	MMU00970	Details ...	44	0.69	1.64	0.009	0.01	0.219	9201	tags=70%, list=17%, signal=85%
29	MMU04110	Details ...	120	0.57	1.63	0	0.011	0.228	9308	tags=55%, list=18%, signal=67%
30	MMU05203	Details ...	194	0.55	1.63	0	0.01	0.229	7772	tags=43%, list=15%, signal=51%
31	MMU04657	Details ...	75	0.63	1.63	0.005	0.011	0.246	6929	tags=51%, list=13%, signal=58%
32	MMU04660	Details ...	99	0.59	1.61	0	0.014	0.313	7772	tags=52%, list=15%, signal=60%
33	MMU04659	Details ...	98	0.58	1.58	0	0.021	0.459	8255	tags=50%, list=16%, signal=59%
34	MMU05140	Details ...	62	0.61	1.57	0	0.021	0.468	6842	tags=58%, list=13%, signal=67%
35	MMU01523	Details ...	28	0.71	1.57	0.014	0.022	0.483	6627	tags=61%, list=13%, signal=69%
36	MMU05416	Details ...	62	0.61	1.57	0.005	0.022	0.49	6842	tags=63%, list=13%, signal=72%
37	MMU03460	Details ...	53	0.63	1.57	0.002	0.021	0.49	8046	tags=60%, list=15%, signal=71%
38	MMU03420	Details ...	43	0.64	1.57	0.007	0.021	0.494	10899	tags=67%, list=21%, signal=85%
39	MMU04115	Details ...	64	0.61	1.57	0.004	0.021	0.5	8252	tags=55%, list=16%, signal=65%
40	MMU04630	Details ...	126	0.55	1.56	0	0.022	0.541	4372	tags=42%, list=8%, signal=46%
41	MMU00670	Details ...	19	0.77	1.55	0.013	0.023	0.56	6085	tags=74%, list=12%, signal=83%
42	MMU05161	Details ...	124	0.55	1.55	0	0.024	0.577	7426	tags=49%, list=14%, signal=57%
43	MMU04142	Details ...	117	0.55	1.54	0.003	0.026	0.618	9027	tags=48%, list=17%, signal=58%
44	MMU05321	Details ...	57	0.61	1.53	0.011	0.03	0.682	7085	tags=60%, list=13%, signal=69%
45	MMU04658	Details ...	81	0.57	1.53	0.011	0.029	0.683	7085	tags=49%, list=13%, signal=57%
46	MMU04145	Details ...	139	0.54	1.53	0.003	0.029	0.686	9377	tags=65%, list=18%, signal=79%
47	MMU05320	Details ...	43	0.63	1.52	0.01	0.029	0.703	7085	tags=67%, list=13%, signal=78%
48	MMU05323	Details ...	73	0.58	1.51	0.002	0.033	0.741	8433	tags=62%, list=16%, signal=73%
49	MMU03440	Details ...	40	0.64	1.51	0.027	0.033	0.747	8731	tags=65%, list=17%, signal=78%
50	MMU00240	Details ...	89	0.56	1.51	0.004	0.033	0.751	10021	tags=66%, list=19%, signal=82%
